# Supplementary material for: Signed motif analysis of the Caenorhabditis elegans neuronal network reveals positive feedforward and negative feedback loops
Source: BMC Biol. 2026 May 22;24:167. doi: 10.1186/s12915-026-02641-4 (PMC13374236; doi:10.1186/s12915-026-02641-4)
Supplement: Supplementary file 1 — Additional file 1: Polarity of edges in the connectome and random networks. Description of data: The edge polarities of the connectome (labeled “Pred”) were obtained from our previous work [19]. Edge polarity was also predicted in the 1,000 random networks of the null model. [file 12915_2026_2641_MOESM1_ESM.xlsx]

## Sheet: Edge polarities
	Source	Target	Connectome	Pred_1	Pred_2	Pred_3	Pred_4	Pred_5	Pred_6	Pred_7	Pred_8	Pred_9	Pred_10	Pred_11	Pred_12	Pred_13	Pred_14	Pred_15	Pred_16	Pred_17	Pred_18	Pred_19	Pred_20	Pred_21	Pred_22	Pred_23	Pred_24	Pred_25	Pred_26	Pred_27	Pred_28	Pred_29	Pred_30	Pred_31	Pred_32	Pred_33	Pred_34	Pred_35	Pred_36	Pred_37	Pred_38	Pred_39	Pred_40	Pred_41	Pred_42	Pred_43	Pred_44	Pred_45	Pred_46
1	ADAL	ADAL	unknown	unknown	unknown	unknown	unknown	unknown	unknown	unknown	unknown	unknown	unknown	unknown	unknown	unknown	unknown	unknown	unknown	unknown	unknown	unknown	unknown	unknown	unknown	unknown	unknown	unknown	unknown	unknown	unknown	unknown	unknown	unknown	unknown	unknown	unknown	unknown	unknown	unknown	unknown	unknown	unknown	unknown	unknown	unknown	unknown	unknown	unknown
2	ADAL	ADLL	unknown	unknown	unknown	unknown	unknown	unknown	unknown	unknown	unknown	unknown	unknown	unknown	unknown	unknown	unknown	unknown	unknown	unknown	unknown	unknown	unknown	unknown	unknown	unknown	unknown	unknown	unknown	unknown	unknown	unknown	unknown	unknown	unknown	unknown	unknown	unknown	unknown	unknown	unknown	unknown	unknown	unknown	unknown	unknown	unknown	unknown	unknown
3	ADAL	AIAL	unknown	unknown	unknown	unknown	unknown	unknown	unknown	unknown	unknown	unknown	unknown	unknown	unknown	unknown	unknown	unknown	unknown	unknown	unknown	unknown	unknown	unknown	unknown	unknown	unknown	unknown	unknown	unknown	unknown	unknown	unknown	unknown	unknown	unknown	unknown	unknown	unknown	unknown	unknown	unknown	unknown	unknown	unknown	unknown	unknown	unknown	unknown
4	ADAL	AIBL	+	-	+	-	+	-	-	-	+	-	-	-	-	-	-	-	-	+	+	+	-	+	+	-	-	+	-	unknown	-	+	+	-	-	unknown	-	+	unknown	-	-	-	-	-	-	-	unknown	-	-
5	ADAL	AIBR	+	-	+	-	+	-	-	-	+	-	-	-	-	-	-	-	-	+	+	+	-	+	+	-	-	+	-	unknown	-	+	+	-	-	unknown	-	+	unknown	-	-	-	-	-	-	-	unknown	-	-
6	ADAL	AVAL	+	+	+	+	+	+	+	+	+	+	+	+	+	+	+	+	+	+	+	+	+	+	+	+	-	+	+	unknown	+	+	+	+	+	unknown	+	+	unknown	+	-	-	+	+	+	+	unknown	+	-
7	ADAL	AVAR	+	+	+	+	+	+	+	+	+	+	+	+	+	+	+	+	+	+	+	+	+	+	+	+	-	+	+	unknown	+	+	+	+	+	unknown	+	+	unknown	+	-	-	+	+	+	+	unknown	+	-
8	ADAL	AVBL	+	+	+	+	+	+	+	+	+	+	-	-	+	+	+	+	+	+	+	+	+	+	+	+	-	+	+	unknown	+	+	+	+	+	unknown	+	+	unknown	+	-	-	+	+	+	-	unknown	+	-
9	ADAL	AVBR	+	+	+	+	+	+	+	+	+	+	-	-	+	+	+	+	+	+	+	+	+	+	+	+	-	+	+	unknown	+	+	+	+	+	unknown	+	+	unknown	+	-	-	+	+	+	-	unknown	+	-
10	ADAL	AVDL	+	unknown	+	unknown	+	unknown	unknown	unknown	+	unknown	+	+	unknown	unknown	unknown	unknown	unknown	+	+	+	unknown	+	+	unknown	+	+	unknown	unknown	unknown	+	+	unknown	unknown	unknown	unknown	+	unknown	unknown	+	+	unknown	unknown	unknown	+	unknown	unknown	+
11	ADAL	AVDR	+	unknown	+	unknown	+	unknown	unknown	unknown	+	unknown	+	+	unknown	unknown	unknown	unknown	unknown	+	+	+	unknown	+	+	unknown	+	+	unknown	unknown	unknown	+	+	unknown	unknown	unknown	unknown	+	unknown	unknown	+	+	unknown	unknown	unknown	+	unknown	unknown	+
12	ADAL	AVEL	+	-	+	-	+	-	-	-	+	-	-	-	-	-	-	-	-	+	+	+	-	+	+	-	-	+	-	unknown	-	+	+	-	-	unknown	-	+	unknown	-	-	-	-	-	-	-	unknown	-	-
13	ADAL	AVJR	+	unknown	+	unknown	+	unknown	unknown	unknown	+	unknown	unknown	unknown	unknown	unknown	unknown	unknown	unknown	+	+	+	unknown	+	+	unknown	unknown	+	unknown	unknown	unknown	+	+	unknown	unknown	unknown	unknown	+	unknown	unknown	unknown	unknown	unknown	unknown	unknown	unknown	unknown	unknown	unknown
14	ADAL	PVPL	unknown	unknown	unknown	unknown	unknown	unknown	unknown	unknown	unknown	unknown	unknown	unknown	unknown	unknown	unknown	unknown	unknown	unknown	unknown	unknown	unknown	unknown	unknown	unknown	unknown	unknown	unknown	unknown	unknown	unknown	unknown	unknown	unknown	unknown	unknown	unknown	unknown	unknown	unknown	unknown	unknown	unknown	unknown	unknown	unknown	unknown	unknown
15	ADAL	RICL	+	unknown	+	unknown	+	unknown	unknown	unknown	+	unknown	unknown	unknown	unknown	unknown	unknown	unknown	unknown	+	+	+	unknown	+	+	unknown	unknown	+	unknown	unknown	unknown	+	+	unknown	unknown	unknown	unknown	+	unknown	unknown	unknown	unknown	unknown	unknown	unknown	unknown	unknown	unknown	unknown
16	ADAL	RICR	+	unknown	+	unknown	+	unknown	unknown	unknown	+	unknown	unknown	unknown	unknown	unknown	unknown	unknown	unknown	+	+	+	unknown	+	+	unknown	unknown	+	unknown	unknown	unknown	+	+	unknown	unknown	unknown	unknown	+	unknown	unknown	unknown	unknown	unknown	unknown	unknown	unknown	unknown	unknown	unknown
17	ADAL	RID	unknown	+	unknown	+	unknown	+	+	+	unknown	+	+	+	+	+	+	+	+	unknown	unknown	unknown	+	unknown	unknown	+	unknown	unknown	+	unknown	+	unknown	unknown	+	+	unknown	+	unknown	unknown	+	unknown	unknown	+	+	+	+	unknown	+	unknown
18	ADAL	RIML	+	+	+	+	+	+	+	+	+	+	+	+	+	+	+	+	+	+	+	+	+	+	+	+	unknown	+	+	unknown	+	+	+	+	+	unknown	+	+	unknown	+	unknown	unknown	+	+	+	+	unknown	+	unknown
19	ADAL	RIPL	unknown	unknown	unknown	unknown	unknown	unknown	unknown	unknown	unknown	unknown	unknown	unknown	unknown	unknown	unknown	unknown	unknown	unknown	unknown	unknown	unknown	unknown	unknown	unknown	unknown	unknown	unknown	unknown	unknown	unknown	unknown	unknown	unknown	unknown	unknown	unknown	unknown	unknown	unknown	unknown	unknown	unknown	unknown	unknown	unknown	unknown	unknown
20	ADAL	SMDVR	+	unknown	+	unknown	+	unknown	unknown	unknown	+	unknown	-	-	unknown	unknown	unknown	unknown	unknown	+	+	+	unknown	+	+	unknown	-	+	unknown	unknown	unknown	+	+	unknown	unknown	unknown	unknown	+	unknown	unknown	-	-	unknown	unknown	unknown	-	unknown	unknown	-
21	ADAL	URAVL	+	unknown	+	unknown	+	unknown	unknown	unknown	+	unknown	-	-	unknown	unknown	unknown	unknown	unknown	+	+	+	unknown	+	+	unknown	-	+	unknown	unknown	unknown	+	+	unknown	unknown	unknown	unknown	+	unknown	unknown	-	-	unknown	unknown	unknown	-	unknown	unknown	-
22	ADAL	URXL	unknown	-	unknown	-	unknown	-	-	-	unknown	-	-	-	-	-	-	-	-	unknown	unknown	unknown	-	unknown	unknown	-	-	unknown	-	unknown	-	unknown	unknown	-	-	unknown	-	unknown	unknown	-	-	-	-	-	-	-	unknown	-	-
23	ADAR	AIBL	+	-	-	-	-	-	-	-	-	+	+	-	+	-	-	-	unknown	-	-	-	-	-	-	-	-	unknown	unknown	-	-	-	+	unknown	+	-	-	-	-	-	+	+	+	unknown	+	-	unknown	-	-
24	ADAR	AIBR	+	-	-	-	-	-	-	-	-	+	+	-	+	-	-	-	unknown	-	-	-	-	-	-	-	-	unknown	unknown	-	-	-	+	unknown	+	-	-	-	-	-	+	+	+	unknown	+	-	unknown	-	-
25	ADAR	ASHR	unknown	unknown	unknown	unknown	unknown	unknown	unknown	-	unknown	unknown	unknown	unknown	unknown	-	unknown	unknown	unknown	unknown	unknown	unknown	unknown	unknown	unknown	unknown	unknown	unknown	unknown	unknown	-	unknown	unknown	unknown	unknown	unknown	unknown	unknown	unknown	-	unknown	unknown	unknown	unknown	unknown	unknown	unknown	-	unknown
26	ADAR	AVAR	+	+	+	+	+	+	+	+	+	+	+	+	+	-	+	+	unknown	+	+	+	+	+	+	+	+	unknown	unknown	+	+	+	+	unknown	+	+	+	+	+	-	+	+	+	unknown	+	+	unknown	+	+
27	ADAR	AVBL	+	+	+	+	+	+	+	-	+	+	+	+	+	-	+	+	unknown	+	+	+	+	+	+	+	+	unknown	unknown	+	-	+	+	unknown	+	+	+	+	+	-	+	+	+	unknown	+	+	unknown	-	+
28	ADAR	AVBR	+	+	+	+	+	+	+	-	+	+	+	+	+	-	+	+	unknown	+	+	+	+	+	+	+	+	unknown	unknown	+	-	+	+	unknown	+	+	+	+	+	-	+	+	+	unknown	+	+	unknown	-	+
29	ADAR	AVDL	+	unknown	unknown	unknown	unknown	unknown	unknown	+	unknown	+	+	unknown	+	+	unknown	unknown	unknown	unknown	unknown	unknown	unknown	unknown	unknown	unknown	unknown	unknown	unknown	unknown	+	unknown	+	unknown	+	unknown	unknown	unknown	unknown	+	+	+	+	unknown	+	unknown	unknown	+	unknown
30	ADAR	AVDR	+	unknown	unknown	unknown	unknown	unknown	unknown	+	unknown	+	+	unknown	+	+	unknown	unknown	unknown	unknown	unknown	unknown	unknown	unknown	unknown	unknown	unknown	unknown	unknown	unknown	+	unknown	+	unknown	+	unknown	unknown	unknown	unknown	+	+	+	+	unknown	+	unknown	unknown	+	unknown
31	ADAR	AVEL	+	-	-	-	-	-	-	-	-	+	+	-	+	-	-	-	unknown	-	-	-	-	-	-	-	-	unknown	unknown	-	-	-	+	unknown	+	-	-	-	-	-	+	+	+	unknown	+	-	unknown	-	-
32	ADAR	AVJL	+	unknown	unknown	unknown	unknown	unknown	unknown	unknown	unknown	+	+	unknown	+	unknown	unknown	unknown	unknown	unknown	unknown	unknown	unknown	unknown	unknown	unknown	unknown	unknown	unknown	unknown	unknown	unknown	+	unknown	+	unknown	unknown	unknown	unknown	unknown	+	+	+	unknown	+	unknown	unknown	unknown	unknown
33	ADAR	PVR	unknown	unknown	unknown	unknown	unknown	unknown	unknown	-	unknown	unknown	unknown	unknown	unknown	-	unknown	unknown	unknown	unknown	unknown	unknown	unknown	unknown	unknown	unknown	unknown	unknown	unknown	unknown	-	unknown	unknown	unknown	unknown	unknown	unknown	unknown	unknown	-	unknown	unknown	unknown	unknown	unknown	unknown	unknown	-	unknown
34	ADAR	RIFR	+	unknown	unknown	unknown	unknown	unknown	unknown	unknown	unknown	+	+	unknown	+	unknown	unknown	unknown	unknown	unknown	unknown	unknown	unknown	unknown	unknown	unknown	unknown	unknown	unknown	unknown	unknown	unknown	+	unknown	+	unknown	unknown	unknown	unknown	unknown	+	+	+	unknown	+	unknown	unknown	unknown	unknown
35	ADAR	RIMR	+	+	+	+	+	+	+	+	+	+	+	+	+	unknown	+	+	unknown	+	+	+	+	+	+	+	+	unknown	unknown	+	+	+	+	unknown	+	+	+	+	+	unknown	+	+	+	unknown	+	+	unknown	+	+
36	ADAR	RIPR	unknown	unknown	unknown	unknown	unknown	unknown	unknown	unknown	unknown	unknown	unknown	unknown	unknown	unknown	unknown	unknown	unknown	unknown	unknown	unknown	unknown	unknown	unknown	unknown	unknown	unknown	unknown	unknown	unknown	unknown	unknown	unknown	unknown	unknown	unknown	unknown	unknown	unknown	unknown	unknown	unknown	unknown	unknown	unknown	unknown	unknown	unknown
37	ADAR	RIVR	unknown	-	-	-	-	-	-	-	-	unknown	unknown	-	unknown	-	-	-	unknown	-	-	-	-	-	-	-	-	unknown	unknown	-	-	-	unknown	unknown	unknown	-	-	-	-	-	unknown	unknown	unknown	unknown	unknown	-	unknown	-	-
38	ADAR	SMDVL	+	unknown	unknown	unknown	unknown	unknown	unknown	-	unknown	+	+	unknown	+	-	unknown	unknown	unknown	unknown	unknown	unknown	unknown	unknown	unknown	unknown	unknown	unknown	unknown	unknown	-	unknown	+	unknown	+	unknown	unknown	unknown	unknown	-	+	+	+	unknown	+	unknown	unknown	-	unknown
39	ADAR	URXR	unknown	-	-	-	-	-	-	-	-	unknown	unknown	-	unknown	-	-	-	unknown	-	-	-	-	-	-	-	-	unknown	unknown	-	-	-	unknown	unknown	unknown	-	-	-	-	-	unknown	unknown	unknown	unknown	unknown	-	unknown	-	-
40	ADAR	URYDR	+	unknown	unknown	unknown	unknown	unknown	unknown	-	unknown	+	+	unknown	+	-	unknown	unknown	unknown	unknown	unknown	unknown	unknown	unknown	unknown	unknown	unknown	unknown	unknown	unknown	-	unknown	+	unknown	+	unknown	unknown	unknown	unknown	-	+	+	+	unknown	+	unknown	unknown	-	unknown
41	ADEL	ADAL	unknown	unknown	unknown	unknown	unknown	unknown	unknown	unknown	unknown	unknown	unknown	unknown	unknown	unknown	unknown	unknown	unknown	unknown	unknown	unknown	unknown	unknown	unknown	unknown	unknown	unknown	unknown	unknown	unknown	unknown	unknown	unknown	unknown	unknown	unknown	unknown	unknown	unknown	unknown	unknown	unknown	unknown	unknown	unknown	unknown	unknown	unknown
42	ADEL	ADER	unknown	+	+	+	+	+	+	unknown	+	+	+	+	unknown	+	+	+	unknown	+	+	+	+	+	unknown	+	unknown	unknown	unknown	unknown	+	+	+	+	+	+	unknown	+	unknown	unknown	+	unknown	unknown	+	unknown	unknown	unknown	unknown	unknown
43	ADEL	ALML	unknown	+	+	+	-	+	+	unknown	+	+	+	+	unknown	+	+	+	unknown	-	+	+	+	+	unknown	-	unknown	unknown	unknown	unknown	+	-	+	+	+	+	unknown	-	unknown	unknown	-	unknown	unknown	+	unknown	unknown	unknown	unknown	unknown
44	ADEL	AVAL	unknown	+	+	+	-	+	+	+	+	+	+	+	+	+	+	+	unknown	-	+	+	+	+	+	-	+	+	+	unknown	+	-	+	+	+	+	+	-	+	+	-	+	unknown	+	+	+	+	+	unknown
45	ADEL	AVAR	unknown	+	+	+	-	+	+	+	+	+	+	+	+	+	+	+	unknown	-	+	+	+	+	+	-	+	+	+	unknown	+	-	+	+	+	+	+	-	+	+	-	+	unknown	+	+	+	+	+	unknown
46	ADEL	AVDL	unknown	unknown	unknown	unknown	+	+	unknown	+	unknown	unknown	unknown	unknown	+	+	unknown	unknown	unknown	+	unknown	unknown	unknown	unknown	+	+	+	+	+	unknown	unknown	+	unknown	unknown	unknown	unknown	+	+	+	+	+	+	unknown	unknown	+	+	+	+	unknown
47	ADEL	AVEL	unknown	-	-	-	-	+	-	+	-	-	-	-	+	-	-	-	unknown	-	-	-	-	-	+	-	+	+	+	unknown	-	-	-	-	-	-	+	-	+	+	-	+	unknown	-	+	+	+	+	unknown
48	ADEL	AVHL	unknown	unknown	unknown	unknown	-	+	unknown	+	unknown	unknown	unknown	unknown	+	-	unknown	unknown	unknown	-	unknown	unknown	unknown	unknown	+	-	+	+	+	unknown	unknown	-	unknown	unknown	unknown	unknown	+	-	+	+	-	+	unknown	unknown	+	+	+	+	unknown
49	ADEL	AVL	unknown	unknown	unknown	unknown	unknown	-	unknown	-	unknown	unknown	unknown	unknown	-	unknown	unknown	unknown	unknown	unknown	unknown	unknown	unknown	unknown	-	unknown	-	-	-	unknown	unknown	unknown	unknown	unknown	unknown	unknown	-	unknown	-	-	unknown	-	unknown	unknown	-	-	-	-	unknown
50	ADEL	BDUL	unknown	unknown	unknown	unknown	-	+	unknown	+	unknown	unknown	unknown	unknown	+	-	unknown	unknown	unknown	-	unknown	unknown	unknown	unknown	+	-	+	+	+	unknown	unknown	-	unknown	unknown	unknown	unknown	+	-	+	+	-	+	unknown	unknown	+	+	+	+	unknown
51	ADEL	CEPDL	unknown	unknown	unknown	unknown	-	unknown	unknown	unknown	unknown	unknown	unknown	unknown	unknown	-	unknown	unknown	unknown	-	unknown	unknown	unknown	unknown	unknown	-	unknown	unknown	unknown	unknown	unknown	-	unknown	unknown	unknown	unknown	unknown	-	unknown	unknown	-	unknown	unknown	unknown	unknown	unknown	unknown	unknown	unknown
52	ADEL	FLPL	unknown	+	+	+	-	+	+	+	+	+	+	+	+	unknown	+	+	unknown	-	+	+	+	+	+	-	+	+	+	unknown	+	-	+	+	+	+	+	-	+	+	-	+	unknown	+	+	+	+	+	unknown
53	ADEL	IL1L	unknown	+	+	+	unknown	+	+	unknown	+	+	+	+	unknown	+	+	+	unknown	unknown	+	+	+	+	unknown	unknown	unknown	unknown	unknown	unknown	+	unknown	+	+	+	+	unknown	unknown	unknown	unknown	unknown	unknown	unknown	+	unknown	unknown	unknown	unknown	unknown
54	ADEL	IL2L	unknown	unknown	unknown	unknown	-	unknown	unknown	unknown	unknown	unknown	unknown	unknown	unknown	-	unknown	unknown	unknown	-	unknown	unknown	unknown	unknown	unknown	-	unknown	unknown	unknown	unknown	unknown	-	unknown	unknown	unknown	unknown	unknown	-	unknown	unknown	-	unknown	unknown	unknown	unknown	unknown	unknown	unknown	unknown
55	ADEL	OLLL	unknown	-	-	-	-	-	-	unknown	-	-	-	-	unknown	-	-	-	unknown	-	-	-	-	-	unknown	-	unknown	unknown	unknown	unknown	-	-	-	-	-	-	unknown	-	unknown	unknown	-	unknown	unknown	-	unknown	unknown	unknown	unknown	unknown
56	ADEL	RIAL	unknown	-	-	-	unknown	+	-	+	-	-	-	-	+	-	-	-	unknown	unknown	-	-	-	-	+	unknown	+	+	+	unknown	-	unknown	-	-	-	-	+	unknown	+	+	unknown	+	unknown	-	+	+	+	+	unknown
57	ADEL	RIFL	unknown	unknown	unknown	unknown	unknown	+	unknown	+	unknown	unknown	unknown	unknown	+	unknown	unknown	unknown	unknown	unknown	unknown	unknown	unknown	unknown	+	unknown	+	+	+	unknown	unknown	unknown	unknown	unknown	unknown	unknown	+	unknown	+	+	unknown	+	unknown	unknown	+	+	+	+	unknown
58	ADEL	RIGL	unknown	unknown	unknown	unknown	unknown	+	unknown	+	unknown	unknown	unknown	unknown	+	unknown	unknown	unknown	unknown	unknown	unknown	unknown	unknown	unknown	+	unknown	+	+	+	unknown	unknown	unknown	unknown	unknown	unknown	unknown	+	unknown	+	+	unknown	+	unknown	unknown	+	+	+	+	unknown
59	ADEL	RIGR	unknown	unknown	unknown	unknown	unknown	+	unknown	+	unknown	unknown	unknown	unknown	+	unknown	unknown	unknown	unknown	unknown	unknown	unknown	unknown	unknown	+	unknown	+	+	+	unknown	unknown	unknown	unknown	unknown	unknown	unknown	+	unknown	+	+	unknown	+	unknown	unknown	+	+	+	+	unknown
60	ADEL	RIH	unknown	-	-	-	unknown	unknown	-	+	-	-	-	-	+	-	-	-	unknown	unknown	-	-	-	-	+	unknown	+	+	+	unknown	-	unknown	-	-	-	-	+	unknown	+	+	unknown	+	unknown	-	+	+	+	+	unknown
61	ADEL	RIVL	unknown	-	-	-	-	-	-	unknown	-	-	-	-	unknown	-	-	-	unknown	-	-	-	-	-	unknown	-	unknown	unknown	unknown	unknown	-	-	-	-	-	-	unknown	-	unknown	unknown	-	unknown	unknown	-	unknown	unknown	unknown	unknown	unknown
62	ADEL	RIVR	unknown	-	-	-	-	-	-	unknown	-	-	-	-	unknown	-	-	-	unknown	-	-	-	-	-	unknown	-	unknown	unknown	unknown	unknown	-	-	-	-	-	-	unknown	-	unknown	unknown	-	unknown	unknown	-	unknown	unknown	unknown	unknown	unknown
63	ADEL	RMDL	unknown	-	-	-	-	+	-	+	-	-	-	-	+	-	-	-	unknown	-	-	-	-	-	+	-	+	+	+	unknown	-	-	-	-	-	-	+	-	+	+	-	+	unknown	-	+	+	+	+	unknown
64	ADEL	RMER	unknown	+	+	+	unknown	+	+	+	+	+	+	+	+	+	+	+	unknown	unknown	+	+	+	+	+	unknown	+	+	+	unknown	+	unknown	+	+	+	+	+	unknown	+	+	unknown	+	unknown	+	+	+	+	+	unknown
65	ADEL	RMGL	unknown	unknown	unknown	unknown	unknown	+	unknown	+	unknown	unknown	unknown	unknown	+	unknown	unknown	unknown	unknown	unknown	unknown	unknown	unknown	unknown	+	unknown	+	+	+	unknown	unknown	unknown	unknown	unknown	unknown	unknown	+	unknown	+	+	unknown	+	unknown	unknown	+	+	+	+	unknown
66	ADEL	RMHL	unknown	unknown	unknown	unknown	unknown	+	unknown	+	unknown	unknown	unknown	unknown	+	unknown	unknown	unknown	unknown	unknown	unknown	unknown	unknown	unknown	+	unknown	+	+	+	unknown	unknown	unknown	unknown	unknown	unknown	unknown	+	unknown	+	+	unknown	+	unknown	unknown	+	+	+	+	unknown
67	ADEL	RMHR	unknown	unknown	unknown	unknown	unknown	+	unknown	+	unknown	unknown	unknown	unknown	+	unknown	unknown	unknown	unknown	unknown	unknown	unknown	unknown	unknown	+	unknown	+	+	+	unknown	unknown	unknown	unknown	unknown	unknown	unknown	+	unknown	+	+	unknown	+	unknown	unknown	+	+	+	+	unknown
68	ADEL	SAADR	unknown	-	-	-	unknown	+	-	+	-	-	-	-	+	-	-	-	unknown	unknown	-	-	-	-	+	unknown	+	+	+	unknown	-	unknown	-	-	-	-	+	unknown	+	+	unknown	+	unknown	-	+	+	+	+	unknown
69	ADEL	SIADR	unknown	unknown	unknown	unknown	-	unknown	unknown	unknown	unknown	unknown	unknown	unknown	unknown	-	unknown	unknown	unknown	-	unknown	unknown	unknown	unknown	unknown	-	unknown	unknown	unknown	unknown	unknown	-	unknown	unknown	unknown	unknown	unknown	-	unknown	unknown	-	unknown	unknown	unknown	unknown	unknown	unknown	unknown	unknown
70	ADEL	SIBVR	unknown	+	+	+	+	+	+	+	+	+	+	+	+	+	+	+	unknown	+	+	+	+	+	+	+	+	+	+	unknown	+	+	+	+	+	+	+	+	+	+	+	+	unknown	+	+	+	+	+	unknown
71	ADEL	SMBDR	unknown	-	-	-	unknown	-	-	unknown	-	-	-	-	unknown	-	-	-	unknown	unknown	-	-	-	-	unknown	unknown	unknown	unknown	unknown	unknown	-	unknown	-	-	-	-	unknown	unknown	unknown	unknown	unknown	unknown	unknown	-	unknown	unknown	unknown	unknown	unknown
72	ADEL	SMBVL	unknown	-	-	-	unknown	-	-	unknown	-	-	-	-	unknown	-	-	-	unknown	unknown	-	-	-	-	unknown	unknown	unknown	unknown	unknown	unknown	-	unknown	-	-	-	-	unknown	unknown	unknown	unknown	unknown	unknown	unknown	-	unknown	unknown	unknown	unknown	unknown
73	ADEL	URBL	unknown	+	+	+	-	+	+	+	+	+	+	+	+	-	+	+	unknown	-	+	+	+	+	+	-	+	+	+	unknown	+	-	+	+	+	+	+	-	+	+	-	+	unknown	+	+	+	+	+	unknown
74	ADEL	VB01	unknown	+	+	+	-	+	+	+	+	+	+	+	+	+	+	+	unknown	-	+	+	+	+	+	-	+	+	+	unknown	+	-	+	+	+	+	+	-	+	+	-	+	unknown	+	+	+	+	+	unknown
75	ADER	ADAR	unknown	unknown	unknown	unknown	unknown	unknown	unknown	unknown	unknown	unknown	unknown	unknown	unknown	unknown	unknown	unknown	unknown	unknown	unknown	unknown	unknown	unknown	unknown	unknown	unknown	unknown	unknown	unknown	unknown	unknown	unknown	unknown	unknown	unknown	unknown	unknown	unknown	unknown	unknown	unknown	unknown	unknown	unknown	unknown	unknown	unknown	unknown
76	ADER	ADEL	unknown	+	+	+	unknown	+	unknown	unknown	+	+	+	+	unknown	unknown	unknown	+	+	unknown	+	+	unknown	unknown	+	unknown	+	+	+	+	unknown	+	+	+	+	+	+	unknown	unknown	+	+	+	+	+	unknown	unknown	unknown	+	+
77	ADER	ALNR	unknown	unknown	unknown	unknown	unknown	unknown	unknown	unknown	unknown	unknown	unknown	unknown	unknown	unknown	unknown	unknown	unknown	unknown	unknown	unknown	unknown	unknown	unknown	unknown	unknown	unknown	unknown	unknown	unknown	unknown	unknown	unknown	unknown	unknown	unknown	unknown	unknown	unknown	unknown	unknown	unknown	unknown	unknown	unknown	unknown	unknown	unknown
78	ADER	ASIR	unknown	unknown	unknown	unknown	unknown	unknown	unknown	unknown	unknown	unknown	unknown	unknown	unknown	unknown	unknown	unknown	unknown	unknown	unknown	unknown	unknown	unknown	unknown	unknown	unknown	unknown	unknown	unknown	unknown	unknown	unknown	unknown	unknown	unknown	unknown	unknown	unknown	unknown	unknown	unknown	unknown	unknown	unknown	unknown	unknown	unknown	unknown
79	ADER	AVAL	unknown	+	-	-	+	+	unknown	+	+	-	+	+	+	unknown	unknown	-	+	unknown	+	+	+	+	+	unknown	-	+	+	+	+	+	+	+	+	+	+	+	+	+	+	+	+	+	+	unknown	+	+	+
80	ADER	AVAR	unknown	+	-	-	+	+	unknown	+	+	-	+	+	+	unknown	unknown	-	+	unknown	+	+	+	+	+	unknown	-	+	+	+	+	+	+	+	+	+	+	+	+	+	+	+	+	+	+	unknown	+	+	+
81	ADER	AVDR	unknown	unknown	+	+	+	unknown	unknown	+	unknown	+	unknown	unknown	+	unknown	unknown	+	unknown	unknown	unknown	unknown	+	+	unknown	unknown	+	unknown	unknown	unknown	+	unknown	unknown	unknown	unknown	unknown	unknown	+	+	unknown	unknown	unknown	+	unknown	+	unknown	+	unknown	unknown
82	ADER	AVER	unknown	-	-	-	+	-	unknown	+	-	-	-	-	+	unknown	unknown	-	-	unknown	-	-	+	+	-	unknown	-	-	-	-	+	-	-	-	-	-	-	+	+	-	-	-	-	-	+	unknown	+	-	-
83	ADER	AVJR	unknown	unknown	unknown	unknown	+	unknown	unknown	+	unknown	unknown	unknown	unknown	+	unknown	unknown	unknown	unknown	unknown	unknown	unknown	+	+	unknown	unknown	unknown	unknown	unknown	unknown	+	unknown	unknown	unknown	unknown	unknown	unknown	+	+	unknown	unknown	unknown	unknown	unknown	+	unknown	+	unknown	unknown
84	ADER	CEPDR	unknown	unknown	-	-	unknown	unknown	unknown	unknown	unknown	-	unknown	unknown	unknown	unknown	unknown	-	unknown	unknown	unknown	unknown	unknown	unknown	unknown	unknown	-	unknown	unknown	unknown	unknown	unknown	unknown	unknown	unknown	unknown	unknown	unknown	unknown	unknown	unknown	unknown	-	unknown	unknown	unknown	unknown	unknown	unknown
85	ADER	CEPVR	unknown	unknown	-	-	unknown	unknown	unknown	unknown	unknown	-	unknown	unknown	unknown	unknown	unknown	-	unknown	unknown	unknown	unknown	unknown	unknown	unknown	unknown	-	unknown	unknown	unknown	unknown	unknown	unknown	unknown	unknown	unknown	unknown	unknown	unknown	unknown	unknown	unknown	-	unknown	unknown	unknown	unknown	unknown	unknown
86	ADER	FLPL	unknown	+	-	-	+	+	unknown	+	+	-	+	+	+	unknown	unknown	-	+	unknown	+	+	+	+	+	unknown	-	+	+	+	+	+	+	+	+	+	+	+	+	+	+	+	unknown	+	+	unknown	+	+	+
87	ADER	FLPR	unknown	+	-	-	+	+	unknown	+	+	-	+	+	+	unknown	unknown	-	+	unknown	+	+	+	+	+	unknown	-	+	+	+	+	+	+	+	+	+	+	+	+	+	+	+	unknown	+	+	unknown	+	+	+
88	ADER	IL1R	unknown	+	unknown	unknown	unknown	+	unknown	unknown	+	unknown	+	+	unknown	unknown	unknown	unknown	+	unknown	+	+	unknown	unknown	+	unknown	unknown	+	+	+	unknown	+	+	+	+	+	+	unknown	unknown	+	+	+	+	+	unknown	unknown	unknown	+	+
89	ADER	IL2R	unknown	unknown	-	-	unknown	unknown	unknown	unknown	unknown	-	unknown	unknown	unknown	unknown	unknown	-	unknown	unknown	unknown	unknown	unknown	unknown	unknown	unknown	-	unknown	unknown	unknown	unknown	unknown	unknown	unknown	unknown	unknown	unknown	unknown	unknown	unknown	unknown	unknown	-	unknown	unknown	unknown	unknown	unknown	unknown
90	ADER	OLLR	unknown	-	-	-	unknown	-	unknown	unknown	-	-	-	-	unknown	unknown	unknown	-	-	unknown	-	-	unknown	unknown	-	unknown	-	-	-	-	unknown	-	-	-	-	-	-	unknown	unknown	-	-	-	-	-	unknown	unknown	unknown	-	-
91	ADER	RIAR	unknown	-	unknown	unknown	+	-	unknown	+	-	unknown	-	-	+	unknown	unknown	unknown	-	unknown	-	-	+	+	-	unknown	unknown	-	-	-	+	-	-	-	-	-	-	+	+	-	-	-	-	-	+	unknown	+	-	-
92	ADER	RIGL	unknown	unknown	unknown	unknown	+	unknown	unknown	+	unknown	unknown	unknown	unknown	+	unknown	unknown	unknown	unknown	unknown	unknown	unknown	+	+	unknown	unknown	unknown	unknown	unknown	unknown	+	unknown	unknown	unknown	unknown	unknown	unknown	+	+	unknown	unknown	unknown	unknown	unknown	+	unknown	+	unknown	unknown
93	ADER	RIGR	unknown	unknown	unknown	unknown	+	unknown	unknown	+	unknown	unknown	unknown	unknown	+	unknown	unknown	unknown	unknown	unknown	unknown	unknown	+	+	unknown	unknown	unknown	unknown	unknown	unknown	+	unknown	unknown	unknown	unknown	unknown	unknown	+	+	unknown	unknown	unknown	unknown	unknown	+	unknown	+	unknown	unknown
94	ADER	RMDL	unknown	-	-	-	+	-	unknown	+	-	-	-	-	+	unknown	unknown	-	-	unknown	-	-	+	+	-	unknown	-	-	-	-	+	-	-	-	-	-	-	+	+	-	-	-	-	-	+	unknown	+	-	-
95	ADER	RMDR	unknown	-	-	-	+	-	unknown	+	-	-	-	-	+	unknown	unknown	-	-	unknown	-	-	+	+	-	unknown	-	-	-	-	+	-	-	-	-	-	-	+	+	-	-	-	-	-	+	unknown	+	-	-
96	ADER	RMGR	unknown	unknown	unknown	unknown	+	unknown	unknown	+	unknown	unknown	unknown	unknown	+	unknown	unknown	unknown	unknown	unknown	unknown	unknown	+	+	unknown	unknown	unknown	unknown	unknown	unknown	+	unknown	unknown	unknown	unknown	unknown	unknown	+	+	unknown	unknown	unknown	unknown	unknown	+	unknown	+	unknown	unknown
97	ADER	SMDVR	unknown	unknown	-	-	+	unknown	unknown	+	unknown	-	unknown	unknown	+	unknown	unknown	-	unknown	unknown	unknown	unknown	+	+	unknown	unknown	-	unknown	unknown	unknown	+	unknown	unknown	unknown	unknown	unknown	unknown	+	+	unknown	unknown	unknown	-	unknown	+	unknown	+	unknown	unknown
98	ADER	URBR	unknown	+	-	-	+	+	unknown	+	+	-	+	+	+	unknown	unknown	-	+	unknown	+	+	+	+	+	unknown	-	+	+	+	+	+	+	+	+	+	+	+	+	+	+	+	-	+	+	unknown	+	+	+
99	ADER	URXR	unknown	-	-	-	unknown	-	unknown	unknown	-	-	-	-	unknown	unknown	unknown	-	-	unknown	-	-	unknown	unknown	-	unknown	-	-	-	-	unknown	-	-	-	-	-	-	unknown	unknown	-	-	-	-	-	unknown	unknown	unknown	-	-
100	ADFL	ADAL	unknown	unknown	unknown	unknown	unknown	unknown	unknown	unknown	unknown	unknown	unknown	unknown	unknown	unknown	unknown	unknown	unknown	unknown	unknown	unknown	unknown	unknown	unknown	unknown	unknown	unknown	unknown	unknown	unknown	unknown	unknown	unknown	unknown	unknown	unknown	unknown	unknown	unknown	unknown	unknown	unknown	unknown	unknown	unknown	unknown	unknown	unknown
101	ADFL	ADLL	unknown	unknown	unknown	unknown	unknown	unknown	unknown	unknown	unknown	unknown	unknown	unknown	unknown	unknown	unknown	unknown	unknown	unknown	unknown	unknown	unknown	unknown	unknown	unknown	unknown	unknown	unknown	unknown	unknown	unknown	unknown	unknown	unknown	unknown	unknown	unknown	unknown	unknown	unknown	unknown	unknown	unknown	unknown	unknown	unknown	unknown	unknown
102	ADFL	AFDL	unknown	unknown	unknown	unknown	unknown	unknown	unknown	unknown	unknown	unknown	unknown	unknown	unknown	unknown	unknown	unknown	unknown	unknown	unknown	unknown	unknown	unknown	unknown	unknown	unknown	unknown	unknown	unknown	unknown	unknown	unknown	unknown	unknown	unknown	unknown	unknown	unknown	unknown	unknown	unknown	unknown	unknown	unknown	unknown	unknown	unknown	unknown
103	ADFL	AIAL	unknown	unknown	unknown	unknown	unknown	unknown	unknown	unknown	unknown	unknown	unknown	unknown	unknown	unknown	unknown	unknown	unknown	unknown	unknown	unknown	unknown	unknown	unknown	unknown	unknown	unknown	unknown	unknown	unknown	unknown	unknown	unknown	unknown	unknown	unknown	unknown	unknown	unknown	unknown	unknown	unknown	unknown	unknown	unknown	unknown	unknown	unknown
104	ADFL	AIBL	-	unknown	unknown	-	+	-	+	+	-	+	unknown	-	+	-	-	+	-	-	-	-	-	-	+	-	-	+	-	unknown	-	-	-	+	+	-	+	+	-	+	-	-	-	-	+	+	-	-	-
105	ADFL	AIBR	-	unknown	unknown	-	+	-	+	+	-	+	unknown	-	+	-	-	+	-	-	-	-	-	-	+	-	-	+	-	unknown	-	-	-	+	+	-	+	+	-	+	-	-	-	-	+	+	-	-	-
106	ADFL	AIZL	-	unknown	unknown	-	unknown	-	unknown	unknown	-	unknown	unknown	-	unknown	-	-	unknown	-	-	-	-	-	-	unknown	-	-	unknown	-	unknown	-	-	-	unknown	unknown	-	unknown	unknown	-	unknown	-	-	-	-	unknown	unknown	-	-	-
107	ADFL	AUAL	unknown	unknown	unknown	unknown	+	unknown	+	+	unknown	+	unknown	unknown	+	unknown	unknown	+	unknown	unknown	unknown	unknown	unknown	unknown	+	unknown	unknown	+	unknown	unknown	unknown	unknown	unknown	+	+	unknown	+	+	unknown	+	unknown	unknown	unknown	unknown	+	+	unknown	unknown	unknown
108	ADFL	AWBL	unknown	unknown	unknown	unknown	unknown	unknown	unknown	unknown	unknown	unknown	unknown	unknown	unknown	unknown	unknown	unknown	unknown	unknown	unknown	unknown	unknown	unknown	unknown	unknown	unknown	unknown	unknown	unknown	unknown	unknown	unknown	unknown	unknown	unknown	unknown	unknown	unknown	unknown	unknown	unknown	unknown	unknown	unknown	unknown	unknown	unknown	unknown
109	ADFL	AWCR	unknown	unknown	unknown	unknown	unknown	unknown	unknown	unknown	unknown	unknown	unknown	unknown	unknown	unknown	unknown	unknown	unknown	unknown	unknown	unknown	unknown	unknown	unknown	unknown	unknown	unknown	unknown	unknown	unknown	unknown	unknown	unknown	unknown	unknown	unknown	unknown	unknown	unknown	unknown	unknown	unknown	unknown	unknown	unknown	unknown	unknown	unknown
110	ADFL	RIAL	-	unknown	unknown	-	+	-	+	+	-	+	unknown	-	+	-	-	+	-	unknown	-	-	-	-	+	unknown	-	+	-	unknown	unknown	-	-	+	+	-	+	+	-	+	-	-	unknown	-	+	+	-	-	-
111	ADFL	RIBL	+	unknown	unknown	+	+	+	+	+	+	+	unknown	+	+	+	+	+	+	unknown	+	+	+	+	+	unknown	+	+	+	unknown	unknown	+	+	+	+	+	+	+	+	+	+	+	unknown	+	+	+	+	+	+
112	ADFL	RIGL	unknown	unknown	unknown	unknown	+	unknown	+	+	unknown	+	unknown	unknown	+	unknown	unknown	+	unknown	unknown	unknown	unknown	unknown	unknown	+	unknown	unknown	+	unknown	unknown	unknown	unknown	unknown	+	+	unknown	+	+	unknown	+	unknown	unknown	unknown	unknown	+	+	unknown	unknown	unknown
113	ADFL	RIGR	unknown	unknown	unknown	unknown	+	unknown	+	+	unknown	+	unknown	unknown	+	unknown	unknown	+	unknown	unknown	unknown	unknown	unknown	unknown	+	unknown	unknown	+	unknown	unknown	unknown	unknown	unknown	+	+	unknown	+	+	unknown	+	unknown	unknown	unknown	unknown	+	+	unknown	unknown	unknown
114	ADFL	RIR	unknown	unknown	unknown	unknown	+	unknown	+	+	unknown	+	unknown	unknown	+	unknown	unknown	+	unknown	unknown	unknown	unknown	unknown	unknown	+	unknown	unknown	+	unknown	unknown	unknown	unknown	unknown	+	+	unknown	+	+	unknown	+	unknown	unknown	unknown	unknown	+	+	unknown	unknown	unknown
115	ADFL	RIVL	-	unknown	unknown	-	unknown	-	unknown	unknown	-	unknown	unknown	-	unknown	-	-	unknown	-	-	-	-	-	-	unknown	-	-	unknown	-	unknown	-	-	-	unknown	unknown	-	unknown	unknown	-	unknown	-	-	-	-	unknown	unknown	-	-	-
116	ADFL	SMBDL	-	unknown	unknown	-	unknown	-	unknown	unknown	-	unknown	unknown	-	unknown	-	-	unknown	-	unknown	-	-	-	-	unknown	unknown	-	unknown	-	unknown	unknown	-	-	unknown	unknown	-	unknown	unknown	-	unknown	-	-	unknown	-	unknown	unknown	-	-	-
117	ADFL	SMBVL	-	unknown	unknown	-	unknown	-	unknown	unknown	-	unknown	unknown	-	unknown	-	-	unknown	-	unknown	-	-	-	-	unknown	unknown	-	unknown	-	unknown	unknown	-	-	unknown	unknown	-	unknown	unknown	-	unknown	-	-	unknown	-	unknown	unknown	-	-	-
118	ADFL	SMDVL	unknown	unknown	unknown	unknown	+	unknown	+	+	unknown	+	unknown	unknown	+	unknown	unknown	+	unknown	-	unknown	unknown	unknown	unknown	+	-	unknown	+	unknown	unknown	-	unknown	unknown	+	+	unknown	+	+	unknown	+	unknown	unknown	-	unknown	+	+	unknown	unknown	unknown
119	ADFL	URXL	-	unknown	unknown	-	unknown	-	unknown	unknown	-	unknown	unknown	-	unknown	-	-	unknown	-	-	-	-	-	-	unknown	-	-	unknown	-	unknown	-	-	-	unknown	unknown	-	unknown	unknown	-	unknown	-	-	-	-	unknown	unknown	-	-	-
120	ADFR	ADAR	unknown	unknown	unknown	unknown	unknown	unknown	unknown	unknown	unknown	unknown	unknown	unknown	unknown	unknown	unknown	unknown	unknown	unknown	unknown	unknown	unknown	unknown	unknown	unknown	unknown	unknown	unknown	unknown	unknown	unknown	unknown	unknown	unknown	unknown	unknown	unknown	unknown	unknown	unknown	unknown	unknown	unknown	unknown	unknown	unknown	unknown	unknown
121	ADFR	ADFR	unknown	unknown	unknown	unknown	unknown	unknown	unknown	unknown	unknown	unknown	unknown	unknown	unknown	unknown	unknown	unknown	unknown	unknown	unknown	unknown	unknown	unknown	unknown	unknown	unknown	unknown	unknown	unknown	unknown	unknown	unknown	unknown	unknown	unknown	unknown	unknown	unknown	unknown	unknown	unknown	unknown	unknown	unknown	unknown	unknown	unknown	unknown
122	ADFR	AFDR	unknown	unknown	unknown	unknown	unknown	unknown	unknown	unknown	unknown	unknown	unknown	unknown	unknown	unknown	unknown	unknown	unknown	unknown	unknown	unknown	unknown	unknown	unknown	unknown	unknown	unknown	unknown	unknown	unknown	unknown	unknown	unknown	unknown	unknown	unknown	unknown	unknown	unknown	unknown	unknown	unknown	unknown	unknown	unknown	unknown	unknown	unknown
123	ADFR	AIYR	+	unknown	+	unknown	+	+	-	unknown	-	+	unknown	+	+	+	+	+	+	-	+	unknown	unknown	-	unknown	-	+	+	unknown	unknown	-	unknown	unknown	+	unknown	-	unknown	+	+	+	unknown	unknown	-	unknown	+	+	unknown	+	+
124	ADFR	AIZR	-	unknown	-	unknown	-	-	unknown	-	unknown	-	unknown	-	-	-	-	-	-	unknown	-	-	-	unknown	-	unknown	-	-	unknown	unknown	unknown	-	unknown	-	-	unknown	unknown	-	-	-	-	unknown	unknown	-	-	-	-	-	-
125	ADFR	ASHR	unknown	unknown	unknown	unknown	unknown	unknown	unknown	-	unknown	-	unknown	unknown	unknown	unknown	unknown	unknown	unknown	unknown	unknown	-	-	unknown	-	unknown	unknown	unknown	unknown	unknown	unknown	-	unknown	unknown	-	unknown	unknown	unknown	unknown	unknown	-	unknown	unknown	-	unknown	unknown	-	unknown	unknown
126	ADFR	AUAR	unknown	unknown	unknown	unknown	unknown	unknown	+	unknown	+	unknown	unknown	unknown	unknown	unknown	unknown	unknown	unknown	+	unknown	unknown	unknown	+	unknown	+	unknown	unknown	unknown	unknown	+	unknown	unknown	unknown	unknown	+	unknown	+	unknown	unknown	unknown	unknown	+	unknown	unknown	unknown	unknown	unknown	unknown
127	ADFR	AVHL	unknown	unknown	unknown	unknown	unknown	unknown	+	-	+	-	unknown	unknown	unknown	unknown	unknown	unknown	unknown	+	unknown	-	-	+	-	+	unknown	unknown	unknown	unknown	+	-	unknown	unknown	-	+	unknown	+	unknown	unknown	-	unknown	+	-	unknown	unknown	-	unknown	unknown
128	ADFR	AWAR	unknown	unknown	unknown	unknown	unknown	unknown	unknown	unknown	unknown	unknown	unknown	unknown	unknown	unknown	unknown	unknown	unknown	unknown	unknown	unknown	unknown	unknown	unknown	unknown	unknown	unknown	unknown	unknown	unknown	unknown	unknown	unknown	unknown	unknown	unknown	unknown	unknown	unknown	unknown	unknown	unknown	unknown	unknown	unknown	unknown	unknown	unknown
129	ADFR	AWBR	unknown	unknown	unknown	unknown	unknown	unknown	unknown	unknown	unknown	unknown	unknown	unknown	unknown	unknown	unknown	unknown	unknown	unknown	unknown	unknown	unknown	unknown	unknown	unknown	unknown	unknown	unknown	unknown	unknown	unknown	unknown	unknown	unknown	unknown	unknown	unknown	unknown	unknown	unknown	unknown	unknown	unknown	unknown	unknown	unknown	unknown	unknown
130	ADFR	AWCR	unknown	unknown	unknown	unknown	unknown	unknown	unknown	unknown	unknown	unknown	unknown	unknown	unknown	unknown	unknown	unknown	unknown	unknown	unknown	unknown	unknown	unknown	unknown	unknown	unknown	unknown	unknown	unknown	unknown	unknown	unknown	unknown	unknown	unknown	unknown	unknown	unknown	unknown	unknown	unknown	unknown	unknown	unknown	unknown	unknown	unknown	unknown
131	ADFR	BAGL	unknown	unknown	unknown	unknown	unknown	unknown	unknown	unknown	unknown	unknown	unknown	unknown	unknown	unknown	unknown	unknown	unknown	unknown	unknown	unknown	unknown	unknown	unknown	unknown	unknown	unknown	unknown	unknown	unknown	unknown	unknown	unknown	unknown	unknown	unknown	unknown	unknown	unknown	unknown	unknown	unknown	unknown	unknown	unknown	unknown	unknown	unknown
132	ADFR	OLQVR	unknown	unknown	unknown	unknown	unknown	unknown	unknown	-	unknown	-	unknown	unknown	unknown	unknown	unknown	unknown	unknown	unknown	unknown	-	-	unknown	-	unknown	unknown	unknown	unknown	unknown	unknown	-	unknown	unknown	-	unknown	unknown	unknown	unknown	unknown	-	unknown	unknown	-	unknown	unknown	-	unknown	unknown
133	ADFR	PVPR	unknown	unknown	unknown	unknown	unknown	unknown	unknown	unknown	unknown	unknown	unknown	unknown	unknown	unknown	unknown	unknown	unknown	unknown	unknown	unknown	unknown	unknown	unknown	unknown	unknown	unknown	unknown	unknown	unknown	unknown	unknown	unknown	unknown	unknown	unknown	unknown	unknown	unknown	unknown	unknown	unknown	unknown	unknown	unknown	unknown	unknown	unknown
134	ADFR	RIAR	-	unknown	-	unknown	-	-	+	unknown	+	-	unknown	-	-	-	-	-	-	+	-	unknown	unknown	+	unknown	+	-	-	unknown	unknown	+	unknown	unknown	-	unknown	+	unknown	+	-	-	unknown	unknown	+	unknown	-	-	unknown	-	-
135	ADFR	RIGR	unknown	unknown	unknown	unknown	unknown	unknown	+	unknown	+	unknown	unknown	unknown	unknown	unknown	unknown	unknown	unknown	+	unknown	unknown	unknown	+	unknown	+	unknown	unknown	unknown	unknown	+	unknown	unknown	unknown	unknown	+	unknown	+	unknown	unknown	unknown	unknown	+	unknown	unknown	unknown	unknown	unknown	unknown
136	ADFR	RIH	-	unknown	-	unknown	-	-	+	unknown	+	-	unknown	-	-	-	-	-	-	+	-	unknown	unknown	+	unknown	+	-	-	unknown	unknown	+	unknown	unknown	-	unknown	+	unknown	unknown	-	-	unknown	unknown	+	unknown	-	-	unknown	-	-
137	ADFR	RIR	unknown	unknown	unknown	unknown	unknown	unknown	+	unknown	+	unknown	unknown	unknown	unknown	unknown	unknown	unknown	unknown	+	unknown	unknown	unknown	+	unknown	+	unknown	unknown	unknown	unknown	+	unknown	unknown	unknown	unknown	+	unknown	+	unknown	unknown	unknown	unknown	+	unknown	unknown	unknown	unknown	unknown	unknown
138	ADFR	SMBDR	-	unknown	-	unknown	-	-	unknown	unknown	unknown	-	unknown	-	-	-	-	-	-	unknown	-	unknown	unknown	unknown	unknown	unknown	-	-	unknown	unknown	unknown	unknown	unknown	-	unknown	unknown	unknown	-	-	-	unknown	unknown	unknown	unknown	-	-	unknown	-	-
139	ADFR	SMBVR	-	unknown	-	unknown	-	-	unknown	unknown	unknown	-	unknown	-	-	-	-	-	-	unknown	-	unknown	unknown	unknown	unknown	unknown	-	-	unknown	unknown	unknown	unknown	unknown	-	unknown	unknown	unknown	-	-	-	unknown	unknown	unknown	unknown	-	-	unknown	-	-
140	ADFR	URXR	-	unknown	-	unknown	-	-	unknown	-	unknown	-	unknown	-	-	-	-	-	-	unknown	-	-	-	unknown	-	unknown	-	-	unknown	unknown	unknown	-	unknown	-	-	unknown	unknown	-	-	-	-	unknown	unknown	-	-	-	-	-	-
141	ADFR	URYVR	unknown	unknown	unknown	unknown	unknown	unknown	+	-	+	-	unknown	unknown	unknown	unknown	unknown	unknown	unknown	+	unknown	-	-	+	-	+	unknown	unknown	unknown	unknown	+	-	unknown	unknown	-	+	unknown	+	unknown	unknown	-	unknown	+	-	unknown	unknown	-	unknown	unknown
142	ADLL	ADAL	unknown	unknown	unknown	unknown	unknown	unknown	unknown	unknown	unknown	unknown	unknown	unknown	unknown	unknown	unknown	unknown	unknown	unknown	unknown	unknown	unknown	unknown	unknown	unknown	unknown	unknown	unknown	unknown	unknown	unknown	unknown	unknown	unknown	unknown	unknown	unknown	unknown	unknown	unknown	unknown	unknown	unknown	unknown	unknown	unknown	unknown	unknown
143	ADLL	AIAL	unknown	unknown	unknown	unknown	unknown	unknown	unknown	unknown	unknown	unknown	unknown	unknown	unknown	unknown	unknown	unknown	unknown	unknown	unknown	unknown	unknown	unknown	unknown	unknown	unknown	unknown	unknown	unknown	unknown	unknown	unknown	unknown	unknown	unknown	unknown	unknown	unknown	unknown	unknown	unknown	unknown	unknown	unknown	unknown	unknown	unknown	unknown
144	ADLL	AIBL	+	-	-	+	-	-	-	-	+	-	+	-	-	-	+	-	-	-	-	-	-	-	+	+	-	+	+	-	-	+	+	-	-	-	unknown	+	-	+	+	-	-	-	+	-	-	unknown	-
145	ADLL	ALA	unknown	+	+	unknown	+	unknown	unknown	+	unknown	unknown	unknown	+	+	+	unknown	+	+	+	+	+	unknown	+	unknown	unknown	+	unknown	unknown	+	unknown	unknown	unknown	unknown	unknown	+	unknown	unknown	+	unknown	unknown	+	+	+	unknown	unknown	+	unknown	+
146	ADLL	ASEL	unknown	unknown	unknown	unknown	unknown	unknown	unknown	unknown	unknown	unknown	unknown	unknown	unknown	unknown	unknown	unknown	unknown	unknown	unknown	unknown	unknown	unknown	unknown	unknown	unknown	unknown	unknown	unknown	unknown	unknown	unknown	unknown	unknown	unknown	unknown	unknown	unknown	unknown	unknown	unknown	unknown	unknown	unknown	unknown	unknown	unknown	unknown
147	ADLL	ASER	unknown	unknown	unknown	unknown	unknown	unknown	unknown	unknown	unknown	unknown	unknown	unknown	unknown	unknown	unknown	unknown	unknown	unknown	unknown	unknown	unknown	unknown	unknown	unknown	unknown	unknown	unknown	unknown	unknown	unknown	unknown	unknown	unknown	unknown	unknown	unknown	unknown	unknown	unknown	unknown	unknown	unknown	unknown	unknown	unknown	unknown	unknown
148	ADLL	ASGL	unknown	unknown	unknown	unknown	unknown	unknown	unknown	unknown	unknown	unknown	unknown	unknown	unknown	unknown	unknown	unknown	unknown	unknown	unknown	unknown	unknown	unknown	unknown	unknown	unknown	unknown	unknown	unknown	unknown	unknown	unknown	unknown	unknown	unknown	unknown	unknown	unknown	unknown	unknown	unknown	unknown	unknown	unknown	unknown	unknown	unknown	unknown
149	ADLL	ASHL	unknown	unknown	unknown	unknown	-	-	-	unknown	unknown	-	unknown	-	unknown	unknown	unknown	unknown	unknown	unknown	unknown	unknown	-	unknown	unknown	unknown	unknown	unknown	unknown	unknown	-	unknown	unknown	-	-	unknown	unknown	unknown	unknown	unknown	unknown	unknown	unknown	unknown	unknown	-	unknown	unknown	unknown
150	ADLL	AVAL	+	+	+	+	+	-	-	+	+	-	+	+	+	+	+	+	+	+	+	+	-	+	+	+	+	+	+	+	-	+	+	-	-	+	unknown	+	+	+	+	+	+	+	+	-	+	unknown	+
151	ADLL	AVAR	+	+	+	+	+	-	-	+	+	-	+	+	+	+	+	+	+	+	+	+	-	+	+	+	+	+	+	+	-	+	+	-	-	+	unknown	+	+	+	+	+	+	+	+	-	+	unknown	+
152	ADLL	AVBL	+	+	+	+	-	-	-	+	+	-	+	-	+	+	+	+	+	+	+	+	-	+	+	+	+	+	+	+	-	+	+	-	-	+	unknown	+	+	+	+	+	+	+	+	-	+	unknown	+
153	ADLL	AVDL	+	unknown	unknown	+	+	+	+	unknown	+	+	+	+	unknown	unknown	+	unknown	unknown	unknown	unknown	unknown	+	unknown	+	+	unknown	+	+	unknown	+	+	+	+	+	unknown	unknown	+	unknown	+	+	unknown	unknown	unknown	+	+	unknown	unknown	unknown
154	ADLL	AVDR	+	unknown	unknown	+	+	+	+	unknown	+	+	+	+	unknown	unknown	+	unknown	unknown	unknown	unknown	unknown	+	unknown	+	+	unknown	+	+	unknown	+	+	+	+	+	unknown	unknown	+	unknown	+	+	unknown	unknown	unknown	+	+	unknown	unknown	unknown
155	ADLL	AVJL	+	unknown	unknown	+	unknown	unknown	unknown	unknown	+	unknown	+	unknown	unknown	unknown	+	unknown	unknown	unknown	unknown	unknown	unknown	unknown	+	+	unknown	+	+	unknown	unknown	+	+	unknown	unknown	unknown	unknown	+	unknown	+	+	unknown	unknown	unknown	+	unknown	unknown	unknown	unknown
156	ADLL	AVJR	+	unknown	unknown	+	unknown	unknown	unknown	unknown	+	unknown	+	unknown	unknown	unknown	+	unknown	unknown	unknown	unknown	unknown	unknown	unknown	+	+	unknown	+	+	unknown	unknown	+	+	unknown	unknown	unknown	unknown	+	unknown	+	+	unknown	unknown	unknown	+	unknown	unknown	unknown	unknown
157	ADLL	AWAL	unknown	unknown	unknown	unknown	unknown	unknown	unknown	unknown	unknown	unknown	unknown	unknown	unknown	unknown	unknown	unknown	unknown	unknown	unknown	unknown	unknown	unknown	unknown	unknown	unknown	unknown	unknown	unknown	unknown	unknown	unknown	unknown	unknown	unknown	unknown	unknown	unknown	unknown	unknown	unknown	unknown	unknown	unknown	unknown	unknown	unknown	unknown
158	ADLL	AWBL	unknown	unknown	unknown	unknown	unknown	unknown	unknown	unknown	unknown	unknown	unknown	unknown	unknown	unknown	unknown	unknown	unknown	unknown	unknown	unknown	unknown	unknown	unknown	unknown	unknown	unknown	unknown	unknown	unknown	unknown	unknown	unknown	unknown	unknown	unknown	unknown	unknown	unknown	unknown	unknown	unknown	unknown	unknown	unknown	unknown	unknown	unknown
159	ADLL	AWCL	unknown	unknown	unknown	unknown	unknown	unknown	unknown	unknown	unknown	unknown	unknown	unknown	unknown	unknown	unknown	unknown	unknown	unknown	unknown	unknown	unknown	unknown	unknown	unknown	unknown	unknown	unknown	unknown	unknown	unknown	unknown	unknown	unknown	unknown	unknown	unknown	unknown	unknown	unknown	unknown	unknown	unknown	unknown	unknown	unknown	unknown	unknown
160	ADLL	OLQVL	unknown	unknown	unknown	unknown	-	-	-	unknown	unknown	-	unknown	-	unknown	unknown	unknown	unknown	unknown	unknown	unknown	unknown	-	unknown	unknown	unknown	unknown	unknown	unknown	unknown	-	unknown	unknown	-	-	unknown	unknown	unknown	unknown	unknown	unknown	unknown	unknown	unknown	unknown	-	unknown	unknown	unknown
161	ADLL	RIAL	+	-	-	+	-	unknown	unknown	-	+	unknown	+	-	-	-	+	-	-	-	-	-	unknown	-	+	+	-	+	+	-	unknown	+	+	unknown	unknown	-	unknown	+	-	+	+	-	-	-	+	unknown	-	unknown	-
162	ADLL	RIGL	+	unknown	unknown	+	unknown	unknown	unknown	unknown	+	unknown	+	unknown	unknown	unknown	+	unknown	unknown	unknown	unknown	unknown	unknown	unknown	+	+	unknown	+	+	unknown	unknown	+	+	unknown	unknown	unknown	unknown	+	unknown	+	+	unknown	unknown	unknown	+	unknown	unknown	unknown	unknown
163	ADLL	RIPL	unknown	unknown	unknown	unknown	unknown	unknown	unknown	unknown	unknown	unknown	unknown	unknown	unknown	unknown	unknown	unknown	unknown	unknown	unknown	unknown	unknown	unknown	unknown	unknown	unknown	unknown	unknown	unknown	unknown	unknown	unknown	unknown	unknown	unknown	unknown	unknown	unknown	unknown	unknown	unknown	unknown	unknown	unknown	unknown	unknown	unknown	unknown
164	ADLL	RIR	+	unknown	unknown	+	unknown	unknown	unknown	unknown	+	unknown	+	unknown	unknown	unknown	+	unknown	unknown	unknown	unknown	unknown	unknown	unknown	+	+	unknown	+	+	unknown	unknown	+	+	unknown	unknown	unknown	unknown	+	unknown	+	+	unknown	unknown	unknown	+	unknown	unknown	unknown	unknown
165	ADLL	SMBVL	unknown	-	-	unknown	-	unknown	unknown	-	unknown	unknown	unknown	-	-	-	unknown	-	-	-	-	-	unknown	-	unknown	unknown	-	unknown	unknown	-	unknown	unknown	unknown	unknown	unknown	-	unknown	unknown	-	unknown	unknown	-	-	-	unknown	unknown	-	unknown	-
166	ADLR	ADAR	unknown	unknown	unknown	unknown	unknown	unknown	unknown	unknown	unknown	unknown	unknown	unknown	unknown	unknown	unknown	unknown	unknown	unknown	unknown	unknown	unknown	unknown	unknown	unknown	unknown	unknown	unknown	unknown	unknown	unknown	unknown	unknown	unknown	unknown	unknown	unknown	unknown	unknown	unknown	unknown	unknown	unknown	unknown	unknown	unknown	unknown	unknown
167	ADLR	ADLR	unknown	unknown	unknown	unknown	unknown	unknown	unknown	unknown	unknown	unknown	unknown	unknown	unknown	unknown	unknown	unknown	unknown	unknown	unknown	unknown	unknown	unknown	unknown	unknown	unknown	unknown	unknown	unknown	unknown	unknown	unknown	unknown	unknown	unknown	unknown	unknown	unknown	unknown	unknown	unknown	unknown	unknown	unknown	unknown	unknown	unknown	unknown
168	ADLR	AIAR	unknown	unknown	unknown	unknown	unknown	unknown	unknown	unknown	unknown	unknown	unknown	unknown	unknown	unknown	unknown	unknown	unknown	unknown	unknown	unknown	unknown	unknown	unknown	unknown	unknown	unknown	unknown	unknown	unknown	unknown	unknown	unknown	unknown	unknown	unknown	unknown	unknown	unknown	unknown	unknown	unknown	unknown	unknown	unknown	unknown	unknown	unknown
169	ADLR	AIBR	+	-	-	-	-	-	-	-	unknown	-	+	+	-	-	unknown	-	+	-	-	-	-	+	+	-	-	-	-	-	-	-	+	+	+	-	-	+	-	-	-	-	-	-	-	-	+	-	+
170	ADLR	ASER	unknown	unknown	unknown	unknown	unknown	unknown	unknown	unknown	unknown	unknown	unknown	unknown	unknown	unknown	unknown	unknown	unknown	unknown	unknown	unknown	unknown	unknown	unknown	unknown	unknown	unknown	unknown	unknown	unknown	unknown	unknown	unknown	unknown	unknown	unknown	unknown	unknown	unknown	unknown	unknown	unknown	unknown	unknown	unknown	unknown	unknown	unknown
171	ADLR	ASHR	unknown	unknown	unknown	unknown	unknown	unknown	-	unknown	unknown	unknown	unknown	unknown	unknown	unknown	unknown	unknown	unknown	unknown	-	unknown	-	unknown	unknown	unknown	unknown	unknown	-	-	unknown	unknown	unknown	unknown	unknown	unknown	unknown	unknown	-	unknown	unknown	unknown	unknown	unknown	unknown	unknown	unknown	-	unknown
172	ADLR	AVAR	+	+	+	+	+	+	-	+	unknown	+	+	+	+	+	unknown	+	+	+	+	+	-	+	+	+	+	+	-	+	+	+	+	+	+	+	+	+	-	+	+	+	+	+	+	+	+	-	+
173	ADLR	AVBL	+	+	+	+	+	+	-	+	unknown	+	+	+	+	+	unknown	+	+	+	-	+	-	+	+	+	+	+	-	-	+	+	+	+	+	+	+	+	-	+	+	+	+	+	+	+	+	-	+
174	ADLR	AVBR	+	+	+	+	+	+	-	+	unknown	+	+	+	+	+	unknown	+	+	+	-	+	-	+	+	+	+	+	-	-	+	+	+	+	+	+	+	+	-	+	+	+	+	+	+	+	+	-	+
175	ADLR	AVDL	+	unknown	unknown	unknown	unknown	unknown	+	unknown	unknown	unknown	+	+	unknown	unknown	unknown	unknown	+	unknown	+	unknown	+	+	+	unknown	unknown	unknown	+	+	unknown	unknown	+	+	+	unknown	unknown	+	+	unknown	unknown	unknown	unknown	unknown	unknown	unknown	+	+	+
176	ADLR	AVDR	+	unknown	unknown	unknown	unknown	unknown	+	unknown	unknown	unknown	+	+	unknown	unknown	unknown	unknown	+	unknown	+	unknown	+	+	+	unknown	unknown	unknown	+	+	unknown	unknown	+	+	+	unknown	unknown	+	+	unknown	unknown	unknown	unknown	unknown	unknown	unknown	+	+	+
177	ADLR	AVJL	+	unknown	unknown	unknown	unknown	unknown	unknown	unknown	unknown	unknown	+	+	unknown	unknown	unknown	unknown	+	unknown	unknown	unknown	unknown	+	+	unknown	unknown	unknown	unknown	unknown	unknown	unknown	+	+	+	unknown	unknown	+	unknown	unknown	unknown	unknown	unknown	unknown	unknown	unknown	+	unknown	+
178	ADLR	AVJR	+	unknown	unknown	unknown	unknown	unknown	unknown	unknown	unknown	unknown	+	+	unknown	unknown	unknown	unknown	+	unknown	unknown	unknown	unknown	+	+	unknown	unknown	unknown	unknown	unknown	unknown	unknown	+	+	+	unknown	unknown	+	unknown	unknown	unknown	unknown	unknown	unknown	unknown	unknown	+	unknown	+
179	ADLR	AWCR	unknown	unknown	unknown	unknown	unknown	unknown	unknown	unknown	unknown	unknown	unknown	unknown	unknown	unknown	unknown	unknown	unknown	unknown	unknown	unknown	unknown	unknown	unknown	unknown	unknown	unknown	unknown	unknown	unknown	unknown	unknown	unknown	unknown	unknown	unknown	unknown	unknown	unknown	unknown	unknown	unknown	unknown	unknown	unknown	unknown	unknown	unknown
180	ADLR	CEPVR	unknown	unknown	unknown	unknown	unknown	unknown	-	unknown	unknown	unknown	unknown	unknown	unknown	unknown	unknown	unknown	unknown	unknown	-	unknown	-	unknown	unknown	unknown	unknown	unknown	-	-	unknown	unknown	unknown	unknown	unknown	unknown	unknown	unknown	-	unknown	unknown	unknown	unknown	unknown	unknown	unknown	unknown	-	unknown
181	ADLR	OLLR	unknown	-	-	-	-	-	-	-	unknown	-	unknown	unknown	-	-	unknown	-	unknown	-	-	-	-	unknown	unknown	-	-	-	-	-	-	-	unknown	unknown	unknown	-	-	unknown	-	-	-	-	-	-	-	-	unknown	-	unknown
182	ADLR	OLQVR	unknown	unknown	unknown	unknown	unknown	unknown	-	unknown	unknown	unknown	unknown	unknown	unknown	unknown	unknown	unknown	unknown	unknown	-	unknown	-	unknown	unknown	unknown	unknown	unknown	-	-	unknown	unknown	unknown	unknown	unknown	unknown	unknown	unknown	-	unknown	unknown	unknown	unknown	unknown	unknown	unknown	unknown	-	unknown
183	ADLR	PVCL	+	+	+	+	+	+	-	+	unknown	+	+	+	+	+	unknown	+	+	+	-	+	-	+	+	+	+	+	-	-	+	+	+	+	+	+	+	+	-	+	+	+	+	+	+	+	+	-	+
184	ADLR	RICL	+	unknown	unknown	unknown	unknown	unknown	unknown	unknown	unknown	unknown	+	+	unknown	unknown	unknown	unknown	+	unknown	unknown	unknown	unknown	+	+	unknown	unknown	unknown	unknown	unknown	unknown	unknown	+	+	+	unknown	unknown	+	unknown	unknown	unknown	unknown	unknown	unknown	unknown	unknown	+	unknown	+
185	ADLR	RICR	+	unknown	unknown	unknown	unknown	unknown	unknown	unknown	unknown	unknown	+	+	unknown	unknown	unknown	unknown	+	unknown	unknown	unknown	unknown	+	+	unknown	unknown	unknown	unknown	unknown	unknown	unknown	+	+	+	unknown	unknown	+	unknown	unknown	unknown	unknown	unknown	unknown	unknown	unknown	+	unknown	+
186	ADLR	RIFR	+	unknown	unknown	unknown	unknown	unknown	unknown	unknown	unknown	unknown	+	+	unknown	unknown	unknown	unknown	+	unknown	unknown	unknown	unknown	+	+	unknown	unknown	unknown	unknown	unknown	unknown	unknown	+	+	+	unknown	unknown	+	unknown	unknown	unknown	unknown	unknown	unknown	unknown	unknown	+	unknown	+
187	ADLR	RIPR	unknown	unknown	unknown	unknown	unknown	unknown	unknown	unknown	unknown	unknown	unknown	unknown	unknown	unknown	unknown	unknown	unknown	unknown	unknown	unknown	unknown	unknown	unknown	unknown	unknown	unknown	unknown	unknown	unknown	unknown	unknown	unknown	unknown	unknown	unknown	unknown	unknown	unknown	unknown	unknown	unknown	unknown	unknown	unknown	unknown	unknown	unknown
188	ADLR	SIBVL	+	+	+	+	+	+	+	+	unknown	+	+	+	+	+	unknown	+	+	+	+	+	+	+	+	+	+	+	+	+	+	+	+	+	+	+	+	+	+	+	+	+	+	+	+	+	+	+	+
189	ADLR	SMBVR	unknown	-	-	-	-	-	unknown	-	unknown	-	unknown	unknown	-	-	unknown	-	unknown	-	-	-	unknown	unknown	unknown	-	-	-	unknown	-	-	-	unknown	unknown	unknown	-	-	unknown	unknown	-	-	-	-	-	-	-	unknown	unknown	unknown
190	ADLR	URBR	+	+	+	+	+	+	-	+	unknown	+	+	+	+	+	unknown	+	+	+	-	+	-	+	+	+	+	+	-	-	+	+	+	+	+	+	+	+	-	+	+	+	+	+	+	+	+	-	+
191	ADLR	URXR	unknown	-	-	-	-	-	-	-	unknown	-	unknown	unknown	-	-	unknown	-	unknown	-	-	-	-	unknown	unknown	-	-	-	-	-	-	-	unknown	unknown	unknown	-	-	unknown	-	-	-	-	-	-	-	-	unknown	-	unknown
192	AFDL	AFDL	unknown	unknown	unknown	unknown	unknown	unknown	unknown	unknown	unknown	unknown	unknown	unknown	unknown	unknown	unknown	unknown	unknown	unknown	unknown	unknown	unknown	unknown	unknown	unknown	unknown	unknown	unknown	unknown	unknown	unknown	unknown	unknown	unknown	unknown	unknown	unknown	unknown	unknown	unknown	unknown	unknown	unknown	unknown	unknown	unknown	unknown	unknown
193	AFDL	AIBL	+	-	+	unknown	-	+	-	unknown	+	-	-	+	+	-	unknown	-	+	-	+	+	+	unknown	unknown	-	-	-	-	-	-	unknown	-	-	-	+	+	unknown	unknown	+	+	-	-	-	-	-	+	-	-
194	AFDL	AINR	unknown	unknown	unknown	unknown	unknown	unknown	unknown	unknown	unknown	unknown	unknown	unknown	unknown	unknown	unknown	-	unknown	unknown	unknown	unknown	unknown	unknown	unknown	unknown	unknown	unknown	unknown	unknown	unknown	unknown	unknown	unknown	unknown	unknown	unknown	unknown	unknown	unknown	unknown	unknown	-	-	unknown	unknown	unknown	-	unknown
195	AFDL	AIYL	-	+	-	unknown	+	-	+	unknown	-	+	+	-	-	+	unknown	unknown	-	+	-	-	-	unknown	unknown	+	+	+	+	+	+	unknown	+	+	+	-	-	unknown	unknown	-	-	+	+	unknown	+	+	-	unknown	+
196	AFDL	ASEL	unknown	unknown	unknown	unknown	unknown	unknown	unknown	unknown	unknown	unknown	unknown	unknown	unknown	unknown	unknown	unknown	unknown	unknown	unknown	unknown	unknown	unknown	unknown	unknown	unknown	unknown	unknown	unknown	unknown	unknown	unknown	unknown	unknown	unknown	unknown	unknown	unknown	unknown	unknown	unknown	unknown	unknown	unknown	unknown	unknown	unknown	unknown
197	AFDL	ASER	unknown	unknown	unknown	unknown	unknown	unknown	unknown	unknown	unknown	unknown	unknown	unknown	unknown	unknown	unknown	unknown	unknown	unknown	unknown	unknown	unknown	unknown	unknown	unknown	unknown	unknown	unknown	unknown	unknown	unknown	unknown	unknown	unknown	unknown	unknown	unknown	unknown	unknown	unknown	unknown	unknown	unknown	unknown	unknown	unknown	unknown	unknown
198	AFDL	AWBL	unknown	unknown	unknown	unknown	unknown	unknown	unknown	unknown	unknown	unknown	unknown	unknown	unknown	unknown	unknown	unknown	unknown	unknown	unknown	unknown	unknown	unknown	unknown	unknown	unknown	unknown	unknown	unknown	unknown	unknown	unknown	unknown	unknown	unknown	unknown	unknown	unknown	unknown	unknown	unknown	unknown	unknown	unknown	unknown	unknown	unknown	unknown
199	AFDR	AFDL	unknown	unknown	unknown	unknown	unknown	unknown	unknown	unknown	unknown	unknown	unknown	unknown	unknown	unknown	unknown	unknown	unknown	unknown	unknown	unknown	unknown	unknown	unknown	unknown	unknown	unknown	unknown	unknown	unknown	unknown	unknown	unknown	unknown	unknown	unknown	unknown	unknown	unknown	unknown	unknown	unknown	unknown	unknown	unknown	unknown	unknown	unknown
200	AFDR	AIYR	-	-	unknown	unknown	unknown	+	-	-	unknown	-	+	+	+	-	+	unknown	-	-	-	unknown	+	-	unknown	+	+	+	-	-	unknown	unknown	+	+	+	+	+	-	+	+	+	-	unknown	+	-	+	+	+	unknown
201	AFDR	ASEL	unknown	unknown	unknown	unknown	unknown	unknown	unknown	unknown	unknown	unknown	unknown	unknown	unknown	unknown	unknown	unknown	unknown	unknown	unknown	unknown	unknown	unknown	unknown	unknown	unknown	unknown	unknown	unknown	unknown	unknown	unknown	unknown	unknown	unknown	unknown	unknown	unknown	unknown	unknown	unknown	unknown	unknown	unknown	unknown	unknown	unknown	unknown
202	AFDR	ASER	unknown	unknown	unknown	unknown	unknown	unknown	unknown	unknown	unknown	unknown	unknown	unknown	unknown	unknown	unknown	unknown	unknown	unknown	unknown	unknown	unknown	unknown	unknown	unknown	unknown	unknown	unknown	unknown	unknown	unknown	unknown	unknown	unknown	unknown	unknown	unknown	unknown	unknown	unknown	unknown	unknown	unknown	unknown	unknown	unknown	unknown	unknown
203	AIAL	ADAL	unknown	unknown	unknown	unknown	unknown	unknown	unknown	unknown	unknown	unknown	unknown	unknown	unknown	unknown	unknown	unknown	unknown	unknown	unknown	unknown	unknown	unknown	unknown	unknown	unknown	unknown	unknown	unknown	unknown	unknown	unknown	unknown	unknown	unknown	unknown	unknown	unknown	unknown	unknown	unknown	unknown	unknown	unknown	unknown	unknown	unknown	unknown
204	AIAL	ADFL	unknown	unknown	unknown	unknown	unknown	unknown	unknown	unknown	unknown	unknown	unknown	unknown	unknown	unknown	unknown	unknown	unknown	unknown	unknown	unknown	unknown	unknown	unknown	unknown	unknown	unknown	unknown	unknown	unknown	unknown	unknown	unknown	unknown	unknown	unknown	unknown	unknown	unknown	unknown	unknown	unknown	unknown	unknown	unknown	unknown	unknown	unknown
205	AIAL	ADLL	unknown	unknown	unknown	unknown	unknown	unknown	unknown	unknown	unknown	unknown	unknown	unknown	unknown	unknown	unknown	unknown	unknown	unknown	unknown	unknown	unknown	unknown	unknown	unknown	unknown	unknown	unknown	unknown	unknown	unknown	unknown	unknown	unknown	unknown	unknown	unknown	unknown	unknown	unknown	unknown	unknown	unknown	unknown	unknown	unknown	unknown	unknown
206	AIAL	AIBL	-	-	-	-	+	unknown	-	+	+	+	-	+	-	+	-	+	+	-	-	unknown	-	-	-	-	+	+	+	-	+	+	+	-	+	unknown	-	unknown	-	-	-	unknown	+	-	-	-	-	unknown	unknown
207	AIAL	AIML	unknown	unknown	unknown	-	unknown	unknown	unknown	unknown	unknown	unknown	unknown	unknown	unknown	unknown	unknown	unknown	unknown	-	unknown	unknown	unknown	unknown	unknown	unknown	unknown	unknown	unknown	unknown	unknown	unknown	unknown	unknown	unknown	unknown	unknown	unknown	-	-	unknown	unknown	unknown	unknown	unknown	-	unknown	unknown	unknown
208	AIAL	AIZL	-	-	-	-	unknown	unknown	-	unknown	unknown	unknown	-	unknown	-	unknown	-	unknown	unknown	-	-	unknown	-	-	-	-	unknown	unknown	unknown	-	unknown	unknown	unknown	-	unknown	unknown	-	unknown	-	-	-	unknown	unknown	-	-	-	-	unknown	unknown
209	AIAL	ASEL	unknown	unknown	unknown	unknown	unknown	unknown	unknown	unknown	unknown	unknown	unknown	unknown	unknown	unknown	unknown	unknown	unknown	unknown	unknown	unknown	unknown	unknown	unknown	unknown	unknown	unknown	unknown	unknown	unknown	unknown	unknown	unknown	unknown	unknown	unknown	unknown	unknown	unknown	unknown	unknown	unknown	unknown	unknown	unknown	unknown	unknown	unknown
210	AIAL	ASER	unknown	unknown	unknown	unknown	unknown	unknown	unknown	unknown	unknown	unknown	unknown	unknown	unknown	unknown	unknown	unknown	unknown	unknown	unknown	unknown	unknown	unknown	unknown	unknown	unknown	unknown	unknown	unknown	unknown	unknown	unknown	unknown	unknown	unknown	unknown	unknown	unknown	unknown	unknown	unknown	unknown	unknown	unknown	unknown	unknown	unknown	unknown
211	AIAL	ASGL	unknown	unknown	unknown	unknown	unknown	unknown	unknown	unknown	unknown	unknown	unknown	unknown	unknown	unknown	unknown	unknown	unknown	unknown	unknown	unknown	unknown	unknown	unknown	unknown	unknown	unknown	unknown	unknown	unknown	unknown	unknown	unknown	unknown	unknown	unknown	unknown	unknown	unknown	unknown	unknown	unknown	unknown	unknown	unknown	unknown	unknown	unknown
212	AIAL	ASHL	unknown	unknown	unknown	-	unknown	unknown	unknown	unknown	unknown	unknown	unknown	unknown	unknown	unknown	unknown	unknown	unknown	-	unknown	unknown	unknown	unknown	unknown	unknown	unknown	unknown	unknown	unknown	unknown	unknown	unknown	unknown	unknown	unknown	unknown	unknown	-	-	unknown	unknown	unknown	unknown	unknown	-	unknown	unknown	unknown
213	AIAL	ASJL	unknown	unknown	unknown	unknown	unknown	unknown	unknown	unknown	unknown	unknown	unknown	unknown	unknown	unknown	unknown	unknown	unknown	unknown	unknown	unknown	unknown	unknown	unknown	unknown	unknown	unknown	unknown	unknown	unknown	unknown	unknown	unknown	unknown	unknown	unknown	unknown	unknown	unknown	unknown	unknown	unknown	unknown	unknown	unknown	unknown	unknown	unknown
214	AIAL	ASKL	unknown	unknown	unknown	unknown	unknown	unknown	unknown	unknown	unknown	unknown	unknown	unknown	unknown	unknown	unknown	unknown	unknown	unknown	unknown	unknown	unknown	unknown	unknown	unknown	unknown	unknown	unknown	unknown	unknown	unknown	unknown	unknown	unknown	unknown	unknown	unknown	unknown	unknown	unknown	unknown	unknown	unknown	unknown	unknown	unknown	unknown	unknown
215	AIAL	AWCL	unknown	unknown	unknown	unknown	unknown	unknown	unknown	unknown	unknown	unknown	unknown	unknown	unknown	unknown	unknown	unknown	unknown	unknown	unknown	unknown	unknown	unknown	unknown	unknown	unknown	unknown	unknown	unknown	unknown	unknown	unknown	unknown	unknown	unknown	unknown	unknown	unknown	unknown	unknown	unknown	unknown	unknown	unknown	unknown	unknown	unknown	unknown
216	AIAL	AWCR	unknown	unknown	unknown	unknown	unknown	unknown	unknown	unknown	unknown	unknown	unknown	unknown	unknown	unknown	unknown	unknown	unknown	unknown	unknown	unknown	unknown	unknown	unknown	unknown	unknown	unknown	unknown	unknown	unknown	unknown	unknown	unknown	unknown	unknown	unknown	unknown	unknown	unknown	unknown	unknown	unknown	unknown	unknown	unknown	unknown	unknown	unknown
217	AIAL	PVQL	+	+	+	+	+	unknown	+	+	+	+	+	+	+	+	+	+	+	-	+	unknown	+	+	+	+	+	+	+	+	+	+	+	+	+	unknown	+	unknown	-	+	+	unknown	+	+	+	-	+	unknown	unknown
218	AIAL	RIFL	unknown	unknown	unknown	unknown	+	unknown	unknown	+	+	+	unknown	+	unknown	+	unknown	+	+	unknown	unknown	unknown	unknown	unknown	unknown	unknown	+	+	+	unknown	+	+	+	unknown	+	unknown	unknown	unknown	unknown	unknown	unknown	unknown	+	unknown	unknown	unknown	unknown	unknown	unknown
219	AIAL	RIR	unknown	unknown	unknown	unknown	+	unknown	unknown	+	+	+	unknown	+	unknown	+	unknown	+	+	unknown	unknown	unknown	unknown	unknown	unknown	unknown	+	+	+	unknown	+	+	+	unknown	+	unknown	unknown	unknown	unknown	unknown	unknown	unknown	+	unknown	unknown	unknown	unknown	unknown	unknown
220	AIAL	RMGL	unknown	unknown	unknown	unknown	+	unknown	unknown	+	+	+	unknown	+	unknown	+	unknown	+	+	unknown	unknown	unknown	unknown	unknown	unknown	unknown	+	+	+	unknown	+	+	+	unknown	+	unknown	unknown	unknown	unknown	unknown	unknown	unknown	+	unknown	unknown	unknown	unknown	unknown	unknown
221	AIAR	ADAR	unknown	unknown	unknown	unknown	unknown	unknown	unknown	unknown	unknown	unknown	unknown	unknown	unknown	unknown	unknown	unknown	unknown	unknown	unknown	unknown	unknown	unknown	unknown	unknown	unknown	unknown	unknown	unknown	unknown	unknown	unknown	unknown	unknown	unknown	unknown	unknown	unknown	unknown	unknown	unknown	unknown	unknown	unknown	unknown	unknown	unknown	unknown
222	AIAR	ADLR	unknown	unknown	unknown	unknown	unknown	unknown	unknown	unknown	unknown	unknown	unknown	unknown	unknown	unknown	unknown	unknown	unknown	unknown	unknown	unknown	unknown	unknown	unknown	unknown	unknown	unknown	unknown	unknown	unknown	unknown	unknown	unknown	unknown	unknown	unknown	unknown	unknown	unknown	unknown	unknown	unknown	unknown	unknown	unknown	unknown	unknown	unknown
223	AIAR	AIBR	-	+	+	unknown	-	-	-	-	-	-	+	-	-	-	+	-	-	+	-	+	-	-	+	-	-	+	-	-	-	-	-	-	-	+	-	-	-	-	+	+	-	-	+	-	-	-	+
224	AIAR	AIZR	-	unknown	unknown	unknown	-	-	-	-	-	-	unknown	-	-	-	unknown	-	-	unknown	-	unknown	-	-	unknown	-	-	unknown	-	-	-	-	-	-	-	unknown	-	-	-	-	unknown	unknown	-	-	unknown	-	-	-	unknown
225	AIAR	ASER	unknown	unknown	unknown	unknown	unknown	unknown	unknown	unknown	unknown	unknown	unknown	unknown	unknown	unknown	unknown	unknown	unknown	unknown	unknown	unknown	unknown	unknown	unknown	unknown	unknown	unknown	unknown	unknown	unknown	unknown	unknown	unknown	unknown	unknown	unknown	unknown	unknown	unknown	unknown	unknown	unknown	unknown	unknown	unknown	unknown	unknown	unknown
226	AIAR	ASGR	unknown	unknown	unknown	unknown	unknown	unknown	unknown	unknown	unknown	unknown	unknown	unknown	unknown	unknown	unknown	unknown	unknown	unknown	unknown	unknown	unknown	unknown	unknown	unknown	unknown	unknown	unknown	unknown	unknown	unknown	unknown	unknown	unknown	unknown	unknown	unknown	unknown	unknown	unknown	unknown	unknown	unknown	unknown	unknown	unknown	unknown	unknown
227	AIAR	ASIR	unknown	unknown	unknown	unknown	unknown	unknown	unknown	unknown	unknown	unknown	unknown	unknown	unknown	unknown	unknown	unknown	unknown	unknown	unknown	unknown	unknown	unknown	unknown	unknown	unknown	unknown	unknown	unknown	unknown	unknown	unknown	unknown	unknown	unknown	unknown	unknown	unknown	unknown	unknown	unknown	unknown	unknown	unknown	unknown	unknown	unknown	unknown
228	AIAR	AWAR	unknown	unknown	unknown	unknown	unknown	unknown	unknown	unknown	unknown	unknown	unknown	unknown	unknown	unknown	unknown	unknown	unknown	unknown	unknown	unknown	unknown	unknown	unknown	unknown	unknown	unknown	unknown	unknown	unknown	unknown	unknown	unknown	unknown	unknown	unknown	unknown	unknown	unknown	unknown	unknown	unknown	unknown	unknown	unknown	unknown	unknown	unknown
229	AIAR	AWCL	unknown	unknown	unknown	unknown	unknown	unknown	unknown	unknown	unknown	unknown	unknown	unknown	unknown	unknown	unknown	unknown	unknown	unknown	unknown	unknown	unknown	unknown	unknown	unknown	unknown	unknown	unknown	unknown	unknown	unknown	unknown	unknown	unknown	unknown	unknown	unknown	unknown	unknown	unknown	unknown	unknown	unknown	unknown	unknown	unknown	unknown	unknown
230	AIAR	AWCR	unknown	unknown	unknown	unknown	unknown	unknown	unknown	unknown	unknown	unknown	unknown	unknown	unknown	unknown	unknown	unknown	unknown	unknown	unknown	unknown	unknown	unknown	unknown	unknown	unknown	unknown	unknown	unknown	unknown	unknown	unknown	unknown	unknown	unknown	unknown	unknown	unknown	unknown	unknown	unknown	unknown	unknown	unknown	unknown	unknown	unknown	unknown
231	AIAR	RIFR	unknown	+	+	unknown	unknown	unknown	unknown	unknown	unknown	unknown	+	unknown	unknown	unknown	+	unknown	unknown	+	unknown	+	unknown	unknown	+	unknown	unknown	+	unknown	unknown	unknown	unknown	unknown	unknown	unknown	+	unknown	unknown	unknown	unknown	+	+	unknown	unknown	+	unknown	unknown	unknown	+
232	AIBL	AIBL	+	+	-	-	-	+	-	-	-	-	unknown	-	-	+	-	-	-	-	-	-	-	-	+	-	-	-	-	unknown	-	-	-	unknown	+	-	unknown	-	-	-	-	-	-	+	-	-	-	+	-
233	AIBL	AIZR	unknown	unknown	-	-	-	unknown	-	-	-	-	unknown	-	-	unknown	-	-	-	-	-	-	-	-	unknown	-	-	-	-	unknown	-	-	-	unknown	unknown	-	unknown	-	-	-	-	-	-	unknown	-	-	-	unknown	-
234	AIBL	ASHL	unknown	unknown	-	-	-	unknown	unknown	unknown	unknown	-	unknown	unknown	unknown	unknown	-	-	unknown	unknown	unknown	unknown	unknown	unknown	unknown	unknown	unknown	unknown	unknown	unknown	unknown	unknown	unknown	unknown	unknown	unknown	unknown	-	unknown	unknown	unknown	unknown	unknown	unknown	unknown	unknown	unknown	unknown	unknown
235	AIBL	ASHR	unknown	unknown	-	-	-	unknown	unknown	unknown	unknown	-	unknown	unknown	unknown	unknown	-	-	unknown	unknown	unknown	unknown	unknown	unknown	unknown	unknown	unknown	unknown	unknown	unknown	unknown	unknown	unknown	unknown	unknown	unknown	unknown	-	unknown	unknown	unknown	unknown	unknown	unknown	unknown	unknown	unknown	unknown	unknown
236	AIBL	AVAL	+	+	-	-	-	+	+	+	+	-	unknown	+	+	+	-	+	+	+	+	+	+	+	+	+	+	+	+	unknown	+	+	+	unknown	+	+	unknown	-	+	+	+	+	+	+	+	+	+	+	+
237	AIBL	AVBL	+	+	-	-	-	+	+	+	+	-	unknown	+	+	+	-	-	+	+	+	+	+	+	+	+	+	+	+	unknown	+	+	+	unknown	+	+	unknown	-	+	+	+	+	+	+	+	+	+	+	+
238	AIBL	AVEL	+	+	-	-	-	+	-	-	-	-	unknown	-	-	+	-	-	-	-	-	-	-	-	+	-	-	-	-	unknown	-	-	-	unknown	+	-	unknown	-	-	-	-	-	-	+	-	-	-	+	-
239	AIBL	FLPL	+	+	-	-	-	+	+	+	+	-	unknown	+	+	+	-	unknown	+	+	+	+	+	+	+	+	+	+	+	unknown	+	+	+	unknown	+	+	unknown	-	+	+	+	+	+	+	+	+	+	+	+
240	AIBL	IL2DR	unknown	unknown	-	-	-	unknown	unknown	unknown	unknown	-	unknown	unknown	unknown	unknown	-	-	unknown	unknown	unknown	unknown	unknown	unknown	unknown	unknown	unknown	unknown	unknown	unknown	unknown	unknown	unknown	unknown	unknown	unknown	unknown	-	unknown	unknown	unknown	unknown	unknown	unknown	unknown	unknown	unknown	unknown	unknown
241	AIBL	RIBR	+	+	unknown	unknown	unknown	+	+	+	+	unknown	unknown	+	+	+	unknown	+	+	+	+	+	+	+	+	+	+	+	+	unknown	+	+	+	unknown	+	+	unknown	unknown	+	+	+	+	+	+	+	+	+	+	+
242	AIBL	RIFL	+	+	unknown	unknown	unknown	+	unknown	unknown	unknown	unknown	unknown	unknown	unknown	+	unknown	unknown	unknown	unknown	unknown	unknown	unknown	unknown	+	unknown	unknown	unknown	unknown	unknown	unknown	unknown	unknown	unknown	+	unknown	unknown	unknown	unknown	unknown	unknown	unknown	unknown	+	unknown	unknown	unknown	+	unknown
243	AIBL	RIGR	+	+	unknown	unknown	unknown	+	unknown	unknown	unknown	unknown	unknown	unknown	unknown	+	unknown	unknown	unknown	unknown	unknown	unknown	unknown	unknown	+	unknown	unknown	unknown	unknown	unknown	unknown	unknown	unknown	unknown	+	unknown	unknown	unknown	unknown	unknown	unknown	unknown	unknown	+	unknown	unknown	unknown	+	unknown
244	AIBL	RIML	+	+	unknown	unknown	unknown	+	+	+	+	unknown	unknown	+	+	+	unknown	+	+	+	+	+	+	+	+	+	+	+	+	unknown	+	+	+	unknown	+	+	unknown	unknown	+	+	+	+	+	+	+	+	+	+	+
245	AIBL	RIMR	+	+	unknown	unknown	unknown	+	+	+	+	unknown	unknown	+	+	+	unknown	+	+	+	+	+	+	+	+	+	+	+	+	unknown	+	+	+	unknown	+	+	unknown	unknown	+	+	+	+	+	+	+	+	+	+	+
246	AIBL	RMFR	+	+	-	-	-	+	-	-	-	-	unknown	-	-	+	-	-	-	-	-	-	-	-	+	-	-	-	-	unknown	-	-	-	unknown	+	-	unknown	-	-	-	-	-	-	+	-	-	-	+	-
247	AIBL	SAADL	+	+	unknown	unknown	unknown	+	-	-	-	unknown	unknown	-	-	+	unknown	-	-	-	-	-	-	-	+	-	-	-	-	unknown	-	-	-	unknown	+	-	unknown	unknown	-	-	-	-	-	+	-	-	-	+	-
248	AIBL	SAADR	+	+	unknown	unknown	unknown	+	-	-	-	unknown	unknown	-	-	+	unknown	-	-	-	-	-	-	-	+	-	-	-	-	unknown	-	-	-	unknown	+	-	unknown	unknown	-	-	-	-	-	+	-	-	-	+	-
249	AIBL	SAAVL	+	+	unknown	unknown	unknown	+	-	-	-	unknown	unknown	-	-	+	unknown	-	-	-	-	-	-	-	+	-	-	-	-	unknown	-	-	-	unknown	+	-	unknown	unknown	-	-	-	-	-	+	-	-	-	+	-
250	AIBL	SIADR	unknown	unknown	-	-	-	unknown	unknown	unknown	unknown	-	unknown	unknown	unknown	unknown	-	-	unknown	unknown	unknown	unknown	unknown	unknown	unknown	unknown	unknown	unknown	unknown	unknown	unknown	unknown	unknown	unknown	unknown	unknown	unknown	-	unknown	unknown	unknown	unknown	unknown	unknown	unknown	unknown	unknown	unknown	unknown
251	AIBL	SIAVR	unknown	unknown	-	-	-	unknown	unknown	unknown	unknown	-	unknown	unknown	unknown	unknown	-	-	unknown	unknown	unknown	unknown	unknown	unknown	unknown	unknown	unknown	unknown	unknown	unknown	unknown	unknown	unknown	unknown	unknown	unknown	unknown	-	unknown	unknown	unknown	unknown	unknown	unknown	unknown	unknown	unknown	unknown	unknown
252	AIBL	SIBDR	+	+	+	+	+	+	+	+	+	+	unknown	+	+	+	+	+	+	+	+	+	+	+	+	+	+	+	+	unknown	+	+	+	unknown	+	+	unknown	+	+	+	+	+	+	+	+	+	+	+	+
253	AIBL	SMDDR	+	+	-	-	-	+	unknown	unknown	unknown	-	unknown	unknown	unknown	+	-	-	unknown	unknown	unknown	unknown	unknown	unknown	+	unknown	unknown	unknown	unknown	unknown	unknown	unknown	unknown	unknown	+	unknown	unknown	-	unknown	unknown	unknown	unknown	unknown	+	unknown	unknown	unknown	+	unknown
254	AIBL	SMDVR	+	+	-	-	-	+	unknown	unknown	unknown	-	unknown	unknown	unknown	+	-	-	unknown	unknown	unknown	unknown	unknown	unknown	+	unknown	unknown	unknown	unknown	unknown	unknown	unknown	unknown	unknown	+	unknown	unknown	-	unknown	unknown	unknown	unknown	unknown	+	unknown	unknown	unknown	+	unknown
255	AIBR	ADLR	unknown	unknown	unknown	unknown	unknown	unknown	unknown	unknown	unknown	unknown	unknown	unknown	unknown	unknown	unknown	unknown	unknown	unknown	unknown	unknown	unknown	unknown	unknown	unknown	unknown	unknown	unknown	unknown	unknown	unknown	unknown	unknown	unknown	unknown	unknown	unknown	unknown	unknown	unknown	unknown	unknown	unknown	unknown	unknown	unknown	unknown	unknown
256	AIBR	AIAR	unknown	unknown	unknown	unknown	unknown	unknown	unknown	unknown	unknown	unknown	unknown	unknown	unknown	unknown	unknown	unknown	unknown	unknown	unknown	unknown	unknown	unknown	unknown	unknown	unknown	unknown	unknown	unknown	unknown	unknown	unknown	unknown	unknown	unknown	unknown	unknown	unknown	unknown	unknown	unknown	unknown	unknown	unknown	unknown	unknown	unknown	unknown
257	AIBR	AIYR	-	+	unknown	+	unknown	-	unknown	unknown	+	+	unknown	+	unknown	-	+	unknown	+	unknown	-	-	-	+	+	-	+	-	+	-	unknown	unknown	unknown	unknown	-	+	+	unknown	+	+	-	+	unknown	+	+	+	unknown	+	+
258	AIBR	AQR	unknown	unknown	unknown	unknown	unknown	unknown	unknown	unknown	unknown	unknown	unknown	unknown	unknown	unknown	unknown	unknown	unknown	unknown	unknown	unknown	unknown	unknown	unknown	unknown	unknown	unknown	unknown	unknown	unknown	unknown	unknown	unknown	unknown	unknown	unknown	unknown	unknown	unknown	unknown	unknown	unknown	unknown	unknown	unknown	unknown	unknown	unknown
259	AIBR	AUAL	+	unknown	unknown	unknown	unknown	+	unknown	unknown	unknown	unknown	unknown	unknown	unknown	+	unknown	unknown	unknown	unknown	+	+	+	unknown	unknown	+	unknown	+	unknown	+	unknown	unknown	unknown	unknown	+	unknown	unknown	unknown	unknown	unknown	+	unknown	unknown	unknown	unknown	unknown	unknown	unknown	unknown
260	AIBR	AVAR	+	+	-	+	unknown	+	unknown	unknown	+	+	-	+	unknown	+	+	-	+	unknown	+	+	+	+	+	+	+	+	+	+	-	-	unknown	unknown	+	+	+	-	+	+	+	+	unknown	+	+	+	-	+	+
261	AIBR	AVBR	+	-	-	+	unknown	+	unknown	unknown	+	+	-	+	unknown	+	+	-	+	unknown	+	+	+	+	+	+	+	+	+	+	-	-	unknown	unknown	+	+	-	-	+	+	+	+	unknown	+	+	+	-	+	+
262	AIBR	AVEL	+	-	-	-	unknown	+	unknown	unknown	-	-	-	-	unknown	+	-	-	-	unknown	+	+	+	-	-	+	-	+	-	+	-	-	unknown	unknown	+	-	-	-	-	-	+	-	unknown	-	-	-	-	-	-
263	AIBR	AWCR	unknown	unknown	unknown	unknown	unknown	unknown	unknown	unknown	unknown	unknown	unknown	unknown	unknown	unknown	unknown	unknown	unknown	unknown	unknown	unknown	unknown	unknown	unknown	unknown	unknown	unknown	unknown	unknown	unknown	unknown	unknown	unknown	unknown	unknown	unknown	unknown	unknown	unknown	unknown	unknown	unknown	unknown	unknown	unknown	unknown	unknown	unknown
264	AIBR	DVA	+	-	-	+	unknown	+	unknown	unknown	+	+	-	+	unknown	+	+	-	+	unknown	+	+	+	+	+	+	+	+	+	+	-	-	unknown	unknown	+	+	-	-	+	+	+	+	unknown	+	+	+	-	+	+
265	AIBR	RIAL	+	-	unknown	-	unknown	+	unknown	unknown	-	-	unknown	-	unknown	+	-	unknown	-	unknown	+	+	+	-	-	+	-	+	-	+	unknown	unknown	unknown	unknown	+	-	-	unknown	-	-	+	-	unknown	-	-	-	unknown	-	-
266	AIBR	RIBL	+	+	unknown	+	unknown	+	unknown	unknown	+	+	unknown	+	unknown	+	+	unknown	+	unknown	+	+	+	+	+	+	+	+	+	+	unknown	unknown	unknown	unknown	+	+	+	unknown	+	+	+	+	unknown	+	+	+	unknown	+	+
267	AIBR	RICR	+	unknown	unknown	unknown	unknown	+	unknown	unknown	unknown	unknown	unknown	unknown	unknown	+	unknown	unknown	unknown	unknown	+	+	+	unknown	unknown	+	unknown	+	unknown	+	unknown	unknown	unknown	unknown	+	unknown	unknown	unknown	unknown	unknown	+	unknown	unknown	unknown	unknown	unknown	unknown	unknown	unknown
268	AIBR	RIGL	+	unknown	unknown	unknown	unknown	+	unknown	unknown	unknown	unknown	unknown	unknown	unknown	+	unknown	unknown	unknown	unknown	+	+	+	unknown	unknown	+	unknown	+	unknown	+	unknown	unknown	unknown	unknown	+	unknown	unknown	unknown	unknown	unknown	+	unknown	unknown	unknown	unknown	unknown	unknown	unknown	unknown
269	AIBR	RIML	+	+	unknown	+	unknown	+	unknown	unknown	+	+	unknown	+	unknown	+	+	unknown	+	unknown	+	+	+	+	+	+	+	+	+	+	unknown	unknown	unknown	unknown	+	+	+	unknown	+	+	+	+	unknown	+	+	+	unknown	+	+
270	AIBR	RIMR	+	+	unknown	+	unknown	+	unknown	unknown	+	+	unknown	+	unknown	+	+	unknown	+	unknown	+	+	+	+	+	+	+	+	+	+	unknown	unknown	unknown	unknown	+	+	+	unknown	+	+	+	+	unknown	+	+	+	unknown	+	+
271	AIBR	RMFL	+	-	-	-	unknown	+	unknown	unknown	-	-	-	-	unknown	+	-	-	-	unknown	+	+	+	-	-	+	-	+	-	+	-	-	unknown	unknown	+	-	-	-	-	-	+	-	unknown	-	-	-	-	-	-
272	AIBR	SAADL	+	-	unknown	-	unknown	+	unknown	unknown	-	-	unknown	-	unknown	+	-	unknown	-	unknown	+	+	+	-	-	+	-	+	-	+	unknown	unknown	unknown	unknown	+	-	-	unknown	-	-	+	-	unknown	-	-	-	unknown	-	-
273	AIBR	SAADR	+	-	unknown	-	unknown	+	unknown	unknown	-	-	unknown	-	unknown	+	-	unknown	-	unknown	+	+	+	-	-	+	-	+	-	+	unknown	unknown	unknown	unknown	+	-	-	unknown	-	-	+	-	unknown	-	-	-	unknown	-	-
274	AIBR	SAAVR	+	-	unknown	-	unknown	+	unknown	unknown	-	-	unknown	-	unknown	+	-	unknown	-	unknown	+	+	+	-	-	+	-	+	-	+	unknown	unknown	unknown	unknown	+	-	-	unknown	-	-	+	-	unknown	-	-	-	unknown	-	-
275	AIBR	SIADL	unknown	-	-	unknown	unknown	unknown	unknown	unknown	unknown	unknown	-	unknown	unknown	unknown	unknown	-	unknown	unknown	unknown	unknown	unknown	unknown	unknown	unknown	unknown	unknown	unknown	unknown	-	-	unknown	unknown	unknown	unknown	-	-	unknown	unknown	unknown	unknown	unknown	unknown	unknown	unknown	-	unknown	unknown
276	AIBR	SIBVR	+	+	+	+	unknown	+	unknown	unknown	+	+	+	+	unknown	+	+	+	+	unknown	+	+	+	+	+	+	+	+	+	+	+	+	unknown	unknown	+	+	+	+	+	+	+	+	unknown	+	+	+	+	+	+
277	AIBR	SMDDL	+	-	-	unknown	unknown	+	unknown	unknown	unknown	unknown	-	unknown	unknown	+	unknown	-	unknown	unknown	+	+	+	unknown	unknown	+	unknown	+	unknown	+	-	-	unknown	unknown	+	unknown	-	-	unknown	unknown	+	unknown	unknown	unknown	unknown	unknown	-	unknown	unknown
278	AIBR	SMDVL	+	-	-	unknown	unknown	+	unknown	unknown	unknown	unknown	-	unknown	unknown	+	unknown	-	unknown	unknown	+	+	+	unknown	unknown	+	unknown	+	unknown	+	-	-	unknown	unknown	+	unknown	-	-	unknown	unknown	+	unknown	unknown	unknown	unknown	unknown	-	unknown	unknown
279	AIBR	VB01	+	+	-	+	unknown	+	unknown	unknown	+	+	-	+	unknown	+	+	-	+	unknown	+	+	+	+	+	+	+	+	+	+	-	-	unknown	unknown	+	+	+	-	+	+	+	+	unknown	+	+	+	-	+	+
280	AIML	AIAL	unknown	unknown	unknown	unknown	unknown	unknown	unknown	unknown	unknown	unknown	unknown	unknown	unknown	unknown	unknown	unknown	unknown	unknown	unknown	unknown	unknown	unknown	unknown	unknown	unknown	unknown	unknown	unknown	unknown	unknown	unknown	unknown	unknown	unknown	unknown	unknown	unknown	unknown	unknown	unknown	unknown	unknown	unknown	unknown	unknown	unknown	unknown
281	AIML	ALML	+	+	unknown	unknown	-	unknown	+	+	+	+	+	unknown	unknown	unknown	unknown	unknown	+	+	unknown	unknown	+	+	unknown	unknown	+	unknown	+	unknown	unknown	unknown	+	+	+	unknown	unknown	-	-	+	unknown	+	+	unknown	+	+	+	+	+
282	AIML	ASGL	unknown	unknown	unknown	unknown	unknown	unknown	unknown	unknown	unknown	unknown	unknown	unknown	unknown	unknown	unknown	unknown	unknown	unknown	unknown	unknown	unknown	unknown	unknown	unknown	unknown	unknown	unknown	unknown	unknown	unknown	unknown	unknown	unknown	unknown	unknown	unknown	unknown	unknown	unknown	unknown	unknown	unknown	unknown	unknown	unknown	unknown	unknown
283	AIML	ASJL	unknown	unknown	unknown	unknown	unknown	unknown	unknown	unknown	unknown	unknown	unknown	unknown	unknown	unknown	unknown	unknown	unknown	unknown	unknown	unknown	unknown	unknown	unknown	unknown	unknown	unknown	unknown	unknown	unknown	unknown	unknown	unknown	unknown	unknown	unknown	unknown	unknown	unknown	unknown	unknown	unknown	unknown	unknown	unknown	unknown	unknown	unknown
284	AIML	ASKL	unknown	unknown	unknown	unknown	unknown	unknown	unknown	unknown	unknown	unknown	unknown	unknown	unknown	unknown	unknown	unknown	unknown	unknown	unknown	unknown	unknown	unknown	unknown	unknown	unknown	unknown	unknown	unknown	unknown	unknown	unknown	unknown	unknown	unknown	unknown	unknown	unknown	unknown	unknown	unknown	unknown	unknown	unknown	unknown	unknown	unknown	unknown
285	AIML	AVDL	+	unknown	+	+	+	+	unknown	unknown	unknown	unknown	unknown	unknown	unknown	+	+	+	unknown	unknown	+	+	unknown	unknown	unknown	+	unknown	unknown	unknown	+	unknown	unknown	unknown	unknown	unknown	+	+	+	+	unknown	+	unknown	unknown	unknown	unknown	unknown	unknown	unknown	unknown
286	AIML	AVFL	unknown	unknown	unknown	unknown	-	unknown	unknown	unknown	unknown	unknown	unknown	unknown	unknown	unknown	unknown	unknown	unknown	unknown	unknown	unknown	unknown	unknown	unknown	unknown	unknown	unknown	unknown	unknown	unknown	unknown	unknown	unknown	unknown	unknown	unknown	-	-	unknown	unknown	unknown	unknown	unknown	unknown	unknown	unknown	unknown	unknown
287	AIML	AVFR	unknown	unknown	unknown	unknown	-	unknown	unknown	unknown	unknown	unknown	unknown	unknown	unknown	unknown	unknown	unknown	unknown	unknown	unknown	unknown	unknown	unknown	unknown	unknown	unknown	unknown	unknown	unknown	unknown	unknown	unknown	unknown	unknown	unknown	unknown	-	-	unknown	unknown	unknown	unknown	unknown	unknown	unknown	unknown	unknown	unknown
288	AIML	AVHL	+	unknown	+	+	-	+	unknown	unknown	unknown	unknown	unknown	unknown	unknown	+	+	+	unknown	unknown	+	+	unknown	unknown	unknown	+	unknown	unknown	unknown	+	unknown	unknown	unknown	unknown	unknown	+	+	-	-	unknown	+	unknown	unknown	unknown	unknown	unknown	unknown	unknown	unknown
289	AIML	AVHR	+	unknown	+	+	-	+	unknown	unknown	unknown	unknown	unknown	unknown	unknown	+	+	+	unknown	unknown	+	+	unknown	unknown	unknown	+	unknown	unknown	unknown	+	unknown	unknown	unknown	unknown	unknown	+	+	-	-	unknown	+	unknown	unknown	unknown	unknown	unknown	unknown	unknown	unknown
290	AIML	AVJL	+	unknown	+	+	unknown	+	unknown	unknown	unknown	unknown	unknown	unknown	unknown	+	+	+	unknown	unknown	+	+	unknown	unknown	unknown	+	unknown	unknown	unknown	+	unknown	unknown	unknown	unknown	unknown	+	+	unknown	unknown	unknown	+	unknown	unknown	unknown	unknown	unknown	unknown	unknown	unknown
291	AIML	CEPDL	unknown	unknown	unknown	unknown	-	unknown	unknown	unknown	unknown	unknown	unknown	unknown	unknown	unknown	unknown	unknown	unknown	unknown	unknown	unknown	unknown	unknown	unknown	unknown	unknown	unknown	unknown	unknown	unknown	unknown	unknown	unknown	unknown	unknown	unknown	-	-	unknown	unknown	unknown	unknown	unknown	unknown	unknown	unknown	unknown	unknown
292	AIML	PVQL	+	+	+	+	-	+	+	+	+	+	+	unknown	unknown	+	+	+	+	+	+	+	+	+	unknown	+	+	unknown	+	+	unknown	unknown	+	+	+	+	+	-	-	+	+	+	+	unknown	+	+	+	+	+
293	AIML	RID	+	+	unknown	unknown	unknown	unknown	+	+	+	+	+	unknown	unknown	unknown	unknown	unknown	+	+	unknown	unknown	+	+	unknown	unknown	+	unknown	+	unknown	unknown	unknown	+	+	+	unknown	unknown	unknown	unknown	+	unknown	+	+	unknown	+	+	+	+	+
294	AIML	RIFL	+	unknown	+	+	unknown	+	unknown	unknown	unknown	unknown	unknown	unknown	unknown	+	+	+	unknown	unknown	+	+	unknown	unknown	unknown	+	unknown	unknown	unknown	+	unknown	unknown	unknown	unknown	unknown	+	+	unknown	unknown	unknown	+	unknown	unknown	unknown	unknown	unknown	unknown	unknown	unknown
295	AIML	RMGL	+	unknown	+	+	unknown	+	unknown	unknown	unknown	unknown	unknown	unknown	unknown	+	+	+	unknown	unknown	+	+	unknown	unknown	unknown	+	unknown	unknown	unknown	+	unknown	unknown	unknown	unknown	unknown	+	+	unknown	unknown	unknown	+	unknown	unknown	unknown	unknown	unknown	unknown	unknown	unknown
296	AIML	SMBVL	-	-	unknown	unknown	unknown	unknown	-	-	-	-	-	unknown	unknown	unknown	unknown	unknown	-	-	unknown	unknown	-	-	unknown	unknown	-	unknown	-	unknown	unknown	unknown	-	-	-	unknown	unknown	unknown	unknown	-	unknown	-	-	unknown	-	-	-	-	-
297	AIML	URXL	-	-	unknown	unknown	-	unknown	-	-	-	-	-	unknown	unknown	unknown	unknown	unknown	-	-	unknown	unknown	-	-	unknown	unknown	-	unknown	-	unknown	unknown	unknown	-	-	-	unknown	unknown	-	-	-	unknown	-	-	unknown	-	-	-	-	-
298	AIMR	ADFR	unknown	unknown	unknown	unknown	unknown	unknown	unknown	unknown	unknown	unknown	unknown	unknown	unknown	unknown	unknown	unknown	unknown	unknown	unknown	unknown	unknown	unknown	unknown	unknown	unknown	unknown	unknown	unknown	unknown	unknown	unknown	unknown	unknown	unknown	unknown	unknown	unknown	unknown	unknown	unknown	unknown	unknown	unknown	unknown	unknown	unknown	unknown
299	AIMR	AIAR	unknown	unknown	unknown	unknown	unknown	unknown	unknown	unknown	unknown	unknown	unknown	unknown	unknown	unknown	unknown	unknown	unknown	unknown	unknown	unknown	unknown	unknown	unknown	unknown	unknown	unknown	unknown	unknown	unknown	unknown	unknown	unknown	unknown	unknown	unknown	unknown	unknown	unknown	unknown	unknown	unknown	unknown	unknown	unknown	unknown	unknown	unknown
300	AIMR	AIMR	unknown	unknown	-	unknown	unknown	unknown	unknown	unknown	unknown	-	unknown	unknown	unknown	unknown	-	unknown	unknown	unknown	unknown	unknown	unknown	unknown	unknown	unknown	unknown	unknown	unknown	unknown	unknown	unknown	unknown	unknown	unknown	unknown	unknown	unknown	unknown	-	unknown	unknown	-	-	unknown	unknown	-	unknown	unknown
301	AIMR	ALA	+	unknown	+	+	+	+	unknown	+	unknown	unknown	+	unknown	unknown	unknown	unknown	+	unknown	+	+	+	unknown	+	+	unknown	+	+	unknown	unknown	unknown	unknown	+	unknown	unknown	unknown	+	unknown	unknown	+	unknown	unknown	unknown	unknown	unknown	unknown	unknown	+	unknown
302	AIMR	ASGR	unknown	unknown	unknown	unknown	unknown	unknown	unknown	unknown	unknown	unknown	unknown	unknown	unknown	unknown	unknown	unknown	unknown	unknown	unknown	unknown	unknown	unknown	unknown	unknown	unknown	unknown	unknown	unknown	unknown	unknown	unknown	unknown	unknown	unknown	unknown	unknown	unknown	unknown	unknown	unknown	unknown	unknown	unknown	unknown	unknown	unknown	unknown
303	AIMR	ASJR	unknown	unknown	unknown	unknown	unknown	unknown	unknown	unknown	unknown	unknown	unknown	unknown	unknown	unknown	unknown	unknown	unknown	unknown	unknown	unknown	unknown	unknown	unknown	unknown	unknown	unknown	unknown	unknown	unknown	unknown	unknown	unknown	unknown	unknown	unknown	unknown	unknown	unknown	unknown	unknown	unknown	unknown	unknown	unknown	unknown	unknown	unknown
304	AIMR	ASKR	unknown	unknown	unknown	unknown	unknown	unknown	unknown	unknown	unknown	unknown	unknown	unknown	unknown	unknown	unknown	unknown	unknown	unknown	unknown	unknown	unknown	unknown	unknown	unknown	unknown	unknown	unknown	unknown	unknown	unknown	unknown	unknown	unknown	unknown	unknown	unknown	unknown	unknown	unknown	unknown	unknown	unknown	unknown	unknown	unknown	unknown	unknown
305	AIMR	AVAR	+	+	+	+	+	+	+	+	+	-	+	+	unknown	unknown	-	+	+	+	+	+	+	+	+	+	+	+	+	+	+	+	+	+	+	unknown	+	unknown	+	+	+	+	-	-	+	+	-	+	unknown
306	AIMR	AVDR	+	+	+	unknown	unknown	unknown	+	unknown	+	+	unknown	+	unknown	unknown	+	unknown	+	unknown	unknown	unknown	+	unknown	unknown	+	unknown	unknown	+	+	+	+	unknown	+	+	unknown	unknown	unknown	+	+	+	+	+	+	+	+	+	unknown	unknown
307	AIMR	AVFL	unknown	unknown	-	unknown	unknown	unknown	unknown	unknown	unknown	-	unknown	unknown	unknown	unknown	-	unknown	unknown	unknown	unknown	unknown	unknown	unknown	unknown	unknown	unknown	unknown	unknown	unknown	unknown	unknown	unknown	unknown	unknown	unknown	unknown	unknown	unknown	-	unknown	unknown	-	-	unknown	unknown	-	unknown	unknown
308	AIMR	AVFR	unknown	unknown	-	unknown	unknown	unknown	unknown	unknown	unknown	-	unknown	unknown	unknown	unknown	-	unknown	unknown	unknown	unknown	unknown	unknown	unknown	unknown	unknown	unknown	unknown	unknown	unknown	unknown	unknown	unknown	unknown	unknown	unknown	unknown	unknown	unknown	-	unknown	unknown	-	-	unknown	unknown	-	unknown	unknown
309	AIMR	AVHR	+	+	-	unknown	unknown	unknown	+	unknown	+	-	unknown	+	unknown	unknown	-	unknown	+	unknown	unknown	unknown	+	unknown	unknown	+	unknown	unknown	+	+	+	+	unknown	+	+	unknown	unknown	unknown	+	-	+	+	-	-	+	+	-	unknown	unknown
310	AIMR	AVJR	+	+	unknown	unknown	unknown	unknown	+	unknown	+	unknown	unknown	+	unknown	unknown	unknown	unknown	+	unknown	unknown	unknown	+	unknown	unknown	+	unknown	unknown	+	+	+	+	unknown	+	+	unknown	unknown	unknown	+	unknown	+	+	unknown	unknown	+	+	unknown	unknown	unknown
311	AIMR	BDUR	+	+	-	unknown	unknown	unknown	+	unknown	+	-	unknown	+	unknown	unknown	-	unknown	+	unknown	unknown	unknown	+	unknown	unknown	+	unknown	unknown	+	+	+	+	unknown	+	+	unknown	unknown	unknown	+	-	+	+	-	-	+	+	-	unknown	unknown
312	AIMR	CEPVR	unknown	unknown	-	unknown	unknown	unknown	unknown	unknown	unknown	-	unknown	unknown	unknown	unknown	-	unknown	unknown	unknown	unknown	unknown	unknown	unknown	unknown	unknown	unknown	unknown	unknown	unknown	unknown	unknown	unknown	unknown	unknown	unknown	unknown	unknown	unknown	-	unknown	unknown	-	-	unknown	unknown	-	unknown	unknown
313	AIMR	HSNL	+	+	-	+	+	+	+	+	+	-	+	+	unknown	unknown	-	+	+	+	+	+	+	+	+	+	+	+	+	+	+	+	+	+	+	unknown	+	unknown	+	-	+	+	-	-	+	+	-	+	unknown
314	AIMR	HSNR	+	+	-	+	+	+	+	+	+	-	+	+	unknown	unknown	-	+	+	+	+	+	+	+	+	+	+	+	+	+	+	+	+	+	+	unknown	+	unknown	+	-	+	+	-	-	+	+	-	+	unknown
315	AIMR	OLQDR	unknown	unknown	-	unknown	unknown	unknown	unknown	unknown	unknown	-	unknown	unknown	unknown	unknown	-	unknown	unknown	unknown	unknown	unknown	unknown	unknown	unknown	unknown	unknown	unknown	unknown	unknown	unknown	unknown	unknown	unknown	unknown	unknown	unknown	unknown	unknown	-	unknown	unknown	-	-	unknown	unknown	-	unknown	unknown
316	AIMR	PVNR	+	+	+	+	+	+	+	+	+	unknown	+	+	unknown	unknown	unknown	+	+	+	+	+	+	+	+	+	+	+	+	+	+	+	+	+	+	unknown	+	unknown	+	+	+	+	unknown	unknown	+	+	unknown	+	unknown
317	AIMR	RIFR	+	+	unknown	unknown	unknown	unknown	+	unknown	+	unknown	unknown	+	unknown	unknown	unknown	unknown	+	unknown	unknown	unknown	+	unknown	unknown	+	unknown	unknown	+	+	+	+	unknown	+	+	unknown	unknown	unknown	+	unknown	+	+	unknown	unknown	+	+	unknown	unknown	unknown
318	AIMR	RMDR	+	+	-	-	-	-	+	-	+	-	-	+	unknown	unknown	-	-	+	-	-	-	+	-	-	+	-	-	+	+	+	+	-	+	+	unknown	-	unknown	+	-	+	+	-	-	+	+	-	-	unknown
319	AIMR	RMGR	+	+	unknown	unknown	unknown	unknown	+	unknown	+	unknown	unknown	+	unknown	unknown	unknown	unknown	+	unknown	unknown	unknown	+	unknown	unknown	+	unknown	unknown	+	+	+	+	unknown	+	+	unknown	unknown	unknown	+	unknown	+	+	unknown	unknown	+	+	unknown	unknown	unknown
320	AIMR	URXR	-	unknown	-	-	-	-	unknown	-	unknown	-	-	unknown	unknown	unknown	-	-	unknown	-	-	-	unknown	-	-	unknown	-	-	unknown	unknown	unknown	unknown	-	unknown	unknown	unknown	-	unknown	unknown	-	unknown	unknown	-	-	unknown	unknown	-	-	unknown
321	AINL	AFDR	unknown	unknown	unknown	unknown	unknown	unknown	unknown	unknown	unknown	unknown	unknown	unknown	unknown	unknown	unknown	unknown	unknown	unknown	unknown	unknown	unknown	unknown	unknown	unknown	unknown	unknown	unknown	unknown	unknown	unknown	unknown	unknown	unknown	unknown	unknown	unknown	unknown	unknown	unknown	unknown	unknown	unknown	unknown	unknown	unknown	unknown	unknown
322	AINL	AIAR	unknown	unknown	unknown	unknown	unknown	unknown	unknown	unknown	unknown	unknown	unknown	unknown	unknown	unknown	unknown	unknown	unknown	unknown	unknown	unknown	unknown	unknown	unknown	unknown	unknown	unknown	unknown	unknown	unknown	unknown	unknown	unknown	unknown	unknown	unknown	unknown	unknown	unknown	unknown	unknown	unknown	unknown	unknown	unknown	unknown	unknown	unknown
323	AINL	ASEL	unknown	unknown	unknown	unknown	unknown	unknown	unknown	unknown	unknown	unknown	unknown	unknown	unknown	unknown	unknown	unknown	unknown	unknown	unknown	unknown	unknown	unknown	unknown	unknown	unknown	unknown	unknown	unknown	unknown	unknown	unknown	unknown	unknown	unknown	unknown	unknown	unknown	unknown	unknown	unknown	unknown	unknown	unknown	unknown	unknown	unknown	unknown
324	AINL	ASGR	unknown	unknown	unknown	unknown	unknown	unknown	unknown	unknown	unknown	unknown	unknown	unknown	unknown	unknown	unknown	unknown	unknown	unknown	unknown	unknown	unknown	unknown	unknown	unknown	unknown	unknown	unknown	unknown	unknown	unknown	unknown	unknown	unknown	unknown	unknown	unknown	unknown	unknown	unknown	unknown	unknown	unknown	unknown	unknown	unknown	unknown	unknown
325	AINL	ASIL	unknown	unknown	unknown	unknown	unknown	unknown	unknown	unknown	unknown	unknown	unknown	unknown	unknown	unknown	unknown	unknown	unknown	unknown	unknown	unknown	unknown	unknown	unknown	unknown	unknown	unknown	unknown	unknown	unknown	unknown	unknown	unknown	unknown	unknown	unknown	unknown	unknown	unknown	unknown	unknown	unknown	unknown	unknown	unknown	unknown	unknown	unknown
326	AINL	AUAR	unknown	unknown	unknown	unknown	unknown	+	unknown	+	unknown	+	unknown	unknown	unknown	+	unknown	unknown	unknown	+	unknown	+	unknown	unknown	unknown	+	unknown	unknown	+	unknown	+	+	unknown	+	+	unknown	unknown	unknown	unknown	+	unknown	+	unknown	unknown	unknown	unknown	unknown	unknown	unknown
327	AINL	BAGL	unknown	unknown	unknown	unknown	unknown	unknown	unknown	unknown	unknown	unknown	unknown	unknown	unknown	unknown	unknown	unknown	unknown	unknown	unknown	unknown	unknown	unknown	unknown	unknown	unknown	unknown	unknown	unknown	unknown	unknown	unknown	unknown	unknown	unknown	unknown	unknown	unknown	unknown	unknown	unknown	unknown	unknown	unknown	unknown	unknown	unknown	unknown
328	AINL	CEPVR	unknown	-	unknown	unknown	unknown	unknown	unknown	unknown	unknown	unknown	unknown	unknown	unknown	unknown	unknown	unknown	unknown	unknown	unknown	unknown	-	unknown	unknown	unknown	-	-	unknown	unknown	unknown	unknown	unknown	unknown	unknown	unknown	unknown	unknown	unknown	unknown	unknown	unknown	unknown	unknown	unknown	-	-	-	unknown
329	AINL	RIBL	+	unknown	+	+	unknown	+	+	+	+	+	+	+	+	+	+	unknown	+	+	+	+	unknown	+	unknown	+	+	+	+	+	+	+	+	+	+	+	+	+	+	+	+	+	+	+	+	unknown	+	unknown	+
330	AINL	RIBR	+	unknown	+	+	unknown	+	+	+	+	+	+	+	+	+	+	unknown	+	+	+	+	unknown	+	unknown	+	+	+	+	+	+	+	+	+	+	+	+	+	+	+	+	+	+	+	+	unknown	+	unknown	+
331	AINL	RID	+	unknown	+	+	unknown	unknown	+	unknown	+	unknown	+	+	+	unknown	+	unknown	+	unknown	+	unknown	unknown	+	unknown	unknown	+	+	unknown	+	unknown	unknown	+	unknown	unknown	+	+	+	+	unknown	+	unknown	+	+	+	unknown	+	unknown	+
332	AINL	RMDVL	-	unknown	-	-	unknown	+	-	+	-	+	-	-	-	+	-	unknown	-	+	-	+	unknown	-	unknown	+	-	-	+	-	+	+	-	+	+	-	-	-	-	+	-	+	-	-	-	unknown	-	unknown	-
333	AINL	RMFL	-	-	-	-	unknown	+	-	+	-	+	-	-	-	+	-	unknown	-	+	-	+	-	-	unknown	+	-	-	+	-	+	+	-	+	+	-	-	-	-	+	-	+	-	-	-	-	-	-	-
334	AINL	SAAVL	-	unknown	-	-	unknown	+	-	+	-	+	-	-	-	+	-	unknown	-	+	-	+	unknown	-	unknown	+	-	-	+	-	+	+	-	+	+	-	-	-	-	+	-	+	-	-	-	unknown	-	unknown	-
335	AINR	AFDL	unknown	unknown	unknown	unknown	unknown	unknown	unknown	unknown	unknown	unknown	unknown	unknown	unknown	unknown	unknown	unknown	unknown	unknown	unknown	unknown	unknown	unknown	unknown	unknown	unknown	unknown	unknown	unknown	unknown	unknown	unknown	unknown	unknown	unknown	unknown	unknown	unknown	unknown	unknown	unknown	unknown	unknown	unknown	unknown	unknown	unknown	unknown
336	AINR	AFDR	unknown	unknown	unknown	unknown	unknown	unknown	unknown	unknown	unknown	unknown	unknown	unknown	unknown	unknown	unknown	unknown	unknown	unknown	unknown	unknown	unknown	unknown	unknown	unknown	unknown	unknown	unknown	unknown	unknown	unknown	unknown	unknown	unknown	unknown	unknown	unknown	unknown	unknown	unknown	unknown	unknown	unknown	unknown	unknown	unknown	unknown	unknown
337	AINR	AIAL	unknown	unknown	unknown	unknown	unknown	unknown	unknown	unknown	unknown	unknown	unknown	unknown	unknown	unknown	unknown	unknown	unknown	unknown	unknown	unknown	unknown	unknown	unknown	unknown	unknown	unknown	unknown	unknown	unknown	unknown	unknown	unknown	unknown	unknown	unknown	unknown	unknown	unknown	unknown	unknown	unknown	unknown	unknown	unknown	unknown	unknown	unknown
338	AINR	AIBL	-	+	-	+	+	-	-	-	+	-	-	+	-	+	-	-	unknown	-	+	-	unknown	-	-	+	unknown	+	+	-	+	+	-	-	-	-	+	unknown	-	-	unknown	-	+	+	+	+	-	+	-
339	AINR	AINL	unknown	unknown	unknown	unknown	unknown	-	unknown	unknown	unknown	-	unknown	unknown	-	unknown	unknown	-	unknown	-	unknown	-	unknown	unknown	unknown	unknown	unknown	unknown	unknown	unknown	unknown	unknown	unknown	unknown	-	unknown	unknown	unknown	unknown	unknown	unknown	unknown	unknown	unknown	unknown	unknown	-	unknown	unknown
340	AINR	AINR	unknown	unknown	unknown	unknown	unknown	-	unknown	unknown	unknown	-	unknown	unknown	-	unknown	unknown	-	unknown	-	unknown	-	unknown	unknown	unknown	unknown	unknown	unknown	unknown	unknown	unknown	unknown	unknown	unknown	-	unknown	unknown	unknown	unknown	unknown	unknown	unknown	unknown	unknown	unknown	unknown	-	unknown	unknown
341	AINR	ASEL	unknown	unknown	unknown	unknown	unknown	unknown	unknown	unknown	unknown	unknown	unknown	unknown	unknown	unknown	unknown	unknown	unknown	unknown	unknown	unknown	unknown	unknown	unknown	unknown	unknown	unknown	unknown	unknown	unknown	unknown	unknown	unknown	unknown	unknown	unknown	unknown	unknown	unknown	unknown	unknown	unknown	unknown	unknown	unknown	unknown	unknown	unknown
342	AINR	ASER	unknown	unknown	unknown	unknown	unknown	unknown	unknown	unknown	unknown	unknown	unknown	unknown	unknown	unknown	unknown	unknown	unknown	unknown	unknown	unknown	unknown	unknown	unknown	unknown	unknown	unknown	unknown	unknown	unknown	unknown	unknown	unknown	unknown	unknown	unknown	unknown	unknown	unknown	unknown	unknown	unknown	unknown	unknown	unknown	unknown	unknown	unknown
343	AINR	ASGL	unknown	unknown	unknown	unknown	unknown	unknown	unknown	unknown	unknown	unknown	unknown	unknown	unknown	unknown	unknown	unknown	unknown	unknown	unknown	unknown	unknown	unknown	unknown	unknown	unknown	unknown	unknown	unknown	unknown	unknown	unknown	unknown	unknown	unknown	unknown	unknown	unknown	unknown	unknown	unknown	unknown	unknown	unknown	unknown	unknown	unknown	unknown
344	AINR	AUAL	unknown	+	unknown	+	+	unknown	unknown	unknown	+	unknown	unknown	+	unknown	+	unknown	unknown	unknown	unknown	+	unknown	unknown	unknown	unknown	+	unknown	+	+	unknown	+	+	unknown	unknown	unknown	unknown	+	unknown	unknown	unknown	unknown	unknown	+	+	+	+	unknown	+	unknown
345	AINR	AUAR	unknown	+	unknown	+	+	unknown	unknown	unknown	+	unknown	unknown	+	unknown	+	unknown	unknown	unknown	unknown	+	unknown	unknown	unknown	unknown	+	unknown	+	+	unknown	+	+	unknown	unknown	unknown	unknown	+	unknown	unknown	unknown	unknown	unknown	+	+	+	+	unknown	+	unknown
346	AINR	AWCL	unknown	unknown	unknown	unknown	unknown	unknown	unknown	unknown	unknown	unknown	unknown	unknown	unknown	unknown	unknown	unknown	unknown	unknown	unknown	unknown	unknown	unknown	unknown	unknown	unknown	unknown	unknown	unknown	unknown	unknown	unknown	unknown	unknown	unknown	unknown	unknown	unknown	unknown	unknown	unknown	unknown	unknown	unknown	unknown	unknown	unknown	unknown
347	AINR	BAGR	unknown	unknown	unknown	unknown	unknown	unknown	unknown	unknown	unknown	unknown	unknown	unknown	unknown	unknown	unknown	unknown	unknown	unknown	unknown	unknown	unknown	unknown	unknown	unknown	unknown	unknown	unknown	unknown	unknown	unknown	unknown	unknown	unknown	unknown	unknown	unknown	unknown	unknown	unknown	unknown	unknown	unknown	unknown	unknown	unknown	unknown	unknown
348	AINR	CEPDL	unknown	unknown	unknown	unknown	unknown	-	unknown	unknown	unknown	-	unknown	unknown	-	unknown	unknown	-	unknown	-	unknown	-	unknown	unknown	unknown	unknown	unknown	unknown	unknown	unknown	unknown	unknown	unknown	unknown	-	unknown	unknown	unknown	unknown	unknown	unknown	unknown	unknown	unknown	unknown	unknown	-	unknown	unknown
349	AINR	RIBL	+	+	+	+	+	+	+	+	+	unknown	+	+	unknown	+	+	unknown	unknown	unknown	+	+	unknown	+	+	+	unknown	+	+	+	+	+	+	+	unknown	+	+	unknown	+	+	unknown	+	+	+	+	+	+	+	+
350	AINR	RID	+	unknown	+	unknown	unknown	+	+	+	unknown	unknown	+	unknown	unknown	unknown	+	unknown	unknown	unknown	unknown	+	unknown	+	+	unknown	unknown	unknown	unknown	+	unknown	unknown	+	+	unknown	+	unknown	unknown	+	+	unknown	+	unknown	unknown	unknown	+	+	unknown	+
351	AINR	URXL	-	unknown	-	unknown	unknown	-	-	-	unknown	-	-	unknown	-	unknown	-	-	unknown	-	unknown	-	unknown	-	-	unknown	unknown	unknown	unknown	-	unknown	unknown	-	-	-	-	unknown	unknown	-	-	unknown	-	unknown	unknown	unknown	-	-	unknown	-
352	AINR	URXR	-	unknown	-	unknown	unknown	-	-	-	unknown	-	-	unknown	-	unknown	-	-	unknown	-	unknown	-	unknown	-	-	unknown	unknown	unknown	unknown	-	unknown	unknown	-	-	-	-	unknown	unknown	-	-	unknown	-	unknown	unknown	unknown	-	-	unknown	-
353	AIYL	AFDL	unknown	unknown	unknown	unknown	unknown	unknown	unknown	unknown	unknown	unknown	unknown	unknown	unknown	unknown	unknown	unknown	unknown	unknown	unknown	unknown	unknown	unknown	unknown	unknown	unknown	unknown	unknown	unknown	unknown	unknown	unknown	unknown	unknown	unknown	unknown	unknown	unknown	unknown	unknown	unknown	unknown	unknown	unknown	unknown	unknown	unknown	unknown
354	AIYL	AIBL	-	-	+	+	+	-	+	-	+	-	+	+	-	+	+	unknown	+	+	-	+	-	unknown	+	-	unknown	-	+	unknown	-	unknown	-	-	-	-	-	-	-	-	-	-	-	-	-	-	-	+	-
355	AIYL	AIZL	-	-	unknown	unknown	unknown	-	unknown	-	unknown	-	unknown	unknown	-	unknown	unknown	unknown	-	unknown	-	unknown	-	unknown	unknown	-	unknown	-	unknown	unknown	-	unknown	-	-	-	-	-	-	-	-	-	-	-	-	-	-	-	unknown	-
356	AIYL	ASER	unknown	unknown	unknown	unknown	unknown	unknown	unknown	unknown	unknown	unknown	unknown	unknown	unknown	unknown	unknown	unknown	unknown	unknown	unknown	unknown	unknown	unknown	unknown	unknown	unknown	unknown	unknown	unknown	unknown	unknown	unknown	unknown	unknown	unknown	unknown	unknown	unknown	unknown	unknown	unknown	unknown	unknown	unknown	unknown	unknown	unknown	unknown
357	AIYL	AWAL	unknown	unknown	unknown	unknown	unknown	unknown	unknown	unknown	unknown	unknown	unknown	unknown	unknown	unknown	unknown	unknown	unknown	unknown	unknown	unknown	unknown	unknown	unknown	unknown	unknown	unknown	unknown	unknown	unknown	unknown	unknown	unknown	unknown	unknown	unknown	unknown	unknown	unknown	unknown	unknown	unknown	unknown	unknown	unknown	unknown	unknown	unknown
358	AIYL	AWCL	unknown	unknown	unknown	unknown	unknown	unknown	unknown	unknown	unknown	unknown	unknown	unknown	unknown	unknown	unknown	unknown	unknown	unknown	unknown	unknown	unknown	unknown	unknown	unknown	unknown	unknown	unknown	unknown	unknown	unknown	unknown	unknown	unknown	unknown	unknown	unknown	unknown	unknown	unknown	unknown	unknown	unknown	unknown	unknown	unknown	unknown	unknown
359	AIYL	AWCR	unknown	unknown	unknown	unknown	unknown	unknown	unknown	unknown	unknown	unknown	unknown	unknown	unknown	unknown	unknown	unknown	unknown	unknown	unknown	unknown	unknown	unknown	unknown	unknown	unknown	unknown	unknown	unknown	unknown	unknown	unknown	unknown	unknown	unknown	unknown	unknown	unknown	unknown	unknown	unknown	unknown	unknown	unknown	unknown	unknown	unknown	unknown
360	AIYL	HSNR	+	-	+	+	+	+	+	+	+	+	+	+	+	+	+	unknown	+	+	+	+	+	unknown	+	+	unknown	+	+	unknown	+	unknown	-	-	-	+	+	+	+	+	+	+	+	+	-	+	+	+	+
361	AIYL	RIAL	-	unknown	+	+	+	-	+	-	+	-	+	+	-	+	+	unknown	+	+	-	+	-	unknown	+	-	unknown	-	+	unknown	-	unknown	unknown	unknown	unknown	-	-	-	-	-	-	-	-	-	unknown	-	-	+	-
362	AIYL	RIBL	+	unknown	+	+	+	+	+	+	+	+	+	+	+	+	+	unknown	+	+	+	+	+	unknown	+	+	unknown	+	+	unknown	+	unknown	unknown	unknown	unknown	+	+	+	+	+	+	+	+	+	unknown	+	+	+	+
363	AIYL	RIH	-	unknown	+	+	+	-	+	-	+	-	+	+	-	+	+	unknown	unknown	+	-	+	-	unknown	+	-	unknown	-	+	unknown	-	unknown	unknown	unknown	unknown	-	-	-	-	-	-	-	-	-	unknown	-	-	+	-
364	AIYL	RIR	unknown	unknown	+	+	+	unknown	+	unknown	+	unknown	+	+	unknown	+	+	unknown	+	+	unknown	+	unknown	unknown	+	unknown	unknown	unknown	+	unknown	unknown	unknown	unknown	unknown	unknown	unknown	unknown	unknown	unknown	unknown	unknown	unknown	unknown	unknown	unknown	unknown	unknown	+	unknown
365	AIYR	ADFR	unknown	unknown	unknown	unknown	unknown	unknown	unknown	unknown	unknown	unknown	unknown	unknown	unknown	unknown	unknown	unknown	unknown	unknown	unknown	unknown	unknown	unknown	unknown	unknown	unknown	unknown	unknown	unknown	unknown	unknown	unknown	unknown	unknown	unknown	unknown	unknown	unknown	unknown	unknown	unknown	unknown	unknown	unknown	unknown	unknown	unknown	unknown
366	AIYR	AFDR	unknown	unknown	unknown	unknown	unknown	unknown	unknown	unknown	unknown	unknown	unknown	unknown	unknown	unknown	unknown	unknown	unknown	unknown	unknown	unknown	unknown	unknown	unknown	unknown	unknown	unknown	unknown	unknown	unknown	unknown	unknown	unknown	unknown	unknown	unknown	unknown	unknown	unknown	unknown	unknown	unknown	unknown	unknown	unknown	unknown	unknown	unknown
367	AIYR	AINL	unknown	-	unknown	unknown	-	unknown	unknown	unknown	unknown	unknown	unknown	unknown	unknown	unknown	-	-	unknown	unknown	unknown	unknown	unknown	unknown	unknown	-	unknown	unknown	unknown	-	-	unknown	unknown	unknown	unknown	unknown	unknown	unknown	unknown	unknown	unknown	unknown	unknown	unknown	unknown	unknown	unknown	unknown	unknown
368	AIYR	AIYL	+	+	+	-	+	+	+	+	-	-	+	+	+	+	+	unknown	-	unknown	+	+	+	+	unknown	unknown	+	+	+	unknown	+	+	+	+	unknown	+	+	+	+	+	-	+	+	+	unknown	-	+	-	+
369	AIYR	AIZR	-	-	-	unknown	-	-	-	-	unknown	unknown	-	-	-	-	-	-	unknown	unknown	-	-	-	-	unknown	-	-	-	-	-	-	-	-	-	unknown	-	-	-	-	-	unknown	-	-	-	unknown	unknown	-	unknown	-
370	AIYR	ASEL	unknown	unknown	unknown	unknown	unknown	unknown	unknown	unknown	unknown	unknown	unknown	unknown	unknown	unknown	unknown	unknown	unknown	unknown	unknown	unknown	unknown	unknown	unknown	unknown	unknown	unknown	unknown	unknown	unknown	unknown	unknown	unknown	unknown	unknown	unknown	unknown	unknown	unknown	unknown	unknown	unknown	unknown	unknown	unknown	unknown	unknown	unknown
371	AIYR	ASER	unknown	unknown	unknown	unknown	unknown	unknown	unknown	unknown	unknown	unknown	unknown	unknown	unknown	unknown	unknown	unknown	unknown	unknown	unknown	unknown	unknown	unknown	unknown	unknown	unknown	unknown	unknown	unknown	unknown	unknown	unknown	unknown	unknown	unknown	unknown	unknown	unknown	unknown	unknown	unknown	unknown	unknown	unknown	unknown	unknown	unknown	unknown
372	AIYR	ASGR	unknown	unknown	unknown	unknown	unknown	unknown	unknown	unknown	unknown	unknown	unknown	unknown	unknown	unknown	unknown	unknown	unknown	unknown	unknown	unknown	unknown	unknown	unknown	unknown	unknown	unknown	unknown	unknown	unknown	unknown	unknown	unknown	unknown	unknown	unknown	unknown	unknown	unknown	unknown	unknown	unknown	unknown	unknown	unknown	unknown	unknown	unknown
373	AIYR	AWAR	unknown	unknown	unknown	unknown	unknown	unknown	unknown	unknown	unknown	unknown	unknown	unknown	unknown	unknown	unknown	unknown	unknown	unknown	unknown	unknown	unknown	unknown	unknown	unknown	unknown	unknown	unknown	unknown	unknown	unknown	unknown	unknown	unknown	unknown	unknown	unknown	unknown	unknown	unknown	unknown	unknown	unknown	unknown	unknown	unknown	unknown	unknown
374	AIYR	AWBR	unknown	unknown	unknown	unknown	unknown	unknown	unknown	unknown	unknown	unknown	unknown	unknown	unknown	unknown	unknown	unknown	unknown	unknown	unknown	unknown	unknown	unknown	unknown	unknown	unknown	unknown	unknown	unknown	unknown	unknown	unknown	unknown	unknown	unknown	unknown	unknown	unknown	unknown	unknown	unknown	unknown	unknown	unknown	unknown	unknown	unknown	unknown
375	AIYR	BAGR	unknown	unknown	unknown	unknown	unknown	unknown	unknown	unknown	unknown	unknown	unknown	unknown	unknown	unknown	unknown	unknown	unknown	unknown	unknown	unknown	unknown	unknown	unknown	unknown	unknown	unknown	unknown	unknown	unknown	unknown	unknown	unknown	unknown	unknown	unknown	unknown	unknown	unknown	unknown	unknown	unknown	unknown	unknown	unknown	unknown	unknown	unknown
376	AIYR	RIAR	-	-	-	+	-	-	-	-	+	+	-	-	-	-	-	unknown	+	unknown	-	-	-	-	unknown	unknown	-	-	-	unknown	-	-	-	-	unknown	-	-	-	-	-	+	-	-	-	unknown	+	-	+	-
377	AIYR	RIBR	+	+	+	+	+	+	+	+	+	+	+	+	+	+	+	unknown	+	unknown	+	+	+	+	unknown	unknown	+	+	+	unknown	+	+	+	+	unknown	+	+	+	+	+	+	+	+	+	unknown	+	+	+	+
378	AIYR	RIVR	-	-	-	unknown	-	-	-	-	unknown	unknown	-	-	-	-	-	-	unknown	unknown	-	-	-	-	unknown	-	-	-	-	-	-	-	-	-	unknown	-	-	-	-	-	unknown	-	-	-	unknown	unknown	-	unknown	-
379	AIZL	ADFL	unknown	unknown	unknown	unknown	unknown	unknown	unknown	unknown	unknown	unknown	unknown	unknown	unknown	unknown	unknown	unknown	unknown	unknown	unknown	unknown	unknown	unknown	unknown	unknown	unknown	unknown	unknown	unknown	unknown	unknown	unknown	unknown	unknown	unknown	unknown	unknown	unknown	unknown	unknown	unknown	unknown	unknown	unknown	unknown	unknown	unknown	unknown
380	AIZL	AFDL	unknown	unknown	unknown	unknown	unknown	unknown	unknown	unknown	unknown	unknown	unknown	unknown	unknown	unknown	unknown	unknown	unknown	unknown	unknown	unknown	unknown	unknown	unknown	unknown	unknown	unknown	unknown	unknown	unknown	unknown	unknown	unknown	unknown	unknown	unknown	unknown	unknown	unknown	unknown	unknown	unknown	unknown	unknown	unknown	unknown	unknown	unknown
381	AIZL	AIAL	unknown	unknown	unknown	unknown	unknown	unknown	unknown	unknown	unknown	unknown	unknown	unknown	unknown	unknown	unknown	unknown	unknown	unknown	unknown	unknown	unknown	unknown	unknown	unknown	unknown	unknown	unknown	unknown	unknown	unknown	unknown	unknown	unknown	unknown	unknown	unknown	unknown	unknown	unknown	unknown	unknown	unknown	unknown	unknown	unknown	unknown	unknown
382	AIZL	AIBL	+	-	-	+	-	-	-	-	-	-	-	+	-	-	+	-	unknown	unknown	+	+	+	-	-	unknown	+	-	-	+	+	-	-	-	unknown	+	+	-	-	-	-	-	+	-	-	-	+	unknown	+
383	AIZL	AIBR	+	-	-	+	-	-	-	-	-	-	-	+	-	-	+	-	unknown	unknown	+	+	+	-	-	unknown	+	-	-	+	+	-	-	-	unknown	+	+	-	-	-	-	-	+	-	-	-	+	unknown	+
384	AIZL	ASEL	unknown	unknown	unknown	unknown	unknown	unknown	unknown	unknown	unknown	unknown	unknown	unknown	unknown	unknown	unknown	unknown	unknown	unknown	unknown	unknown	unknown	unknown	unknown	unknown	unknown	unknown	unknown	unknown	unknown	unknown	unknown	unknown	unknown	unknown	unknown	unknown	unknown	unknown	unknown	unknown	unknown	unknown	unknown	unknown	unknown	unknown	unknown
385	AIZL	AVEL	+	-	-	+	-	-	-	-	-	-	-	+	-	-	+	-	unknown	unknown	+	+	+	-	-	unknown	+	-	-	+	+	-	-	-	unknown	+	+	-	-	-	-	-	+	-	-	-	+	unknown	+
386	AIZL	AVER	+	-	-	+	-	-	-	-	-	-	-	+	-	-	+	-	unknown	unknown	+	+	+	-	-	unknown	+	-	-	+	+	-	-	-	unknown	+	+	-	-	-	-	-	+	-	-	-	+	unknown	+
387	AIZL	AVKR	+	unknown	unknown	+	unknown	unknown	unknown	unknown	unknown	unknown	unknown	+	unknown	unknown	+	unknown	unknown	unknown	+	+	+	unknown	unknown	unknown	+	unknown	unknown	+	+	unknown	unknown	unknown	unknown	+	+	unknown	unknown	unknown	unknown	unknown	+	unknown	unknown	unknown	+	unknown	+
388	AIZL	AWCR	unknown	unknown	unknown	unknown	unknown	unknown	unknown	unknown	unknown	unknown	unknown	unknown	unknown	unknown	unknown	unknown	unknown	unknown	unknown	unknown	unknown	unknown	unknown	unknown	unknown	unknown	unknown	unknown	unknown	unknown	unknown	unknown	unknown	unknown	unknown	unknown	unknown	unknown	unknown	unknown	unknown	unknown	unknown	unknown	unknown	unknown	unknown
389	AIZL	DVA	+	+	+	+	+	-	+	+	+	-	-	+	-	-	+	+	unknown	unknown	+	+	+	-	-	unknown	+	+	+	+	+	-	+	+	unknown	+	+	+	-	+	-	+	+	+	+	+	+	unknown	+
390	AIZL	RIAL	+	-	-	+	-	unknown	-	-	-	-	-	+	unknown	unknown	+	-	unknown	unknown	+	+	+	-	unknown	unknown	+	-	-	+	+	-	-	-	unknown	+	+	-	unknown	-	unknown	-	+	-	-	-	+	unknown	+
391	AIZL	RICR	+	unknown	unknown	+	unknown	unknown	unknown	unknown	unknown	unknown	unknown	+	unknown	unknown	+	unknown	unknown	unknown	+	+	+	unknown	unknown	unknown	+	unknown	unknown	+	+	unknown	unknown	unknown	unknown	+	+	unknown	unknown	unknown	unknown	unknown	+	unknown	unknown	unknown	+	unknown	+
392	AIZL	RIGL	+	unknown	unknown	+	unknown	unknown	unknown	unknown	unknown	unknown	unknown	+	unknown	unknown	+	unknown	unknown	unknown	+	+	+	unknown	unknown	unknown	+	unknown	unknown	+	+	unknown	unknown	unknown	unknown	+	+	unknown	unknown	unknown	unknown	unknown	+	unknown	unknown	unknown	+	unknown	+
393	AIZL	RIML	+	+	+	+	+	unknown	+	+	+	+	+	+	unknown	unknown	+	+	unknown	unknown	+	+	+	+	unknown	unknown	+	+	+	+	+	+	+	+	unknown	+	+	+	unknown	+	unknown	+	+	+	+	+	+	unknown	+
394	AIZL	SMBDL	unknown	-	-	unknown	-	unknown	-	-	-	-	-	unknown	unknown	unknown	unknown	-	unknown	unknown	unknown	unknown	unknown	-	unknown	unknown	unknown	-	-	unknown	unknown	-	-	-	unknown	unknown	unknown	-	unknown	-	unknown	-	unknown	-	-	-	unknown	unknown	unknown
395	AIZL	SMBVL	unknown	-	-	unknown	-	unknown	-	-	-	-	-	unknown	unknown	unknown	unknown	-	unknown	unknown	unknown	unknown	unknown	-	unknown	unknown	unknown	-	-	unknown	unknown	-	-	-	unknown	unknown	unknown	-	unknown	-	unknown	-	unknown	-	-	-	unknown	unknown	unknown
396	AIZL	SMDVL	+	unknown	unknown	+	unknown	-	unknown	unknown	unknown	-	-	+	-	-	+	unknown	unknown	unknown	+	+	+	-	-	unknown	+	unknown	unknown	+	+	-	unknown	unknown	unknown	+	+	unknown	-	unknown	-	unknown	+	unknown	unknown	unknown	+	unknown	+
397	AIZL	URYDL	+	unknown	unknown	+	unknown	-	unknown	unknown	unknown	-	-	+	-	-	+	unknown	unknown	unknown	+	+	+	-	-	unknown	+	unknown	unknown	+	+	-	unknown	unknown	unknown	+	+	unknown	-	unknown	-	unknown	+	unknown	unknown	unknown	+	unknown	+
398	AIZL	VB02	+	+	+	+	+	-	+	+	+	+	+	+	-	-	+	+	unknown	unknown	+	+	+	+	-	unknown	+	+	+	+	+	+	+	+	unknown	+	+	+	-	+	-	+	+	+	+	+	+	unknown	+
399	AIZR	ADFR	unknown	unknown	unknown	unknown	unknown	unknown	unknown	unknown	unknown	unknown	unknown	unknown	unknown	unknown	unknown	unknown	unknown	unknown	unknown	unknown	unknown	unknown	unknown	unknown	unknown	unknown	unknown	unknown	unknown	unknown	unknown	unknown	unknown	unknown	unknown	unknown	unknown	unknown	unknown	unknown	unknown	unknown	unknown	unknown	unknown	unknown	unknown
400	AIZR	AIAR	unknown	unknown	unknown	unknown	unknown	unknown	unknown	unknown	unknown	unknown	unknown	unknown	unknown	unknown	unknown	unknown	unknown	unknown	unknown	unknown	unknown	unknown	unknown	unknown	unknown	unknown	unknown	unknown	unknown	unknown	unknown	unknown	unknown	unknown	unknown	unknown	unknown	unknown	unknown	unknown	unknown	unknown	unknown	unknown	unknown	unknown	unknown
401	AIZR	AIBL	+	-	-	-	-	-	+	-	-	unknown	-	-	-	-	-	-	-	-	-	unknown	+	-	-	+	+	-	-	-	unknown	-	-	-	-	+	+	-	-	-	-	-	unknown	-	+	-	unknown	-	-
402	AIZR	AIBR	+	-	-	-	-	-	+	-	-	unknown	-	-	-	-	-	-	-	-	-	unknown	+	-	-	+	+	-	-	-	unknown	-	-	-	-	+	+	-	-	-	-	-	unknown	-	+	-	unknown	-	-
403	AIZR	ASER	unknown	unknown	unknown	unknown	unknown	unknown	unknown	unknown	unknown	unknown	unknown	unknown	unknown	unknown	unknown	unknown	unknown	unknown	unknown	unknown	unknown	unknown	unknown	unknown	unknown	unknown	unknown	unknown	unknown	unknown	unknown	unknown	unknown	unknown	unknown	unknown	unknown	unknown	unknown	unknown	unknown	unknown	unknown	unknown	unknown	unknown	unknown
404	AIZR	AVEL	+	-	-	-	-	-	+	-	-	unknown	-	-	-	-	-	-	-	-	-	unknown	+	-	-	+	+	-	-	-	unknown	-	-	-	-	+	+	-	-	-	-	-	unknown	-	+	-	unknown	-	-
405	AIZR	AVER	+	-	-	-	-	-	+	-	-	unknown	-	-	-	-	-	-	-	-	-	unknown	+	-	-	+	+	-	-	-	unknown	-	-	-	-	+	+	-	-	-	-	-	unknown	-	+	-	unknown	-	-
406	AIZR	AWAR	unknown	unknown	unknown	unknown	unknown	unknown	unknown	unknown	unknown	unknown	unknown	unknown	unknown	unknown	unknown	unknown	unknown	unknown	unknown	unknown	unknown	unknown	unknown	unknown	unknown	unknown	unknown	unknown	unknown	unknown	unknown	unknown	unknown	unknown	unknown	unknown	unknown	unknown	unknown	unknown	unknown	unknown	unknown	unknown	unknown	unknown	unknown
407	AIZR	AWCR	unknown	unknown	unknown	unknown	unknown	unknown	unknown	unknown	unknown	unknown	unknown	unknown	unknown	unknown	unknown	unknown	unknown	unknown	unknown	unknown	unknown	unknown	unknown	unknown	unknown	unknown	unknown	unknown	unknown	unknown	unknown	unknown	unknown	unknown	unknown	unknown	unknown	unknown	unknown	unknown	unknown	unknown	unknown	unknown	unknown	unknown	unknown
408	AIZR	DVA	+	+	+	+	+	+	+	-	-	unknown	+	-	+	-	+	+	-	+	+	unknown	+	-	+	+	+	+	+	+	unknown	+	+	+	+	+	+	+	+	+	+	+	unknown	+	+	-	unknown	+	+
409	AIZR	RIAR	+	-	-	-	-	-	+	unknown	unknown	unknown	-	-	-	unknown	-	-	unknown	-	-	unknown	+	unknown	-	+	+	-	-	-	unknown	-	-	-	-	+	+	-	-	-	-	-	unknown	-	+	unknown	unknown	-	-
410	AIZR	RIMR	+	+	+	+	+	+	+	unknown	unknown	unknown	+	+	+	unknown	+	+	unknown	+	+	unknown	+	unknown	+	+	+	+	+	+	unknown	+	+	+	+	+	+	+	+	+	+	+	unknown	+	+	unknown	unknown	+	+
411	AIZR	SIADR	unknown	unknown	unknown	unknown	unknown	unknown	unknown	-	-	unknown	unknown	-	unknown	-	unknown	unknown	-	unknown	unknown	unknown	unknown	-	unknown	unknown	unknown	unknown	unknown	unknown	unknown	unknown	unknown	unknown	unknown	unknown	unknown	unknown	unknown	unknown	unknown	unknown	unknown	unknown	unknown	-	unknown	unknown	unknown
412	AIZR	SMBDR	unknown	-	-	-	-	-	unknown	unknown	unknown	unknown	-	-	-	unknown	-	-	unknown	-	-	unknown	unknown	unknown	-	unknown	unknown	-	-	-	unknown	-	-	-	-	unknown	unknown	-	-	-	-	-	unknown	-	unknown	unknown	unknown	-	-
413	AIZR	SMBVR	unknown	-	-	-	-	-	unknown	unknown	unknown	unknown	-	-	-	unknown	-	-	unknown	-	-	unknown	unknown	unknown	-	unknown	unknown	-	-	-	unknown	-	-	-	-	unknown	unknown	-	-	-	-	-	unknown	-	unknown	unknown	unknown	-	-
414	AIZR	SMDDR	+	unknown	unknown	unknown	unknown	unknown	+	-	-	unknown	unknown	-	unknown	-	unknown	unknown	-	unknown	unknown	unknown	+	-	unknown	+	+	unknown	unknown	unknown	unknown	unknown	unknown	unknown	unknown	+	+	unknown	unknown	unknown	unknown	unknown	unknown	unknown	+	-	unknown	unknown	unknown
415	ALA	ASJR	unknown	unknown	unknown	unknown	unknown	unknown	unknown	unknown	unknown	unknown	unknown	unknown	unknown	unknown	unknown	unknown	unknown	unknown	unknown	unknown	unknown	unknown	unknown	unknown	unknown	unknown	unknown	unknown	unknown	unknown	unknown	unknown	unknown	unknown	unknown	unknown	unknown	unknown	unknown	unknown	unknown	unknown	unknown	unknown	unknown	unknown	unknown
416	ALA	AVAR	-	-	+	unknown	+	+	+	+	unknown	+	unknown	+	+	unknown	unknown	+	-	+	-	+	+	+	+	-	+	+	+	+	+	-	+	+	+	unknown	+	+	+	+	+	+	unknown	+	unknown	+	+	-	+
417	ALA	AVDR	+	+	unknown	unknown	+	unknown	+	+	unknown	+	unknown	+	unknown	unknown	unknown	unknown	+	+	+	unknown	unknown	+	unknown	+	unknown	unknown	unknown	+	unknown	+	unknown	+	+	unknown	unknown	+	unknown	+	unknown	unknown	unknown	+	unknown	unknown	unknown	+	+
418	ALA	AVEL	-	-	-	unknown	+	-	+	-	unknown	+	unknown	+	-	unknown	unknown	-	-	+	-	-	-	+	-	-	-	-	-	+	-	-	-	+	+	unknown	-	+	-	+	-	-	unknown	+	unknown	-	-	-	-
419	ALA	AVER	-	-	-	unknown	+	-	+	-	unknown	+	unknown	+	-	unknown	unknown	-	-	+	-	-	-	+	-	-	-	-	-	+	-	-	-	+	+	unknown	-	+	-	+	-	-	unknown	+	unknown	-	-	-	-
420	ALA	RIAR	unknown	unknown	-	unknown	+	-	+	-	unknown	+	unknown	+	-	unknown	unknown	-	unknown	+	unknown	-	-	+	-	unknown	-	-	-	+	-	unknown	-	+	+	unknown	-	+	-	+	-	-	unknown	+	unknown	-	-	unknown	-
421	ALA	RMDR	-	-	-	unknown	+	-	+	-	unknown	+	unknown	+	-	unknown	unknown	-	-	+	-	-	-	+	-	-	-	-	-	+	-	-	-	+	+	unknown	-	+	-	+	-	-	unknown	+	unknown	-	-	-	-
422	ALML	AIML	unknown	unknown	-	unknown	unknown	unknown	-	unknown	unknown	unknown	unknown	unknown	unknown	unknown	-	unknown	unknown	unknown	unknown	-	unknown	unknown	unknown	unknown	unknown	unknown	-	unknown	unknown	unknown	-	unknown	unknown	unknown	unknown	unknown	unknown	unknown	unknown	-	unknown	-	unknown	unknown	unknown	unknown	unknown
423	ALML	ALML	unknown	+	+	+	+	unknown	+	+	+	+	+	+	unknown	+	-	+	unknown	+	+	-	+	unknown	+	+	+	+	-	+	+	+	+	+	+	+	+	unknown	unknown	unknown	+	-	+	-	+	unknown	unknown	+	+
424	ALML	AVDR	+	unknown	+	unknown	unknown	unknown	+	unknown	unknown	unknown	unknown	unknown	+	unknown	+	unknown	+	unknown	unknown	+	unknown	+	unknown	unknown	unknown	unknown	+	unknown	unknown	unknown	+	unknown	unknown	unknown	unknown	+	+	+	unknown	+	unknown	+	unknown	+	+	unknown	unknown
425	ALML	AVEL	+	-	-	-	-	unknown	-	-	-	-	-	-	+	-	-	-	+	-	-	-	-	+	-	-	-	-	-	-	-	-	-	-	-	-	-	+	+	+	-	-	-	-	-	+	+	-	-
426	ALML	BDUL	+	unknown	-	unknown	unknown	unknown	-	unknown	unknown	unknown	unknown	unknown	+	unknown	-	unknown	+	unknown	unknown	-	unknown	+	unknown	unknown	unknown	unknown	-	unknown	unknown	unknown	-	unknown	unknown	unknown	unknown	+	+	+	unknown	-	unknown	-	unknown	+	+	unknown	unknown
427	ALML	CEPDL	unknown	unknown	-	unknown	unknown	unknown	-	unknown	unknown	unknown	unknown	unknown	unknown	unknown	-	unknown	unknown	unknown	unknown	-	unknown	unknown	unknown	unknown	unknown	unknown	-	unknown	unknown	unknown	-	unknown	unknown	unknown	unknown	unknown	unknown	unknown	unknown	-	unknown	-	unknown	unknown	unknown	unknown	unknown
428	ALML	CEPVL	unknown	unknown	-	unknown	unknown	unknown	-	unknown	unknown	unknown	unknown	unknown	unknown	unknown	-	unknown	unknown	unknown	unknown	-	unknown	unknown	unknown	unknown	unknown	unknown	-	unknown	unknown	unknown	-	unknown	unknown	unknown	unknown	unknown	unknown	unknown	unknown	-	unknown	-	unknown	unknown	unknown	unknown	unknown
429	ALML	PVCL	+	+	-	+	+	unknown	-	+	+	+	+	+	+	+	-	+	+	+	+	-	+	+	+	+	+	+	-	+	+	+	-	+	+	+	+	+	+	+	+	-	+	-	+	+	+	+	+
430	ALML	PVCR	+	+	-	+	+	unknown	-	+	+	+	+	+	+	+	-	+	+	+	+	-	+	+	+	+	+	+	-	+	+	+	-	+	+	+	+	+	+	+	+	-	+	-	+	+	+	+	+
431	ALML	RICL	+	unknown	unknown	unknown	unknown	unknown	unknown	unknown	unknown	unknown	unknown	unknown	+	unknown	unknown	unknown	+	unknown	unknown	unknown	unknown	+	unknown	unknown	unknown	unknown	unknown	unknown	unknown	unknown	unknown	unknown	unknown	unknown	unknown	+	+	+	unknown	unknown	unknown	unknown	unknown	+	+	unknown	unknown
432	ALML	RICR	+	unknown	unknown	unknown	unknown	unknown	unknown	unknown	unknown	unknown	unknown	unknown	+	unknown	unknown	unknown	+	unknown	unknown	unknown	unknown	+	unknown	unknown	unknown	unknown	unknown	unknown	unknown	unknown	unknown	unknown	unknown	unknown	unknown	+	+	+	unknown	unknown	unknown	unknown	unknown	+	+	unknown	unknown
433	ALML	RIFL	+	unknown	unknown	unknown	unknown	unknown	unknown	unknown	unknown	unknown	unknown	unknown	+	unknown	unknown	unknown	+	unknown	unknown	unknown	unknown	+	unknown	unknown	unknown	unknown	unknown	unknown	unknown	unknown	unknown	unknown	unknown	unknown	unknown	+	+	+	unknown	unknown	unknown	unknown	unknown	+	+	unknown	unknown
434	ALML	RMDDR	+	-	-	-	-	unknown	-	-	-	-	-	-	+	-	unknown	-	+	-	-	unknown	-	+	-	-	-	-	unknown	-	-	-	-	-	-	-	-	+	+	+	-	unknown	-	unknown	-	+	+	-	-
435	ALML	RMGL	+	unknown	unknown	unknown	unknown	unknown	unknown	unknown	unknown	unknown	unknown	unknown	+	unknown	unknown	unknown	+	unknown	unknown	unknown	unknown	+	unknown	unknown	unknown	unknown	unknown	unknown	unknown	unknown	unknown	unknown	unknown	unknown	unknown	+	+	+	unknown	unknown	unknown	unknown	unknown	+	+	unknown	unknown
436	ALML	SDQL	unknown	+	unknown	+	+	unknown	unknown	+	+	+	+	+	unknown	+	-	+	unknown	+	+	-	+	unknown	+	+	+	+	-	+	+	+	unknown	+	+	+	+	unknown	unknown	unknown	+	-	+	-	+	unknown	unknown	+	+
437	ALML	SMBDR	unknown	-	-	-	-	unknown	-	-	-	-	-	-	unknown	-	unknown	-	unknown	-	-	unknown	-	unknown	-	-	-	-	unknown	-	-	-	-	-	-	-	-	unknown	unknown	unknown	-	unknown	-	unknown	-	unknown	unknown	-	-
438	ALMR	BDUR	+	+	unknown	+	unknown	unknown	unknown	unknown	-	+	+	unknown	unknown	+	+	unknown	unknown	unknown	unknown	+	-	unknown	unknown	+	unknown	unknown	unknown	+	+	unknown	-	unknown	unknown	unknown	+	-	unknown	unknown	+	unknown	+	+	-	+	+	-	+
439	ALMR	CEPDR	unknown	unknown	unknown	unknown	unknown	unknown	unknown	unknown	-	unknown	unknown	unknown	unknown	unknown	unknown	unknown	unknown	unknown	unknown	unknown	-	unknown	unknown	unknown	unknown	unknown	unknown	unknown	unknown	unknown	-	unknown	unknown	unknown	unknown	-	unknown	unknown	unknown	unknown	unknown	unknown	-	unknown	unknown	-	unknown
440	ALMR	CEPVR	unknown	unknown	unknown	unknown	unknown	unknown	unknown	unknown	-	unknown	unknown	unknown	unknown	unknown	unknown	unknown	unknown	unknown	unknown	unknown	-	unknown	unknown	unknown	unknown	unknown	unknown	unknown	unknown	unknown	-	unknown	unknown	unknown	unknown	-	unknown	unknown	unknown	unknown	unknown	unknown	-	unknown	unknown	-	unknown
441	ALMR	PVCR	+	+	unknown	+	+	+	unknown	+	-	+	+	+	+	+	+	+	+	+	+	+	-	+	+	+	+	+	+	+	+	+	-	+	+	+	+	-	+	unknown	+	+	+	+	-	+	+	-	+
442	ALMR	RMDDL	+	+	unknown	+	-	-	unknown	-	unknown	+	+	-	-	+	+	-	-	-	-	+	unknown	-	-	+	-	-	-	+	+	-	unknown	-	-	-	+	unknown	-	unknown	+	-	+	+	unknown	+	+	-	+
443	ALMR	SIADL	unknown	unknown	unknown	unknown	unknown	unknown	unknown	unknown	-	unknown	unknown	unknown	unknown	unknown	unknown	unknown	unknown	unknown	unknown	unknown	-	unknown	unknown	unknown	unknown	unknown	unknown	unknown	unknown	unknown	-	unknown	unknown	unknown	unknown	-	unknown	unknown	unknown	unknown	unknown	unknown	-	unknown	unknown	-	unknown
444	ALMR	SMDDL	+	+	unknown	+	unknown	unknown	unknown	unknown	-	+	+	unknown	unknown	+	+	unknown	unknown	unknown	unknown	+	-	unknown	unknown	+	unknown	unknown	unknown	+	+	unknown	-	unknown	unknown	unknown	+	-	unknown	unknown	+	unknown	+	+	-	+	+	-	+
445	ALMR	URBR	+	+	unknown	+	+	+	unknown	+	-	+	+	+	+	+	+	+	+	+	+	+	-	+	+	+	+	+	+	+	+	+	-	+	+	+	+	-	+	unknown	+	+	+	+	-	+	+	-	+
446	ALNL	RIAL	-	+	+	-	-	-	+	-	+	-	-	-	+	-	+	-	-	-	-	-	unknown	-	-	-	unknown	-	-	unknown	-	-	+	-	-	-	unknown	+	-	-	+	-	-	+	unknown	-	-	-	+
447	ALNL	RMDDR	-	+	+	-	-	-	+	-	+	-	-	-	+	-	+	-	-	-	-	-	unknown	-	-	-	unknown	-	-	unknown	-	-	+	-	-	-	unknown	+	-	-	+	-	-	+	unknown	-	-	-	+
448	ALNL	RMGL	unknown	+	+	unknown	unknown	unknown	+	unknown	+	unknown	unknown	unknown	+	unknown	+	unknown	unknown	unknown	unknown	unknown	unknown	unknown	unknown	unknown	unknown	unknown	unknown	unknown	unknown	unknown	+	unknown	unknown	unknown	unknown	+	unknown	unknown	+	unknown	unknown	+	unknown	unknown	unknown	unknown	+
449	ALNL	RMHL	unknown	+	+	unknown	unknown	unknown	+	unknown	+	unknown	unknown	unknown	+	unknown	+	unknown	unknown	unknown	unknown	unknown	unknown	unknown	unknown	unknown	unknown	unknown	unknown	unknown	unknown	unknown	+	unknown	unknown	unknown	unknown	+	unknown	unknown	+	unknown	unknown	+	unknown	unknown	unknown	unknown	+
450	ALNL	SAAVL	-	+	+	-	-	-	+	-	+	-	-	-	+	-	+	-	-	-	-	-	unknown	-	-	-	unknown	-	-	unknown	-	-	+	-	-	-	unknown	+	-	-	+	-	-	+	unknown	-	-	-	+
451	ALNL	SIADR	unknown	unknown	unknown	unknown	unknown	unknown	unknown	unknown	unknown	unknown	unknown	unknown	unknown	unknown	unknown	unknown	unknown	unknown	unknown	unknown	-	unknown	unknown	unknown	-	unknown	unknown	-	unknown	unknown	unknown	unknown	unknown	unknown	unknown	unknown	unknown	unknown	unknown	unknown	unknown	unknown	unknown	unknown	unknown	unknown	unknown
452	ALNL	SMBDR	-	unknown	unknown	-	-	-	unknown	-	unknown	-	-	-	unknown	-	unknown	-	-	-	-	-	unknown	-	-	-	unknown	-	-	unknown	-	-	unknown	-	-	-	unknown	unknown	-	-	unknown	-	-	unknown	unknown	-	-	-	unknown
453	ALNL	SMDVL	unknown	+	+	unknown	unknown	unknown	+	unknown	+	unknown	unknown	unknown	+	unknown	+	unknown	unknown	unknown	unknown	unknown	-	unknown	unknown	unknown	-	unknown	unknown	-	unknown	unknown	+	unknown	unknown	unknown	unknown	+	unknown	unknown	+	unknown	unknown	+	unknown	unknown	unknown	unknown	+
454	ALNR	ADER	+	+	unknown	+	+	unknown	+	+	+	+	+	unknown	+	unknown	+	unknown	unknown	unknown	+	unknown	unknown	+	+	+	+	+	unknown	unknown	+	+	unknown	unknown	+	+	unknown	unknown	unknown	unknown	+	+	+	+	+	+	+	+	+
455	ALNR	AVAL	+	+	+	-	+	unknown	+	+	+	+	+	+	-	+	+	unknown	+	+	+	unknown	unknown	+	+	+	+	+	+	+	+	+	unknown	unknown	-	-	unknown	unknown	+	+	+	+	+	+	+	+	+	+	+
456	ALNR	IL2DR	unknown	unknown	unknown	-	unknown	unknown	unknown	unknown	-	unknown	unknown	unknown	-	unknown	-	unknown	unknown	unknown	unknown	unknown	unknown	unknown	unknown	unknown	unknown	unknown	unknown	unknown	unknown	unknown	unknown	unknown	-	-	unknown	unknown	unknown	unknown	unknown	unknown	-	unknown	unknown	unknown	unknown	unknown	unknown
457	ALNR	RIML	+	+	+	unknown	+	unknown	+	+	+	+	+	+	unknown	+	+	unknown	+	+	+	unknown	unknown	+	+	+	+	+	+	+	+	+	unknown	unknown	unknown	unknown	unknown	unknown	+	+	+	+	+	+	+	+	+	+	+
458	ALNR	SAAVR	-	-	+	unknown	-	unknown	-	-	-	-	-	+	unknown	+	-	unknown	+	+	-	unknown	unknown	-	-	-	-	-	+	+	-	-	unknown	unknown	unknown	unknown	unknown	unknown	+	+	-	-	-	-	-	-	-	-	-
459	ALNR	SMBDL	-	-	unknown	unknown	-	unknown	-	-	-	-	-	unknown	unknown	unknown	-	unknown	unknown	unknown	-	unknown	unknown	-	-	-	-	-	unknown	unknown	-	-	unknown	unknown	unknown	unknown	unknown	unknown	unknown	unknown	-	-	-	-	-	-	-	-	-
460	ALNR	SMDDR	unknown	unknown	+	-	unknown	unknown	unknown	unknown	-	unknown	unknown	+	-	+	-	unknown	+	+	unknown	unknown	unknown	unknown	unknown	unknown	unknown	unknown	+	+	unknown	unknown	unknown	unknown	-	-	unknown	unknown	+	+	unknown	unknown	-	unknown	unknown	unknown	unknown	unknown	unknown
461	ALNR	SMDVL	unknown	unknown	+	-	unknown	unknown	unknown	unknown	-	unknown	unknown	+	-	+	-	unknown	+	+	unknown	unknown	unknown	unknown	unknown	unknown	unknown	unknown	+	+	unknown	unknown	unknown	unknown	-	-	unknown	unknown	+	+	unknown	unknown	-	unknown	unknown	unknown	unknown	unknown	unknown
462	AQR	AVAL	+	+	+	+	+	+	+	+	+	unknown	+	+	+	+	+	+	unknown	+	-	+	+	+	+	+	+	+	+	+	-	+	+	-	+	+	+	+	+	+	+	+	+	+	unknown	+	+	+	+
463	AQR	AVAR	+	+	+	+	+	+	+	+	+	unknown	+	+	+	+	+	+	unknown	+	-	+	+	+	+	+	+	+	+	+	-	+	+	-	+	+	+	+	+	+	+	+	+	+	unknown	+	+	+	+
464	AQR	AVBL	+	+	+	+	+	+	+	+	+	unknown	+	+	+	+	+	+	unknown	+	-	+	+	+	+	+	+	+	+	+	-	+	+	-	+	+	+	+	+	+	+	+	+	+	unknown	-	+	+	+
465	AQR	AVBR	+	+	+	+	+	+	+	+	+	unknown	+	+	+	+	+	+	unknown	+	-	+	+	+	+	+	+	+	+	+	-	+	+	-	+	+	+	+	+	+	+	+	+	+	unknown	-	+	+	+
466	AQR	AVDL	+	unknown	+	unknown	unknown	+	unknown	+	+	unknown	unknown	unknown	+	unknown	unknown	unknown	unknown	unknown	+	+	+	unknown	unknown	+	+	unknown	unknown	unknown	+	+	unknown	+	+	unknown	unknown	+	+	unknown	+	unknown	unknown	unknown	unknown	+	unknown	+	unknown
467	AQR	AVDR	+	unknown	+	unknown	unknown	+	unknown	+	+	unknown	unknown	unknown	+	unknown	unknown	unknown	unknown	unknown	+	+	+	unknown	unknown	+	+	unknown	unknown	unknown	+	+	unknown	+	+	unknown	unknown	+	+	unknown	+	unknown	unknown	unknown	unknown	+	unknown	+	unknown
468	AQR	AVJL	+	unknown	+	unknown	unknown	+	unknown	+	+	unknown	unknown	unknown	+	unknown	unknown	unknown	unknown	unknown	unknown	+	+	unknown	unknown	+	+	unknown	unknown	unknown	unknown	+	unknown	unknown	+	unknown	unknown	+	+	unknown	+	unknown	unknown	unknown	unknown	unknown	unknown	+	unknown
469	AQR	BAGL	unknown	unknown	unknown	unknown	unknown	unknown	unknown	unknown	unknown	unknown	unknown	unknown	unknown	unknown	unknown	unknown	unknown	unknown	unknown	unknown	unknown	unknown	unknown	unknown	unknown	unknown	unknown	unknown	unknown	unknown	unknown	unknown	unknown	unknown	unknown	unknown	unknown	unknown	unknown	unknown	unknown	unknown	unknown	unknown	unknown	unknown	unknown
470	AQR	BAGR	unknown	unknown	unknown	unknown	unknown	unknown	unknown	unknown	unknown	unknown	unknown	unknown	unknown	unknown	unknown	unknown	unknown	unknown	unknown	unknown	unknown	unknown	unknown	unknown	unknown	unknown	unknown	unknown	unknown	unknown	unknown	unknown	unknown	unknown	unknown	unknown	unknown	unknown	unknown	unknown	unknown	unknown	unknown	unknown	unknown	unknown	unknown
471	AQR	DVA	+	+	+	+	+	+	+	+	+	unknown	+	+	+	+	+	+	unknown	+	-	+	+	+	+	+	+	+	+	+	-	+	+	-	+	+	+	+	+	+	+	+	+	+	unknown	-	+	+	+
472	AQR	PVCL	+	+	+	+	+	+	+	+	+	unknown	+	+	+	+	+	+	unknown	+	-	+	+	+	+	+	+	+	+	+	-	+	+	-	+	+	+	+	+	+	+	+	+	+	unknown	-	+	+	+
473	AQR	PVCR	+	+	+	+	+	+	+	+	+	unknown	+	+	+	+	+	+	unknown	+	-	+	+	+	+	+	+	+	+	+	-	+	+	-	+	+	+	+	+	+	+	+	+	+	unknown	-	+	+	+
474	AQR	PVPL	unknown	unknown	unknown	unknown	unknown	unknown	unknown	unknown	unknown	unknown	unknown	unknown	unknown	unknown	unknown	unknown	unknown	unknown	unknown	unknown	unknown	unknown	unknown	unknown	unknown	unknown	unknown	unknown	unknown	unknown	unknown	unknown	unknown	unknown	unknown	unknown	unknown	unknown	unknown	unknown	unknown	unknown	unknown	unknown	unknown	unknown	unknown
475	AQR	PVPR	unknown	unknown	unknown	unknown	unknown	unknown	unknown	unknown	unknown	unknown	unknown	unknown	unknown	unknown	unknown	unknown	unknown	unknown	unknown	unknown	unknown	unknown	unknown	unknown	unknown	unknown	unknown	unknown	unknown	unknown	unknown	unknown	unknown	unknown	unknown	unknown	unknown	unknown	unknown	unknown	unknown	unknown	unknown	unknown	unknown	unknown	unknown
476	AQR	RIAL	+	-	+	-	-	+	-	+	+	unknown	-	-	+	-	-	-	unknown	-	unknown	+	+	-	-	+	+	-	-	-	unknown	+	-	unknown	+	-	-	+	+	-	+	-	-	-	unknown	-	-	+	-
477	AQR	RIAR	+	-	+	-	-	+	-	+	+	unknown	-	-	+	-	-	-	unknown	-	unknown	+	+	-	-	+	+	-	-	-	unknown	+	-	unknown	+	-	-	+	+	-	+	-	-	-	unknown	-	-	+	-
478	AQR	RIGL	+	unknown	+	unknown	unknown	+	unknown	+	+	unknown	unknown	unknown	+	unknown	unknown	unknown	unknown	unknown	unknown	+	+	unknown	unknown	+	+	unknown	unknown	unknown	unknown	+	unknown	unknown	+	unknown	unknown	+	+	unknown	+	unknown	unknown	unknown	unknown	unknown	unknown	+	unknown
479	AQR	RIR	+	unknown	+	unknown	unknown	+	unknown	+	+	unknown	unknown	unknown	+	unknown	unknown	unknown	unknown	unknown	unknown	+	+	unknown	unknown	+	+	unknown	unknown	unknown	unknown	+	unknown	unknown	+	unknown	unknown	+	+	unknown	+	unknown	unknown	unknown	unknown	unknown	unknown	+	unknown
480	AQR	URXL	unknown	-	unknown	-	-	unknown	-	unknown	unknown	unknown	-	-	unknown	-	-	-	unknown	-	-	unknown	unknown	-	-	unknown	unknown	-	-	-	-	unknown	-	-	unknown	-	-	unknown	unknown	-	unknown	-	-	-	unknown	-	-	unknown	-
481	AS01	AS01	+	-	unknown	+	+	+	+	+	+	unknown	-	+	+	+	-	+	-	unknown	unknown	+	+	+	unknown	+	+	unknown	unknown	+	unknown	unknown	unknown	+	+	+	+	+	unknown	+	+	unknown	-	+	unknown	-	unknown	unknown	-
482	AS01	DA01	+	-	unknown	+	+	+	+	+	+	unknown	-	+	+	+	-	+	-	unknown	unknown	+	+	+	unknown	+	+	unknown	unknown	+	unknown	unknown	unknown	+	+	+	+	+	unknown	+	+	unknown	-	+	unknown	-	unknown	unknown	-
483	AS01	DB01	+	-	+	+	+	+	+	+	+	+	-	+	+	+	-	+	-	+	+	+	+	+	+	+	+	+	+	+	+	unknown	+	+	+	+	+	+	+	+	+	+	-	+	unknown	-	+	+	-
484	AS01	DD01	+	unknown	unknown	+	+	+	+	+	+	unknown	unknown	+	+	+	unknown	+	unknown	unknown	unknown	+	+	+	unknown	+	+	unknown	unknown	+	unknown	unknown	unknown	+	+	+	+	+	unknown	+	+	unknown	unknown	+	unknown	unknown	unknown	unknown	unknown
485	AS01	VD01	+	unknown	unknown	+	+	+	+	+	+	unknown	unknown	+	+	+	unknown	+	unknown	unknown	unknown	+	+	+	unknown	+	+	unknown	unknown	+	unknown	unknown	unknown	+	+	+	+	+	unknown	+	+	unknown	unknown	+	unknown	unknown	unknown	unknown	unknown
486	AS02	DB01	+	unknown	+	+	+	+	unknown	unknown	+	unknown	+	+	+	+	-	+	+	+	+	+	+	+	unknown	+	-	+	+	+	+	+	+	unknown	+	+	+	+	+	+	+	+	+	+	+	+	+	+	+
487	AS02	DD01	+	unknown	+	+	+	+	unknown	unknown	+	unknown	unknown	unknown	+	unknown	unknown	+	+	+	+	unknown	unknown	+	unknown	+	unknown	+	+	+	unknown	unknown	unknown	unknown	+	unknown	+	+	+	unknown	unknown	+	+	+	+	+	unknown	unknown	+
488	AS02	RID	+	unknown	+	+	+	+	unknown	unknown	+	unknown	unknown	unknown	+	unknown	unknown	+	+	+	+	unknown	unknown	+	unknown	+	unknown	+	+	+	unknown	unknown	unknown	unknown	+	unknown	+	+	+	unknown	unknown	+	+	+	+	+	unknown	unknown	+
489	AS02	VD02	+	unknown	+	+	+	+	unknown	unknown	+	unknown	unknown	unknown	+	unknown	unknown	+	+	+	+	unknown	unknown	+	unknown	+	unknown	+	+	+	unknown	unknown	unknown	unknown	+	unknown	+	+	+	unknown	unknown	+	+	+	+	+	unknown	unknown	+
490	AS03	DA03	+	+	+	unknown	+	+	+	unknown	-	+	unknown	unknown	unknown	-	unknown	unknown	unknown	+	unknown	+	unknown	unknown	unknown	unknown	+	+	unknown	+	+	+	+	unknown	unknown	+	unknown	unknown	+	unknown	unknown	+	+	+	+	unknown	unknown	+	-
491	AS03	VD03	+	+	+	unknown	+	+	+	unknown	unknown	+	unknown	unknown	unknown	unknown	unknown	unknown	unknown	+	unknown	+	unknown	unknown	unknown	unknown	+	+	unknown	+	+	+	+	unknown	unknown	+	unknown	unknown	+	unknown	unknown	+	+	+	+	unknown	unknown	+	unknown
492	AS04	DA03	+	unknown	unknown	+	+	-	+	unknown	-	-	+	unknown	+	+	+	+	-	+	+	+	unknown	+	+	unknown	+	-	+	unknown	unknown	unknown	-	unknown	+	-	+	-	+	+	+	unknown	+	+	unknown	+	+	+	+
493	AS04	DB02	+	+	unknown	+	+	-	+	+	-	-	+	+	+	+	+	+	-	+	+	+	+	+	+	+	+	-	+	+	+	+	-	+	+	-	+	-	+	+	+	+	+	+	+	+	+	+	+
494	AS04	DD01	+	unknown	unknown	+	+	unknown	+	unknown	unknown	unknown	+	unknown	+	+	+	+	unknown	+	+	+	unknown	+	+	unknown	+	unknown	+	unknown	unknown	unknown	unknown	unknown	+	unknown	+	unknown	+	+	+	unknown	+	+	unknown	+	+	+	+
495	AS04	DD02	+	unknown	unknown	+	+	unknown	+	unknown	unknown	unknown	+	unknown	+	+	+	+	unknown	+	+	+	unknown	+	+	unknown	+	unknown	+	unknown	unknown	unknown	unknown	unknown	+	unknown	+	unknown	+	+	+	unknown	+	+	unknown	+	+	+	+
496	AS04	VD04	+	unknown	unknown	+	+	unknown	+	unknown	unknown	unknown	+	unknown	+	+	+	+	unknown	+	+	+	unknown	+	+	unknown	+	unknown	+	unknown	unknown	unknown	unknown	unknown	+	unknown	+	unknown	+	+	+	unknown	+	+	unknown	+	+	+	+
497	AS05	AS05	+	unknown	-	+	+	unknown	+	-	unknown	unknown	+	+	+	+	+	+	+	unknown	unknown	+	unknown	+	unknown	unknown	unknown	unknown	+	+	unknown	unknown	unknown	unknown	+	unknown	unknown	unknown	unknown	unknown	+	+	unknown	unknown	unknown	+	unknown	unknown	-
498	AS05	VD05	+	unknown	unknown	+	+	unknown	+	unknown	unknown	unknown	+	+	+	+	+	+	+	unknown	unknown	+	unknown	+	unknown	unknown	unknown	unknown	+	+	unknown	unknown	unknown	unknown	+	unknown	unknown	unknown	unknown	unknown	+	+	unknown	unknown	unknown	+	unknown	unknown	unknown
499	AS06	DA05	+	-	+	unknown	unknown	unknown	+	unknown	unknown	+	unknown	unknown	+	+	unknown	+	unknown	unknown	+	+	+	+	+	unknown	+	+	+	+	+	-	unknown	unknown	+	+	unknown	unknown	+	unknown	-	+	+	+	+	+	+	-	+
500	AS06	DB04	+	-	+	unknown	unknown	+	+	+	unknown	+	+	+	+	+	+	+	+	+	+	+	+	+	+	+	+	+	+	+	+	-	+	+	+	+	+	+	+	+	-	+	+	+	+	+	+	-	+
501	AS06	VD06	+	unknown	+	unknown	unknown	unknown	+	unknown	unknown	+	unknown	unknown	+	+	unknown	+	unknown	unknown	+	+	+	+	+	unknown	+	+	+	+	+	unknown	unknown	unknown	+	+	unknown	unknown	+	unknown	unknown	+	+	+	+	+	+	unknown	+
502	AS07	VD07	+	unknown	unknown	+	+	unknown	+	unknown	+	+	+	+	unknown	+	unknown	+	unknown	unknown	+	unknown	+	unknown	unknown	unknown	+	+	unknown	unknown	unknown	unknown	+	unknown	unknown	+	unknown	unknown	unknown	+	unknown	unknown	unknown	+	+	unknown	+	+	+
503	AS08	VD08	+	unknown	+	+	unknown	unknown	+	+	unknown	+	unknown	unknown	+	+	+	unknown	unknown	unknown	+	+	unknown	unknown	unknown	unknown	+	+	+	+	+	+	unknown	+	unknown	unknown	+	unknown	unknown	unknown	+	+	+	unknown	unknown	+	+	unknown	+
504	AS09	VD09	+	unknown	unknown	+	unknown	+	unknown	+	+	unknown	+	unknown	unknown	unknown	+	unknown	+	unknown	unknown	+	unknown	+	+	+	+	+	+	unknown	+	unknown	unknown	+	unknown	+	+	+	+	+	unknown	unknown	+	+	+	+	+	+	+
505	AS10	VD10	+	unknown	unknown	+	+	unknown	unknown	unknown	+	unknown	unknown	unknown	unknown	unknown	+	+	unknown	+	unknown	unknown	+	+	unknown	+	+	+	unknown	unknown	unknown	+	+	+	unknown	+	unknown	unknown	unknown	unknown	+	unknown	unknown	+	unknown	+	+	unknown	unknown
506	AS10	VD11	+	unknown	unknown	+	+	unknown	unknown	unknown	+	unknown	unknown	unknown	unknown	unknown	+	+	unknown	+	unknown	unknown	+	+	unknown	+	+	+	unknown	unknown	unknown	+	+	+	unknown	+	unknown	unknown	unknown	unknown	+	unknown	unknown	+	unknown	+	+	unknown	unknown
507	AS11	DD06	+	+	+	+	unknown	unknown	+	+	unknown	+	+	unknown	unknown	+	+	unknown	unknown	unknown	+	+	+	+	+	+	unknown	unknown	+	+	+	+	+	+	+	+	+	unknown	+	+	unknown	unknown	+	unknown	unknown	unknown	unknown	unknown	unknown
508	AS11	VD12	+	+	+	+	unknown	unknown	+	+	unknown	+	+	unknown	unknown	+	+	unknown	unknown	unknown	+	+	+	+	+	+	unknown	unknown	+	+	+	+	+	+	+	+	+	unknown	+	+	unknown	unknown	+	unknown	unknown	unknown	unknown	unknown	unknown
509	AS11	VD13	+	+	+	+	unknown	unknown	+	+	unknown	+	+	unknown	unknown	+	+	unknown	unknown	unknown	+	+	+	+	+	+	unknown	unknown	+	+	+	+	+	+	+	+	+	unknown	+	+	unknown	unknown	+	unknown	unknown	unknown	unknown	unknown	unknown
510	ASEL	ADFR	unknown	unknown	unknown	unknown	unknown	unknown	unknown	unknown	unknown	unknown	unknown	unknown	unknown	unknown	unknown	unknown	unknown	unknown	unknown	unknown	unknown	unknown	unknown	unknown	unknown	unknown	unknown	unknown	unknown	unknown	unknown	unknown	unknown	unknown	unknown	unknown	unknown	unknown	unknown	unknown	unknown	unknown	unknown	unknown	unknown	unknown	unknown
511	ASEL	AFDR	unknown	unknown	unknown	unknown	unknown	unknown	unknown	unknown	unknown	unknown	unknown	unknown	unknown	unknown	unknown	unknown	unknown	unknown	unknown	unknown	unknown	unknown	unknown	unknown	unknown	unknown	unknown	unknown	unknown	unknown	unknown	unknown	unknown	unknown	unknown	unknown	unknown	unknown	unknown	unknown	unknown	unknown	unknown	unknown	unknown	unknown	unknown
512	ASEL	AIAL	unknown	unknown	unknown	unknown	unknown	unknown	unknown	unknown	unknown	unknown	unknown	unknown	unknown	unknown	unknown	unknown	unknown	unknown	unknown	unknown	unknown	unknown	unknown	unknown	unknown	unknown	unknown	unknown	unknown	unknown	unknown	unknown	unknown	unknown	unknown	unknown	unknown	unknown	unknown	unknown	unknown	unknown	unknown	unknown	unknown	unknown	unknown
513	ASEL	AIBL	+	-	+	-	-	unknown	-	-	-	-	-	-	-	-	-	-	-	-	+	-	unknown	unknown	unknown	unknown	-	-	-	-	unknown	-	-	-	unknown	unknown	-	+	unknown	-	-	-	-	-	-	+	-	-	-
514	ASEL	AIBR	+	-	+	-	-	unknown	-	-	-	-	-	-	-	-	-	-	-	-	+	-	unknown	unknown	unknown	unknown	-	-	-	-	unknown	-	-	-	unknown	unknown	-	+	unknown	-	-	-	-	-	-	+	-	-	-
515	ASEL	AIYL	-	+	-	+	+	unknown	+	+	+	+	+	+	unknown	+	+	unknown	+	+	-	+	unknown	unknown	unknown	unknown	+	unknown	+	unknown	unknown	+	+	+	unknown	unknown	unknown	-	unknown	+	+	unknown	+	+	+	-	+	+	+
516	ASEL	AIYR	-	+	-	+	+	unknown	+	+	+	+	+	+	unknown	+	+	unknown	+	+	-	+	unknown	unknown	unknown	unknown	+	unknown	+	unknown	unknown	+	+	+	unknown	unknown	unknown	-	unknown	+	+	unknown	+	+	+	-	+	+	+
517	ASEL	AIZL	unknown	-	unknown	-	-	unknown	-	-	-	-	-	-	-	-	-	-	-	-	unknown	-	unknown	unknown	unknown	unknown	-	-	-	-	unknown	-	-	-	unknown	unknown	-	unknown	unknown	-	-	-	-	-	-	unknown	-	-	-
518	ASEL	ASER	unknown	unknown	unknown	unknown	unknown	unknown	unknown	unknown	unknown	unknown	unknown	unknown	unknown	unknown	unknown	unknown	unknown	unknown	unknown	unknown	unknown	unknown	unknown	unknown	unknown	unknown	unknown	unknown	unknown	unknown	unknown	unknown	unknown	unknown	unknown	unknown	unknown	unknown	unknown	unknown	unknown	unknown	unknown	unknown	unknown	unknown	unknown
519	ASEL	ASJL	unknown	unknown	unknown	unknown	unknown	unknown	unknown	unknown	unknown	unknown	unknown	unknown	unknown	unknown	unknown	unknown	unknown	unknown	unknown	unknown	unknown	unknown	unknown	unknown	unknown	unknown	unknown	unknown	unknown	unknown	unknown	unknown	unknown	unknown	unknown	unknown	unknown	unknown	unknown	unknown	unknown	unknown	unknown	unknown	unknown	unknown	unknown
520	ASEL	AWBL	unknown	unknown	unknown	unknown	unknown	unknown	unknown	unknown	unknown	unknown	unknown	unknown	unknown	unknown	unknown	unknown	unknown	unknown	unknown	unknown	unknown	unknown	unknown	unknown	unknown	unknown	unknown	unknown	unknown	unknown	unknown	unknown	unknown	unknown	unknown	unknown	unknown	unknown	unknown	unknown	unknown	unknown	unknown	unknown	unknown	unknown	unknown
521	ASEL	AWCL	unknown	unknown	unknown	unknown	unknown	unknown	unknown	unknown	unknown	unknown	unknown	unknown	unknown	unknown	unknown	unknown	unknown	unknown	unknown	unknown	unknown	unknown	unknown	unknown	unknown	unknown	unknown	unknown	unknown	unknown	unknown	unknown	unknown	unknown	unknown	unknown	unknown	unknown	unknown	unknown	unknown	unknown	unknown	unknown	unknown	unknown	unknown
522	ASEL	AWCR	unknown	unknown	unknown	unknown	unknown	unknown	unknown	unknown	unknown	unknown	unknown	unknown	unknown	unknown	unknown	unknown	unknown	unknown	unknown	unknown	unknown	unknown	unknown	unknown	unknown	unknown	unknown	unknown	unknown	unknown	unknown	unknown	unknown	unknown	unknown	unknown	unknown	unknown	unknown	unknown	unknown	unknown	unknown	unknown	unknown	unknown	unknown
523	ASEL	IL2R	unknown	unknown	unknown	unknown	unknown	unknown	unknown	unknown	unknown	unknown	unknown	unknown	-	unknown	unknown	-	-	unknown	unknown	unknown	unknown	unknown	unknown	unknown	unknown	-	unknown	-	unknown	unknown	unknown	unknown	unknown	unknown	-	unknown	unknown	unknown	unknown	-	unknown	unknown	-	unknown	unknown	unknown	unknown
524	ASEL	OLLR	unknown	-	unknown	-	-	unknown	-	-	-	-	-	-	-	-	-	-	-	-	unknown	-	unknown	unknown	unknown	unknown	-	-	-	-	unknown	-	-	-	unknown	unknown	-	unknown	unknown	-	-	-	-	-	-	unknown	-	-	-
525	ASEL	RIAR	+	-	+	-	-	unknown	-	-	-	-	-	-	unknown	-	-	unknown	-	-	+	-	unknown	unknown	unknown	unknown	-	unknown	-	unknown	unknown	-	-	-	unknown	unknown	unknown	+	unknown	-	-	unknown	-	-	-	+	-	-	-
526	ASEL	RIR	+	unknown	+	unknown	unknown	unknown	unknown	unknown	unknown	unknown	unknown	unknown	unknown	unknown	unknown	unknown	unknown	unknown	+	unknown	unknown	unknown	unknown	unknown	unknown	unknown	unknown	unknown	unknown	unknown	unknown	unknown	unknown	unknown	unknown	+	unknown	unknown	unknown	unknown	unknown	unknown	unknown	+	unknown	unknown	unknown
527	ASER	ADLL	unknown	unknown	unknown	unknown	unknown	unknown	unknown	unknown	unknown	unknown	unknown	unknown	unknown	unknown	unknown	unknown	unknown	unknown	unknown	unknown	unknown	unknown	unknown	unknown	unknown	unknown	unknown	unknown	unknown	unknown	unknown	unknown	unknown	unknown	unknown	unknown	unknown	unknown	unknown	unknown	unknown	unknown	unknown	unknown	unknown	unknown	unknown
528	ASER	ADLR	unknown	unknown	unknown	unknown	unknown	unknown	unknown	unknown	unknown	unknown	unknown	unknown	unknown	unknown	unknown	unknown	unknown	unknown	unknown	unknown	unknown	unknown	unknown	unknown	unknown	unknown	unknown	unknown	unknown	unknown	unknown	unknown	unknown	unknown	unknown	unknown	unknown	unknown	unknown	unknown	unknown	unknown	unknown	unknown	unknown	unknown	unknown
529	ASER	AFDL	unknown	unknown	unknown	unknown	unknown	unknown	unknown	unknown	unknown	unknown	unknown	unknown	unknown	unknown	unknown	unknown	unknown	unknown	unknown	unknown	unknown	unknown	unknown	unknown	unknown	unknown	unknown	unknown	unknown	unknown	unknown	unknown	unknown	unknown	unknown	unknown	unknown	unknown	unknown	unknown	unknown	unknown	unknown	unknown	unknown	unknown	unknown
530	ASER	AFDR	unknown	unknown	unknown	unknown	unknown	unknown	unknown	unknown	unknown	unknown	unknown	unknown	unknown	unknown	unknown	unknown	unknown	unknown	unknown	unknown	unknown	unknown	unknown	unknown	unknown	unknown	unknown	unknown	unknown	unknown	unknown	unknown	unknown	unknown	unknown	unknown	unknown	unknown	unknown	unknown	unknown	unknown	unknown	unknown	unknown	unknown	unknown
531	ASER	AIAL	unknown	unknown	unknown	unknown	unknown	unknown	unknown	unknown	unknown	unknown	unknown	unknown	unknown	unknown	unknown	unknown	unknown	unknown	unknown	unknown	unknown	unknown	unknown	unknown	unknown	unknown	unknown	unknown	unknown	unknown	unknown	unknown	unknown	unknown	unknown	unknown	unknown	unknown	unknown	unknown	unknown	unknown	unknown	unknown	unknown	unknown	unknown
532	ASER	AIAR	unknown	unknown	unknown	unknown	unknown	unknown	unknown	unknown	unknown	unknown	unknown	unknown	unknown	unknown	unknown	unknown	unknown	unknown	unknown	unknown	unknown	unknown	unknown	unknown	unknown	unknown	unknown	unknown	unknown	unknown	unknown	unknown	unknown	unknown	unknown	unknown	unknown	unknown	unknown	unknown	unknown	unknown	unknown	unknown	unknown	unknown	unknown
533	ASER	AIBL	+	+	-	-	-	-	-	+	-	-	-	+	-	+	+	+	-	-	-	-	-	-	+	unknown	-	+	-	+	+	-	-	+	+	-	-	+	unknown	-	-	-	unknown	-	unknown	unknown	-	-	+
534	ASER	AIBR	+	+	-	-	-	-	-	+	-	-	-	+	-	+	+	+	-	-	-	-	-	-	+	unknown	-	+	-	+	+	-	-	+	+	-	-	+	unknown	-	-	-	unknown	-	unknown	unknown	-	-	+
535	ASER	AIYL	-	-	+	+	+	unknown	+	-	+	+	+	-	+	-	-	-	unknown	+	unknown	unknown	+	+	-	unknown	unknown	-	unknown	-	-	+	+	-	-	+	+	-	unknown	+	unknown	+	unknown	+	unknown	unknown	+	+	-
536	ASER	AIYR	-	-	+	+	+	unknown	+	-	+	+	+	-	+	-	-	-	unknown	+	unknown	unknown	+	+	-	unknown	unknown	-	unknown	-	-	+	+	-	-	+	+	-	unknown	+	unknown	+	unknown	+	unknown	unknown	+	+	-
537	ASER	AIZL	unknown	unknown	-	-	-	-	-	unknown	-	-	-	unknown	-	unknown	unknown	unknown	-	-	-	-	-	-	unknown	unknown	-	unknown	-	unknown	unknown	-	-	unknown	unknown	-	-	unknown	unknown	-	-	-	unknown	-	unknown	unknown	-	-	unknown
538	ASER	ASEL	unknown	unknown	unknown	unknown	unknown	unknown	unknown	unknown	unknown	unknown	unknown	unknown	unknown	unknown	unknown	unknown	unknown	unknown	unknown	unknown	unknown	unknown	unknown	unknown	unknown	unknown	unknown	unknown	unknown	unknown	unknown	unknown	unknown	unknown	unknown	unknown	unknown	unknown	unknown	unknown	unknown	unknown	unknown	unknown	unknown	unknown	unknown
539	ASER	ASHR	unknown	unknown	unknown	unknown	unknown	-	unknown	unknown	unknown	unknown	unknown	unknown	unknown	unknown	unknown	unknown	-	unknown	-	-	unknown	unknown	unknown	unknown	-	unknown	-	unknown	unknown	unknown	unknown	unknown	unknown	unknown	unknown	unknown	unknown	unknown	-	unknown	unknown	unknown	unknown	unknown	unknown	unknown	unknown
540	ASER	ASKL	unknown	unknown	unknown	unknown	unknown	unknown	unknown	unknown	unknown	unknown	unknown	unknown	unknown	unknown	unknown	unknown	unknown	unknown	unknown	unknown	unknown	unknown	unknown	unknown	unknown	unknown	unknown	unknown	unknown	unknown	unknown	unknown	unknown	unknown	unknown	unknown	unknown	unknown	unknown	unknown	unknown	unknown	unknown	unknown	unknown	unknown	unknown
541	ASER	AWAR	unknown	unknown	unknown	unknown	unknown	unknown	unknown	unknown	unknown	unknown	unknown	unknown	unknown	unknown	unknown	unknown	unknown	unknown	unknown	unknown	unknown	unknown	unknown	unknown	unknown	unknown	unknown	unknown	unknown	unknown	unknown	unknown	unknown	unknown	unknown	unknown	unknown	unknown	unknown	unknown	unknown	unknown	unknown	unknown	unknown	unknown	unknown
542	ASER	AWCL	unknown	unknown	unknown	unknown	unknown	unknown	unknown	unknown	unknown	unknown	unknown	unknown	unknown	unknown	unknown	unknown	unknown	unknown	unknown	unknown	unknown	unknown	unknown	unknown	unknown	unknown	unknown	unknown	unknown	unknown	unknown	unknown	unknown	unknown	unknown	unknown	unknown	unknown	unknown	unknown	unknown	unknown	unknown	unknown	unknown	unknown	unknown
543	ASER	AWCR	unknown	unknown	unknown	unknown	unknown	unknown	unknown	unknown	unknown	unknown	unknown	unknown	unknown	unknown	unknown	unknown	unknown	unknown	unknown	unknown	unknown	unknown	unknown	unknown	unknown	unknown	unknown	unknown	unknown	unknown	unknown	unknown	unknown	unknown	unknown	unknown	unknown	unknown	unknown	unknown	unknown	unknown	unknown	unknown	unknown	unknown	unknown
544	ASGL	AIAL	unknown	unknown	unknown	unknown	unknown	unknown	unknown	unknown	unknown	unknown	unknown	unknown	unknown	unknown	unknown	unknown	unknown	unknown	unknown	unknown	unknown	unknown	unknown	unknown	unknown	unknown	unknown	unknown	unknown	unknown	unknown	unknown	unknown	unknown	unknown	unknown	unknown	unknown	unknown	unknown	unknown	unknown	unknown	unknown	unknown	unknown	unknown
545	ASGL	AIBL	+	-	unknown	-	-	+	-	-	+	-	+	-	unknown	-	-	unknown	-	+	-	unknown	-	-	-	-	-	-	-	-	+	-	-	-	-	-	-	unknown	-	unknown	-	-	-	-	unknown	-	-	+	+
546	ASGL	AINR	unknown	unknown	unknown	unknown	unknown	unknown	unknown	unknown	unknown	unknown	unknown	unknown	unknown	unknown	unknown	unknown	unknown	unknown	unknown	unknown	unknown	unknown	-	unknown	unknown	-	-	unknown	unknown	unknown	unknown	unknown	unknown	unknown	unknown	unknown	unknown	unknown	unknown	unknown	unknown	unknown	unknown	unknown	-	unknown	unknown
547	ASGL	ASKL	unknown	unknown	unknown	unknown	unknown	unknown	unknown	unknown	unknown	unknown	unknown	unknown	unknown	unknown	unknown	unknown	unknown	unknown	unknown	unknown	unknown	unknown	unknown	unknown	unknown	unknown	unknown	unknown	unknown	unknown	unknown	unknown	unknown	unknown	unknown	unknown	unknown	unknown	unknown	unknown	unknown	unknown	unknown	unknown	unknown	unknown	unknown
548	ASGR	AIAR	unknown	unknown	unknown	unknown	unknown	unknown	unknown	unknown	unknown	unknown	unknown	unknown	unknown	unknown	unknown	unknown	unknown	unknown	unknown	unknown	unknown	unknown	unknown	unknown	unknown	unknown	unknown	unknown	unknown	unknown	unknown	unknown	unknown	unknown	unknown	unknown	unknown	unknown	unknown	unknown	unknown	unknown	unknown	unknown	unknown	unknown	unknown
549	ASGR	AIBR	+	-	-	-	-	unknown	-	+	-	-	-	-	unknown	-	unknown	-	-	+	unknown	-	+	unknown	-	-	+	+	-	+	unknown	+	-	-	+	-	-	-	-	+	-	unknown	+	-	-	-	-	-	-
550	ASGR	AIYR	-	+	+	unknown	+	unknown	+	-	unknown	+	+	+	unknown	+	unknown	unknown	unknown	-	unknown	+	-	unknown	+	unknown	-	-	unknown	-	unknown	-	unknown	+	-	+	unknown	+	+	-	+	unknown	-	unknown	+	unknown	+	+	+
551	ASGR	ASER	unknown	unknown	unknown	unknown	unknown	unknown	unknown	unknown	unknown	unknown	unknown	unknown	unknown	unknown	unknown	unknown	unknown	unknown	unknown	unknown	unknown	unknown	unknown	unknown	unknown	unknown	unknown	unknown	unknown	unknown	unknown	unknown	unknown	unknown	unknown	unknown	unknown	unknown	unknown	unknown	unknown	unknown	unknown	unknown	unknown	unknown	unknown
552	ASGR	RIFR	+	unknown	unknown	unknown	unknown	unknown	unknown	+	unknown	unknown	unknown	unknown	unknown	unknown	unknown	unknown	unknown	+	unknown	unknown	+	unknown	unknown	unknown	+	+	unknown	+	unknown	+	unknown	unknown	+	unknown	unknown	unknown	unknown	+	unknown	unknown	+	unknown	unknown	unknown	unknown	unknown	unknown
553	ASHL	ADAL	unknown	unknown	unknown	unknown	unknown	unknown	unknown	unknown	unknown	unknown	unknown	unknown	unknown	unknown	unknown	unknown	unknown	unknown	unknown	unknown	unknown	unknown	unknown	unknown	unknown	unknown	unknown	unknown	unknown	unknown	unknown	unknown	unknown	unknown	unknown	unknown	unknown	unknown	unknown	unknown	unknown	unknown	unknown	unknown	unknown	unknown	unknown
554	ASHL	ADFL	unknown	unknown	unknown	unknown	unknown	unknown	unknown	unknown	unknown	unknown	unknown	unknown	unknown	unknown	unknown	unknown	unknown	unknown	unknown	unknown	unknown	unknown	unknown	unknown	unknown	unknown	unknown	unknown	unknown	unknown	unknown	unknown	unknown	unknown	unknown	unknown	unknown	unknown	unknown	unknown	unknown	unknown	unknown	unknown	unknown	unknown	unknown
555	ASHL	ADLL	unknown	unknown	unknown	unknown	unknown	unknown	unknown	unknown	unknown	unknown	unknown	unknown	unknown	unknown	unknown	unknown	unknown	unknown	unknown	unknown	unknown	unknown	unknown	unknown	unknown	unknown	unknown	unknown	unknown	unknown	unknown	unknown	unknown	unknown	unknown	unknown	unknown	unknown	unknown	unknown	unknown	unknown	unknown	unknown	unknown	unknown	unknown
556	ASHL	AIAL	unknown	unknown	unknown	unknown	unknown	unknown	unknown	unknown	unknown	unknown	unknown	unknown	unknown	unknown	unknown	unknown	unknown	unknown	unknown	unknown	unknown	unknown	unknown	unknown	unknown	unknown	unknown	unknown	unknown	unknown	unknown	unknown	unknown	unknown	unknown	unknown	unknown	unknown	unknown	unknown	unknown	unknown	unknown	unknown	unknown	unknown	unknown
557	ASHL	AIBL	+	-	unknown	-	+	-	+	unknown	+	+	unknown	unknown	+	-	-	-	unknown	-	-	unknown	+	+	-	unknown	-	-	-	-	unknown	-	-	-	+	unknown	+	-	-	-	-	-	-	-	+	-	-	-	-
558	ASHL	AIZL	unknown	-	unknown	-	unknown	-	unknown	unknown	unknown	unknown	unknown	unknown	unknown	-	-	-	unknown	-	-	unknown	unknown	unknown	-	unknown	-	-	-	-	unknown	-	-	-	unknown	unknown	unknown	-	-	-	-	-	-	-	unknown	-	-	-	-
559	ASHL	ASKL	unknown	unknown	unknown	unknown	unknown	unknown	unknown	unknown	unknown	unknown	unknown	unknown	unknown	unknown	unknown	unknown	unknown	unknown	unknown	unknown	unknown	unknown	unknown	unknown	unknown	unknown	unknown	unknown	unknown	unknown	unknown	unknown	unknown	unknown	unknown	unknown	unknown	unknown	unknown	unknown	unknown	unknown	unknown	unknown	unknown	unknown	unknown
560	ASHL	AVAL	+	+	unknown	+	+	-	+	unknown	+	+	unknown	unknown	+	+	+	+	unknown	-	+	unknown	+	+	+	unknown	+	+	-	+	unknown	+	+	+	+	unknown	+	+	+	+	+	-	+	+	+	-	+	+	+
561	ASHL	AVAR	+	+	unknown	+	+	-	+	unknown	+	+	unknown	unknown	+	+	+	+	unknown	-	+	unknown	+	+	+	unknown	+	+	-	+	unknown	+	+	+	+	unknown	+	+	+	+	+	-	+	+	+	-	+	+	+
562	ASHL	AVBL	+	+	unknown	+	+	-	+	unknown	+	+	unknown	unknown	+	+	+	+	unknown	-	+	unknown	+	+	+	unknown	+	+	-	+	unknown	+	+	+	+	unknown	+	+	+	+	+	-	-	+	+	-	+	-	+
563	ASHL	AVDL	+	unknown	unknown	unknown	+	+	+	unknown	+	+	unknown	unknown	+	unknown	unknown	unknown	unknown	+	unknown	unknown	+	+	unknown	unknown	unknown	unknown	+	unknown	unknown	unknown	unknown	unknown	+	unknown	+	unknown	unknown	unknown	unknown	+	+	unknown	+	+	unknown	+	unknown
564	ASHL	AVDR	+	unknown	unknown	unknown	+	+	+	unknown	+	+	unknown	unknown	+	unknown	unknown	unknown	unknown	+	unknown	unknown	+	+	unknown	unknown	unknown	unknown	+	unknown	unknown	unknown	unknown	unknown	+	unknown	+	unknown	unknown	unknown	unknown	+	+	unknown	+	+	unknown	+	unknown
565	ASHL	AVFL	unknown	unknown	unknown	unknown	unknown	-	unknown	unknown	unknown	unknown	unknown	unknown	unknown	unknown	unknown	unknown	unknown	-	unknown	unknown	unknown	unknown	unknown	unknown	unknown	unknown	-	unknown	unknown	unknown	unknown	unknown	unknown	unknown	unknown	unknown	unknown	unknown	unknown	-	-	unknown	unknown	-	unknown	-	unknown
566	ASHL	AVHR	+	unknown	unknown	unknown	+	-	+	unknown	+	+	unknown	unknown	+	unknown	unknown	unknown	unknown	-	unknown	unknown	+	+	unknown	unknown	unknown	unknown	-	unknown	unknown	unknown	unknown	unknown	+	unknown	+	unknown	unknown	unknown	unknown	-	-	unknown	+	-	unknown	-	unknown
567	ASHL	HSNL	+	+	unknown	+	+	-	+	unknown	+	+	unknown	unknown	+	+	+	+	unknown	-	+	unknown	+	+	+	unknown	+	+	-	+	unknown	+	+	+	+	unknown	+	+	+	+	+	-	-	+	+	-	+	-	+
568	ASHL	RIAL	+	-	unknown	-	+	unknown	+	unknown	+	+	unknown	unknown	+	-	-	-	unknown	unknown	-	unknown	+	+	-	unknown	-	-	unknown	-	unknown	-	-	-	+	unknown	+	-	-	-	-	unknown	-	-	+	unknown	-	-	-
569	ASHL	RIML	+	+	unknown	+	+	unknown	+	unknown	+	+	unknown	unknown	+	+	+	+	unknown	unknown	+	unknown	+	+	+	unknown	+	+	unknown	+	unknown	+	+	+	+	unknown	+	+	+	+	+	unknown	+	+	+	unknown	+	+	+
570	ASHL	RIPL	unknown	unknown	unknown	unknown	unknown	unknown	unknown	unknown	unknown	unknown	unknown	unknown	unknown	unknown	unknown	unknown	unknown	unknown	unknown	unknown	unknown	unknown	unknown	unknown	unknown	unknown	unknown	unknown	unknown	unknown	unknown	unknown	unknown	unknown	unknown	unknown	unknown	unknown	unknown	unknown	unknown	unknown	unknown	unknown	unknown	unknown	unknown
571	ASHL	RIR	+	unknown	unknown	unknown	+	unknown	+	unknown	+	+	unknown	unknown	+	unknown	unknown	unknown	unknown	unknown	unknown	unknown	+	+	unknown	unknown	unknown	unknown	unknown	unknown	unknown	unknown	unknown	unknown	+	unknown	+	unknown	unknown	unknown	unknown	unknown	unknown	unknown	+	unknown	unknown	unknown	unknown
572	ASHL	URXL	unknown	-	unknown	-	unknown	-	unknown	unknown	unknown	unknown	unknown	unknown	unknown	-	-	-	unknown	-	-	unknown	unknown	unknown	-	unknown	-	-	-	-	unknown	-	-	-	unknown	unknown	unknown	-	-	-	-	-	-	-	unknown	-	-	-	-
573	ASHR	ADAR	unknown	unknown	unknown	unknown	unknown	unknown	unknown	unknown	unknown	unknown	unknown	unknown	unknown	unknown	unknown	unknown	unknown	unknown	unknown	unknown	unknown	unknown	unknown	unknown	unknown	unknown	unknown	unknown	unknown	unknown	unknown	unknown	unknown	unknown	unknown	unknown	unknown	unknown	unknown	unknown	unknown	unknown	unknown	unknown	unknown	unknown	unknown
574	ASHR	ADFR	unknown	unknown	unknown	unknown	unknown	unknown	unknown	unknown	unknown	unknown	unknown	unknown	unknown	unknown	unknown	unknown	unknown	unknown	unknown	unknown	unknown	unknown	unknown	unknown	unknown	unknown	unknown	unknown	unknown	unknown	unknown	unknown	unknown	unknown	unknown	unknown	unknown	unknown	unknown	unknown	unknown	unknown	unknown	unknown	unknown	unknown	unknown
575	ASHR	ADLR	unknown	unknown	unknown	unknown	unknown	unknown	unknown	unknown	unknown	unknown	unknown	unknown	unknown	unknown	unknown	unknown	unknown	unknown	unknown	unknown	unknown	unknown	unknown	unknown	unknown	unknown	unknown	unknown	unknown	unknown	unknown	unknown	unknown	unknown	unknown	unknown	unknown	unknown	unknown	unknown	unknown	unknown	unknown	unknown	unknown	unknown	unknown
576	ASHR	AIAR	unknown	unknown	unknown	unknown	unknown	unknown	unknown	unknown	unknown	unknown	unknown	unknown	unknown	unknown	unknown	unknown	unknown	unknown	unknown	unknown	unknown	unknown	unknown	unknown	unknown	unknown	unknown	unknown	unknown	unknown	unknown	unknown	unknown	unknown	unknown	unknown	unknown	unknown	unknown	unknown	unknown	unknown	unknown	unknown	unknown	unknown	unknown
577	ASHR	AIBR	+	-	-	-	-	-	+	-	unknown	-	+	+	-	-	-	unknown	-	-	-	-	+	unknown	-	-	-	-	-	+	-	+	-	+	+	-	unknown	-	-	-	-	-	+	-	unknown	+	unknown	-	-
578	ASHR	ASHR	unknown	unknown	unknown	-	unknown	unknown	unknown	unknown	unknown	unknown	unknown	unknown	unknown	unknown	-	unknown	-	unknown	unknown	unknown	unknown	unknown	unknown	-	unknown	unknown	unknown	unknown	unknown	unknown	unknown	unknown	unknown	-	unknown	unknown	unknown	unknown	unknown	unknown	unknown	unknown	unknown	unknown	unknown	-	unknown
579	ASHR	AVAR	+	+	+	-	+	+	+	+	unknown	+	+	+	+	+	+	unknown	-	+	+	+	+	unknown	+	-	+	+	+	+	+	+	+	+	+	-	unknown	+	+	+	+	+	+	+	unknown	+	unknown	-	+
580	ASHR	AVBR	+	+	+	-	+	+	+	+	unknown	+	+	+	+	+	-	unknown	-	+	+	+	+	unknown	+	-	+	+	+	+	+	+	+	+	+	-	unknown	+	+	+	+	+	+	+	unknown	+	unknown	-	+
581	ASHR	AVDL	+	unknown	unknown	+	unknown	unknown	+	unknown	unknown	unknown	+	+	unknown	unknown	+	unknown	+	unknown	unknown	unknown	+	unknown	unknown	+	unknown	unknown	unknown	+	unknown	+	unknown	+	+	+	unknown	unknown	unknown	unknown	unknown	unknown	+	unknown	unknown	+	unknown	+	unknown
582	ASHR	AVDR	+	unknown	unknown	+	unknown	unknown	+	unknown	unknown	unknown	+	+	unknown	unknown	+	unknown	+	unknown	unknown	unknown	+	unknown	unknown	+	unknown	unknown	unknown	+	unknown	+	unknown	+	+	+	unknown	unknown	unknown	unknown	unknown	unknown	+	unknown	unknown	+	unknown	+	unknown
583	ASHR	AVER	+	-	-	-	-	-	+	-	unknown	-	+	+	-	-	-	unknown	-	-	-	-	+	unknown	-	-	-	-	-	+	-	+	-	+	+	-	unknown	-	-	-	-	-	+	-	unknown	+	unknown	-	-
584	ASHR	AVHL	+	unknown	unknown	-	unknown	unknown	+	unknown	unknown	unknown	+	+	unknown	unknown	-	unknown	-	unknown	unknown	unknown	+	unknown	unknown	-	unknown	unknown	unknown	+	unknown	+	unknown	+	+	-	unknown	unknown	unknown	unknown	unknown	unknown	+	unknown	unknown	+	unknown	-	unknown
585	ASHR	AWAR	unknown	unknown	unknown	unknown	unknown	unknown	unknown	unknown	unknown	unknown	unknown	unknown	unknown	unknown	unknown	unknown	unknown	unknown	unknown	unknown	unknown	unknown	unknown	unknown	unknown	unknown	unknown	unknown	unknown	unknown	unknown	unknown	unknown	unknown	unknown	unknown	unknown	unknown	unknown	unknown	unknown	unknown	unknown	unknown	unknown	unknown	unknown
586	ASHR	AWBL	unknown	unknown	unknown	unknown	unknown	unknown	unknown	unknown	unknown	unknown	unknown	unknown	unknown	unknown	unknown	unknown	unknown	unknown	unknown	unknown	unknown	unknown	unknown	unknown	unknown	unknown	unknown	unknown	unknown	unknown	unknown	unknown	unknown	unknown	unknown	unknown	unknown	unknown	unknown	unknown	unknown	unknown	unknown	unknown	unknown	unknown	unknown
587	ASHR	HSNL	+	+	+	-	+	+	+	+	unknown	+	+	+	+	+	-	unknown	-	+	+	+	+	unknown	+	-	+	+	+	+	+	+	+	+	+	-	unknown	+	+	+	+	+	+	+	unknown	+	unknown	-	+
588	ASHR	HSNR	+	+	+	-	+	+	+	+	unknown	+	+	+	+	+	-	unknown	-	+	+	+	+	unknown	+	-	+	+	+	+	+	+	+	+	+	-	unknown	+	+	+	+	+	+	+	unknown	+	unknown	-	+
589	ASHR	PVCL	+	+	+	-	+	+	+	+	unknown	+	+	+	+	+	-	unknown	-	+	+	+	+	unknown	+	-	+	+	+	+	+	+	+	+	+	-	unknown	+	+	+	+	+	+	+	unknown	+	unknown	-	+
590	ASHR	PVPR	unknown	unknown	unknown	unknown	unknown	unknown	unknown	unknown	unknown	unknown	unknown	unknown	unknown	unknown	unknown	unknown	unknown	unknown	unknown	unknown	unknown	unknown	unknown	unknown	unknown	unknown	unknown	unknown	unknown	unknown	unknown	unknown	unknown	unknown	unknown	unknown	unknown	unknown	unknown	unknown	unknown	unknown	unknown	unknown	unknown	unknown	unknown
591	ASHR	RIAR	+	-	-	unknown	-	-	+	-	unknown	-	+	+	-	-	-	unknown	unknown	-	-	-	+	unknown	-	unknown	-	-	-	+	-	+	-	+	+	unknown	unknown	-	-	-	-	-	+	-	unknown	+	unknown	unknown	-
592	ASHR	RMGR	+	unknown	unknown	unknown	unknown	unknown	+	unknown	unknown	unknown	+	+	unknown	unknown	unknown	unknown	unknown	unknown	unknown	unknown	+	unknown	unknown	unknown	unknown	unknown	unknown	+	unknown	+	unknown	+	+	unknown	unknown	unknown	unknown	unknown	unknown	unknown	+	unknown	unknown	+	unknown	unknown	unknown
593	ASHR	SMBVR	unknown	-	-	unknown	-	-	unknown	-	unknown	-	unknown	unknown	-	-	-	unknown	unknown	-	-	-	unknown	unknown	-	unknown	-	-	-	unknown	-	unknown	-	unknown	unknown	unknown	unknown	-	-	-	-	-	unknown	-	unknown	unknown	unknown	unknown	-
594	ASIL	ADFL	unknown	unknown	unknown	unknown	unknown	unknown	unknown	unknown	unknown	unknown	unknown	unknown	unknown	unknown	unknown	unknown	unknown	unknown	unknown	unknown	unknown	unknown	unknown	unknown	unknown	unknown	unknown	unknown	unknown	unknown	unknown	unknown	unknown	unknown	unknown	unknown	unknown	unknown	unknown	unknown	unknown	unknown	unknown	unknown	unknown	unknown	unknown
595	ASIL	AIAL	unknown	unknown	unknown	unknown	unknown	unknown	unknown	unknown	unknown	unknown	unknown	unknown	unknown	unknown	unknown	unknown	unknown	unknown	unknown	unknown	unknown	unknown	unknown	unknown	unknown	unknown	unknown	unknown	unknown	unknown	unknown	unknown	unknown	unknown	unknown	unknown	unknown	unknown	unknown	unknown	unknown	unknown	unknown	unknown	unknown	unknown	unknown
596	ASIL	AIBL	unknown	unknown	unknown	-	-	unknown	-	-	+	-	+	-	-	unknown	-	-	-	-	unknown	-	-	+	-	-	-	-	+	-	-	-	-	unknown	unknown	-	-	-	+	unknown	-	+	+	-	unknown	-	-	-	unknown
597	ASIL	AIYL	unknown	unknown	unknown	+	+	unknown	unknown	+	-	+	-	+	+	unknown	+	+	+	unknown	unknown	+	unknown	-	+	+	+	+	-	unknown	+	+	unknown	unknown	unknown	+	unknown	+	-	unknown	unknown	-	-	+	unknown	+	+	+	unknown
598	ASIL	AIYR	unknown	unknown	unknown	+	+	unknown	unknown	+	-	+	-	+	+	unknown	+	+	+	unknown	unknown	+	unknown	-	+	+	+	+	-	unknown	+	+	unknown	unknown	unknown	+	unknown	+	-	unknown	unknown	-	-	+	unknown	+	+	+	unknown
599	ASIL	AIZL	unknown	unknown	unknown	-	-	unknown	-	-	unknown	-	unknown	-	-	unknown	-	-	-	-	unknown	-	-	unknown	-	-	-	-	unknown	-	-	-	-	unknown	unknown	-	-	-	unknown	unknown	-	unknown	unknown	-	unknown	-	-	-	unknown
600	ASIL	ASER	unknown	unknown	unknown	unknown	unknown	unknown	unknown	unknown	unknown	unknown	unknown	unknown	unknown	unknown	unknown	unknown	unknown	unknown	unknown	unknown	unknown	unknown	unknown	unknown	unknown	unknown	unknown	unknown	unknown	unknown	unknown	unknown	unknown	unknown	unknown	unknown	unknown	unknown	unknown	unknown	unknown	unknown	unknown	unknown	unknown	unknown	unknown
601	ASIL	ASGL	unknown	unknown	unknown	unknown	unknown	unknown	unknown	unknown	unknown	unknown	unknown	unknown	unknown	unknown	unknown	unknown	unknown	unknown	unknown	unknown	unknown	unknown	unknown	unknown	unknown	unknown	unknown	unknown	unknown	unknown	unknown	unknown	unknown	unknown	unknown	unknown	unknown	unknown	unknown	unknown	unknown	unknown	unknown	unknown	unknown	unknown	unknown
602	ASIL	ASKL	unknown	unknown	unknown	unknown	unknown	unknown	unknown	unknown	unknown	unknown	unknown	unknown	unknown	unknown	unknown	unknown	unknown	unknown	unknown	unknown	unknown	unknown	unknown	unknown	unknown	unknown	unknown	unknown	unknown	unknown	unknown	unknown	unknown	unknown	unknown	unknown	unknown	unknown	unknown	unknown	unknown	unknown	unknown	unknown	unknown	unknown	unknown
603	ASIL	AWAR	unknown	unknown	unknown	unknown	unknown	unknown	unknown	unknown	unknown	unknown	unknown	unknown	unknown	unknown	unknown	unknown	unknown	unknown	unknown	unknown	unknown	unknown	unknown	unknown	unknown	unknown	unknown	unknown	unknown	unknown	unknown	unknown	unknown	unknown	unknown	unknown	unknown	unknown	unknown	unknown	unknown	unknown	unknown	unknown	unknown	unknown	unknown
604	ASIL	AWCL	unknown	unknown	unknown	unknown	unknown	unknown	unknown	unknown	unknown	unknown	unknown	unknown	unknown	unknown	unknown	unknown	unknown	unknown	unknown	unknown	unknown	unknown	unknown	unknown	unknown	unknown	unknown	unknown	unknown	unknown	unknown	unknown	unknown	unknown	unknown	unknown	unknown	unknown	unknown	unknown	unknown	unknown	unknown	unknown	unknown	unknown	unknown
605	ASIL	AWCR	unknown	unknown	unknown	unknown	unknown	unknown	unknown	unknown	unknown	unknown	unknown	unknown	unknown	unknown	unknown	unknown	unknown	unknown	unknown	unknown	unknown	unknown	unknown	unknown	unknown	unknown	unknown	unknown	unknown	unknown	unknown	unknown	unknown	unknown	unknown	unknown	unknown	unknown	unknown	unknown	unknown	unknown	unknown	unknown	unknown	unknown	unknown
606	ASIL	CEPVR	unknown	unknown	unknown	unknown	unknown	unknown	-	unknown	unknown	unknown	unknown	unknown	unknown	unknown	unknown	unknown	unknown	-	unknown	unknown	-	unknown	unknown	unknown	unknown	unknown	unknown	-	unknown	unknown	-	unknown	unknown	unknown	-	unknown	unknown	unknown	-	unknown	unknown	unknown	unknown	unknown	unknown	unknown	unknown
607	ASIL	RIAL	unknown	unknown	unknown	-	-	unknown	unknown	-	+	-	+	-	-	unknown	-	-	-	unknown	unknown	-	unknown	+	-	-	-	-	+	unknown	-	-	unknown	unknown	unknown	-	unknown	-	+	unknown	unknown	+	+	-	unknown	-	-	-	unknown
608	ASIL	RIBL	unknown	unknown	unknown	+	+	unknown	unknown	+	+	+	+	+	+	unknown	+	+	+	unknown	unknown	+	unknown	+	+	+	+	+	+	unknown	+	+	unknown	unknown	unknown	+	unknown	+	+	unknown	unknown	+	+	+	unknown	+	+	+	unknown
609	ASIL	RMFL	unknown	unknown	unknown	-	-	unknown	-	-	+	-	+	-	-	unknown	-	-	-	-	unknown	-	-	+	-	-	-	-	+	-	-	-	-	unknown	unknown	-	-	-	+	unknown	-	+	+	-	unknown	-	-	-	unknown
610	ASIL	SAAVL	unknown	unknown	unknown	-	-	unknown	unknown	-	+	-	+	-	-	unknown	-	-	-	unknown	unknown	-	unknown	+	-	-	-	-	+	unknown	-	-	unknown	unknown	unknown	-	unknown	-	+	unknown	unknown	+	+	-	unknown	-	-	-	unknown
611	ASIR	ADLR	unknown	unknown	unknown	unknown	unknown	unknown	unknown	unknown	unknown	unknown	unknown	unknown	unknown	unknown	unknown	unknown	unknown	unknown	unknown	unknown	unknown	unknown	unknown	unknown	unknown	unknown	unknown	unknown	unknown	unknown	unknown	unknown	unknown	unknown	unknown	unknown	unknown	unknown	unknown	unknown	unknown	unknown	unknown	unknown	unknown	unknown	unknown
612	ASIR	AIAL	unknown	unknown	unknown	unknown	unknown	unknown	unknown	unknown	unknown	unknown	unknown	unknown	unknown	unknown	unknown	unknown	unknown	unknown	unknown	unknown	unknown	unknown	unknown	unknown	unknown	unknown	unknown	unknown	unknown	unknown	unknown	unknown	unknown	unknown	unknown	unknown	unknown	unknown	unknown	unknown	unknown	unknown	unknown	unknown	unknown	unknown	unknown
613	ASIR	AIAR	unknown	unknown	unknown	unknown	unknown	unknown	unknown	unknown	unknown	unknown	unknown	unknown	unknown	unknown	unknown	unknown	unknown	unknown	unknown	unknown	unknown	unknown	unknown	unknown	unknown	unknown	unknown	unknown	unknown	unknown	unknown	unknown	unknown	unknown	unknown	unknown	unknown	unknown	unknown	unknown	unknown	unknown	unknown	unknown	unknown	unknown	unknown
614	ASIR	AIBR	unknown	-	+	-	-	+	-	+	-	-	-	-	-	-	-	-	-	-	+	unknown	-	+	+	-	-	+	-	-	-	-	-	+	-	+	-	-	-	-	-	-	+	+	+	-	-	+	unknown
615	ASIR	ASEL	unknown	unknown	unknown	unknown	unknown	unknown	unknown	unknown	unknown	unknown	unknown	unknown	unknown	unknown	unknown	unknown	unknown	unknown	unknown	unknown	unknown	unknown	unknown	unknown	unknown	unknown	unknown	unknown	unknown	unknown	unknown	unknown	unknown	unknown	unknown	unknown	unknown	unknown	unknown	unknown	unknown	unknown	unknown	unknown	unknown	unknown	unknown
616	ASIR	ASER	unknown	unknown	unknown	unknown	unknown	unknown	unknown	unknown	unknown	unknown	unknown	unknown	unknown	unknown	unknown	unknown	unknown	unknown	unknown	unknown	unknown	unknown	unknown	unknown	unknown	unknown	unknown	unknown	unknown	unknown	unknown	unknown	unknown	unknown	unknown	unknown	unknown	unknown	unknown	unknown	unknown	unknown	unknown	unknown	unknown	unknown	unknown
617	ASIR	ASGR	unknown	unknown	unknown	unknown	unknown	unknown	unknown	unknown	unknown	unknown	unknown	unknown	unknown	unknown	unknown	unknown	unknown	unknown	unknown	unknown	unknown	unknown	unknown	unknown	unknown	unknown	unknown	unknown	unknown	unknown	unknown	unknown	unknown	unknown	unknown	unknown	unknown	unknown	unknown	unknown	unknown	unknown	unknown	unknown	unknown	unknown	unknown
618	ASIR	ASHR	unknown	unknown	unknown	-	unknown	unknown	unknown	unknown	unknown	unknown	unknown	unknown	-	unknown	unknown	unknown	unknown	unknown	unknown	unknown	unknown	unknown	unknown	-	-	unknown	unknown	unknown	unknown	unknown	unknown	unknown	-	unknown	unknown	unknown	unknown	unknown	-	unknown	unknown	unknown	unknown	unknown	unknown	unknown	unknown
619	ASIR	AWAR	unknown	unknown	unknown	unknown	unknown	unknown	unknown	unknown	unknown	unknown	unknown	unknown	unknown	unknown	unknown	unknown	unknown	unknown	unknown	unknown	unknown	unknown	unknown	unknown	unknown	unknown	unknown	unknown	unknown	unknown	unknown	unknown	unknown	unknown	unknown	unknown	unknown	unknown	unknown	unknown	unknown	unknown	unknown	unknown	unknown	unknown	unknown
620	ASIR	AWCL	unknown	unknown	unknown	unknown	unknown	unknown	unknown	unknown	unknown	unknown	unknown	unknown	unknown	unknown	unknown	unknown	unknown	unknown	unknown	unknown	unknown	unknown	unknown	unknown	unknown	unknown	unknown	unknown	unknown	unknown	unknown	unknown	unknown	unknown	unknown	unknown	unknown	unknown	unknown	unknown	unknown	unknown	unknown	unknown	unknown	unknown	unknown
621	ASIR	AWCR	unknown	unknown	unknown	unknown	unknown	unknown	unknown	unknown	unknown	unknown	unknown	unknown	unknown	unknown	unknown	unknown	unknown	unknown	unknown	unknown	unknown	unknown	unknown	unknown	unknown	unknown	unknown	unknown	unknown	unknown	unknown	unknown	unknown	unknown	unknown	unknown	unknown	unknown	unknown	unknown	unknown	unknown	unknown	unknown	unknown	unknown	unknown
622	ASIR	CEPVR	unknown	unknown	unknown	-	unknown	unknown	unknown	unknown	unknown	unknown	unknown	unknown	-	unknown	unknown	unknown	unknown	unknown	unknown	unknown	unknown	unknown	unknown	-	-	unknown	unknown	unknown	unknown	unknown	unknown	unknown	-	unknown	unknown	unknown	unknown	unknown	-	unknown	unknown	unknown	unknown	unknown	unknown	unknown	unknown
623	ASJL	ALA	+	unknown	unknown	unknown	unknown	unknown	unknown	+	unknown	+	unknown	+	+	unknown	+	+	unknown	+	+	+	+	unknown	+	+	+	+	+	+	+	unknown	unknown	unknown	unknown	unknown	+	+	+	+	unknown	+	+	unknown	+	unknown	unknown	+	+
624	ASJL	ASJR	unknown	unknown	unknown	unknown	unknown	unknown	unknown	unknown	unknown	unknown	unknown	unknown	unknown	unknown	unknown	unknown	unknown	unknown	unknown	unknown	unknown	unknown	unknown	unknown	unknown	unknown	unknown	unknown	unknown	unknown	unknown	unknown	unknown	unknown	unknown	unknown	unknown	unknown	unknown	unknown	unknown	unknown	unknown	unknown	unknown	unknown	unknown
625	ASJL	ASKL	unknown	unknown	unknown	unknown	unknown	unknown	unknown	unknown	unknown	unknown	unknown	unknown	unknown	unknown	unknown	unknown	unknown	unknown	unknown	unknown	unknown	unknown	unknown	unknown	unknown	unknown	unknown	unknown	unknown	unknown	unknown	unknown	unknown	unknown	unknown	unknown	unknown	unknown	unknown	unknown	unknown	unknown	unknown	unknown	unknown	unknown	unknown
626	ASJL	ASKR	unknown	unknown	unknown	unknown	unknown	unknown	unknown	unknown	unknown	unknown	unknown	unknown	unknown	unknown	unknown	unknown	unknown	unknown	unknown	unknown	unknown	unknown	unknown	unknown	unknown	unknown	unknown	unknown	unknown	unknown	unknown	unknown	unknown	unknown	unknown	unknown	unknown	unknown	unknown	unknown	unknown	unknown	unknown	unknown	unknown	unknown	unknown
627	ASJL	CEPDL	unknown	unknown	unknown	unknown	unknown	-	unknown	unknown	unknown	unknown	unknown	-	unknown	-	unknown	unknown	-	unknown	unknown	unknown	unknown	unknown	unknown	unknown	unknown	unknown	unknown	unknown	unknown	unknown	unknown	unknown	unknown	unknown	unknown	unknown	unknown	unknown	unknown	unknown	unknown	-	unknown	unknown	unknown	unknown	unknown
628	ASJL	HSNL	+	unknown	+	unknown	+	-	unknown	+	unknown	+	+	-	+	-	+	+	-	+	+	+	+	+	+	+	+	+	+	+	+	+	+	+	+	+	+	+	+	+	unknown	+	+	-	+	+	unknown	+	+
629	ASJL	HSNR	+	unknown	+	unknown	+	-	unknown	+	unknown	+	+	-	+	-	+	+	-	+	+	+	+	+	+	+	+	+	+	+	+	+	+	+	+	+	+	+	+	+	unknown	+	+	-	+	+	unknown	+	+
630	ASJL	PVQL	+	unknown	+	unknown	+	-	unknown	+	unknown	+	+	+	+	-	+	+	-	+	+	+	+	+	+	+	+	+	+	+	+	+	+	+	+	+	+	+	+	+	unknown	+	+	-	+	+	unknown	+	+
631	ASJR	ASKR	unknown	unknown	unknown	unknown	unknown	unknown	unknown	unknown	unknown	unknown	unknown	unknown	unknown	unknown	unknown	unknown	unknown	unknown	unknown	unknown	unknown	unknown	unknown	unknown	unknown	unknown	unknown	unknown	unknown	unknown	unknown	unknown	unknown	unknown	unknown	unknown	unknown	unknown	unknown	unknown	unknown	unknown	unknown	unknown	unknown	unknown	unknown
632	ASJR	HSNR	+	unknown	+	+	+	+	+	+	+	unknown	+	+	+	+	+	+	+	+	-	+	+	unknown	+	+	+	-	-	+	+	-	unknown	-	+	-	+	+	unknown	+	+	+	+	+	+	+	-	unknown	unknown
633	ASJR	PVQR	+	unknown	+	+	+	+	+	+	+	unknown	+	+	+	+	+	+	+	+	+	+	+	unknown	+	+	+	-	-	+	+	-	unknown	+	+	-	+	+	unknown	+	+	+	+	+	+	+	-	unknown	unknown
634	ASKL	AIAL	unknown	unknown	unknown	unknown	unknown	unknown	unknown	unknown	unknown	unknown	unknown	unknown	unknown	unknown	unknown	unknown	unknown	unknown	unknown	unknown	unknown	unknown	unknown	unknown	unknown	unknown	unknown	unknown	unknown	unknown	unknown	unknown	unknown	unknown	unknown	unknown	unknown	unknown	unknown	unknown	unknown	unknown	unknown	unknown	unknown	unknown	unknown
635	ASKL	AIBL	+	-	-	-	-	+	-	-	+	unknown	-	-	-	-	+	-	-	-	unknown	-	-	unknown	-	unknown	unknown	+	-	+	-	-	-	-	-	+	+	-	+	unknown	+	-	+	+	-	+	-	-	+
636	ASKL	AIML	unknown	unknown	unknown	unknown	unknown	unknown	unknown	-	unknown	unknown	unknown	unknown	unknown	unknown	unknown	unknown	-	unknown	unknown	unknown	-	unknown	-	unknown	unknown	unknown	unknown	unknown	-	unknown	unknown	-	unknown	unknown	unknown	unknown	unknown	unknown	unknown	-	unknown	unknown	unknown	unknown	unknown	unknown	unknown
637	ASKL	ASER	unknown	unknown	unknown	unknown	unknown	unknown	unknown	unknown	unknown	unknown	unknown	unknown	unknown	unknown	unknown	unknown	unknown	unknown	unknown	unknown	unknown	unknown	unknown	unknown	unknown	unknown	unknown	unknown	unknown	unknown	unknown	unknown	unknown	unknown	unknown	unknown	unknown	unknown	unknown	unknown	unknown	unknown	unknown	unknown	unknown	unknown	unknown
638	ASKL	ASJL	unknown	unknown	unknown	unknown	unknown	unknown	unknown	unknown	unknown	unknown	unknown	unknown	unknown	unknown	unknown	unknown	unknown	unknown	unknown	unknown	unknown	unknown	unknown	unknown	unknown	unknown	unknown	unknown	unknown	unknown	unknown	unknown	unknown	unknown	unknown	unknown	unknown	unknown	unknown	unknown	unknown	unknown	unknown	unknown	unknown	unknown	unknown
639	ASKR	ADLR	unknown	unknown	unknown	unknown	unknown	unknown	unknown	unknown	unknown	unknown	unknown	unknown	unknown	unknown	unknown	unknown	unknown	unknown	unknown	unknown	unknown	unknown	unknown	unknown	unknown	unknown	unknown	unknown	unknown	unknown	unknown	unknown	unknown	unknown	unknown	unknown	unknown	unknown	unknown	unknown	unknown	unknown	unknown	unknown	unknown	unknown	unknown
640	ASKR	AIAL	unknown	unknown	unknown	unknown	unknown	unknown	unknown	unknown	unknown	unknown	unknown	unknown	unknown	unknown	unknown	unknown	unknown	unknown	unknown	unknown	unknown	unknown	unknown	unknown	unknown	unknown	unknown	unknown	unknown	unknown	unknown	unknown	unknown	unknown	unknown	unknown	unknown	unknown	unknown	unknown	unknown	unknown	unknown	unknown	unknown	unknown	unknown
641	ASKR	AIAR	unknown	unknown	unknown	unknown	unknown	unknown	unknown	unknown	unknown	unknown	unknown	unknown	unknown	unknown	unknown	unknown	unknown	unknown	unknown	unknown	unknown	unknown	unknown	unknown	unknown	unknown	unknown	unknown	unknown	unknown	unknown	unknown	unknown	unknown	unknown	unknown	unknown	unknown	unknown	unknown	unknown	unknown	unknown	unknown	unknown	unknown	unknown
642	ASKR	AIBR	+	+	unknown	-	-	+	+	unknown	-	unknown	-	-	-	-	-	-	-	-	+	-	-	+	-	-	+	-	-	+	-	-	+	-	-	-	+	-	unknown	+	+	-	-	+	+	+	-	-	+
643	ASKR	AIMR	unknown	unknown	unknown	unknown	unknown	unknown	unknown	unknown	-	unknown	unknown	unknown	unknown	unknown	unknown	unknown	unknown	-	unknown	unknown	unknown	unknown	unknown	-	unknown	unknown	unknown	unknown	unknown	-	unknown	-	unknown	unknown	unknown	unknown	unknown	unknown	unknown	unknown	-	unknown	unknown	unknown	unknown	unknown	unknown
644	ASKR	ALA	unknown	unknown	unknown	+	+	unknown	unknown	unknown	unknown	unknown	+	+	+	+	+	+	+	+	unknown	+	+	unknown	+	unknown	unknown	+	+	unknown	+	+	unknown	unknown	+	+	unknown	+	unknown	+	unknown	+	unknown	unknown	unknown	unknown	+	+	unknown
645	ASKR	ASER	unknown	unknown	unknown	unknown	unknown	unknown	unknown	unknown	unknown	unknown	unknown	unknown	unknown	unknown	unknown	unknown	unknown	unknown	unknown	unknown	unknown	unknown	unknown	unknown	unknown	unknown	unknown	unknown	unknown	unknown	unknown	unknown	unknown	unknown	unknown	unknown	unknown	unknown	unknown	unknown	unknown	unknown	unknown	unknown	unknown	unknown	unknown
646	ASKR	ASGR	unknown	unknown	unknown	unknown	unknown	unknown	unknown	unknown	unknown	unknown	unknown	unknown	unknown	unknown	unknown	unknown	unknown	unknown	unknown	unknown	unknown	unknown	unknown	unknown	unknown	unknown	unknown	unknown	unknown	unknown	unknown	unknown	unknown	unknown	unknown	unknown	unknown	unknown	unknown	unknown	unknown	unknown	unknown	unknown	unknown	unknown	unknown
647	ASKR	AWAR	unknown	unknown	unknown	unknown	unknown	unknown	unknown	unknown	unknown	unknown	unknown	unknown	unknown	unknown	unknown	unknown	unknown	unknown	unknown	unknown	unknown	unknown	unknown	unknown	unknown	unknown	unknown	unknown	unknown	unknown	unknown	unknown	unknown	unknown	unknown	unknown	unknown	unknown	unknown	unknown	unknown	unknown	unknown	unknown	unknown	unknown	unknown
648	ASKR	CEPVR	unknown	unknown	unknown	unknown	unknown	unknown	unknown	unknown	-	unknown	unknown	unknown	unknown	unknown	unknown	unknown	unknown	-	unknown	unknown	unknown	unknown	unknown	-	unknown	unknown	unknown	unknown	unknown	-	unknown	-	unknown	unknown	unknown	unknown	unknown	unknown	unknown	unknown	-	unknown	unknown	unknown	unknown	unknown	unknown
649	ASKR	HSNL	+	+	unknown	+	+	+	+	unknown	-	unknown	+	+	+	+	+	+	+	-	+	+	+	+	+	-	+	+	+	+	+	-	+	-	+	+	+	+	unknown	+	+	+	-	+	+	+	+	+	+
650	ASKR	RIFR	+	+	unknown	unknown	unknown	+	+	unknown	unknown	unknown	unknown	unknown	unknown	unknown	unknown	unknown	unknown	unknown	+	unknown	unknown	+	unknown	unknown	+	unknown	unknown	+	unknown	unknown	+	unknown	unknown	unknown	+	unknown	unknown	+	+	unknown	unknown	+	+	+	unknown	unknown	+
651	AUAL	ADFL	unknown	unknown	unknown	unknown	unknown	unknown	unknown	unknown	unknown	unknown	unknown	unknown	unknown	unknown	unknown	unknown	unknown	unknown	unknown	unknown	unknown	unknown	unknown	unknown	unknown	unknown	unknown	unknown	unknown	unknown	unknown	unknown	unknown	unknown	unknown	unknown	unknown	unknown	unknown	unknown	unknown	unknown	unknown	unknown	unknown	unknown	unknown
652	AUAL	AIBR	+	+	+	+	-	-	-	-	-	-	-	-	-	+	+	-	-	+	-	+	-	+	-	+	-	-	-	unknown	+	-	+	-	-	unknown	-	-	+	-	-	-	+	+	+	-	-	unknown	-
653	AUAL	AIYL	-	-	-	-	+	+	+	+	+	+	+	+	unknown	-	-	+	unknown	-	unknown	-	+	-	+	-	+	+	+	unknown	-	+	-	+	+	unknown	unknown	unknown	-	+	+	+	-	-	-	+	+	unknown	+
654	AUAL	AIZL	unknown	unknown	unknown	unknown	-	-	-	-	-	-	-	-	-	unknown	unknown	-	-	unknown	-	unknown	-	unknown	-	unknown	-	-	-	unknown	unknown	-	unknown	-	-	unknown	-	-	unknown	-	-	-	unknown	unknown	unknown	-	-	unknown	-
655	AUAL	AVAL	+	+	+	+	+	+	+	+	+	+	+	+	-	+	+	+	-	+	-	+	+	+	+	+	+	+	+	unknown	+	+	+	+	+	unknown	-	-	+	+	+	+	+	+	+	+	+	unknown	+
656	AUAL	AVDR	+	+	+	+	unknown	unknown	unknown	unknown	unknown	unknown	unknown	unknown	+	+	+	unknown	+	+	+	+	unknown	+	unknown	+	unknown	unknown	unknown	unknown	+	unknown	+	unknown	unknown	unknown	+	+	+	unknown	unknown	unknown	+	+	+	+	unknown	unknown	unknown
657	AUAL	AVEL	+	+	+	+	-	-	-	-	-	-	-	-	-	+	+	-	-	+	-	+	-	+	-	+	-	-	-	unknown	+	-	+	-	-	unknown	-	-	+	-	-	-	+	+	+	-	-	unknown	-
658	AUAL	BAGR	unknown	unknown	unknown	unknown	unknown	unknown	unknown	unknown	unknown	unknown	unknown	unknown	unknown	unknown	unknown	unknown	unknown	unknown	unknown	unknown	unknown	unknown	unknown	unknown	unknown	unknown	unknown	unknown	unknown	unknown	unknown	unknown	unknown	unknown	unknown	unknown	unknown	unknown	unknown	unknown	unknown	unknown	unknown	unknown	unknown	unknown	unknown
659	AUAL	DVA	+	+	+	+	+	+	+	+	+	+	+	+	-	+	+	+	-	+	-	+	+	+	+	+	+	+	+	unknown	+	+	+	+	+	unknown	-	-	+	+	+	+	+	+	+	-	+	unknown	+
660	AUAL	RIAL	+	+	+	+	-	-	-	-	-	-	-	-	unknown	+	+	-	unknown	+	unknown	+	-	+	-	+	-	-	-	unknown	+	-	+	-	-	unknown	unknown	unknown	+	-	-	-	+	+	+	-	-	unknown	-
661	AUAL	RIBL	+	+	+	+	+	+	+	+	+	+	+	+	unknown	+	+	+	unknown	+	unknown	+	+	+	+	+	+	+	+	unknown	+	+	+	+	+	unknown	unknown	unknown	+	+	+	+	+	+	+	+	+	unknown	+
662	AUAL	URXL	unknown	unknown	unknown	unknown	-	-	-	-	-	-	-	-	-	unknown	unknown	-	-	unknown	-	unknown	-	unknown	-	unknown	-	-	-	unknown	unknown	-	unknown	-	-	unknown	-	-	unknown	-	-	-	unknown	unknown	unknown	-	-	unknown	-
663	AUAR	AINL	unknown	unknown	unknown	unknown	unknown	unknown	unknown	unknown	unknown	-	unknown	-	unknown	unknown	unknown	-	unknown	unknown	unknown	unknown	unknown	unknown	unknown	unknown	unknown	unknown	-	unknown	unknown	unknown	unknown	unknown	unknown	unknown	unknown	unknown	unknown	unknown	-	unknown	unknown	unknown	unknown	unknown	-	unknown	unknown
664	AUAR	AINR	unknown	unknown	unknown	unknown	unknown	unknown	unknown	unknown	unknown	-	unknown	-	unknown	unknown	unknown	-	unknown	unknown	unknown	unknown	unknown	unknown	unknown	unknown	unknown	unknown	-	unknown	unknown	unknown	unknown	unknown	unknown	unknown	unknown	unknown	unknown	unknown	-	unknown	unknown	unknown	unknown	unknown	-	unknown	unknown
665	AUAR	AIYR	-	+	+	+	+	+	unknown	+	unknown	unknown	+	unknown	+	+	+	+	-	+	+	-	+	-	unknown	-	+	-	unknown	unknown	+	-	-	+	+	+	+	-	+	+	unknown	-	+	unknown	-	-	unknown	unknown	-
666	AUAR	AIZR	unknown	-	-	-	-	-	unknown	-	unknown	-	-	-	-	-	-	-	unknown	-	-	unknown	-	unknown	unknown	unknown	-	unknown	-	unknown	-	unknown	unknown	-	-	-	-	unknown	-	-	-	unknown	-	unknown	unknown	unknown	-	unknown	unknown
667	AUAR	AVAR	+	+	+	+	+	+	unknown	+	unknown	-	+	-	+	+	+	+	+	+	+	+	+	+	unknown	+	+	+	-	unknown	+	+	+	+	+	+	+	+	+	+	-	+	+	unknown	+	+	-	unknown	+
668	AUAR	AVER	+	-	-	-	-	-	unknown	-	unknown	-	+	-	-	-	-	-	+	-	-	+	-	+	unknown	+	-	+	-	unknown	-	+	+	-	-	-	-	+	-	-	-	+	-	unknown	+	+	-	unknown	+
669	AUAR	BAGL	unknown	unknown	unknown	unknown	unknown	unknown	unknown	unknown	unknown	unknown	unknown	unknown	unknown	unknown	unknown	unknown	unknown	unknown	unknown	unknown	unknown	unknown	unknown	unknown	unknown	unknown	unknown	unknown	unknown	unknown	unknown	unknown	unknown	unknown	unknown	unknown	unknown	unknown	unknown	unknown	unknown	unknown	unknown	unknown	unknown	unknown	unknown
670	AUAR	RIAR	+	-	-	-	-	-	unknown	-	unknown	unknown	+	unknown	-	-	-	-	+	-	-	+	-	+	unknown	+	-	+	unknown	unknown	-	+	+	-	-	-	-	+	-	-	unknown	+	-	unknown	+	+	unknown	unknown	+
671	AUAR	RIBR	+	+	+	+	+	+	unknown	+	unknown	unknown	+	unknown	+	+	+	+	+	+	+	+	+	+	unknown	+	+	+	unknown	unknown	+	+	+	+	+	+	+	+	+	+	unknown	+	+	unknown	+	+	unknown	unknown	+
672	AUAR	URXR	unknown	-	-	-	-	-	unknown	-	unknown	-	-	-	-	-	-	-	unknown	-	-	unknown	-	unknown	unknown	unknown	-	unknown	-	unknown	-	unknown	unknown	-	-	-	-	unknown	-	-	-	unknown	-	unknown	unknown	unknown	-	unknown	unknown
673	AVAL	AS02	+	+	+	unknown	+	+	unknown	unknown	unknown	unknown	unknown	+	-	+	+	unknown	-	+	unknown	unknown	+	unknown	unknown	+	+	-	+	unknown	unknown	+	+	+	unknown	unknown	unknown	unknown	+	+	+	+	+	+	+	unknown	-	unknown	unknown
674	AVAL	AS04	+	+	+	unknown	+	+	unknown	unknown	unknown	unknown	unknown	+	-	+	+	unknown	-	+	unknown	unknown	+	unknown	unknown	+	+	-	+	unknown	unknown	+	+	+	unknown	unknown	unknown	unknown	+	+	+	+	+	+	+	unknown	-	unknown	unknown
675	AVAL	AS05	+	+	+	unknown	+	+	unknown	unknown	unknown	unknown	unknown	+	-	+	+	unknown	-	+	unknown	unknown	+	unknown	unknown	+	+	-	+	unknown	unknown	+	+	+	unknown	unknown	unknown	unknown	+	+	+	+	+	+	+	unknown	-	unknown	unknown
676	AVAL	AS07	+	+	+	unknown	+	+	unknown	unknown	unknown	unknown	unknown	+	-	+	+	unknown	-	+	unknown	unknown	+	unknown	unknown	+	+	-	+	unknown	unknown	+	+	+	unknown	unknown	unknown	unknown	+	+	+	+	+	+	+	unknown	-	unknown	unknown
677	AVAL	AS08	+	+	+	unknown	+	+	unknown	unknown	unknown	unknown	unknown	+	-	+	+	unknown	-	+	unknown	unknown	+	unknown	unknown	+	+	-	+	unknown	unknown	+	+	+	unknown	unknown	unknown	unknown	+	+	+	+	+	+	+	unknown	-	unknown	unknown
678	AVAL	AS09	+	+	+	unknown	+	+	unknown	unknown	unknown	unknown	unknown	+	-	+	+	unknown	-	+	unknown	unknown	+	unknown	unknown	+	+	-	+	unknown	unknown	+	+	+	unknown	unknown	unknown	unknown	+	+	+	+	+	+	+	unknown	-	unknown	unknown
679	AVAL	AS10	+	+	+	unknown	+	+	unknown	unknown	unknown	unknown	unknown	+	-	+	+	unknown	-	+	unknown	unknown	+	unknown	unknown	+	+	-	+	unknown	unknown	+	+	+	unknown	unknown	unknown	unknown	+	+	+	+	+	+	+	unknown	-	unknown	unknown
680	AVAL	AS11	+	+	+	unknown	+	+	unknown	unknown	unknown	unknown	unknown	+	-	+	+	unknown	-	+	unknown	unknown	+	unknown	unknown	+	+	-	+	unknown	unknown	+	+	+	unknown	unknown	unknown	unknown	+	+	+	+	+	+	+	unknown	-	unknown	unknown
681	AVAL	AVAR	+	+	+	unknown	+	+	+	unknown	+	+	+	+	-	+	+	+	-	+	+	unknown	+	+	+	+	+	-	+	+	+	+	+	+	+	+	+	+	+	+	+	+	+	+	+	+	-	+	+
682	AVAL	AVBL	-	+	+	unknown	+	+	+	unknown	+	+	+	+	-	+	+	+	-	+	+	unknown	+	+	+	-	+	-	+	+	+	+	+	+	+	+	+	+	+	+	+	+	+	+	+	+	-	+	+
683	AVAL	AVDL	+	unknown	unknown	unknown	unknown	unknown	+	unknown	+	+	+	unknown	+	unknown	unknown	+	+	unknown	+	unknown	+	+	+	+	unknown	+	unknown	+	+	unknown	unknown	unknown	+	+	+	+	unknown	unknown	unknown	unknown	unknown	unknown	unknown	+	+	+	+
684	AVAL	AVDR	+	unknown	unknown	unknown	unknown	unknown	+	unknown	+	+	+	unknown	+	unknown	unknown	+	+	unknown	+	unknown	+	+	+	+	unknown	+	unknown	+	+	unknown	unknown	unknown	+	+	+	+	unknown	unknown	unknown	unknown	unknown	unknown	unknown	+	+	+	+
685	AVAL	AVEL	-	-	-	unknown	-	-	+	unknown	+	+	+	-	-	-	-	+	-	-	+	unknown	+	+	+	-	-	-	-	+	+	-	-	-	+	+	+	+	-	-	-	-	-	-	-	+	-	+	+
686	AVAL	AVER	-	-	-	unknown	-	-	+	unknown	+	+	+	-	-	-	-	+	-	-	+	unknown	+	+	+	-	-	-	-	+	+	-	-	-	+	+	+	+	-	-	-	-	-	-	-	+	-	+	+
687	AVAL	DA01	+	+	+	unknown	+	+	unknown	unknown	unknown	unknown	unknown	+	-	+	+	unknown	-	+	unknown	unknown	+	unknown	unknown	+	+	-	+	unknown	unknown	+	+	+	unknown	unknown	unknown	unknown	+	+	+	+	+	+	+	unknown	-	unknown	unknown
688	AVAL	DA02	+	+	+	unknown	+	+	unknown	unknown	unknown	unknown	unknown	+	-	+	+	unknown	-	+	unknown	unknown	+	unknown	unknown	+	+	-	+	unknown	unknown	+	+	+	unknown	unknown	unknown	unknown	+	+	+	+	+	+	+	unknown	-	unknown	unknown
689	AVAL	DA03	+	+	+	unknown	+	+	unknown	unknown	unknown	unknown	unknown	+	-	+	+	unknown	-	+	unknown	unknown	+	unknown	unknown	+	+	-	+	unknown	unknown	+	+	+	unknown	unknown	unknown	unknown	+	+	+	+	+	+	+	unknown	-	unknown	unknown
690	AVAL	DA04	+	+	+	unknown	+	+	unknown	unknown	unknown	unknown	unknown	+	-	+	+	unknown	-	+	unknown	unknown	+	unknown	unknown	+	+	-	+	unknown	unknown	+	+	+	unknown	unknown	unknown	unknown	+	+	+	+	+	+	+	unknown	-	unknown	unknown
691	AVAL	DA05	+	+	+	unknown	+	+	unknown	unknown	unknown	unknown	unknown	+	-	+	+	unknown	-	+	unknown	unknown	+	unknown	unknown	+	+	-	+	unknown	unknown	+	+	+	unknown	unknown	unknown	unknown	+	+	+	+	+	+	+	unknown	-	unknown	unknown
692	AVAL	DA07	+	+	+	unknown	+	+	unknown	unknown	unknown	unknown	unknown	+	-	+	+	unknown	-	+	unknown	unknown	+	unknown	unknown	+	+	-	+	unknown	unknown	+	+	+	unknown	unknown	unknown	unknown	+	+	+	+	+	+	+	unknown	-	unknown	unknown
693	AVAL	DA08	+	+	+	unknown	+	+	+	unknown	+	+	+	+	-	+	+	+	-	+	+	unknown	+	+	+	+	+	-	+	+	+	+	+	+	+	+	+	+	+	+	+	+	+	+	+	+	-	+	+
694	AVAL	DA09	+	+	+	unknown	+	+	unknown	unknown	unknown	unknown	unknown	+	-	+	+	unknown	-	+	unknown	unknown	+	unknown	unknown	+	+	-	+	unknown	unknown	+	+	+	unknown	unknown	unknown	unknown	+	+	+	+	+	+	+	unknown	-	unknown	unknown
695	AVAL	DB07	+	+	+	unknown	+	+	+	unknown	+	+	+	+	-	+	+	+	-	+	+	unknown	+	+	+	+	+	-	+	+	+	+	+	+	+	+	+	+	+	+	+	+	+	+	+	+	-	+	+
696	AVAL	LUAL	-	unknown	unknown	unknown	unknown	unknown	+	unknown	+	+	+	unknown	-	unknown	unknown	+	-	unknown	+	unknown	+	+	+	-	unknown	-	unknown	+	+	unknown	unknown	unknown	+	+	+	+	unknown	unknown	unknown	unknown	unknown	unknown	unknown	+	-	+	+
697	AVAL	LUAR	-	unknown	unknown	unknown	unknown	unknown	+	unknown	+	+	+	unknown	-	unknown	unknown	+	-	unknown	+	unknown	+	+	+	-	unknown	-	unknown	+	+	unknown	unknown	unknown	+	+	+	+	unknown	unknown	unknown	unknown	unknown	unknown	unknown	+	-	+	+
698	AVAL	PVCL	-	+	+	unknown	+	+	+	unknown	+	+	+	+	-	+	+	+	-	+	+	unknown	+	+	+	-	+	-	+	+	+	+	+	+	+	+	+	+	+	+	+	+	+	+	+	+	-	+	+
699	AVAL	PVCR	-	+	+	unknown	+	+	+	unknown	+	+	+	+	-	+	+	+	-	+	+	unknown	+	+	+	-	+	-	+	+	+	+	+	+	+	+	+	+	+	+	+	+	+	+	+	+	-	+	+
700	AVAL	PVNL	+	+	+	unknown	+	+	+	unknown	+	+	+	+	unknown	+	+	+	unknown	+	+	unknown	+	+	+	+	+	unknown	+	+	+	+	+	+	+	+	+	+	+	+	+	+	+	+	+	+	unknown	+	+
701	AVAL	RIAL	-	-	-	unknown	-	-	+	unknown	+	+	+	-	unknown	-	-	+	unknown	-	+	unknown	+	+	+	-	-	unknown	-	+	+	-	-	-	+	+	+	+	-	-	-	-	-	-	-	+	unknown	+	+
702	AVAL	SABVL	-	unknown	unknown	unknown	unknown	unknown	+	unknown	+	+	+	unknown	-	unknown	unknown	+	-	unknown	+	unknown	+	+	+	-	unknown	-	unknown	+	+	unknown	unknown	unknown	+	+	+	+	unknown	unknown	unknown	unknown	unknown	unknown	unknown	+	-	+	+
703	AVAL	VA01	-	+	+	unknown	+	+	unknown	unknown	unknown	unknown	unknown	+	-	+	+	unknown	-	+	unknown	unknown	+	unknown	unknown	-	+	-	+	unknown	unknown	+	+	+	unknown	unknown	unknown	unknown	+	+	+	+	+	+	+	unknown	-	unknown	unknown
704	AVAL	VA02	-	+	+	unknown	+	+	unknown	unknown	unknown	unknown	unknown	+	-	+	+	unknown	-	+	unknown	unknown	+	unknown	unknown	-	+	-	+	unknown	unknown	+	+	+	unknown	unknown	unknown	unknown	+	+	+	+	+	+	+	unknown	-	unknown	unknown
705	AVAL	VA03	-	+	+	unknown	+	+	unknown	unknown	unknown	unknown	unknown	+	-	+	+	unknown	-	+	unknown	unknown	+	unknown	unknown	-	+	-	+	unknown	unknown	+	+	+	unknown	unknown	unknown	unknown	+	+	+	+	+	+	+	unknown	-	unknown	unknown
706	AVAL	VA04	-	+	+	unknown	+	+	unknown	unknown	unknown	unknown	unknown	+	-	+	+	unknown	-	+	unknown	unknown	+	unknown	unknown	-	+	-	+	unknown	unknown	+	+	+	unknown	unknown	unknown	unknown	+	+	+	+	+	+	+	unknown	-	unknown	unknown
707	AVAL	VA05	-	+	+	unknown	+	+	unknown	unknown	unknown	unknown	unknown	+	-	+	+	unknown	-	+	unknown	unknown	+	unknown	unknown	-	+	-	+	unknown	unknown	+	+	+	unknown	unknown	unknown	unknown	+	+	+	+	+	+	+	unknown	-	unknown	unknown
708	AVAL	VA06	-	+	+	unknown	+	+	unknown	unknown	unknown	unknown	unknown	+	-	+	+	unknown	-	+	unknown	unknown	+	unknown	unknown	-	+	-	+	unknown	unknown	+	+	+	unknown	unknown	unknown	unknown	+	+	+	+	+	+	+	unknown	-	unknown	unknown
709	AVAL	VA07	-	+	+	unknown	+	+	unknown	unknown	unknown	unknown	unknown	+	-	+	+	unknown	-	+	unknown	unknown	+	unknown	unknown	-	+	-	+	unknown	unknown	+	+	+	unknown	unknown	unknown	unknown	+	+	+	+	+	+	+	unknown	-	unknown	unknown
710	AVAL	VA08	-	+	+	unknown	+	+	unknown	unknown	unknown	unknown	unknown	+	-	+	+	unknown	-	+	unknown	unknown	+	unknown	unknown	-	+	-	+	unknown	unknown	+	+	+	unknown	unknown	unknown	unknown	+	+	+	+	+	+	+	unknown	-	unknown	unknown
711	AVAL	VA09	-	+	+	unknown	+	+	unknown	unknown	unknown	unknown	unknown	+	-	+	+	unknown	-	+	unknown	unknown	+	unknown	unknown	-	+	-	+	unknown	unknown	+	+	+	unknown	unknown	unknown	unknown	+	+	+	+	+	+	+	unknown	-	unknown	unknown
712	AVAL	VA10	-	+	+	unknown	+	+	unknown	unknown	unknown	unknown	unknown	+	-	+	+	unknown	-	+	unknown	unknown	+	unknown	unknown	-	+	-	+	unknown	unknown	+	+	+	unknown	unknown	unknown	unknown	+	+	+	+	+	+	+	unknown	-	unknown	unknown
713	AVAL	VA11	-	+	+	unknown	+	+	unknown	unknown	unknown	unknown	unknown	+	-	+	+	unknown	-	+	unknown	unknown	+	unknown	unknown	-	+	-	+	unknown	unknown	+	+	+	unknown	unknown	unknown	unknown	+	+	+	+	+	+	+	unknown	-	unknown	unknown
714	AVAL	VA12	-	+	+	unknown	+	+	-	unknown	-	-	-	+	-	+	+	-	-	+	-	unknown	unknown	-	-	-	+	-	+	-	-	+	+	+	-	-	-	-	+	+	+	+	+	+	+	-	-	-	-
715	AVAR	AS01	+	unknown	+	+	+	+	unknown	unknown	unknown	+	+	+	+	unknown	unknown	+	+	unknown	unknown	unknown	-	unknown	+	+	+	-	unknown	unknown	-	unknown	+	-	+	+	+	+	+	unknown	unknown	+	unknown	+	unknown	+	+	+	-
716	AVAR	AS02	+	unknown	+	+	+	+	unknown	unknown	unknown	+	+	+	+	unknown	unknown	+	+	unknown	unknown	unknown	-	unknown	+	+	+	-	unknown	unknown	-	unknown	+	-	+	+	+	+	+	unknown	unknown	+	unknown	+	unknown	+	+	+	-
717	AVAR	AS04	+	unknown	+	+	+	+	unknown	unknown	unknown	+	+	+	+	unknown	unknown	+	+	unknown	unknown	unknown	-	unknown	+	+	+	-	unknown	unknown	-	unknown	+	-	+	+	+	+	+	unknown	unknown	+	unknown	+	unknown	+	+	+	-
718	AVAR	AS05	+	unknown	+	+	+	+	unknown	unknown	unknown	+	+	+	+	unknown	unknown	+	+	unknown	unknown	unknown	-	unknown	+	+	+	-	unknown	unknown	-	unknown	+	-	+	+	+	+	+	unknown	unknown	+	unknown	+	unknown	+	+	+	-
719	AVAR	AS06	+	unknown	+	+	+	+	unknown	unknown	unknown	+	+	+	+	unknown	unknown	+	+	unknown	unknown	unknown	-	unknown	+	+	+	-	unknown	unknown	-	unknown	+	-	+	+	+	+	+	unknown	unknown	+	unknown	+	unknown	+	+	+	-
720	AVAR	AS07	+	unknown	+	+	+	+	unknown	unknown	unknown	+	+	+	+	unknown	unknown	+	+	unknown	unknown	unknown	-	unknown	+	+	+	-	unknown	unknown	-	unknown	+	-	+	+	+	+	+	unknown	unknown	+	unknown	+	unknown	+	+	+	-
721	AVAR	AS08	+	unknown	+	+	+	+	unknown	unknown	unknown	+	+	+	+	unknown	unknown	+	+	unknown	unknown	unknown	-	unknown	+	+	+	-	unknown	unknown	-	unknown	+	-	+	+	+	+	+	unknown	unknown	+	unknown	+	unknown	+	+	+	-
722	AVAR	AS09	+	unknown	+	+	+	+	unknown	unknown	unknown	+	+	+	+	unknown	unknown	+	+	unknown	unknown	unknown	-	unknown	+	+	+	-	unknown	unknown	-	unknown	+	-	+	+	+	+	+	unknown	unknown	+	unknown	+	unknown	+	+	+	-
723	AVAR	AS11	+	unknown	+	+	+	+	unknown	unknown	unknown	+	+	+	+	unknown	unknown	+	+	unknown	unknown	unknown	-	unknown	+	+	+	-	unknown	unknown	-	unknown	+	-	+	+	+	+	+	unknown	unknown	+	unknown	+	unknown	+	+	+	-
724	AVAR	AVAL	+	+	+	+	+	+	+	+	+	+	+	+	+	+	unknown	+	+	unknown	+	+	-	+	+	+	+	-	+	unknown	-	unknown	+	-	+	+	+	+	+	unknown	+	+	+	+	+	+	+	+	-
725	AVAR	AVBL	-	+	+	+	+	+	+	+	+	+	+	+	+	+	unknown	+	+	unknown	+	+	-	+	-	+	+	-	+	unknown	-	unknown	+	-	+	+	-	+	+	unknown	+	+	+	+	+	+	+	+	-
726	AVAR	AVBR	-	+	+	+	+	+	+	+	+	+	+	+	+	+	unknown	+	+	unknown	+	+	-	+	-	+	+	-	+	unknown	-	unknown	+	-	+	+	-	+	+	unknown	+	+	+	+	+	+	+	+	-
727	AVAR	AVDL	+	+	+	unknown	unknown	unknown	+	+	+	unknown	unknown	unknown	unknown	+	unknown	unknown	unknown	unknown	+	+	+	+	+	unknown	unknown	+	+	unknown	+	unknown	unknown	+	unknown	unknown	+	unknown	unknown	unknown	+	unknown	+	unknown	+	unknown	unknown	unknown	+
728	AVAR	AVDR	+	+	+	unknown	unknown	unknown	+	+	+	unknown	unknown	unknown	unknown	+	unknown	unknown	unknown	unknown	+	+	+	+	+	unknown	unknown	+	+	unknown	+	unknown	unknown	+	unknown	unknown	+	unknown	unknown	unknown	+	unknown	+	unknown	+	unknown	unknown	unknown	+
729	AVAR	AVER	-	+	+	-	-	-	+	+	+	-	-	-	-	+	unknown	-	-	unknown	+	+	-	+	-	-	-	-	+	unknown	-	unknown	-	-	-	-	-	-	-	unknown	+	-	+	-	+	-	-	-	-
730	AVAR	DA01	+	unknown	+	+	+	+	unknown	unknown	unknown	+	+	+	+	unknown	unknown	+	+	unknown	unknown	unknown	-	unknown	+	+	+	-	unknown	unknown	-	unknown	+	-	+	+	+	+	+	unknown	unknown	+	unknown	+	unknown	+	+	+	-
731	AVAR	DA02	+	unknown	+	+	+	+	unknown	unknown	unknown	+	+	+	+	unknown	unknown	+	+	unknown	unknown	unknown	-	unknown	+	+	+	-	unknown	unknown	-	unknown	+	-	+	+	+	+	+	unknown	unknown	+	unknown	+	unknown	+	+	+	-
732	AVAR	DA03	+	unknown	+	+	+	+	unknown	unknown	unknown	+	+	+	+	unknown	unknown	+	+	unknown	unknown	unknown	-	unknown	+	+	+	-	unknown	unknown	-	unknown	+	-	+	+	+	+	+	unknown	unknown	+	unknown	+	unknown	+	+	+	-
733	AVAR	DA04	+	unknown	+	+	+	+	unknown	unknown	unknown	+	+	+	+	unknown	unknown	+	+	unknown	unknown	unknown	-	unknown	+	+	+	-	unknown	unknown	-	unknown	+	-	+	+	+	+	+	unknown	unknown	+	unknown	+	unknown	+	+	+	-
734	AVAR	DA05	+	unknown	+	+	+	+	unknown	unknown	unknown	+	+	+	+	unknown	unknown	+	+	unknown	unknown	unknown	-	unknown	+	+	+	-	unknown	unknown	-	unknown	+	-	+	+	+	+	+	unknown	unknown	+	unknown	+	unknown	+	+	+	-
735	AVAR	DA06	+	unknown	+	+	+	+	unknown	unknown	unknown	+	+	+	+	unknown	unknown	+	+	unknown	unknown	unknown	-	unknown	+	+	+	-	unknown	unknown	-	unknown	+	-	+	+	+	+	+	unknown	unknown	+	unknown	+	unknown	+	+	+	-
736	AVAR	DA07	+	unknown	+	+	+	+	unknown	unknown	unknown	+	+	+	+	unknown	unknown	+	+	unknown	unknown	unknown	-	unknown	+	+	+	-	unknown	unknown	-	unknown	+	-	+	+	+	+	+	unknown	unknown	+	unknown	+	unknown	+	+	+	-
737	AVAR	DA08	+	+	+	+	+	+	+	+	+	+	+	+	+	+	unknown	+	+	unknown	+	+	-	+	+	+	+	-	+	unknown	-	unknown	+	-	+	+	+	+	+	unknown	+	+	+	+	+	+	+	+	-
738	AVAR	DA09	+	unknown	+	+	+	+	unknown	unknown	unknown	+	+	+	+	unknown	unknown	+	+	unknown	unknown	unknown	-	unknown	+	+	+	-	unknown	unknown	-	unknown	+	-	+	+	+	+	+	unknown	unknown	+	unknown	+	unknown	+	+	+	-
739	AVAR	DB02	+	+	+	+	+	+	+	+	+	+	+	+	+	+	unknown	+	+	unknown	+	+	-	+	+	+	+	-	+	unknown	-	unknown	+	-	+	+	+	+	+	unknown	+	+	+	+	+	+	+	+	-
740	AVAR	DB03	+	+	+	+	+	+	+	+	+	+	+	+	+	+	unknown	+	+	unknown	+	+	-	+	+	+	+	-	+	unknown	-	unknown	+	-	+	+	+	+	+	unknown	+	+	+	+	+	+	+	+	-
741	AVAR	LUAL	-	+	+	unknown	unknown	unknown	+	+	+	unknown	unknown	unknown	unknown	+	unknown	unknown	unknown	unknown	+	+	-	+	-	unknown	unknown	-	+	unknown	-	unknown	unknown	-	unknown	unknown	-	unknown	unknown	unknown	+	unknown	+	unknown	+	unknown	unknown	unknown	-
742	AVAR	LUAR	-	+	+	unknown	unknown	unknown	+	+	+	unknown	unknown	unknown	unknown	+	unknown	unknown	unknown	unknown	+	+	-	+	-	unknown	unknown	-	+	unknown	-	unknown	unknown	-	unknown	unknown	-	unknown	unknown	unknown	+	unknown	+	unknown	+	unknown	unknown	unknown	-
743	AVAR	PVCL	-	+	+	+	+	+	+	+	+	+	+	+	+	+	unknown	+	+	unknown	+	+	-	+	-	+	+	-	+	unknown	-	unknown	+	-	+	+	-	+	+	unknown	+	+	+	+	+	+	+	+	-
744	AVAR	PVCR	-	+	+	+	+	+	+	+	+	+	+	+	+	+	unknown	+	+	unknown	+	+	-	+	-	+	+	-	+	unknown	-	unknown	+	-	+	+	-	+	+	unknown	+	+	+	+	+	+	+	+	-
745	AVAR	RIGL	unknown	+	+	unknown	unknown	unknown	+	+	+	unknown	unknown	unknown	unknown	+	unknown	unknown	unknown	unknown	+	+	unknown	+	unknown	unknown	unknown	unknown	+	unknown	unknown	unknown	unknown	unknown	unknown	unknown	unknown	unknown	unknown	unknown	+	unknown	+	unknown	+	unknown	unknown	unknown	unknown
746	AVAR	SAAVR	-	+	+	-	-	-	+	+	+	-	-	-	-	+	unknown	-	-	unknown	+	+	unknown	+	-	-	-	unknown	+	unknown	unknown	unknown	-	unknown	-	-	-	-	-	unknown	+	-	+	-	+	-	-	-	unknown
747	AVAR	SABVR	-	+	+	unknown	unknown	unknown	+	+	+	unknown	unknown	unknown	unknown	+	unknown	unknown	unknown	unknown	+	+	-	+	-	unknown	unknown	-	+	unknown	-	unknown	unknown	-	unknown	unknown	-	unknown	unknown	unknown	+	unknown	+	unknown	+	unknown	unknown	unknown	-
748	AVAR	SMDVR	-	+	+	unknown	unknown	unknown	+	+	+	unknown	unknown	unknown	unknown	+	unknown	unknown	unknown	unknown	+	+	-	+	-	unknown	unknown	-	+	unknown	-	unknown	unknown	-	unknown	unknown	-	unknown	unknown	unknown	+	unknown	+	unknown	+	unknown	unknown	unknown	-
749	AVAR	VA02	-	unknown	+	+	+	+	unknown	unknown	unknown	+	+	+	+	unknown	unknown	+	+	unknown	unknown	unknown	-	unknown	-	+	+	-	unknown	unknown	-	unknown	+	-	+	+	-	+	+	unknown	unknown	+	unknown	+	unknown	+	+	+	-
750	AVAR	VA03	-	unknown	+	+	+	+	unknown	unknown	unknown	+	+	+	+	unknown	unknown	+	+	unknown	unknown	unknown	-	unknown	-	+	+	-	unknown	unknown	-	unknown	+	-	+	+	-	+	+	unknown	unknown	+	unknown	+	unknown	+	+	+	-
751	AVAR	VA04	-	unknown	+	+	+	+	unknown	unknown	unknown	+	+	+	+	unknown	unknown	+	+	unknown	unknown	unknown	-	unknown	-	+	+	-	unknown	unknown	-	unknown	+	-	+	+	-	+	+	unknown	unknown	+	unknown	+	unknown	+	+	+	-
752	AVAR	VA05	-	unknown	+	+	+	+	unknown	unknown	unknown	+	+	+	+	unknown	unknown	+	+	unknown	unknown	unknown	-	unknown	-	+	+	-	unknown	unknown	-	unknown	+	-	+	+	-	+	+	unknown	unknown	+	unknown	+	unknown	+	+	+	-
753	AVAR	VA06	-	unknown	+	+	+	+	unknown	unknown	unknown	+	+	+	+	unknown	unknown	+	+	unknown	unknown	unknown	-	unknown	-	+	+	-	unknown	unknown	-	unknown	+	-	+	+	-	+	+	unknown	unknown	+	unknown	+	unknown	+	+	+	-
754	AVAR	VA07	-	unknown	+	+	+	+	unknown	unknown	unknown	+	+	+	+	unknown	unknown	+	+	unknown	unknown	unknown	-	unknown	-	+	+	-	unknown	unknown	-	unknown	+	-	+	+	-	+	+	unknown	unknown	+	unknown	+	unknown	+	+	+	-
755	AVAR	VA08	-	unknown	+	+	+	+	unknown	unknown	unknown	+	+	+	+	unknown	unknown	+	+	unknown	unknown	unknown	-	unknown	-	+	+	-	unknown	unknown	-	unknown	+	-	+	+	-	+	+	unknown	unknown	+	unknown	+	unknown	+	+	+	-
756	AVAR	VA09	-	unknown	+	+	+	+	unknown	unknown	unknown	+	+	+	+	unknown	unknown	+	+	unknown	unknown	unknown	-	unknown	-	+	+	-	unknown	unknown	-	unknown	+	-	+	+	-	+	+	unknown	unknown	+	unknown	+	unknown	+	+	+	-
757	AVAR	VA10	-	unknown	+	+	+	+	unknown	unknown	unknown	+	+	+	+	unknown	unknown	+	+	unknown	unknown	unknown	-	unknown	-	+	+	-	unknown	unknown	-	unknown	+	-	+	+	-	+	+	unknown	unknown	+	unknown	+	unknown	+	+	+	-
758	AVAR	VA11	-	unknown	+	+	+	+	unknown	unknown	unknown	+	+	+	+	unknown	unknown	+	+	unknown	unknown	unknown	-	unknown	-	+	+	-	unknown	unknown	-	unknown	+	-	+	+	-	+	+	unknown	unknown	+	unknown	+	unknown	+	+	+	-
759	AVBL	AS04	+	unknown	-	unknown	-	+	unknown	-	+	+	unknown	+	-	+	-	unknown	+	+	+	-	+	-	-	+	+	unknown	unknown	+	unknown	unknown	-	+	unknown	+	+	+	unknown	+	+	+	-	+	+	+	unknown	unknown	unknown
760	AVBL	AS05	+	unknown	-	unknown	-	+	unknown	-	+	+	unknown	+	-	+	-	unknown	+	+	+	-	+	-	-	+	+	unknown	unknown	+	unknown	unknown	-	+	unknown	+	+	+	unknown	+	+	+	-	+	+	+	unknown	unknown	unknown
761	AVBL	AS10	+	unknown	-	unknown	-	+	unknown	-	+	+	unknown	+	-	+	-	unknown	+	+	+	-	+	-	-	+	+	unknown	unknown	+	unknown	unknown	-	+	unknown	+	+	+	unknown	+	+	+	-	+	+	+	unknown	unknown	unknown
762	AVBL	AVAL	+	+	-	unknown	-	+	+	-	+	+	+	+	-	+	-	+	+	+	+	-	+	-	-	+	+	+	+	+	unknown	+	-	+	unknown	+	+	+	+	+	+	+	-	+	+	+	+	+	+
763	AVBL	AVAR	+	+	-	unknown	-	+	+	-	+	+	+	+	-	+	-	+	+	+	+	-	+	-	-	+	+	+	+	+	unknown	+	-	+	unknown	+	+	+	+	+	+	+	-	+	+	+	+	+	+
764	AVBL	AVBR	-	+	-	unknown	-	+	+	-	+	+	+	+	-	+	-	+	+	+	+	-	+	-	-	+	+	+	+	+	unknown	+	-	+	unknown	+	+	+	+	+	+	+	-	+	+	+	+	+	+
765	AVBL	AVDR	+	+	+	unknown	+	unknown	+	+	unknown	unknown	+	unknown	+	unknown	+	+	unknown	unknown	unknown	+	unknown	+	+	unknown	unknown	+	+	unknown	unknown	+	+	unknown	unknown	unknown	unknown	unknown	+	unknown	unknown	unknown	+	unknown	unknown	unknown	+	+	+
766	AVBL	AVER	-	+	-	unknown	-	-	+	-	-	-	+	-	-	-	-	+	-	-	-	-	-	-	-	-	-	+	+	-	unknown	+	-	-	unknown	-	-	-	+	-	-	-	-	-	-	-	+	+	+
767	AVBL	AVJR	unknown	+	unknown	unknown	unknown	unknown	+	unknown	unknown	unknown	+	unknown	unknown	unknown	unknown	+	unknown	unknown	unknown	unknown	unknown	unknown	unknown	unknown	unknown	+	+	unknown	unknown	+	unknown	unknown	unknown	unknown	unknown	unknown	+	unknown	unknown	unknown	unknown	unknown	unknown	unknown	+	+	+
768	AVBL	AVL	unknown	-	unknown	unknown	unknown	unknown	-	unknown	unknown	unknown	-	unknown	unknown	unknown	unknown	-	unknown	unknown	unknown	unknown	unknown	unknown	unknown	unknown	unknown	-	-	unknown	unknown	-	unknown	unknown	unknown	unknown	unknown	unknown	-	unknown	unknown	unknown	unknown	unknown	unknown	unknown	-	-	-
769	AVBL	DA05	+	unknown	-	unknown	-	+	unknown	-	+	+	unknown	+	-	+	-	unknown	+	+	+	-	+	-	-	+	+	unknown	unknown	+	unknown	unknown	-	+	unknown	+	+	+	unknown	+	+	+	-	+	+	+	unknown	unknown	unknown
770	AVBL	DA07	+	unknown	-	unknown	-	+	unknown	-	+	+	unknown	+	-	+	-	unknown	+	+	+	-	+	-	-	+	+	unknown	unknown	+	unknown	unknown	-	+	unknown	+	+	+	unknown	+	+	+	-	+	+	+	unknown	unknown	unknown
771	AVBL	DVA	-	+	-	unknown	-	+	+	-	+	+	+	+	-	+	-	+	+	+	+	-	+	-	-	+	+	+	+	+	unknown	+	-	+	unknown	+	+	+	+	+	+	+	-	+	+	+	+	+	+
772	AVBL	PVCR	-	+	-	unknown	-	+	+	-	+	+	+	+	-	+	-	+	+	+	+	-	+	-	-	+	+	+	+	+	unknown	+	-	+	unknown	+	+	+	+	+	+	+	-	+	+	+	+	+	+
773	AVBL	PVNR	+	+	unknown	unknown	unknown	+	+	unknown	+	+	+	+	unknown	+	unknown	+	+	+	+	unknown	+	unknown	unknown	+	+	+	+	+	unknown	+	unknown	+	unknown	+	+	+	+	+	+	+	unknown	+	+	+	+	+	+
774	AVBL	PVPR	unknown	unknown	unknown	unknown	unknown	unknown	unknown	unknown	unknown	unknown	unknown	unknown	unknown	unknown	unknown	unknown	unknown	unknown	unknown	unknown	unknown	unknown	unknown	unknown	unknown	unknown	unknown	unknown	unknown	unknown	unknown	unknown	unknown	unknown	unknown	unknown	unknown	unknown	unknown	unknown	unknown	unknown	unknown	unknown	unknown	unknown	unknown
775	AVBL	SDQL	unknown	unknown	-	unknown	-	+	unknown	-	+	+	unknown	+	-	+	-	unknown	+	+	+	-	+	-	-	+	+	unknown	unknown	+	unknown	unknown	-	+	unknown	+	+	+	unknown	+	+	+	-	+	+	+	unknown	unknown	unknown
776	AVBL	VA02	-	unknown	-	unknown	-	+	unknown	-	+	+	unknown	+	-	+	-	unknown	+	+	+	-	+	-	-	+	+	unknown	unknown	+	unknown	unknown	-	+	unknown	+	+	+	unknown	+	+	+	-	+	+	+	unknown	unknown	unknown
777	AVBL	VA10	-	unknown	-	unknown	-	+	unknown	-	+	+	unknown	+	-	+	-	unknown	+	+	+	-	+	-	-	+	+	unknown	unknown	+	unknown	unknown	-	+	unknown	+	+	+	unknown	+	+	+	-	+	+	+	unknown	unknown	unknown
778	AVBL	VB02	+	+	-	unknown	-	+	+	-	+	+	+	+	-	+	-	+	+	+	+	-	+	-	-	+	+	+	+	+	unknown	+	-	+	unknown	+	+	+	+	+	+	+	-	+	+	+	+	+	+
779	AVBL	VC03	-	+	-	unknown	-	+	+	-	+	+	+	+	-	+	-	+	+	+	+	-	+	-	-	+	+	+	+	+	unknown	+	-	+	unknown	+	+	+	+	+	+	+	-	+	+	+	+	+	+
780	AVBR	AIBR	-	+	-	-	-	+	+	+	-	-	-	-	-	+	+	-	+	-	-	unknown	+	-	-	-	-	+	+	-	-	-	+	+	-	+	-	-	-	-	unknown	-	-	-	unknown	-	+	-	-
781	AVBR	AS01	+	unknown	-	+	+	unknown	unknown	unknown	-	-	-	+	+	unknown	unknown	+	unknown	+	+	unknown	unknown	+	+	+	-	unknown	unknown	+	+	+	unknown	unknown	+	unknown	+	+	+	+	unknown	-	+	+	unknown	+	unknown	+	+
782	AVBR	AS03	+	unknown	-	+	+	unknown	unknown	unknown	-	-	-	+	+	unknown	unknown	+	unknown	+	+	unknown	unknown	+	+	+	-	unknown	unknown	+	+	+	unknown	unknown	+	unknown	+	+	+	+	unknown	-	+	+	unknown	+	unknown	+	+
783	AVBR	AS04	+	unknown	-	+	+	unknown	unknown	unknown	-	-	-	+	+	unknown	unknown	+	unknown	+	+	unknown	unknown	+	+	+	-	unknown	unknown	+	+	+	unknown	unknown	+	unknown	+	+	+	+	unknown	-	+	+	unknown	+	unknown	+	+
784	AVBR	AS10	+	unknown	-	+	+	unknown	unknown	unknown	-	-	-	+	+	unknown	unknown	+	unknown	+	+	unknown	unknown	+	+	+	-	unknown	unknown	+	+	+	unknown	unknown	+	unknown	+	+	+	+	unknown	-	+	+	unknown	+	unknown	+	+
785	AVBR	AVAL	+	+	-	+	+	+	+	+	-	-	-	+	+	+	+	+	+	+	+	unknown	+	+	+	+	-	+	+	+	+	+	+	+	+	+	+	+	+	+	unknown	-	+	+	unknown	+	+	+	+
786	AVBR	AVAR	+	+	-	+	+	+	+	+	-	-	-	+	+	+	+	+	+	+	+	unknown	+	+	+	+	-	+	+	+	+	+	+	+	+	+	+	+	+	+	unknown	-	+	+	unknown	+	+	+	+
787	AVBR	AVBL	-	+	-	+	+	+	+	+	-	-	-	+	-	+	+	+	+	+	+	unknown	+	+	+	+	-	+	+	-	+	-	+	+	+	+	+	+	+	+	unknown	-	+	+	unknown	+	+	-	+
788	AVBR	AVDL	+	+	+	unknown	unknown	+	+	+	+	+	+	unknown	+	+	+	unknown	+	unknown	unknown	unknown	+	unknown	unknown	unknown	+	+	+	+	unknown	+	+	+	unknown	+	unknown	unknown	unknown	unknown	unknown	+	unknown	unknown	unknown	unknown	+	+	unknown
789	AVBR	AVER	-	+	-	-	-	+	+	+	-	-	-	-	-	+	+	-	+	-	-	unknown	+	-	-	-	-	+	+	-	-	-	+	+	-	+	-	-	-	-	unknown	-	-	-	unknown	-	+	-	-
790	AVBR	AVJL	unknown	+	unknown	unknown	unknown	+	+	+	unknown	unknown	unknown	unknown	unknown	+	+	unknown	+	unknown	unknown	unknown	+	unknown	unknown	unknown	unknown	+	+	unknown	unknown	unknown	+	+	unknown	+	unknown	unknown	unknown	unknown	unknown	unknown	unknown	unknown	unknown	unknown	+	unknown	unknown
791	AVBR	DA03	+	unknown	-	+	+	unknown	unknown	unknown	-	-	-	+	+	unknown	unknown	+	unknown	+	+	unknown	unknown	+	+	+	-	unknown	unknown	+	+	+	unknown	unknown	+	unknown	+	+	+	+	unknown	-	+	+	unknown	+	unknown	+	+
792	AVBR	DA04	+	unknown	-	+	+	unknown	unknown	unknown	-	-	-	+	+	unknown	unknown	+	unknown	+	+	unknown	unknown	+	+	+	-	unknown	unknown	+	+	+	unknown	unknown	+	unknown	+	+	+	+	unknown	-	+	+	unknown	+	unknown	+	+
793	AVBR	DA07	+	unknown	-	+	+	unknown	unknown	unknown	-	-	-	+	+	unknown	unknown	+	unknown	+	+	unknown	unknown	+	+	+	-	unknown	unknown	+	+	+	unknown	unknown	+	unknown	+	+	+	+	unknown	-	+	+	unknown	+	unknown	+	+
794	AVBR	DB04	+	+	-	+	+	+	+	+	-	-	-	+	+	+	+	+	+	+	+	unknown	+	+	+	+	-	+	+	+	+	+	+	+	+	+	+	+	+	+	unknown	-	+	+	unknown	+	+	+	+
795	AVBR	HSNR	-	+	-	+	+	+	+	+	-	-	-	+	-	+	+	+	+	+	+	unknown	+	+	+	+	-	+	+	-	+	-	+	+	+	+	+	+	+	+	unknown	-	+	+	unknown	+	+	-	+
796	AVBR	VA03	-	unknown	-	+	+	unknown	unknown	unknown	-	-	-	+	-	unknown	unknown	+	unknown	+	+	unknown	unknown	+	+	+	-	unknown	unknown	-	+	-	unknown	unknown	+	unknown	+	+	+	+	unknown	-	+	+	unknown	+	unknown	-	+
797	AVBR	VA04	-	unknown	-	+	+	unknown	unknown	unknown	-	-	-	+	-	unknown	unknown	+	unknown	+	+	unknown	unknown	+	+	+	-	unknown	unknown	-	+	-	unknown	unknown	+	unknown	+	+	+	+	unknown	-	+	+	unknown	+	unknown	-	+
798	AVBR	VD03	+	unknown	unknown	+	+	unknown	unknown	unknown	unknown	unknown	unknown	+	+	unknown	unknown	+	unknown	+	+	unknown	unknown	+	+	+	unknown	unknown	unknown	+	+	+	unknown	unknown	+	unknown	+	+	+	+	unknown	unknown	+	+	unknown	+	unknown	+	+
799	AVDL	AS04	+	+	unknown	-	+	+	unknown	+	+	+	+	-	+	unknown	+	+	-	unknown	+	unknown	unknown	+	+	+	unknown	unknown	unknown	+	+	+	-	unknown	-	+	+	unknown	-	unknown	unknown	unknown	+	+	unknown	+	+	+	+
800	AVDL	AS10	+	+	unknown	-	+	+	unknown	+	+	+	+	-	+	unknown	+	+	-	unknown	+	unknown	unknown	+	+	+	unknown	unknown	unknown	+	+	+	-	unknown	-	+	+	unknown	-	unknown	unknown	unknown	+	+	unknown	+	+	+	+
801	AVDL	AS11	+	+	unknown	-	+	+	unknown	+	+	+	+	-	+	unknown	+	+	-	unknown	+	unknown	unknown	+	+	+	unknown	unknown	unknown	+	+	+	-	unknown	-	+	+	unknown	-	unknown	unknown	unknown	+	+	unknown	+	+	+	+
802	AVDL	AVAL	+	+	+	-	+	+	+	+	+	+	+	-	+	+	+	+	-	+	+	+	+	+	+	+	unknown	+	unknown	+	+	+	-	unknown	-	+	+	unknown	-	unknown	+	+	+	+	+	+	+	+	+
803	AVDL	AVAR	+	+	+	-	+	+	+	+	+	+	+	-	+	+	+	+	-	+	+	+	+	+	+	+	unknown	+	unknown	+	+	+	-	unknown	-	+	+	unknown	-	unknown	+	+	+	+	+	+	+	+	+
804	AVDL	AVDR	unknown	unknown	+	+	unknown	unknown	+	unknown	unknown	unknown	unknown	+	unknown	+	unknown	+	+	+	unknown	+	+	unknown	unknown	unknown	unknown	+	unknown	unknown	unknown	unknown	+	unknown	+	unknown	unknown	unknown	+	unknown	+	+	unknown	unknown	+	unknown	unknown	unknown	unknown
805	AVDL	AVEL	-	-	+	-	-	-	+	-	-	-	-	-	-	+	-	-	-	+	-	+	+	-	-	-	unknown	+	unknown	-	-	-	-	unknown	-	-	-	unknown	-	unknown	+	+	-	-	+	-	-	-	-
806	AVDL	AVJL	unknown	unknown	+	unknown	unknown	unknown	+	unknown	unknown	unknown	unknown	unknown	unknown	+	unknown	unknown	unknown	+	unknown	+	+	unknown	unknown	unknown	unknown	+	unknown	unknown	unknown	unknown	unknown	unknown	unknown	unknown	unknown	unknown	unknown	unknown	+	+	unknown	unknown	+	unknown	unknown	unknown	unknown
807	AVDL	DA01	+	+	unknown	-	+	+	unknown	+	+	+	+	-	+	unknown	+	+	-	unknown	+	unknown	unknown	+	+	+	unknown	unknown	unknown	+	+	+	-	unknown	-	+	+	unknown	-	unknown	unknown	unknown	+	+	unknown	+	+	+	+
808	AVDL	DA02	+	+	unknown	-	+	+	unknown	+	+	+	+	-	+	unknown	+	+	-	unknown	+	unknown	unknown	+	+	+	unknown	unknown	unknown	+	+	+	-	unknown	-	+	+	unknown	-	unknown	unknown	unknown	+	+	unknown	+	+	+	+
809	AVDL	DA03	+	+	unknown	-	+	+	unknown	+	+	+	+	-	+	unknown	+	+	-	unknown	+	unknown	unknown	+	+	+	unknown	unknown	unknown	+	+	+	-	unknown	-	+	+	unknown	-	unknown	unknown	unknown	+	+	unknown	+	+	+	+
810	AVDL	DA04	+	+	unknown	-	+	+	unknown	+	+	+	+	-	+	unknown	+	+	-	unknown	+	unknown	unknown	+	+	+	unknown	unknown	unknown	+	+	+	-	unknown	-	+	+	unknown	-	unknown	unknown	unknown	+	+	unknown	+	+	+	+
811	AVDL	DA05	+	+	unknown	-	+	+	unknown	+	+	+	+	-	+	unknown	+	+	-	unknown	+	unknown	unknown	+	+	+	unknown	unknown	unknown	+	+	+	-	unknown	-	+	+	unknown	-	unknown	unknown	unknown	+	+	unknown	+	+	+	+
812	AVDL	DA08	+	+	+	-	+	+	+	+	+	+	+	-	+	+	+	+	-	+	+	+	+	+	+	+	unknown	+	unknown	+	+	+	-	unknown	-	+	+	unknown	-	unknown	+	+	+	+	+	+	+	+	+
813	AVDL	DVC	+	+	+	unknown	+	+	+	+	+	+	+	unknown	+	+	+	+	unknown	+	+	+	+	+	+	+	unknown	+	unknown	+	+	+	unknown	unknown	unknown	+	+	unknown	unknown	unknown	+	+	+	+	+	+	+	+	+
814	AVDL	LUAL	unknown	unknown	+	-	unknown	unknown	+	unknown	unknown	unknown	unknown	-	unknown	+	unknown	-	-	+	unknown	+	+	unknown	unknown	unknown	unknown	+	unknown	unknown	unknown	unknown	-	unknown	-	unknown	unknown	unknown	-	unknown	+	+	unknown	unknown	+	unknown	unknown	unknown	unknown
815	AVDL	PVCL	+	+	+	-	+	+	+	+	+	+	+	-	+	+	+	-	-	+	+	+	+	+	+	+	unknown	+	unknown	+	+	+	-	unknown	-	+	+	unknown	-	unknown	+	+	+	+	+	+	+	+	+
816	AVDL	SABD	unknown	unknown	+	-	unknown	unknown	+	unknown	unknown	unknown	unknown	-	unknown	+	unknown	-	-	+	unknown	+	+	unknown	unknown	unknown	unknown	+	unknown	unknown	unknown	unknown	-	unknown	-	unknown	unknown	unknown	-	unknown	+	+	unknown	unknown	+	unknown	unknown	unknown	unknown
817	AVDL	SABVL	unknown	unknown	+	-	unknown	unknown	+	unknown	unknown	unknown	unknown	-	unknown	+	unknown	-	-	+	unknown	+	+	unknown	unknown	unknown	unknown	+	unknown	unknown	unknown	unknown	-	unknown	-	unknown	unknown	unknown	-	unknown	+	+	unknown	unknown	+	unknown	unknown	unknown	unknown
818	AVDL	SABVR	unknown	unknown	+	-	unknown	unknown	+	unknown	unknown	unknown	unknown	-	unknown	+	unknown	-	-	+	unknown	+	+	unknown	unknown	unknown	unknown	+	unknown	unknown	unknown	unknown	-	unknown	-	unknown	unknown	unknown	-	unknown	+	+	unknown	unknown	+	unknown	unknown	unknown	unknown
819	AVDL	VA03	+	+	unknown	-	+	+	unknown	+	+	+	+	-	+	unknown	+	-	-	unknown	+	unknown	unknown	+	+	+	unknown	unknown	unknown	+	+	+	-	unknown	-	+	+	unknown	-	unknown	unknown	unknown	+	+	unknown	+	+	+	+
820	AVDL	VA05	+	+	unknown	-	+	+	unknown	+	+	+	+	-	+	unknown	+	-	-	unknown	+	unknown	unknown	+	+	+	unknown	unknown	unknown	+	+	+	-	unknown	-	+	+	unknown	-	unknown	unknown	unknown	+	+	unknown	+	+	+	+
821	AVDL	VA10	+	+	unknown	-	+	+	unknown	+	+	+	+	-	+	unknown	+	-	-	unknown	+	unknown	unknown	+	+	+	unknown	unknown	unknown	+	+	+	-	unknown	-	+	+	unknown	-	unknown	unknown	unknown	+	+	unknown	+	+	+	+
822	AVDL	VA12	+	+	-	-	+	+	-	+	+	+	+	-	+	-	+	-	-	-	+	-	-	+	+	+	unknown	-	unknown	+	+	+	-	unknown	-	+	+	unknown	-	unknown	-	-	+	+	-	+	+	+	+
823	AVDR	ALA	+	unknown	+	+	unknown	+	unknown	unknown	+	+	+	+	+	+	+	unknown	unknown	+	+	+	+	+	+	+	unknown	+	+	unknown	unknown	+	unknown	unknown	+	unknown	+	+	+	+	+	+	unknown	unknown	+	unknown	+	+	unknown
824	AVDR	AS10	+	-	+	+	unknown	+	unknown	unknown	+	+	+	+	+	+	+	unknown	unknown	+	+	+	+	+	+	+	unknown	+	+	-	unknown	+	unknown	-	+	unknown	+	+	+	+	+	+	unknown	unknown	+	unknown	+	+	-
825	AVDR	AS11	+	-	+	+	unknown	+	unknown	unknown	+	+	+	+	+	+	+	unknown	unknown	+	+	+	+	+	+	+	unknown	+	+	-	unknown	+	unknown	-	+	unknown	+	+	+	+	+	+	unknown	unknown	+	unknown	+	+	-
826	AVDR	AVAL	+	-	+	+	+	+	unknown	+	+	+	+	+	+	+	+	+	+	+	+	+	+	+	+	+	+	+	+	-	unknown	+	+	-	+	+	+	+	+	+	+	+	unknown	unknown	+	+	+	+	-
827	AVDR	AVAR	+	-	+	+	+	+	unknown	+	+	+	+	+	+	+	+	+	+	+	+	+	+	+	+	+	+	+	+	-	unknown	+	+	-	+	+	+	+	+	+	+	+	unknown	unknown	+	+	+	+	-
828	AVDR	AVBL	+	-	+	+	+	+	unknown	+	+	+	+	+	+	+	+	+	+	+	+	+	+	+	+	+	+	+	+	-	unknown	+	+	-	+	+	+	+	+	-	+	+	unknown	unknown	+	+	+	-	-
829	AVDR	AVDL	unknown	+	unknown	unknown	+	unknown	unknown	+	unknown	unknown	unknown	unknown	unknown	unknown	unknown	+	+	unknown	unknown	unknown	unknown	unknown	unknown	unknown	+	unknown	unknown	+	unknown	unknown	+	+	unknown	+	unknown	unknown	unknown	+	unknown	unknown	unknown	unknown	unknown	+	unknown	+	+
830	AVDR	AVER	-	-	-	-	+	-	unknown	+	-	-	-	-	-	-	-	+	+	-	-	-	-	-	-	-	+	-	-	-	unknown	-	+	-	-	+	-	-	-	-	-	-	unknown	unknown	-	+	-	-	-
831	AVDR	AVJR	unknown	unknown	unknown	unknown	+	unknown	unknown	+	unknown	unknown	unknown	unknown	unknown	unknown	unknown	+	+	unknown	unknown	unknown	unknown	unknown	unknown	unknown	+	unknown	unknown	unknown	unknown	unknown	+	unknown	unknown	+	unknown	unknown	unknown	unknown	unknown	unknown	unknown	unknown	unknown	+	unknown	unknown	unknown
832	AVDR	DA01	+	-	+	+	unknown	+	unknown	unknown	+	+	+	+	+	+	+	unknown	unknown	+	+	+	+	+	+	+	unknown	+	+	-	unknown	+	unknown	-	+	unknown	+	+	+	+	+	+	unknown	unknown	+	unknown	+	+	-
833	AVDR	DA02	+	-	+	+	unknown	+	unknown	unknown	+	+	+	+	+	+	+	unknown	unknown	+	+	+	+	+	+	+	unknown	+	+	-	unknown	+	unknown	-	+	unknown	+	+	+	+	+	+	unknown	unknown	+	unknown	+	+	-
834	AVDR	DA03	+	-	+	+	unknown	+	unknown	unknown	+	+	+	+	+	+	+	unknown	unknown	+	+	+	+	+	+	+	unknown	+	+	-	unknown	+	unknown	-	+	unknown	+	+	+	+	+	+	unknown	unknown	+	unknown	+	+	-
835	AVDR	DA04	+	-	+	+	unknown	+	unknown	unknown	+	+	+	+	+	+	+	unknown	unknown	+	+	+	+	+	+	+	unknown	+	+	-	unknown	+	unknown	-	+	unknown	+	+	+	+	+	+	unknown	unknown	+	unknown	+	+	-
836	AVDR	DA05	+	-	+	+	unknown	+	unknown	unknown	+	+	+	+	+	+	+	unknown	unknown	+	+	+	+	+	+	+	unknown	+	+	-	unknown	+	unknown	-	+	unknown	+	+	+	+	+	+	unknown	unknown	+	unknown	+	+	-
837	AVDR	DA08	+	-	+	+	+	+	unknown	+	+	+	+	+	+	+	+	+	+	+	+	+	+	+	+	+	+	+	+	-	unknown	+	+	-	+	+	+	+	+	+	+	+	unknown	unknown	+	+	+	+	-
838	AVDR	DB01	+	-	+	+	+	+	unknown	+	+	+	+	+	+	+	+	+	+	+	+	+	+	+	+	+	+	+	+	-	unknown	+	+	-	+	+	+	+	+	+	+	+	unknown	unknown	+	+	+	+	-
839	AVDR	DB04	+	-	+	+	+	+	unknown	+	+	+	+	+	+	+	+	+	+	+	+	+	+	+	+	+	+	+	+	-	unknown	+	+	-	+	+	+	+	+	+	+	+	unknown	unknown	+	+	+	+	-
840	AVDR	DVC	+	unknown	+	+	+	+	unknown	+	+	+	+	+	+	+	+	+	+	+	+	+	+	+	+	+	+	+	+	unknown	unknown	+	+	unknown	+	+	+	+	+	+	+	+	unknown	unknown	+	+	+	+	unknown
841	AVDR	LUAL	unknown	-	unknown	unknown	+	unknown	unknown	+	unknown	unknown	unknown	unknown	unknown	unknown	unknown	+	+	unknown	unknown	unknown	unknown	unknown	unknown	unknown	+	unknown	unknown	-	unknown	unknown	+	-	unknown	+	unknown	unknown	unknown	-	unknown	unknown	unknown	unknown	unknown	+	unknown	-	-
842	AVDR	PQR	unknown	unknown	unknown	unknown	unknown	unknown	unknown	unknown	unknown	unknown	unknown	unknown	unknown	unknown	unknown	unknown	unknown	unknown	unknown	unknown	unknown	unknown	unknown	unknown	unknown	unknown	unknown	unknown	unknown	unknown	unknown	unknown	unknown	unknown	unknown	unknown	unknown	unknown	unknown	unknown	unknown	unknown	unknown	unknown	unknown	unknown	unknown
843	AVDR	PVCR	+	-	+	+	+	+	unknown	+	+	+	+	+	+	+	+	+	+	+	+	+	+	+	+	+	+	+	+	-	unknown	+	+	-	+	+	+	+	+	-	+	+	unknown	unknown	+	+	+	-	-
844	AVDR	SABD	unknown	-	unknown	unknown	+	unknown	unknown	+	unknown	unknown	unknown	unknown	unknown	unknown	unknown	+	+	unknown	unknown	unknown	unknown	unknown	unknown	unknown	+	unknown	unknown	-	unknown	unknown	+	-	unknown	+	unknown	unknown	unknown	-	unknown	unknown	unknown	unknown	unknown	+	unknown	-	-
845	AVDR	SABVL	unknown	-	unknown	unknown	+	unknown	unknown	+	unknown	unknown	unknown	unknown	unknown	unknown	unknown	+	+	unknown	unknown	unknown	unknown	unknown	unknown	unknown	+	unknown	unknown	-	unknown	unknown	+	-	unknown	+	unknown	unknown	unknown	-	unknown	unknown	unknown	unknown	unknown	+	unknown	-	-
846	AVDR	SABVR	unknown	-	unknown	unknown	+	unknown	unknown	+	unknown	unknown	unknown	unknown	unknown	unknown	unknown	+	+	unknown	unknown	unknown	unknown	unknown	unknown	unknown	+	unknown	unknown	-	unknown	unknown	+	-	unknown	+	unknown	unknown	unknown	-	unknown	unknown	unknown	unknown	unknown	+	unknown	-	-
847	AVDR	VA02	+	-	+	+	unknown	+	unknown	unknown	+	+	+	+	+	+	+	unknown	unknown	+	+	+	+	+	+	+	unknown	+	+	-	unknown	+	unknown	-	+	unknown	+	+	+	-	+	+	unknown	unknown	+	unknown	+	-	-
848	AVDR	VA03	+	-	+	+	unknown	+	unknown	unknown	+	+	+	+	+	+	+	unknown	unknown	+	+	+	+	+	+	+	unknown	+	+	-	unknown	+	unknown	-	+	unknown	+	+	+	-	+	+	unknown	unknown	+	unknown	+	-	-
849	AVDR	VA05	+	-	+	+	unknown	+	unknown	unknown	+	+	+	+	+	+	+	unknown	unknown	+	+	+	+	+	+	+	unknown	+	+	-	unknown	+	unknown	-	+	unknown	+	+	+	-	+	+	unknown	unknown	+	unknown	+	-	-
850	AVDR	VA11	+	-	+	+	unknown	+	unknown	unknown	+	+	+	+	+	+	+	unknown	unknown	+	+	+	+	+	+	+	unknown	+	+	-	unknown	+	unknown	-	+	unknown	+	+	+	-	+	+	unknown	unknown	+	unknown	+	-	-
851	AVEL	ALML	+	+	unknown	unknown	unknown	+	unknown	+	+	unknown	+	+	-	unknown	+	+	+	unknown	-	unknown	unknown	unknown	+	unknown	+	+	unknown	unknown	+	+	unknown	+	+	+	unknown	unknown	unknown	unknown	unknown	+	+	+	unknown	+	unknown	-	unknown
852	AVEL	AS01	+	+	unknown	unknown	unknown	+	unknown	+	+	unknown	+	+	-	unknown	+	+	+	unknown	-	unknown	unknown	unknown	+	unknown	+	+	unknown	unknown	+	+	unknown	+	+	+	unknown	unknown	unknown	unknown	unknown	+	+	+	unknown	+	unknown	-	unknown
853	AVEL	AVAL	+	+	+	+	+	+	unknown	+	+	+	+	+	-	+	+	+	+	unknown	-	+	+	+	+	+	+	+	+	unknown	+	+	+	+	+	+	+	+	+	+	+	+	+	+	+	+	+	-	unknown
854	AVEL	AVAR	+	+	+	+	+	+	unknown	+	+	+	+	+	-	+	+	+	+	unknown	-	+	+	+	+	+	+	+	+	unknown	+	+	+	+	+	+	+	+	+	+	+	+	+	+	+	+	+	-	unknown
855	AVEL	AVDL	unknown	unknown	+	+	+	unknown	unknown	unknown	unknown	+	unknown	unknown	+	+	unknown	unknown	unknown	unknown	+	+	+	+	unknown	+	+	+	+	unknown	unknown	unknown	+	unknown	unknown	unknown	+	+	+	+	+	unknown	unknown	unknown	+	unknown	+	+	unknown
856	AVEL	DA01	+	+	unknown	unknown	unknown	+	unknown	+	+	unknown	+	+	-	unknown	+	+	+	unknown	-	unknown	unknown	unknown	+	unknown	+	+	unknown	unknown	+	+	unknown	+	+	+	unknown	unknown	unknown	unknown	unknown	+	+	+	unknown	+	unknown	-	unknown
857	AVEL	DA02	+	+	unknown	unknown	unknown	+	unknown	+	+	unknown	+	+	-	unknown	+	+	+	unknown	-	unknown	unknown	unknown	+	unknown	+	+	unknown	unknown	+	+	unknown	+	+	+	unknown	unknown	unknown	unknown	unknown	+	+	+	unknown	+	unknown	-	unknown
858	AVEL	DA03	+	+	unknown	unknown	unknown	+	unknown	+	+	unknown	+	+	-	unknown	+	+	+	unknown	-	unknown	unknown	unknown	+	unknown	+	+	unknown	unknown	+	+	unknown	+	+	+	unknown	unknown	unknown	unknown	unknown	+	+	+	unknown	+	unknown	-	unknown
859	AVEL	DB03	+	+	+	+	+	+	unknown	+	+	+	+	+	-	+	+	+	+	unknown	-	+	+	+	+	+	+	+	+	unknown	+	+	+	+	+	+	+	+	+	+	+	+	+	+	+	+	+	-	unknown
860	AVEL	PVCL	+	+	+	+	+	+	unknown	+	+	+	+	+	-	+	+	+	+	unknown	-	+	+	+	+	+	-	-	+	unknown	+	+	+	+	+	+	+	+	+	+	+	+	+	+	+	+	+	-	unknown
861	AVEL	PVCR	+	+	+	+	+	+	unknown	+	+	+	+	+	-	+	+	+	+	unknown	-	+	+	+	+	+	-	-	+	unknown	+	+	+	+	+	+	+	+	+	+	+	+	+	+	+	+	+	-	unknown
862	AVEL	PVT	+	+	unknown	unknown	unknown	+	unknown	+	+	unknown	+	+	+	unknown	+	+	+	unknown	+	unknown	unknown	unknown	+	unknown	+	+	unknown	unknown	+	+	unknown	+	+	+	unknown	unknown	unknown	unknown	unknown	+	+	+	unknown	+	unknown	+	unknown
863	AVEL	RMGL	unknown	unknown	+	+	+	unknown	unknown	unknown	unknown	+	unknown	unknown	unknown	+	unknown	unknown	unknown	unknown	unknown	+	+	+	unknown	+	unknown	unknown	+	unknown	unknown	unknown	+	unknown	unknown	unknown	+	+	+	+	+	unknown	unknown	unknown	+	unknown	+	unknown	unknown
864	AVEL	SABD	unknown	unknown	+	+	+	unknown	unknown	unknown	unknown	+	unknown	unknown	-	+	unknown	unknown	unknown	unknown	-	+	+	+	unknown	+	-	-	+	unknown	unknown	unknown	+	unknown	unknown	unknown	+	+	+	+	+	unknown	unknown	unknown	+	unknown	+	-	unknown
865	AVEL	SABVL	unknown	unknown	+	+	+	unknown	unknown	unknown	unknown	+	unknown	unknown	-	+	unknown	unknown	unknown	unknown	-	+	+	+	unknown	+	-	-	+	unknown	unknown	unknown	+	unknown	unknown	unknown	+	+	+	+	+	unknown	unknown	unknown	+	unknown	+	-	unknown
866	AVEL	SABVR	unknown	unknown	+	+	+	unknown	unknown	unknown	unknown	+	unknown	unknown	-	+	unknown	unknown	unknown	unknown	-	+	+	+	unknown	+	-	-	+	unknown	unknown	unknown	+	unknown	unknown	unknown	+	+	+	+	+	unknown	unknown	unknown	+	unknown	+	-	unknown
867	AVEL	VA01	+	+	unknown	unknown	unknown	+	unknown	+	+	unknown	+	+	-	unknown	+	+	+	unknown	-	unknown	unknown	unknown	+	unknown	-	-	unknown	unknown	+	+	unknown	+	+	+	unknown	unknown	unknown	unknown	unknown	+	+	+	unknown	+	unknown	-	unknown
868	AVEL	VA03	+	+	unknown	unknown	unknown	+	unknown	+	+	unknown	+	+	-	unknown	+	+	+	unknown	-	unknown	unknown	unknown	+	unknown	-	-	unknown	unknown	+	+	unknown	+	+	+	unknown	unknown	unknown	unknown	unknown	+	+	+	unknown	+	unknown	-	unknown
869	AVEL	VD02	+	+	unknown	unknown	unknown	+	unknown	+	+	unknown	+	+	unknown	unknown	+	+	+	unknown	unknown	unknown	unknown	unknown	+	unknown	+	+	unknown	unknown	+	+	unknown	+	+	+	unknown	unknown	unknown	unknown	unknown	+	+	+	unknown	+	unknown	unknown	unknown
870	AVEL	VD03	+	+	unknown	unknown	unknown	+	unknown	+	+	unknown	+	+	unknown	unknown	+	+	+	unknown	unknown	unknown	unknown	unknown	+	unknown	+	+	unknown	unknown	+	+	unknown	+	+	+	unknown	unknown	unknown	unknown	unknown	+	+	+	unknown	+	unknown	unknown	unknown
871	AVER	AIZR	-	-	unknown	-	-	unknown	-	-	-	-	-	unknown	-	-	unknown	-	-	unknown	unknown	unknown	-	-	-	-	-	-	-	-	unknown	-	unknown	unknown	-	unknown	unknown	unknown	unknown	unknown	-	unknown	-	-	-	unknown	unknown	unknown	unknown
872	AVER	AS01	+	+	unknown	+	+	unknown	+	+	+	+	+	unknown	+	+	unknown	+	+	unknown	unknown	unknown	-	-	+	+	-	+	+	-	unknown	-	unknown	unknown	+	unknown	unknown	unknown	unknown	unknown	+	unknown	-	+	-	unknown	unknown	unknown	unknown
873	AVER	AS02	+	+	unknown	+	+	unknown	+	+	+	+	+	unknown	+	+	unknown	+	+	unknown	unknown	unknown	-	-	+	+	-	+	+	-	unknown	-	unknown	unknown	+	unknown	unknown	unknown	unknown	unknown	+	unknown	-	+	-	unknown	unknown	unknown	unknown
874	AVER	AS03	+	+	unknown	+	+	unknown	+	+	+	+	+	unknown	+	+	unknown	+	+	unknown	unknown	unknown	-	-	+	+	-	+	+	-	unknown	-	unknown	unknown	+	unknown	unknown	unknown	unknown	unknown	+	unknown	-	+	-	unknown	unknown	unknown	unknown
875	AVER	AVAL	+	+	+	+	+	+	+	+	+	+	+	+	+	+	unknown	+	+	+	+	+	-	-	+	+	-	+	+	-	+	-	unknown	+	+	+	+	+	unknown	+	+	unknown	-	+	-	+	unknown	+	unknown
876	AVER	AVAR	+	+	+	+	+	+	+	+	+	+	+	+	+	+	unknown	+	+	+	+	+	-	-	+	+	-	+	+	-	+	-	unknown	+	+	+	+	+	unknown	+	+	unknown	-	+	-	+	unknown	+	unknown
877	AVER	AVDL	unknown	unknown	+	unknown	unknown	+	unknown	unknown	unknown	unknown	unknown	+	unknown	unknown	unknown	+	unknown	+	+	+	+	+	unknown	unknown	+	unknown	unknown	+	+	+	unknown	+	unknown	+	+	+	unknown	+	unknown	unknown	+	unknown	+	+	unknown	+	unknown
878	AVER	AVDR	unknown	unknown	+	unknown	unknown	+	unknown	unknown	unknown	unknown	unknown	+	unknown	unknown	unknown	+	unknown	+	+	+	+	+	unknown	unknown	+	unknown	unknown	+	+	+	unknown	+	unknown	+	+	+	unknown	+	unknown	unknown	+	unknown	+	+	unknown	+	unknown
879	AVER	AVEL	-	-	+	-	-	+	-	-	-	-	-	+	-	-	unknown	-	-	+	+	+	-	-	-	-	-	-	-	-	+	-	unknown	+	-	+	+	+	unknown	+	-	unknown	-	-	-	+	unknown	+	unknown
880	AVER	CEPDL	unknown	unknown	unknown	unknown	unknown	unknown	unknown	unknown	unknown	unknown	unknown	unknown	unknown	unknown	unknown	-	unknown	unknown	unknown	unknown	-	-	unknown	unknown	-	unknown	unknown	-	unknown	-	unknown	unknown	unknown	unknown	unknown	unknown	unknown	unknown	unknown	unknown	-	unknown	-	unknown	unknown	unknown	unknown
881	AVER	DA01	+	+	unknown	+	+	unknown	+	+	+	+	+	unknown	+	+	unknown	+	+	unknown	unknown	unknown	-	-	+	+	-	+	+	-	unknown	-	unknown	unknown	+	unknown	unknown	unknown	unknown	unknown	+	unknown	-	+	-	unknown	unknown	unknown	unknown
882	AVER	DA02	+	+	unknown	+	+	unknown	+	+	+	+	+	unknown	+	+	unknown	+	+	unknown	unknown	unknown	-	-	+	+	-	+	+	-	unknown	-	unknown	unknown	+	unknown	unknown	unknown	unknown	unknown	+	unknown	-	+	-	unknown	unknown	unknown	unknown
883	AVER	DA03	+	+	unknown	+	+	unknown	+	+	+	+	+	unknown	+	+	unknown	+	+	unknown	unknown	unknown	-	-	+	+	-	+	+	-	unknown	-	unknown	unknown	+	unknown	unknown	unknown	unknown	unknown	+	unknown	-	+	-	unknown	unknown	unknown	unknown
884	AVER	DB03	+	+	+	+	+	+	+	+	+	+	+	+	+	+	unknown	+	+	+	+	+	-	-	+	+	-	+	+	-	+	-	unknown	+	+	+	+	+	unknown	+	+	unknown	-	+	-	+	unknown	+	unknown
885	AVER	OLLL	-	-	unknown	-	-	unknown	-	-	-	-	-	unknown	-	-	unknown	-	-	unknown	unknown	unknown	-	-	-	-	-	-	-	-	unknown	-	unknown	unknown	-	unknown	unknown	unknown	unknown	unknown	-	unknown	-	-	-	unknown	unknown	unknown	unknown
886	AVER	RIMR	+	+	+	+	+	+	+	+	+	+	+	+	+	+	unknown	+	+	+	+	+	unknown	unknown	+	+	unknown	+	+	unknown	+	unknown	unknown	+	+	+	+	+	unknown	+	+	unknown	unknown	+	unknown	+	unknown	+	unknown
887	AVER	RMGR	unknown	unknown	+	unknown	unknown	+	unknown	unknown	unknown	unknown	unknown	+	unknown	unknown	unknown	unknown	unknown	+	+	+	unknown	unknown	unknown	unknown	unknown	unknown	unknown	unknown	+	unknown	unknown	+	unknown	+	+	+	unknown	+	unknown	unknown	unknown	unknown	unknown	+	unknown	+	unknown
888	AVER	SABD	unknown	unknown	+	unknown	unknown	+	unknown	unknown	unknown	unknown	unknown	+	unknown	unknown	unknown	-	unknown	+	+	+	-	-	unknown	unknown	-	unknown	unknown	-	+	-	unknown	+	unknown	+	+	+	unknown	+	unknown	unknown	-	unknown	-	+	unknown	+	unknown
889	AVER	SABVL	unknown	unknown	+	unknown	unknown	+	unknown	unknown	unknown	unknown	unknown	+	unknown	unknown	unknown	-	unknown	+	+	+	-	-	unknown	unknown	-	unknown	unknown	-	+	-	unknown	+	unknown	+	+	+	unknown	+	unknown	unknown	-	unknown	-	+	unknown	+	unknown
890	AVER	SABVR	unknown	unknown	+	unknown	unknown	+	unknown	unknown	unknown	unknown	unknown	+	unknown	unknown	unknown	-	unknown	+	+	+	-	-	unknown	unknown	-	unknown	unknown	-	+	-	unknown	+	unknown	+	+	+	unknown	+	unknown	unknown	-	unknown	-	+	unknown	+	unknown
891	AVER	URXR	-	-	unknown	-	-	unknown	-	-	-	-	-	unknown	-	-	unknown	-	-	unknown	unknown	unknown	-	-	-	-	-	-	-	-	unknown	-	unknown	unknown	-	unknown	unknown	unknown	unknown	unknown	-	unknown	-	-	-	unknown	unknown	unknown	unknown
892	AVER	VA01	+	+	unknown	+	+	unknown	+	+	+	+	+	unknown	+	+	unknown	-	+	unknown	unknown	unknown	-	-	+	+	-	+	+	-	unknown	-	unknown	unknown	+	unknown	unknown	unknown	unknown	unknown	+	unknown	-	+	-	unknown	unknown	unknown	unknown
893	AVER	VA02	+	+	unknown	+	+	unknown	+	+	+	+	+	unknown	+	+	unknown	-	+	unknown	unknown	unknown	-	-	+	+	-	+	+	-	unknown	-	unknown	unknown	+	unknown	unknown	unknown	unknown	unknown	+	unknown	-	+	-	unknown	unknown	unknown	unknown
894	AVER	VA03	+	+	unknown	+	+	unknown	+	+	+	+	+	unknown	+	+	unknown	-	+	unknown	unknown	unknown	-	-	+	+	-	+	+	-	unknown	-	unknown	unknown	+	unknown	unknown	unknown	unknown	unknown	+	unknown	-	+	-	unknown	unknown	unknown	unknown
895	AVER	VA04	+	+	unknown	+	+	unknown	+	+	+	+	+	unknown	+	+	unknown	-	+	unknown	unknown	unknown	-	-	+	+	-	+	+	-	unknown	-	unknown	unknown	+	unknown	unknown	unknown	unknown	unknown	+	unknown	-	+	-	unknown	unknown	unknown	unknown
896	AVFL	AIML	-	unknown	-	unknown	unknown	unknown	-	unknown	unknown	unknown	unknown	unknown	unknown	unknown	unknown	unknown	-	unknown	unknown	unknown	unknown	unknown	unknown	unknown	unknown	unknown	-	unknown	unknown	unknown	unknown	unknown	-	unknown	unknown	unknown	unknown	unknown	unknown	unknown	unknown	unknown	unknown	unknown	unknown	unknown	unknown
897	AVFL	AS10	-	+	+	+	+	+	-	+	+	+	+	+	unknown	+	+	+	-	unknown	+	unknown	+	unknown	+	unknown	+	unknown	-	unknown	unknown	+	unknown	+	+	+	+	+	+	+	unknown	unknown	+	+	+	unknown	unknown	unknown	+
898	AVFL	AVBL	-	+	-	+	+	+	-	+	+	+	+	+	+	+	+	+	-	+	+	+	+	unknown	+	+	+	+	-	unknown	+	+	+	+	-	+	+	+	+	+	+	+	+	+	+	+	+	+	+
899	AVFL	AVBR	-	+	-	+	+	+	-	+	+	+	+	+	+	+	+	+	-	+	+	+	+	unknown	+	+	+	+	-	unknown	+	+	+	+	-	+	+	+	+	+	+	+	+	+	+	+	+	+	+
900	AVFL	AVFR	-	unknown	-	unknown	unknown	unknown	-	unknown	unknown	unknown	unknown	unknown	unknown	unknown	unknown	unknown	-	unknown	unknown	unknown	unknown	unknown	unknown	unknown	unknown	unknown	-	unknown	unknown	unknown	unknown	unknown	-	unknown	unknown	unknown	unknown	unknown	unknown	unknown	unknown	unknown	unknown	unknown	unknown	unknown	unknown
901	AVFL	AVG	unknown	+	+	+	+	+	unknown	+	+	+	+	+	+	+	+	+	unknown	+	+	+	+	unknown	+	+	+	+	unknown	unknown	+	+	+	+	+	+	+	+	+	+	+	+	+	+	+	+	+	+	+
902	AVFL	AVHL	-	unknown	-	unknown	unknown	unknown	-	unknown	unknown	unknown	unknown	unknown	+	unknown	unknown	unknown	-	+	unknown	+	unknown	unknown	unknown	+	unknown	+	-	unknown	+	unknown	+	unknown	-	unknown	unknown	unknown	unknown	unknown	+	+	unknown	unknown	unknown	+	+	+	unknown
903	AVFL	AVHR	-	unknown	-	unknown	unknown	unknown	-	unknown	unknown	unknown	unknown	unknown	+	unknown	unknown	unknown	-	+	unknown	+	unknown	unknown	unknown	+	unknown	+	-	unknown	+	unknown	+	unknown	-	unknown	unknown	unknown	unknown	unknown	+	+	unknown	unknown	unknown	+	+	+	unknown
904	AVFL	AVJL	unknown	unknown	unknown	unknown	unknown	unknown	unknown	unknown	unknown	unknown	unknown	unknown	+	unknown	unknown	unknown	unknown	+	unknown	+	unknown	unknown	unknown	+	unknown	+	unknown	unknown	+	unknown	+	unknown	unknown	unknown	unknown	unknown	unknown	unknown	+	+	unknown	unknown	unknown	+	+	+	unknown
905	AVFL	AVL	unknown	unknown	unknown	unknown	unknown	unknown	unknown	unknown	unknown	unknown	unknown	unknown	-	unknown	unknown	unknown	unknown	-	unknown	-	unknown	unknown	unknown	-	unknown	-	unknown	unknown	-	unknown	-	unknown	unknown	unknown	unknown	unknown	unknown	unknown	-	-	unknown	unknown	unknown	-	-	-	unknown
906	AVFL	DVB	unknown	+	+	+	+	+	unknown	+	+	+	+	+	unknown	+	+	+	unknown	unknown	+	unknown	+	unknown	+	unknown	+	unknown	unknown	unknown	unknown	+	unknown	+	+	+	+	+	+	+	unknown	unknown	+	+	+	unknown	unknown	unknown	+
907	AVFL	HSNL	-	+	-	+	+	+	-	+	+	+	+	+	+	+	+	+	-	+	+	+	+	unknown	+	+	+	+	-	unknown	+	+	+	+	-	+	+	+	+	+	+	+	+	+	+	+	+	+	+
908	AVFL	HSNR	-	+	-	+	+	+	-	+	+	+	+	+	+	+	+	+	-	+	+	+	+	unknown	+	+	+	+	-	unknown	+	+	+	+	-	+	+	+	+	+	+	+	+	+	+	+	+	+	+
909	AVFL	PVNL	unknown	+	+	+	+	+	unknown	+	+	+	+	+	+	+	+	+	unknown	+	+	+	+	unknown	+	+	+	+	unknown	unknown	+	+	+	+	+	+	+	+	+	+	+	+	+	+	+	+	+	+	+
910	AVFL	PVQL	-	+	+	+	+	+	-	+	+	+	+	+	+	+	+	+	-	+	+	+	+	unknown	+	+	+	+	-	unknown	+	+	+	+	+	+	+	+	+	+	+	+	+	+	+	+	+	+	+
911	AVFL	RIFL	unknown	unknown	unknown	unknown	unknown	unknown	unknown	unknown	unknown	unknown	unknown	unknown	+	unknown	unknown	unknown	unknown	+	unknown	+	unknown	unknown	unknown	+	unknown	+	unknown	unknown	+	unknown	+	unknown	unknown	unknown	unknown	unknown	unknown	unknown	+	+	unknown	unknown	unknown	+	+	+	unknown
912	AVFL	RIFR	unknown	unknown	unknown	unknown	unknown	unknown	unknown	unknown	unknown	unknown	unknown	unknown	+	unknown	unknown	unknown	unknown	+	unknown	+	unknown	unknown	unknown	+	unknown	+	unknown	unknown	+	unknown	+	unknown	unknown	unknown	unknown	unknown	unknown	unknown	+	+	unknown	unknown	unknown	+	+	+	unknown
913	AVFL	SMBVL	unknown	-	-	-	-	-	unknown	-	-	-	-	-	unknown	-	-	-	unknown	unknown	-	unknown	-	unknown	-	unknown	-	unknown	unknown	unknown	unknown	-	unknown	-	-	-	-	-	-	-	unknown	unknown	-	-	-	unknown	unknown	unknown	-
914	AVFL	VB01	-	+	+	+	+	+	-	+	+	+	+	+	+	+	+	+	-	+	+	+	+	unknown	+	+	+	+	-	unknown	+	+	+	+	+	+	+	+	+	+	+	+	+	+	+	+	+	+	+
915	AVFL	VB02	-	+	+	+	+	+	-	+	+	+	+	+	+	+	+	+	-	+	+	+	+	unknown	+	+	+	+	-	unknown	+	+	+	+	+	+	+	+	+	+	+	+	+	+	+	+	+	+	+
916	AVFL	VC01	-	+	-	+	+	+	-	+	+	+	+	+	+	+	+	+	-	+	+	+	+	unknown	+	+	+	+	-	unknown	+	+	+	+	-	+	+	+	+	+	+	+	+	+	+	+	+	+	+
917	AVFR	AIAL	unknown	unknown	unknown	unknown	unknown	unknown	unknown	unknown	unknown	unknown	unknown	unknown	unknown	unknown	unknown	unknown	unknown	unknown	unknown	unknown	unknown	unknown	unknown	unknown	unknown	unknown	unknown	unknown	unknown	unknown	unknown	unknown	unknown	unknown	unknown	unknown	unknown	unknown	unknown	unknown	unknown	unknown	unknown	unknown	unknown	unknown	unknown
918	AVFR	AIML	-	unknown	unknown	-	unknown	unknown	unknown	unknown	unknown	-	unknown	unknown	unknown	unknown	unknown	unknown	unknown	unknown	unknown	unknown	unknown	unknown	unknown	unknown	unknown	unknown	unknown	unknown	-	unknown	unknown	-	unknown	unknown	-	unknown	unknown	unknown	unknown	unknown	unknown	unknown	unknown	unknown	unknown	unknown	unknown
919	AVFR	ASHR	-	unknown	unknown	-	unknown	unknown	unknown	unknown	unknown	-	unknown	unknown	unknown	unknown	unknown	unknown	unknown	unknown	unknown	unknown	unknown	unknown	unknown	unknown	unknown	unknown	unknown	unknown	-	unknown	unknown	-	unknown	unknown	-	unknown	unknown	unknown	unknown	unknown	unknown	unknown	unknown	unknown	unknown	unknown	unknown
920	AVFR	AVAL	-	unknown	+	+	+	+	+	unknown	+	-	+	+	+	+	+	+	+	+	unknown	+	+	unknown	+	+	+	+	+	+	-	+	+	+	+	+	-	+	+	+	+	+	+	+	+	+	+	+	+
921	AVFR	AVBL	-	unknown	+	-	+	+	+	unknown	+	-	+	+	+	+	+	+	+	+	unknown	+	+	unknown	+	+	+	+	+	+	-	+	+	-	+	+	-	+	+	+	+	+	+	+	+	+	+	+	+
922	AVFR	AVBR	-	unknown	+	-	+	+	+	unknown	+	-	+	+	+	+	+	+	+	+	unknown	+	+	unknown	+	+	+	+	+	+	-	+	+	-	+	+	-	+	+	+	+	+	+	+	+	+	+	+	+
923	AVFR	AVFL	-	unknown	unknown	-	unknown	unknown	unknown	unknown	unknown	-	unknown	unknown	unknown	unknown	unknown	unknown	unknown	unknown	unknown	unknown	unknown	unknown	unknown	unknown	unknown	unknown	unknown	unknown	-	unknown	unknown	-	unknown	unknown	-	unknown	unknown	unknown	unknown	unknown	unknown	unknown	unknown	unknown	unknown	unknown	unknown
924	AVFR	AVG	unknown	unknown	+	+	+	+	+	unknown	+	unknown	+	+	+	+	+	+	+	+	unknown	+	+	unknown	+	+	+	+	+	+	unknown	+	+	+	+	+	unknown	+	+	+	+	+	+	+	+	+	+	+	+
925	AVFR	AVHL	-	unknown	unknown	-	unknown	unknown	+	unknown	unknown	-	unknown	+	unknown	unknown	+	unknown	unknown	unknown	unknown	+	unknown	unknown	unknown	unknown	unknown	+	unknown	unknown	-	unknown	+	-	+	unknown	-	unknown	unknown	+	unknown	unknown	unknown	+	unknown	+	unknown	unknown	unknown
926	AVFR	AVHR	-	unknown	unknown	-	unknown	unknown	+	unknown	unknown	-	unknown	+	unknown	unknown	+	unknown	unknown	unknown	unknown	+	unknown	unknown	unknown	unknown	unknown	+	unknown	unknown	-	unknown	+	-	+	unknown	-	unknown	unknown	+	unknown	unknown	unknown	+	unknown	+	unknown	unknown	unknown
927	AVFR	AVJL	unknown	unknown	unknown	unknown	unknown	unknown	+	unknown	unknown	unknown	unknown	+	unknown	unknown	+	unknown	unknown	unknown	unknown	+	unknown	unknown	unknown	unknown	unknown	+	unknown	unknown	unknown	unknown	+	unknown	+	unknown	unknown	unknown	unknown	+	unknown	unknown	unknown	+	unknown	+	unknown	unknown	unknown
928	AVFR	HSNL	-	unknown	+	-	+	+	+	unknown	+	-	+	+	+	+	+	+	+	+	unknown	+	+	unknown	+	+	+	+	+	+	-	+	+	-	+	+	-	+	+	+	+	+	+	+	+	+	+	+	+
929	AVFR	HSNR	-	unknown	+	-	+	+	+	unknown	+	-	+	+	+	+	+	+	+	+	unknown	+	+	unknown	+	+	+	+	+	+	-	+	+	-	+	+	-	+	+	+	+	+	+	+	+	+	+	+	+
930	AVFR	PVCR	-	unknown	+	-	+	+	+	unknown	+	-	+	+	+	+	+	+	+	+	unknown	+	+	unknown	+	+	+	+	+	+	-	+	+	-	+	+	-	+	+	+	+	+	+	+	+	+	+	+	+
931	AVFR	PVDL	-	unknown	+	unknown	+	+	unknown	unknown	+	-	+	unknown	+	+	unknown	+	+	+	unknown	unknown	+	unknown	+	+	+	unknown	+	+	-	+	unknown	unknown	unknown	+	-	+	+	unknown	+	+	+	unknown	+	unknown	+	+	+
932	AVFR	PVPR	unknown	unknown	unknown	unknown	unknown	unknown	unknown	unknown	unknown	unknown	unknown	unknown	unknown	unknown	unknown	unknown	unknown	unknown	unknown	unknown	unknown	unknown	unknown	unknown	unknown	unknown	unknown	unknown	unknown	unknown	unknown	unknown	unknown	unknown	unknown	unknown	unknown	unknown	unknown	unknown	unknown	unknown	unknown	unknown	unknown	unknown	unknown
933	AVFR	PVQL	-	unknown	+	+	+	+	+	unknown	+	-	+	+	+	+	+	+	+	+	unknown	+	+	unknown	+	+	+	+	+	+	-	+	+	+	+	+	-	+	+	+	+	+	+	+	+	+	+	+	+
934	AVFR	RMDDL	unknown	unknown	-	-	-	-	+	unknown	-	unknown	-	+	-	-	+	-	-	-	unknown	+	-	unknown	-	-	-	+	-	-	unknown	-	+	-	+	-	unknown	-	-	+	-	-	-	+	-	+	-	-	-
935	AVFR	RMGL	unknown	unknown	unknown	unknown	unknown	unknown	+	unknown	unknown	unknown	unknown	+	unknown	unknown	+	unknown	unknown	unknown	unknown	+	unknown	unknown	unknown	unknown	unknown	+	unknown	unknown	unknown	unknown	+	unknown	+	unknown	unknown	unknown	unknown	+	unknown	unknown	unknown	+	unknown	+	unknown	unknown	unknown
936	AVFR	VA02	-	unknown	+	-	+	+	unknown	unknown	+	-	+	unknown	+	+	unknown	+	+	+	unknown	unknown	+	unknown	+	+	+	unknown	+	+	-	+	unknown	-	unknown	+	-	+	+	unknown	+	+	+	unknown	+	unknown	+	+	+
937	AVG	AVAL	+	+	unknown	+	+	+	+	+	+	+	+	+	+	+	+	+	-	+	+	+	+	+	+	+	+	+	+	+	+	+	+	+	-	-	-	+	+	-	-	+	+	+	+	-	+	+	unknown
938	AVG	AVAR	+	+	unknown	+	+	+	+	+	+	+	+	+	+	+	+	+	-	+	+	+	+	+	+	+	+	+	+	+	+	+	+	+	-	-	-	+	+	-	-	+	+	+	+	-	+	+	unknown
939	AVG	AVBL	+	+	unknown	+	+	+	+	+	+	+	+	+	-	+	+	+	-	+	+	+	+	+	+	+	+	+	+	+	+	+	+	+	-	-	-	+	+	-	-	+	+	+	-	-	+	+	unknown
940	AVG	AVBR	+	+	unknown	+	+	+	+	+	+	+	+	+	-	+	+	+	-	+	+	+	+	+	+	+	+	+	+	+	+	+	+	+	-	-	-	+	+	-	-	+	+	+	-	-	+	+	unknown
941	AVG	AVDL	unknown	unknown	unknown	+	unknown	unknown	+	+	unknown	+	+	+	+	+	unknown	unknown	+	+	unknown	unknown	unknown	unknown	unknown	unknown	+	unknown	unknown	unknown	unknown	unknown	unknown	+	+	+	+	+	unknown	+	+	unknown	+	+	+	+	unknown	unknown	unknown
942	AVG	AVDR	unknown	unknown	unknown	+	unknown	unknown	+	+	unknown	+	+	+	+	+	unknown	unknown	+	+	unknown	unknown	unknown	unknown	unknown	unknown	+	unknown	unknown	unknown	unknown	unknown	unknown	+	+	+	+	+	unknown	+	+	unknown	+	+	+	+	unknown	unknown	unknown
943	AVG	AVER	-	-	unknown	+	-	-	+	+	-	+	+	+	-	+	-	-	-	+	-	-	-	-	-	-	+	-	-	-	-	-	-	+	-	-	-	+	-	-	-	-	+	+	-	-	-	-	unknown
944	AVG	AVFL	unknown	unknown	unknown	unknown	unknown	unknown	unknown	unknown	unknown	unknown	unknown	unknown	-	unknown	unknown	unknown	-	unknown	unknown	unknown	unknown	unknown	unknown	unknown	unknown	unknown	unknown	unknown	unknown	unknown	unknown	unknown	-	-	-	unknown	unknown	-	-	unknown	unknown	unknown	-	-	unknown	unknown	unknown
945	AVG	AVG	+	+	unknown	+	+	+	+	+	+	+	+	+	+	+	+	+	unknown	+	+	+	+	+	+	+	+	+	+	+	+	+	+	+	unknown	unknown	unknown	+	+	unknown	unknown	+	+	+	+	unknown	+	+	unknown
946	AVG	AVJL	unknown	unknown	unknown	+	unknown	unknown	+	+	unknown	+	+	+	unknown	+	unknown	unknown	unknown	+	unknown	unknown	unknown	unknown	unknown	unknown	+	unknown	unknown	unknown	unknown	unknown	unknown	+	unknown	unknown	unknown	+	unknown	unknown	unknown	unknown	+	+	unknown	unknown	unknown	unknown	unknown
947	AVG	AVJR	unknown	unknown	unknown	+	unknown	unknown	+	+	unknown	+	+	+	unknown	+	unknown	unknown	unknown	+	unknown	unknown	unknown	unknown	unknown	unknown	+	unknown	unknown	unknown	unknown	unknown	unknown	+	unknown	unknown	unknown	+	unknown	unknown	unknown	unknown	+	+	unknown	unknown	unknown	unknown	unknown
948	AVG	DA08	+	+	unknown	+	+	+	+	+	+	+	+	+	+	+	+	+	-	+	+	+	+	+	+	+	+	+	+	+	+	+	+	+	-	-	-	+	+	-	-	+	+	+	+	-	+	+	unknown
949	AVG	DVC	+	+	unknown	+	+	+	+	+	+	+	+	+	+	+	+	+	unknown	+	+	+	+	+	+	+	+	+	+	+	+	+	+	+	unknown	unknown	unknown	+	+	unknown	unknown	+	+	+	+	unknown	+	+	unknown
950	AVG	PHAL	-	-	unknown	-	-	-	unknown	unknown	-	unknown	unknown	unknown	-	unknown	-	-	unknown	unknown	-	-	-	-	-	-	unknown	-	-	-	-	-	-	unknown	unknown	unknown	unknown	unknown	-	unknown	unknown	-	unknown	unknown	-	unknown	-	-	unknown
951	AVG	PVCL	+	+	unknown	+	+	+	+	+	+	+	+	+	-	+	+	+	-	+	+	+	+	+	+	+	+	+	+	+	+	+	+	+	-	-	-	+	+	-	-	+	+	+	-	-	+	+	unknown
952	AVG	PVCR	+	+	unknown	+	+	+	+	+	+	+	+	+	-	+	+	+	-	+	+	+	+	+	+	+	+	+	+	+	+	+	+	+	-	-	-	+	+	-	-	+	+	+	-	-	+	+	unknown
953	AVG	PVNL	+	+	unknown	+	+	+	+	+	+	+	+	+	+	+	+	+	unknown	+	+	+	+	+	+	+	+	+	+	+	+	+	+	+	unknown	unknown	unknown	+	+	unknown	unknown	+	+	+	+	unknown	+	+	unknown
954	AVG	PVNR	+	+	unknown	+	+	+	+	+	+	+	+	+	+	+	+	+	unknown	+	+	+	+	+	+	+	+	+	+	+	+	+	+	+	unknown	unknown	unknown	+	+	unknown	unknown	+	+	+	+	unknown	+	+	unknown
955	AVG	PVQR	+	+	unknown	+	+	+	+	+	+	+	+	+	+	+	+	+	-	+	+	+	+	+	+	+	+	+	+	+	+	+	+	+	-	-	-	+	+	-	-	+	+	+	+	-	+	+	unknown
956	AVG	PVT	+	+	unknown	+	+	+	unknown	unknown	+	unknown	unknown	unknown	+	unknown	+	+	+	unknown	+	+	+	+	+	+	unknown	+	+	+	+	+	+	unknown	+	+	+	unknown	+	+	+	+	unknown	unknown	+	+	+	+	unknown
957	AVG	VA06	+	+	unknown	+	+	+	unknown	unknown	+	unknown	unknown	unknown	-	unknown	+	+	-	unknown	+	+	+	+	+	+	unknown	+	+	+	+	+	+	unknown	-	-	-	unknown	+	-	-	+	unknown	unknown	-	-	+	+	unknown
958	AVG	VA11	+	+	unknown	+	+	+	unknown	unknown	+	unknown	unknown	unknown	-	unknown	+	+	-	unknown	+	+	+	+	+	+	unknown	+	+	+	+	+	+	unknown	-	-	-	unknown	+	-	-	+	unknown	unknown	-	-	+	+	unknown
959	AVG	VC01	+	+	unknown	+	+	+	+	+	+	+	+	+	-	+	+	+	-	+	+	+	+	+	+	+	+	+	+	+	+	+	+	+	-	-	-	+	+	-	-	+	+	+	-	-	+	+	unknown
960	AVHL	ADFR	unknown	unknown	unknown	unknown	unknown	unknown	unknown	unknown	unknown	unknown	unknown	unknown	unknown	unknown	unknown	unknown	unknown	unknown	unknown	unknown	unknown	unknown	unknown	unknown	unknown	unknown	unknown	unknown	unknown	unknown	unknown	unknown	unknown	unknown	unknown	unknown	unknown	unknown	unknown	unknown	unknown	unknown	unknown	unknown	unknown	unknown	unknown
961	AVHL	ASHR	unknown	unknown	unknown	unknown	unknown	unknown	unknown	unknown	unknown	unknown	unknown	-	unknown	unknown	unknown	unknown	unknown	unknown	unknown	unknown	-	unknown	unknown	unknown	unknown	-	unknown	unknown	unknown	unknown	unknown	unknown	unknown	unknown	unknown	unknown	unknown	unknown	unknown	unknown	unknown	unknown	unknown	unknown	unknown	-	unknown
962	AVHL	AVAR	unknown	+	unknown	+	+	+	+	unknown	+	+	+	+	+	+	+	+	+	+	+	+	-	+	+	+	+	-	+	+	+	+	+	+	+	+	+	+	+	+	+	+	+	+	+	+	+	-	unknown
963	AVHL	AVBL	unknown	+	unknown	+	+	+	+	unknown	+	+	+	-	+	+	+	+	+	+	+	+	-	+	+	+	+	-	+	+	+	+	+	+	+	+	+	+	+	+	+	+	+	+	+	+	+	-	unknown
964	AVHL	AVBR	unknown	+	unknown	+	+	+	+	unknown	+	+	+	-	+	+	+	+	+	+	+	+	-	+	+	+	+	-	+	+	+	+	+	+	+	+	+	+	+	+	+	+	+	+	+	+	+	-	unknown
965	AVHL	AVDL	unknown	unknown	unknown	unknown	unknown	+	unknown	unknown	+	+	+	+	unknown	+	unknown	+	unknown	+	+	unknown	+	unknown	unknown	unknown	+	+	+	+	unknown	+	unknown	unknown	unknown	+	unknown	unknown	unknown	+	+	unknown	unknown	unknown	unknown	unknown	unknown	+	unknown
966	AVHL	AVFL	unknown	unknown	unknown	unknown	unknown	unknown	unknown	unknown	unknown	unknown	unknown	-	unknown	unknown	unknown	unknown	unknown	unknown	unknown	unknown	-	unknown	unknown	unknown	unknown	-	unknown	unknown	unknown	unknown	unknown	unknown	unknown	unknown	unknown	unknown	unknown	unknown	unknown	unknown	unknown	unknown	unknown	unknown	unknown	-	unknown
967	AVHL	AVFR	unknown	unknown	unknown	unknown	unknown	unknown	unknown	unknown	unknown	unknown	unknown	-	unknown	unknown	unknown	unknown	unknown	unknown	unknown	unknown	-	unknown	unknown	unknown	unknown	-	unknown	unknown	unknown	unknown	unknown	unknown	unknown	unknown	unknown	unknown	unknown	unknown	unknown	unknown	unknown	unknown	unknown	unknown	unknown	-	unknown
968	AVHL	AVHR	unknown	unknown	unknown	unknown	unknown	+	unknown	unknown	+	+	+	-	unknown	+	unknown	+	unknown	+	+	unknown	-	unknown	unknown	unknown	+	-	+	+	unknown	+	unknown	unknown	unknown	+	unknown	unknown	unknown	+	+	unknown	unknown	unknown	unknown	unknown	unknown	-	unknown
969	AVHL	AVJL	unknown	unknown	unknown	unknown	unknown	+	unknown	unknown	+	+	+	unknown	unknown	+	unknown	+	unknown	+	+	unknown	unknown	unknown	unknown	unknown	+	unknown	+	+	unknown	+	unknown	unknown	unknown	+	unknown	unknown	unknown	+	+	unknown	unknown	unknown	unknown	unknown	unknown	unknown	unknown
970	AVHL	AVJR	unknown	unknown	unknown	unknown	unknown	+	unknown	unknown	+	+	+	unknown	unknown	+	unknown	+	unknown	+	+	unknown	unknown	unknown	unknown	unknown	+	unknown	+	+	unknown	+	unknown	unknown	unknown	+	unknown	unknown	unknown	+	+	unknown	unknown	unknown	unknown	unknown	unknown	unknown	unknown
971	AVHL	AWBR	unknown	unknown	unknown	unknown	unknown	unknown	unknown	unknown	unknown	unknown	unknown	unknown	unknown	unknown	unknown	unknown	unknown	unknown	unknown	unknown	unknown	unknown	unknown	unknown	unknown	unknown	unknown	unknown	unknown	unknown	unknown	unknown	unknown	unknown	unknown	unknown	unknown	unknown	unknown	unknown	unknown	unknown	unknown	unknown	unknown	unknown	unknown
972	AVHL	BDUR	unknown	unknown	unknown	unknown	unknown	+	unknown	unknown	+	+	+	-	unknown	+	unknown	+	unknown	+	+	unknown	-	unknown	unknown	unknown	+	-	+	+	unknown	+	unknown	unknown	unknown	+	unknown	unknown	unknown	+	+	unknown	unknown	unknown	unknown	unknown	unknown	-	unknown
973	AVHL	DD01	unknown	+	unknown	+	+	unknown	+	unknown	unknown	unknown	unknown	+	+	unknown	+	unknown	+	unknown	unknown	+	unknown	+	+	+	unknown	unknown	unknown	unknown	+	unknown	+	+	+	unknown	+	+	+	unknown	unknown	+	+	+	+	+	+	unknown	unknown
974	AVHL	PVPR	unknown	unknown	unknown	unknown	unknown	unknown	unknown	unknown	unknown	unknown	unknown	unknown	unknown	unknown	unknown	unknown	unknown	unknown	unknown	unknown	unknown	unknown	unknown	unknown	unknown	unknown	unknown	unknown	unknown	unknown	unknown	unknown	unknown	unknown	unknown	unknown	unknown	unknown	unknown	unknown	unknown	unknown	unknown	unknown	unknown	unknown	unknown
975	AVHL	PVQR	unknown	+	unknown	+	+	+	+	unknown	+	+	+	+	+	+	+	+	+	+	+	+	-	+	+	+	+	-	+	+	+	+	+	+	+	+	+	+	+	+	+	+	+	+	+	+	+	-	unknown
976	AVHL	RIFR	unknown	unknown	unknown	unknown	unknown	+	unknown	unknown	+	+	+	unknown	unknown	+	unknown	+	unknown	+	+	unknown	unknown	unknown	unknown	unknown	+	unknown	+	+	unknown	+	unknown	unknown	unknown	+	unknown	unknown	unknown	+	+	unknown	unknown	unknown	unknown	unknown	unknown	unknown	unknown
977	AVHL	RIMR	unknown	+	unknown	+	+	+	+	unknown	+	+	+	+	+	+	+	+	+	+	+	+	unknown	+	+	+	+	unknown	+	+	+	+	+	+	+	+	+	+	+	+	+	+	+	+	+	+	+	unknown	unknown
978	AVHL	RIR	unknown	unknown	unknown	unknown	unknown	+	unknown	unknown	+	+	+	unknown	unknown	+	unknown	+	unknown	+	+	unknown	unknown	unknown	unknown	unknown	+	unknown	+	+	unknown	+	unknown	unknown	unknown	+	unknown	unknown	unknown	+	+	unknown	unknown	unknown	unknown	unknown	unknown	unknown	unknown
979	AVHL	SABD	unknown	unknown	unknown	unknown	unknown	+	unknown	unknown	+	+	+	-	unknown	+	unknown	+	unknown	+	+	unknown	-	unknown	unknown	unknown	+	-	+	+	unknown	+	unknown	unknown	unknown	+	unknown	unknown	unknown	+	+	unknown	unknown	unknown	unknown	unknown	unknown	-	unknown
980	AVHL	SMBDR	unknown	-	unknown	-	-	unknown	-	unknown	unknown	unknown	unknown	-	-	unknown	-	unknown	-	unknown	unknown	-	unknown	-	-	-	unknown	unknown	unknown	unknown	-	unknown	-	-	-	unknown	-	-	-	unknown	unknown	-	-	-	-	-	-	unknown	unknown
981	AVHL	SMBVR	unknown	-	unknown	-	-	unknown	-	unknown	unknown	unknown	unknown	-	-	unknown	-	unknown	-	unknown	unknown	-	unknown	-	-	-	unknown	unknown	unknown	unknown	-	unknown	-	-	-	unknown	-	-	-	unknown	unknown	-	-	-	-	-	-	unknown	unknown
982	AVHL	VD01	unknown	+	unknown	+	+	unknown	+	unknown	unknown	unknown	unknown	+	+	unknown	+	unknown	+	unknown	unknown	+	unknown	+	+	+	unknown	unknown	unknown	unknown	+	unknown	+	+	+	unknown	+	+	+	unknown	unknown	+	+	+	+	+	+	unknown	unknown
983	AVHR	ADLR	unknown	unknown	unknown	unknown	unknown	unknown	unknown	unknown	unknown	unknown	unknown	unknown	unknown	unknown	unknown	unknown	unknown	unknown	unknown	unknown	unknown	unknown	unknown	unknown	unknown	unknown	unknown	unknown	unknown	unknown	unknown	unknown	unknown	unknown	unknown	unknown	unknown	unknown	unknown	unknown	unknown	unknown	unknown	unknown	unknown	unknown	unknown
984	AVHR	AQR	unknown	unknown	unknown	unknown	unknown	unknown	unknown	unknown	unknown	unknown	unknown	unknown	unknown	unknown	unknown	unknown	unknown	unknown	unknown	unknown	unknown	unknown	unknown	unknown	unknown	unknown	unknown	unknown	unknown	unknown	unknown	unknown	unknown	unknown	unknown	unknown	unknown	unknown	unknown	unknown	unknown	unknown	unknown	unknown	unknown	unknown	unknown
985	AVHR	ASKR	unknown	unknown	unknown	unknown	unknown	unknown	unknown	unknown	unknown	unknown	unknown	unknown	unknown	unknown	unknown	unknown	unknown	unknown	unknown	unknown	unknown	unknown	unknown	unknown	unknown	unknown	unknown	unknown	unknown	unknown	unknown	unknown	unknown	unknown	unknown	unknown	unknown	unknown	unknown	unknown	unknown	unknown	unknown	unknown	unknown	unknown	unknown
986	AVHR	AVAL	unknown	+	-	unknown	+	-	+	-	+	+	+	+	-	+	+	+	+	+	+	+	+	+	+	+	+	+	+	-	+	+	-	+	-	+	+	+	+	+	unknown	unknown	+	+	+	unknown	-	+	+
987	AVHR	AVBL	unknown	+	-	unknown	+	-	+	-	+	+	+	+	-	+	+	+	+	+	+	+	+	+	+	+	+	+	+	-	+	+	-	+	-	+	+	+	+	+	unknown	unknown	+	+	+	unknown	-	+	+
988	AVHR	AVBR	unknown	+	-	unknown	+	-	+	-	+	+	+	+	-	+	+	+	+	+	+	+	+	+	+	+	+	+	+	-	+	+	-	+	-	+	+	+	+	+	unknown	unknown	+	+	+	unknown	-	+	+
989	AVHR	AVDR	unknown	unknown	+	unknown	+	+	+	+	+	unknown	+	unknown	+	unknown	+	unknown	unknown	unknown	unknown	unknown	+	+	+	unknown	+	unknown	unknown	+	unknown	unknown	+	unknown	+	unknown	+	unknown	unknown	unknown	unknown	unknown	unknown	unknown	unknown	unknown	+	unknown	+
990	AVHR	AVFL	unknown	unknown	-	unknown	unknown	-	unknown	-	unknown	unknown	unknown	unknown	-	unknown	unknown	unknown	unknown	unknown	unknown	unknown	unknown	unknown	unknown	unknown	unknown	unknown	unknown	-	unknown	unknown	-	unknown	-	unknown	unknown	unknown	unknown	unknown	unknown	unknown	unknown	unknown	unknown	unknown	-	unknown	unknown
991	AVHR	AVFR	unknown	unknown	-	unknown	unknown	-	unknown	-	unknown	unknown	unknown	unknown	-	unknown	unknown	unknown	unknown	unknown	unknown	unknown	unknown	unknown	unknown	unknown	unknown	unknown	unknown	-	unknown	unknown	-	unknown	-	unknown	unknown	unknown	unknown	unknown	unknown	unknown	unknown	unknown	unknown	unknown	-	unknown	unknown
992	AVHR	AVHL	unknown	unknown	-	unknown	+	-	+	-	+	unknown	+	unknown	-	unknown	+	unknown	unknown	unknown	unknown	unknown	+	+	+	unknown	+	unknown	unknown	-	unknown	unknown	-	unknown	-	unknown	+	unknown	unknown	unknown	unknown	unknown	unknown	unknown	unknown	unknown	-	unknown	+
993	AVHR	AVJR	unknown	unknown	unknown	unknown	+	unknown	+	unknown	+	unknown	+	unknown	unknown	unknown	+	unknown	unknown	unknown	unknown	unknown	+	+	+	unknown	+	unknown	unknown	unknown	unknown	unknown	unknown	unknown	unknown	unknown	+	unknown	unknown	unknown	unknown	unknown	unknown	unknown	unknown	unknown	unknown	unknown	+
994	AVHR	AWBL	unknown	unknown	unknown	unknown	unknown	unknown	unknown	unknown	unknown	unknown	unknown	unknown	unknown	unknown	unknown	unknown	unknown	unknown	unknown	unknown	unknown	unknown	unknown	unknown	unknown	unknown	unknown	unknown	unknown	unknown	unknown	unknown	unknown	unknown	unknown	unknown	unknown	unknown	unknown	unknown	unknown	unknown	unknown	unknown	unknown	unknown	unknown
995	AVHR	DVA	unknown	+	-	unknown	+	-	+	-	+	+	+	+	-	+	+	+	+	+	+	+	+	+	+	+	+	+	+	-	+	+	-	+	-	+	+	+	+	+	unknown	unknown	+	+	+	unknown	-	+	+
996	AVHR	PVPL	unknown	unknown	unknown	unknown	unknown	unknown	unknown	unknown	unknown	unknown	unknown	unknown	unknown	unknown	unknown	unknown	unknown	unknown	unknown	unknown	unknown	unknown	unknown	unknown	unknown	unknown	unknown	unknown	unknown	unknown	unknown	unknown	unknown	unknown	unknown	unknown	unknown	unknown	unknown	unknown	unknown	unknown	unknown	unknown	unknown	unknown	unknown
997	AVHR	RIGL	unknown	unknown	unknown	unknown	+	unknown	+	unknown	+	unknown	+	unknown	unknown	unknown	+	unknown	unknown	unknown	unknown	unknown	+	+	+	unknown	+	unknown	unknown	unknown	unknown	unknown	unknown	unknown	unknown	unknown	+	unknown	unknown	unknown	unknown	unknown	unknown	unknown	unknown	unknown	unknown	unknown	+
998	AVHR	RIR	unknown	unknown	unknown	unknown	+	unknown	+	unknown	+	unknown	+	unknown	unknown	unknown	+	unknown	unknown	unknown	unknown	unknown	+	+	+	unknown	+	unknown	unknown	unknown	unknown	unknown	unknown	unknown	unknown	unknown	+	unknown	unknown	unknown	unknown	unknown	unknown	unknown	unknown	unknown	unknown	unknown	+
999	AVHR	SMBDL	unknown	-	unknown	unknown	unknown	unknown	unknown	unknown	unknown	-	unknown	-	unknown	-	unknown	-	-	-	-	-	unknown	unknown	unknown	-	unknown	-	-	unknown	-	-	unknown	-	unknown	-	unknown	-	-	-	unknown	unknown	-	-	-	unknown	unknown	-	unknown
1000	AVHR	SMBVL	unknown	-	unknown	unknown	unknown	unknown	unknown	unknown	unknown	-	unknown	-	unknown	-	unknown	-	-	-	-	-	unknown	unknown	unknown	-	unknown	-	-	unknown	-	-	unknown	-	unknown	-	unknown	-	-	-	unknown	unknown	-	-	-	unknown	unknown	-	unknown
1001	AVJL	AINL	-	unknown	unknown	unknown	unknown	unknown	unknown	unknown	unknown	unknown	unknown	unknown	unknown	unknown	unknown	unknown	unknown	unknown	unknown	unknown	unknown	unknown	-	unknown	unknown	unknown	-	-	unknown	unknown	unknown	unknown	unknown	unknown	unknown	unknown	unknown	unknown	unknown	unknown	unknown	unknown	unknown	unknown	unknown	unknown	unknown
1002	AVJL	ASHR	-	unknown	unknown	unknown	unknown	unknown	unknown	unknown	unknown	unknown	unknown	unknown	unknown	unknown	unknown	unknown	unknown	unknown	unknown	unknown	unknown	unknown	-	unknown	unknown	unknown	-	-	unknown	unknown	unknown	unknown	unknown	unknown	unknown	unknown	unknown	unknown	unknown	unknown	unknown	unknown	unknown	unknown	unknown	unknown	unknown
1003	AVJL	AVAR	-	+	+	+	unknown	+	+	unknown	+	+	unknown	+	+	+	+	+	+	+	+	+	+	+	-	+	+	+	+	-	+	+	+	+	unknown	+	+	+	+	+	+	+	+	+	+	+	+	+	+
1004	AVJL	AVBL	-	+	+	+	unknown	+	+	unknown	+	+	unknown	+	+	+	+	+	+	+	+	+	+	+	-	+	+	+	-	-	+	+	+	+	unknown	+	+	+	+	+	+	+	+	+	+	+	+	+	+
1005	AVJL	AVBR	-	+	+	+	unknown	+	+	unknown	+	+	unknown	+	+	+	+	+	+	+	+	+	+	+	-	+	+	+	-	-	+	+	+	+	unknown	+	+	+	+	+	+	+	+	+	+	+	+	+	+
1006	AVJL	AVDL	+	unknown	unknown	+	unknown	unknown	+	unknown	unknown	unknown	unknown	unknown	unknown	unknown	+	unknown	unknown	unknown	+	unknown	unknown	unknown	+	+	unknown	+	+	+	unknown	+	unknown	+	unknown	unknown	unknown	unknown	+	unknown	unknown	unknown	unknown	unknown	unknown	unknown	unknown	+	unknown
1007	AVJL	AVEL	-	-	-	+	unknown	-	+	unknown	-	-	unknown	-	-	-	+	-	-	-	+	-	-	-	-	+	-	+	-	-	-	+	-	+	unknown	-	-	-	+	-	-	-	-	-	-	-	-	+	-
1008	AVJL	AVHL	-	unknown	unknown	+	unknown	unknown	+	unknown	unknown	unknown	unknown	unknown	unknown	unknown	+	unknown	unknown	unknown	+	unknown	unknown	unknown	-	+	unknown	+	-	-	unknown	+	unknown	+	unknown	unknown	unknown	unknown	+	unknown	unknown	unknown	unknown	unknown	unknown	unknown	unknown	+	unknown
1009	AVJL	AVJR	unknown	unknown	unknown	+	unknown	unknown	+	unknown	unknown	unknown	unknown	unknown	unknown	unknown	+	unknown	unknown	unknown	+	unknown	unknown	unknown	unknown	+	unknown	+	unknown	unknown	unknown	+	unknown	+	unknown	unknown	unknown	unknown	+	unknown	unknown	unknown	unknown	unknown	unknown	unknown	unknown	+	unknown
1010	AVJL	PVCL	-	+	+	+	unknown	+	+	unknown	+	+	unknown	+	+	+	+	+	+	+	+	+	+	+	-	+	+	+	-	-	+	+	+	+	unknown	+	+	+	+	+	+	+	+	+	+	+	+	+	+
1011	AVJL	PVCR	-	+	+	+	unknown	+	+	unknown	+	+	unknown	+	+	+	+	+	+	+	+	+	+	+	-	+	+	+	-	-	+	+	+	+	unknown	+	+	+	+	+	+	+	+	+	+	+	+	+	+
1012	AVJL	PVNR	unknown	+	+	+	unknown	+	+	unknown	+	+	unknown	+	+	+	+	+	+	+	+	+	+	+	unknown	+	+	+	+	unknown	+	+	+	+	unknown	+	+	+	+	+	+	+	+	+	+	+	+	+	+
1013	AVJL	RIFR	unknown	unknown	unknown	+	unknown	unknown	+	unknown	unknown	unknown	unknown	unknown	unknown	unknown	+	unknown	unknown	unknown	+	unknown	unknown	unknown	unknown	+	unknown	+	unknown	unknown	unknown	+	unknown	+	unknown	unknown	unknown	unknown	+	unknown	unknown	unknown	unknown	unknown	unknown	unknown	unknown	+	unknown
1014	AVJL	RIS	-	unknown	unknown	unknown	unknown	unknown	unknown	unknown	unknown	unknown	unknown	unknown	unknown	unknown	unknown	unknown	unknown	unknown	unknown	unknown	unknown	unknown	-	unknown	unknown	unknown	-	-	unknown	unknown	unknown	unknown	unknown	unknown	unknown	unknown	unknown	unknown	unknown	unknown	unknown	unknown	unknown	unknown	unknown	unknown	unknown
1015	AVJL	SABD	-	unknown	unknown	+	unknown	unknown	+	unknown	unknown	unknown	unknown	unknown	unknown	unknown	+	unknown	unknown	unknown	+	unknown	unknown	unknown	-	+	unknown	+	-	-	unknown	+	unknown	+	unknown	unknown	unknown	unknown	+	unknown	unknown	unknown	unknown	unknown	unknown	unknown	unknown	+	unknown
1016	AVJR	ALML	-	unknown	+	+	-	unknown	unknown	+	+	unknown	+	+	unknown	+	unknown	-	+	unknown	unknown	+	+	+	unknown	+	unknown	+	+	+	unknown	-	+	+	unknown	+	unknown	+	unknown	+	unknown	+	+	-	unknown	+	unknown	+	+
1017	AVJR	AVAL	-	+	+	+	-	+	+	+	+	unknown	+	+	unknown	+	+	-	+	+	unknown	+	+	+	unknown	+	+	+	+	+	+	-	+	+	+	+	+	+	+	+	unknown	+	+	-	+	+	+	+	+
1018	AVJR	AVAR	-	+	+	+	-	+	+	+	+	unknown	+	+	unknown	+	+	-	+	+	unknown	+	+	+	unknown	+	+	+	+	+	+	-	+	+	+	+	+	+	+	+	unknown	+	+	-	+	+	+	+	+
1019	AVJR	AVBL	-	+	+	+	-	+	+	+	+	unknown	+	+	unknown	+	+	-	+	+	unknown	+	+	+	unknown	+	+	+	+	+	+	-	+	-	+	+	+	+	+	+	unknown	+	+	-	+	+	+	+	+
1020	AVJR	AVBR	-	+	+	+	-	+	+	+	+	unknown	+	+	unknown	+	+	-	+	+	unknown	+	+	+	unknown	+	+	+	+	+	+	-	+	-	+	+	+	+	+	+	unknown	+	+	-	+	+	+	+	+
1021	AVJR	AVDL	+	+	unknown	unknown	+	+	+	unknown	unknown	unknown	unknown	unknown	unknown	unknown	+	+	unknown	+	unknown	unknown	unknown	unknown	unknown	unknown	+	unknown	unknown	unknown	+	+	unknown	+	+	unknown	+	unknown	+	unknown	unknown	+	unknown	+	+	unknown	+	unknown	unknown
1022	AVJR	AVDR	+	+	unknown	unknown	+	+	+	unknown	unknown	unknown	unknown	unknown	unknown	unknown	+	+	unknown	+	unknown	unknown	unknown	unknown	unknown	unknown	+	unknown	unknown	unknown	+	+	unknown	+	+	unknown	+	unknown	+	unknown	unknown	+	unknown	+	+	unknown	+	unknown	unknown
1023	AVJR	AVER	-	+	-	-	-	+	+	-	-	unknown	-	-	unknown	-	+	-	-	+	unknown	-	-	-	unknown	-	+	-	-	-	+	-	-	-	+	-	+	-	+	-	unknown	+	-	-	+	-	+	-	-
1024	AVJR	AVJL	unknown	+	unknown	unknown	unknown	+	+	unknown	unknown	unknown	unknown	unknown	unknown	unknown	+	unknown	unknown	+	unknown	unknown	unknown	unknown	unknown	unknown	+	unknown	unknown	unknown	+	unknown	unknown	unknown	+	unknown	+	unknown	+	unknown	unknown	+	unknown	unknown	+	unknown	+	unknown	unknown
1025	AVJR	AVM	-	unknown	+	+	-	unknown	unknown	+	+	unknown	+	+	unknown	+	unknown	-	+	unknown	unknown	+	+	+	unknown	+	unknown	+	+	+	unknown	-	+	-	unknown	+	unknown	+	unknown	+	unknown	+	+	-	unknown	+	unknown	+	+
1026	AVJR	FLPR	-	+	+	+	-	+	+	+	+	unknown	+	+	unknown	+	+	-	+	+	unknown	+	+	+	unknown	+	+	+	+	+	+	-	+	unknown	+	+	+	+	+	+	unknown	+	+	-	+	+	+	+	+
1027	AVJR	PVCL	-	+	+	+	-	+	+	+	+	unknown	+	+	unknown	+	+	-	+	+	unknown	+	+	+	unknown	+	+	+	+	+	+	-	+	-	+	+	+	+	+	+	unknown	+	+	-	+	+	+	+	+
1028	AVJR	PVCR	-	+	+	+	-	+	+	+	+	unknown	+	+	unknown	+	+	-	+	+	unknown	+	+	+	unknown	+	+	+	+	+	+	-	+	-	+	+	+	+	+	+	unknown	+	+	-	+	+	+	+	+
1029	AVJR	RID	unknown	unknown	+	+	unknown	unknown	unknown	+	+	unknown	+	+	unknown	+	unknown	unknown	+	unknown	unknown	+	+	+	unknown	+	unknown	+	+	+	unknown	unknown	+	+	unknown	+	unknown	+	unknown	+	unknown	+	+	unknown	unknown	+	unknown	+	+
1030	AVJR	SABVL	-	+	unknown	unknown	-	+	+	unknown	unknown	unknown	unknown	unknown	unknown	unknown	+	-	unknown	+	unknown	unknown	unknown	unknown	unknown	unknown	+	unknown	unknown	unknown	+	-	unknown	-	+	unknown	+	unknown	+	unknown	unknown	+	unknown	-	+	unknown	+	unknown	unknown
1031	AVKL	AVBL	unknown	-	+	+	+	+	+	+	+	+	+	+	+	+	unknown	-	+	-	+	+	+	+	+	+	unknown	+	+	+	+	+	+	+	+	+	+	+	+	-	+	+	+	+	+	+	+	+	-
1032	AVKL	AVEL	unknown	-	-	+	-	-	-	-	-	+	-	-	-	-	unknown	-	+	-	-	-	-	+	-	-	unknown	-	-	-	-	-	-	-	+	-	-	-	-	-	-	-	-	-	-	-	-	+	-
1033	AVKL	AVER	unknown	-	-	+	-	-	-	-	-	+	-	-	-	-	unknown	-	+	-	-	-	-	+	-	-	unknown	-	-	-	-	-	-	-	+	-	-	-	-	-	-	-	-	-	-	-	-	+	-
1034	AVKL	AVM	unknown	-	+	unknown	+	+	+	+	+	unknown	+	+	+	+	unknown	-	unknown	-	+	+	+	unknown	+	+	unknown	+	+	+	+	+	+	+	unknown	+	+	+	+	-	+	+	+	+	+	+	+	unknown	-
1035	AVKL	DVA	unknown	-	+	+	+	+	+	+	+	+	+	+	+	+	unknown	-	+	-	+	+	+	+	+	+	unknown	+	+	+	+	+	+	+	+	+	+	+	+	-	+	+	+	+	+	+	+	+	-
1036	AVKL	RIML	unknown	unknown	+	+	+	+	+	+	+	+	+	+	+	+	unknown	+	+	+	+	+	+	+	+	+	unknown	+	+	+	+	+	+	+	+	+	+	+	+	unknown	+	+	+	+	+	+	+	+	unknown
1037	AVKL	RIMR	unknown	unknown	+	+	+	+	+	+	+	+	+	+	+	+	unknown	+	+	+	+	+	+	+	+	+	unknown	+	+	+	+	+	+	+	+	+	+	+	+	unknown	+	+	+	+	+	+	+	+	unknown
1038	AVKL	RIVL	unknown	-	-	unknown	-	-	-	-	-	unknown	-	-	-	-	unknown	-	unknown	-	-	-	-	unknown	-	-	unknown	-	-	-	-	-	-	-	unknown	-	-	-	-	-	-	-	-	-	-	-	-	unknown	-
1039	AVKL	RMDL	unknown	-	-	+	-	-	-	-	-	+	-	-	-	-	unknown	-	+	-	-	-	-	+	-	-	unknown	-	-	-	-	-	-	-	+	-	-	-	-	-	-	-	-	-	-	-	-	+	-
1040	AVKL	RMFL	unknown	-	-	+	-	-	-	-	-	+	-	-	-	-	unknown	-	+	-	-	-	-	+	-	-	unknown	-	-	-	-	-	-	-	+	-	-	-	-	-	-	-	-	-	-	-	-	+	-
1041	AVKL	SAADL	unknown	unknown	-	+	-	-	-	-	-	+	-	-	-	-	unknown	-	+	-	-	-	-	+	-	-	unknown	-	-	-	-	-	-	-	+	-	-	-	-	unknown	-	-	-	-	-	-	-	+	unknown
1042	AVKL	SAADR	unknown	unknown	-	+	-	-	-	-	-	+	-	-	-	-	unknown	-	+	-	-	-	-	+	-	-	unknown	-	-	-	-	-	-	-	+	-	-	-	-	unknown	-	-	-	-	-	-	-	+	unknown
1043	AVKL	SAAVL	unknown	unknown	-	+	-	-	-	-	-	+	-	-	-	-	unknown	-	+	-	-	-	-	+	-	-	unknown	-	-	-	-	-	-	-	+	-	-	-	-	unknown	-	-	-	-	-	-	-	+	unknown
1044	AVKL	SIAVR	unknown	-	unknown	unknown	unknown	unknown	unknown	unknown	unknown	unknown	unknown	unknown	unknown	unknown	unknown	-	unknown	-	unknown	unknown	unknown	unknown	unknown	unknown	unknown	unknown	unknown	unknown	unknown	unknown	unknown	unknown	unknown	unknown	unknown	unknown	unknown	-	unknown	unknown	unknown	unknown	unknown	unknown	unknown	unknown	-
1045	AVKL	SIBVR	unknown	+	+	+	+	+	+	+	+	+	+	+	+	+	unknown	+	+	+	+	+	+	+	+	+	unknown	+	+	+	+	+	+	+	+	+	+	+	+	+	+	+	+	+	+	+	+	+	+
1046	AVKR	AVKL	unknown	unknown	+	unknown	unknown	unknown	unknown	unknown	unknown	unknown	unknown	unknown	unknown	unknown	+	unknown	unknown	unknown	unknown	unknown	unknown	unknown	unknown	+	unknown	+	unknown	+	+	unknown	unknown	unknown	unknown	unknown	unknown	unknown	unknown	unknown	unknown	unknown	unknown	+	+	unknown	+	unknown	unknown
1047	AVKR	BDUL	unknown	-	+	unknown	-	unknown	unknown	unknown	-	unknown	unknown	-	unknown	unknown	+	unknown	unknown	unknown	unknown	unknown	unknown	unknown	unknown	+	unknown	+	unknown	+	+	unknown	unknown	unknown	unknown	unknown	unknown	unknown	-	unknown	unknown	-	unknown	+	+	unknown	+	unknown	unknown
1048	AVKR	PVPL	unknown	unknown	unknown	unknown	unknown	unknown	unknown	unknown	unknown	unknown	unknown	unknown	unknown	unknown	unknown	unknown	unknown	unknown	unknown	unknown	unknown	unknown	unknown	unknown	unknown	unknown	unknown	unknown	unknown	unknown	unknown	unknown	unknown	unknown	unknown	unknown	unknown	unknown	unknown	unknown	unknown	unknown	unknown	unknown	unknown	unknown	unknown
1049	AVKR	PVQL	unknown	-	+	+	+	+	+	+	-	+	+	-	+	+	+	+	+	+	+	+	unknown	+	+	+	+	+	unknown	+	+	+	+	+	+	+	+	+	-	+	+	+	+	+	+	+	+	unknown	+
1050	AVKR	RIGL	unknown	unknown	+	unknown	unknown	unknown	unknown	unknown	unknown	unknown	unknown	unknown	unknown	unknown	+	unknown	unknown	unknown	unknown	unknown	unknown	unknown	unknown	+	unknown	+	unknown	+	+	unknown	unknown	unknown	unknown	unknown	unknown	unknown	unknown	unknown	unknown	unknown	unknown	+	+	unknown	+	unknown	unknown
1051	AVKR	RIML	unknown	unknown	+	+	+	+	+	+	unknown	+	+	unknown	+	+	+	+	+	+	+	+	unknown	+	+	+	+	+	unknown	+	+	+	+	+	+	+	+	+	unknown	+	+	+	+	+	+	+	+	unknown	+
1052	AVKR	RIMR	unknown	unknown	+	+	+	+	+	+	unknown	+	+	unknown	+	+	+	+	+	+	+	+	unknown	+	+	+	+	+	unknown	+	+	+	+	+	+	+	+	+	unknown	+	+	+	+	+	+	+	+	unknown	+
1053	AVKR	RMDL	unknown	-	+	-	-	-	-	-	-	-	-	-	-	-	+	-	-	-	-	-	unknown	-	-	+	-	+	unknown	+	+	-	-	-	-	-	-	-	-	-	-	-	-	+	+	-	+	unknown	-
1054	AVKR	RMDR	unknown	-	+	-	-	-	-	-	-	-	-	-	-	-	+	-	-	-	-	-	unknown	-	-	+	-	+	unknown	+	+	-	-	-	-	-	-	-	-	-	-	-	-	+	+	-	+	unknown	-
1055	AVKR	RMFL	unknown	-	+	-	-	-	-	-	-	-	-	-	-	-	+	-	-	-	-	-	unknown	-	-	+	-	+	unknown	+	+	-	-	-	-	-	-	-	-	-	-	-	-	+	+	-	+	unknown	-
1056	AVKR	RMGL	unknown	unknown	+	unknown	unknown	unknown	unknown	unknown	unknown	unknown	unknown	unknown	unknown	unknown	+	unknown	unknown	unknown	unknown	unknown	unknown	unknown	unknown	+	unknown	+	unknown	+	+	unknown	unknown	unknown	unknown	unknown	unknown	unknown	unknown	unknown	unknown	unknown	unknown	+	+	unknown	+	unknown	unknown
1057	AVKR	RMHR	unknown	unknown	+	unknown	unknown	unknown	unknown	unknown	unknown	unknown	unknown	unknown	unknown	unknown	+	unknown	unknown	unknown	unknown	unknown	unknown	unknown	unknown	+	unknown	+	unknown	+	+	unknown	unknown	unknown	unknown	unknown	unknown	unknown	unknown	unknown	unknown	unknown	unknown	+	+	unknown	+	unknown	unknown
1058	AVKR	SAADL	unknown	unknown	+	-	-	-	-	-	unknown	-	-	unknown	-	-	+	-	-	-	-	-	unknown	-	-	+	-	+	unknown	+	+	-	-	-	-	-	-	-	unknown	-	-	-	-	+	+	-	+	unknown	-
1059	AVKR	SIADL	unknown	-	unknown	unknown	-	unknown	unknown	unknown	-	unknown	unknown	-	unknown	unknown	unknown	unknown	unknown	unknown	unknown	unknown	unknown	unknown	unknown	unknown	unknown	unknown	unknown	unknown	unknown	unknown	unknown	unknown	unknown	unknown	unknown	unknown	-	unknown	unknown	-	unknown	unknown	unknown	unknown	unknown	unknown	unknown
1060	AVKR	SMBDL	unknown	unknown	unknown	-	-	-	-	-	unknown	-	-	unknown	-	-	unknown	-	-	-	-	-	unknown	-	-	unknown	-	unknown	unknown	unknown	unknown	-	-	-	-	-	-	-	unknown	-	-	-	-	unknown	unknown	-	unknown	unknown	-
1061	AVKR	SMDDR	unknown	-	+	unknown	-	unknown	unknown	unknown	-	unknown	unknown	-	unknown	unknown	+	unknown	unknown	unknown	unknown	unknown	unknown	unknown	unknown	+	unknown	+	unknown	+	+	unknown	unknown	unknown	unknown	unknown	unknown	unknown	-	unknown	unknown	-	unknown	+	+	unknown	+	unknown	unknown
1062	AVKR	SMDVR	unknown	-	+	unknown	-	unknown	unknown	unknown	-	unknown	unknown	-	unknown	unknown	+	unknown	unknown	unknown	unknown	unknown	unknown	unknown	unknown	+	unknown	+	unknown	+	+	unknown	unknown	unknown	unknown	unknown	unknown	unknown	-	unknown	unknown	-	unknown	+	+	unknown	+	unknown	unknown
1063	AVL	AVEL	-	+	-	unknown	unknown	+	-	-	+	-	-	-	-	+	-	-	-	-	+	-	-	-	-	unknown	unknown	-	unknown	-	-	-	+	-	-	-	+	-	-	-	-	-	-	-	-	unknown	-	unknown	-
1064	AVL	AVKR	unknown	+	unknown	unknown	unknown	+	unknown	unknown	+	unknown	unknown	unknown	unknown	+	unknown	unknown	unknown	unknown	+	unknown	unknown	unknown	unknown	unknown	unknown	unknown	unknown	unknown	unknown	unknown	+	unknown	unknown	unknown	+	unknown	unknown	unknown	unknown	unknown	unknown	unknown	unknown	unknown	unknown	unknown	unknown
1065	AVL	DD01	unknown	unknown	+	unknown	unknown	unknown	+	+	unknown	+	+	+	+	unknown	unknown	unknown	+	unknown	unknown	+	+	unknown	+	unknown	unknown	+	unknown	unknown	unknown	+	unknown	unknown	unknown	unknown	unknown	+	unknown	+	+	+	+	+	+	unknown	+	unknown	+
1066	AVL	DD06	unknown	unknown	+	unknown	unknown	unknown	+	+	unknown	+	+	+	+	unknown	unknown	unknown	+	unknown	unknown	+	+	unknown	+	unknown	unknown	+	unknown	unknown	unknown	+	unknown	unknown	unknown	unknown	unknown	+	unknown	+	+	+	+	+	+	unknown	+	unknown	+
1067	AVL	DVB	unknown	unknown	+	unknown	unknown	unknown	+	+	unknown	+	+	+	+	unknown	unknown	unknown	+	unknown	unknown	+	+	unknown	+	unknown	unknown	+	unknown	unknown	unknown	+	unknown	unknown	unknown	unknown	unknown	+	unknown	+	+	+	+	+	+	unknown	+	unknown	+
1068	AVL	DVC	unknown	+	+	unknown	unknown	+	+	+	+	+	+	+	+	+	unknown	unknown	+	unknown	+	+	+	unknown	+	unknown	unknown	+	unknown	unknown	unknown	+	+	unknown	unknown	unknown	+	+	unknown	+	+	+	+	+	+	unknown	+	unknown	+
1069	AVL	HSNR	-	+	+	unknown	unknown	+	+	+	+	+	+	+	+	+	-	-	+	-	+	+	+	-	+	unknown	unknown	+	unknown	-	-	+	+	-	-	-	+	+	-	+	+	+	+	+	+	unknown	+	unknown	+
1070	AVL	PVPR	unknown	unknown	unknown	unknown	unknown	unknown	unknown	unknown	unknown	unknown	unknown	unknown	unknown	unknown	unknown	unknown	unknown	unknown	unknown	unknown	unknown	unknown	unknown	unknown	unknown	unknown	unknown	unknown	unknown	unknown	unknown	unknown	unknown	unknown	unknown	unknown	unknown	unknown	unknown	unknown	unknown	unknown	unknown	unknown	unknown	unknown	unknown
1071	AVL	PVWL	-	unknown	unknown	unknown	unknown	unknown	unknown	unknown	unknown	unknown	unknown	unknown	unknown	unknown	-	-	unknown	-	unknown	unknown	unknown	-	unknown	unknown	unknown	unknown	unknown	-	-	unknown	unknown	-	-	-	unknown	unknown	-	unknown	unknown	unknown	unknown	unknown	unknown	unknown	unknown	unknown	unknown
1072	AVL	RIMR	unknown	+	+	unknown	unknown	+	+	+	+	+	+	+	+	+	unknown	unknown	+	unknown	+	+	+	unknown	+	unknown	unknown	+	unknown	unknown	unknown	+	+	unknown	unknown	unknown	+	+	unknown	+	+	+	+	+	+	unknown	+	unknown	+
1073	AVL	RIS	-	unknown	unknown	unknown	unknown	unknown	unknown	unknown	unknown	unknown	unknown	unknown	unknown	unknown	-	-	unknown	-	unknown	unknown	unknown	-	unknown	unknown	unknown	unknown	unknown	-	-	unknown	unknown	-	-	-	unknown	unknown	-	unknown	unknown	unknown	unknown	unknown	unknown	unknown	unknown	unknown	unknown
1074	AVL	SABD	-	+	unknown	unknown	unknown	+	unknown	unknown	+	unknown	unknown	unknown	unknown	+	-	-	unknown	-	+	unknown	unknown	-	unknown	unknown	unknown	unknown	unknown	-	-	unknown	+	-	-	-	+	unknown	-	unknown	unknown	unknown	unknown	unknown	unknown	unknown	unknown	unknown	unknown
1075	AVL	SABVL	-	+	unknown	unknown	unknown	+	unknown	unknown	+	unknown	unknown	unknown	unknown	+	-	-	unknown	-	+	unknown	unknown	-	unknown	unknown	unknown	unknown	unknown	-	-	unknown	+	-	-	-	+	unknown	-	unknown	unknown	unknown	unknown	unknown	unknown	unknown	unknown	unknown	unknown
1076	AVL	SABVR	-	+	unknown	unknown	unknown	+	unknown	unknown	+	unknown	unknown	unknown	unknown	+	-	-	unknown	-	+	unknown	unknown	-	unknown	unknown	unknown	unknown	unknown	-	-	unknown	+	-	-	-	+	unknown	-	unknown	unknown	unknown	unknown	unknown	unknown	unknown	unknown	unknown	unknown
1077	AVL	VC01	-	+	+	unknown	unknown	+	+	+	+	+	+	+	+	+	-	-	+	-	+	+	+	-	+	unknown	unknown	+	unknown	-	-	+	+	-	-	-	+	+	-	+	+	+	+	+	+	unknown	+	unknown	+
1078	AVL	VC02	-	+	+	unknown	unknown	+	+	+	+	+	+	+	+	+	-	-	+	-	+	+	+	-	+	unknown	unknown	+	unknown	-	-	+	+	-	-	-	+	+	-	+	+	+	+	+	+	unknown	+	unknown	+
1079	AVL	VC06	-	+	+	unknown	unknown	+	+	+	+	+	+	+	+	+	-	-	+	-	+	+	+	-	+	unknown	unknown	+	unknown	-	-	+	+	-	-	-	+	+	-	+	+	+	+	+	+	unknown	+	unknown	+
1080	AVL	VD12	unknown	unknown	+	unknown	unknown	unknown	+	+	unknown	+	+	+	+	unknown	unknown	unknown	+	unknown	unknown	+	+	unknown	+	unknown	unknown	+	unknown	unknown	unknown	+	unknown	unknown	unknown	unknown	unknown	+	unknown	+	+	+	+	+	+	unknown	+	unknown	+
1081	AVM	ADER	unknown	unknown	+	+	+	+	unknown	+	+	+	+	unknown	+	unknown	+	+	+	+	+	unknown	+	unknown	unknown	+	unknown	+	+	+	+	unknown	unknown	+	+	+	unknown	+	unknown	unknown	+	+	+	+	+	+	+	unknown	unknown
1082	AVM	AVBL	+	unknown	+	-	+	+	+	-	-	+	+	+	+	unknown	+	+	+	+	+	unknown	+	+	+	+	+	-	+	-	-	unknown	+	+	+	+	+	-	+	unknown	+	+	+	+	+	+	+	+	+
1083	AVM	AVBR	+	unknown	+	-	+	+	+	-	-	+	+	+	+	unknown	+	+	+	+	+	unknown	+	+	+	+	+	-	+	-	-	unknown	+	+	+	+	+	-	+	unknown	+	+	+	+	+	+	+	+	+
1084	AVM	AVDL	+	unknown	unknown	+	unknown	unknown	+	+	+	unknown	unknown	+	unknown	unknown	unknown	unknown	unknown	unknown	unknown	unknown	unknown	+	+	unknown	+	+	unknown	+	+	unknown	+	unknown	unknown	unknown	+	+	+	unknown	unknown	unknown	unknown	unknown	unknown	unknown	unknown	+	+
1085	AVM	AVDR	+	unknown	unknown	+	unknown	unknown	+	+	+	unknown	unknown	+	unknown	unknown	unknown	unknown	unknown	unknown	unknown	unknown	unknown	+	+	unknown	+	+	unknown	+	+	unknown	+	unknown	unknown	unknown	+	+	+	unknown	unknown	unknown	unknown	unknown	unknown	unknown	unknown	+	+
1086	AVM	AVHL	+	unknown	unknown	-	unknown	unknown	+	-	-	unknown	unknown	+	unknown	unknown	unknown	unknown	unknown	unknown	unknown	unknown	unknown	+	+	unknown	+	-	unknown	-	-	unknown	+	unknown	unknown	unknown	+	-	+	unknown	unknown	unknown	unknown	unknown	unknown	unknown	unknown	+	+
1087	AVM	AVJR	+	unknown	unknown	unknown	unknown	unknown	+	unknown	unknown	unknown	unknown	+	unknown	unknown	unknown	unknown	unknown	unknown	unknown	unknown	unknown	+	+	unknown	+	unknown	unknown	unknown	unknown	unknown	+	unknown	unknown	unknown	+	unknown	+	unknown	unknown	unknown	unknown	unknown	unknown	unknown	unknown	+	+
1088	AVM	AVKL	+	unknown	unknown	unknown	unknown	unknown	+	unknown	unknown	unknown	unknown	+	unknown	unknown	unknown	unknown	unknown	unknown	unknown	unknown	unknown	+	+	unknown	+	unknown	unknown	unknown	unknown	unknown	+	unknown	unknown	unknown	+	unknown	+	unknown	unknown	unknown	unknown	unknown	unknown	unknown	unknown	+	+
1089	AVM	BDUL	+	unknown	unknown	-	unknown	unknown	+	-	-	unknown	unknown	+	unknown	unknown	unknown	unknown	unknown	unknown	unknown	unknown	unknown	+	+	unknown	+	-	unknown	-	-	unknown	+	unknown	unknown	unknown	+	-	+	unknown	unknown	unknown	unknown	unknown	unknown	unknown	unknown	+	+
1090	AVM	BDUR	+	unknown	unknown	-	unknown	unknown	+	-	-	unknown	unknown	+	unknown	unknown	unknown	unknown	unknown	unknown	unknown	unknown	unknown	+	+	unknown	+	-	unknown	-	-	unknown	+	unknown	unknown	unknown	+	-	+	unknown	unknown	unknown	unknown	unknown	unknown	unknown	unknown	+	+
1091	AVM	DA01	unknown	unknown	+	-	+	+	unknown	-	+	+	+	unknown	+	unknown	+	+	+	+	+	unknown	+	unknown	unknown	+	unknown	-	+	-	+	unknown	unknown	+	+	+	unknown	-	unknown	unknown	+	+	+	+	+	+	+	unknown	unknown
1092	AVM	PVCL	+	unknown	+	-	+	+	+	-	-	+	+	+	+	unknown	+	+	+	+	+	unknown	+	+	+	+	+	-	+	-	-	unknown	+	+	+	+	+	-	+	unknown	+	+	+	+	+	+	+	+	+
1093	AVM	PVCR	+	unknown	+	-	+	+	+	-	-	+	+	+	+	unknown	+	+	+	+	+	unknown	+	+	+	+	+	-	+	-	-	unknown	+	+	+	+	+	-	+	unknown	+	+	+	+	+	+	+	+	+
1094	AVM	PVNL	+	unknown	+	unknown	+	+	+	unknown	+	+	+	+	+	unknown	+	+	+	+	+	unknown	+	+	+	+	+	unknown	+	unknown	+	unknown	+	+	+	+	+	unknown	+	unknown	+	+	+	+	+	+	+	+	+
1095	AVM	PVNR	+	unknown	+	unknown	+	+	+	unknown	+	+	+	+	+	unknown	+	+	+	+	+	unknown	+	+	+	+	+	unknown	+	unknown	+	unknown	+	+	+	+	+	unknown	+	unknown	+	+	+	+	+	+	+	+	+
1096	AVM	PVR	unknown	unknown	unknown	-	unknown	unknown	unknown	-	-	unknown	unknown	unknown	unknown	unknown	unknown	unknown	unknown	unknown	unknown	unknown	unknown	unknown	unknown	unknown	unknown	-	unknown	-	-	unknown	unknown	unknown	unknown	unknown	unknown	-	unknown	unknown	unknown	unknown	unknown	unknown	unknown	unknown	unknown	unknown	unknown
1097	AVM	RID	unknown	unknown	+	unknown	+	+	unknown	unknown	+	+	+	unknown	+	unknown	+	+	+	+	+	unknown	+	unknown	unknown	+	unknown	unknown	+	unknown	+	unknown	unknown	+	+	+	unknown	unknown	unknown	unknown	+	+	+	+	+	+	+	unknown	unknown
1098	AVM	SIBVL	+	unknown	+	+	+	+	+	+	+	+	+	+	+	unknown	+	+	+	+	+	unknown	+	+	+	+	+	+	+	+	+	unknown	+	+	+	+	+	+	+	unknown	+	+	+	+	+	+	+	+	+
1099	AVM	VA02	unknown	unknown	+	-	+	+	unknown	-	-	+	+	unknown	+	unknown	+	+	+	+	+	unknown	+	unknown	unknown	+	unknown	-	+	-	-	unknown	unknown	+	+	+	unknown	-	unknown	unknown	+	+	+	+	+	+	+	unknown	unknown
1100	AVM	VB03	+	unknown	+	-	+	+	+	-	+	+	+	+	+	unknown	+	+	+	+	+	unknown	+	+	+	+	+	-	+	-	+	unknown	+	+	+	+	+	-	+	unknown	+	+	+	+	+	+	+	+	+
1101	AWAL	ADAL	unknown	unknown	unknown	unknown	unknown	unknown	unknown	unknown	unknown	unknown	unknown	unknown	unknown	unknown	unknown	unknown	unknown	unknown	unknown	unknown	unknown	unknown	unknown	unknown	unknown	unknown	unknown	unknown	unknown	unknown	unknown	unknown	unknown	unknown	unknown	unknown	unknown	unknown	unknown	unknown	unknown	unknown	unknown	unknown	unknown	unknown	unknown
1102	AWAL	AFDL	unknown	unknown	unknown	unknown	unknown	unknown	unknown	unknown	unknown	unknown	unknown	unknown	unknown	unknown	unknown	unknown	unknown	unknown	unknown	unknown	unknown	unknown	unknown	unknown	unknown	unknown	unknown	unknown	unknown	unknown	unknown	unknown	unknown	unknown	unknown	unknown	unknown	unknown	unknown	unknown	unknown	unknown	unknown	unknown	unknown	unknown	unknown
1103	AWAL	AIYL	unknown	+	+	+	+	unknown	+	unknown	unknown	-	unknown	-	+	+	-	unknown	unknown	+	unknown	unknown	+	+	+	+	-	+	+	+	-	-	+	+	+	+	+	-	unknown	unknown	+	-	-	+	+	unknown	-	-	+
1104	AWAL	AIZL	unknown	-	-	-	-	unknown	-	unknown	unknown	unknown	-	unknown	-	-	unknown	-	unknown	-	unknown	unknown	-	-	-	-	unknown	-	-	-	unknown	unknown	-	-	-	-	-	unknown	-	-	-	unknown	unknown	-	-	-	unknown	unknown	-
1105	AWAL	ASEL	unknown	unknown	unknown	unknown	unknown	unknown	unknown	unknown	unknown	unknown	unknown	unknown	unknown	unknown	unknown	unknown	unknown	unknown	unknown	unknown	unknown	unknown	unknown	unknown	unknown	unknown	unknown	unknown	unknown	unknown	unknown	unknown	unknown	unknown	unknown	unknown	unknown	unknown	unknown	unknown	unknown	unknown	unknown	unknown	unknown	unknown	unknown
1106	AWAL	ASGL	unknown	unknown	unknown	unknown	unknown	unknown	unknown	unknown	unknown	unknown	unknown	unknown	unknown	unknown	unknown	unknown	unknown	unknown	unknown	unknown	unknown	unknown	unknown	unknown	unknown	unknown	unknown	unknown	unknown	unknown	unknown	unknown	unknown	unknown	unknown	unknown	unknown	unknown	unknown	unknown	unknown	unknown	unknown	unknown	unknown	unknown	unknown
1107	AWAL	ASHL	unknown	unknown	unknown	unknown	unknown	unknown	unknown	unknown	unknown	unknown	-	unknown	unknown	unknown	unknown	-	unknown	unknown	unknown	unknown	unknown	-	unknown	unknown	unknown	unknown	unknown	unknown	unknown	unknown	unknown	unknown	unknown	unknown	unknown	unknown	-	-	unknown	unknown	unknown	unknown	unknown	-	unknown	unknown	unknown
1108	AWAL	AWBL	unknown	unknown	unknown	unknown	unknown	unknown	unknown	unknown	unknown	unknown	unknown	unknown	unknown	unknown	unknown	unknown	unknown	unknown	unknown	unknown	unknown	unknown	unknown	unknown	unknown	unknown	unknown	unknown	unknown	unknown	unknown	unknown	unknown	unknown	unknown	unknown	unknown	unknown	unknown	unknown	unknown	unknown	unknown	unknown	unknown	unknown	unknown
1109	AWAR	ADFR	unknown	unknown	unknown	unknown	unknown	unknown	unknown	unknown	unknown	unknown	unknown	unknown	unknown	unknown	unknown	unknown	unknown	unknown	unknown	unknown	unknown	unknown	unknown	unknown	unknown	unknown	unknown	unknown	unknown	unknown	unknown	unknown	unknown	unknown	unknown	unknown	unknown	unknown	unknown	unknown	unknown	unknown	unknown	unknown	unknown	unknown	unknown
1110	AWAR	AFDR	unknown	unknown	unknown	unknown	unknown	unknown	unknown	unknown	unknown	unknown	unknown	unknown	unknown	unknown	unknown	unknown	unknown	unknown	unknown	unknown	unknown	unknown	unknown	unknown	unknown	unknown	unknown	unknown	unknown	unknown	unknown	unknown	unknown	unknown	unknown	unknown	unknown	unknown	unknown	unknown	unknown	unknown	unknown	unknown	unknown	unknown	unknown
1111	AWAR	AIAR	unknown	unknown	unknown	unknown	unknown	unknown	unknown	unknown	unknown	unknown	unknown	unknown	unknown	unknown	unknown	unknown	unknown	unknown	unknown	unknown	unknown	unknown	unknown	unknown	unknown	unknown	unknown	unknown	unknown	unknown	unknown	unknown	unknown	unknown	unknown	unknown	unknown	unknown	unknown	unknown	unknown	unknown	unknown	unknown	unknown	unknown	unknown
1112	AWAR	AIYR	unknown	+	+	unknown	-	-	unknown	unknown	+	+	-	+	-	unknown	+	-	unknown	+	-	unknown	unknown	unknown	unknown	-	+	+	+	+	+	+	-	+	+	+	unknown	+	+	+	unknown	+	-	unknown	-	+	+	+	+
1113	AWAR	AIZR	unknown	-	-	unknown	unknown	unknown	-	-	-	-	unknown	-	unknown	unknown	-	unknown	-	-	unknown	-	unknown	unknown	-	unknown	-	-	-	-	-	-	unknown	-	-	-	-	-	-	-	unknown	-	unknown	unknown	unknown	-	-	-	-
1114	AWAR	ASER	unknown	unknown	unknown	unknown	unknown	unknown	unknown	unknown	unknown	unknown	unknown	unknown	unknown	unknown	unknown	unknown	unknown	unknown	unknown	unknown	unknown	unknown	unknown	unknown	unknown	unknown	unknown	unknown	unknown	unknown	unknown	unknown	unknown	unknown	unknown	unknown	unknown	unknown	unknown	unknown	unknown	unknown	unknown	unknown	unknown	unknown	unknown
1115	AWAR	ASGR	unknown	unknown	unknown	unknown	unknown	unknown	unknown	unknown	unknown	unknown	unknown	unknown	unknown	unknown	unknown	unknown	unknown	unknown	unknown	unknown	unknown	unknown	unknown	unknown	unknown	unknown	unknown	unknown	unknown	unknown	unknown	unknown	unknown	unknown	unknown	unknown	unknown	unknown	unknown	unknown	unknown	unknown	unknown	unknown	unknown	unknown	unknown
1116	AWAR	ASIL	unknown	unknown	unknown	unknown	unknown	unknown	unknown	unknown	unknown	unknown	unknown	unknown	unknown	unknown	unknown	unknown	unknown	unknown	unknown	unknown	unknown	unknown	unknown	unknown	unknown	unknown	unknown	unknown	unknown	unknown	unknown	unknown	unknown	unknown	unknown	unknown	unknown	unknown	unknown	unknown	unknown	unknown	unknown	unknown	unknown	unknown	unknown
1117	AWAR	AUAR	unknown	unknown	unknown	unknown	+	+	unknown	unknown	unknown	unknown	+	unknown	+	unknown	unknown	+	unknown	unknown	+	unknown	unknown	unknown	unknown	+	unknown	unknown	unknown	unknown	unknown	unknown	+	unknown	unknown	unknown	unknown	unknown	unknown	unknown	unknown	unknown	+	unknown	+	unknown	unknown	unknown	unknown
1118	AWAR	AWBR	unknown	unknown	unknown	unknown	unknown	unknown	unknown	unknown	unknown	unknown	unknown	unknown	unknown	unknown	unknown	unknown	unknown	unknown	unknown	unknown	unknown	unknown	unknown	unknown	unknown	unknown	unknown	unknown	unknown	unknown	unknown	unknown	unknown	unknown	unknown	unknown	unknown	unknown	unknown	unknown	unknown	unknown	unknown	unknown	unknown	unknown	unknown
1119	AWAR	RIFR	unknown	unknown	unknown	unknown	+	+	unknown	unknown	unknown	unknown	+	unknown	+	unknown	unknown	+	unknown	unknown	+	unknown	unknown	unknown	unknown	+	unknown	unknown	unknown	unknown	unknown	unknown	+	unknown	unknown	unknown	unknown	unknown	unknown	unknown	unknown	unknown	+	unknown	+	unknown	unknown	unknown	unknown
1120	AWAR	RIGR	unknown	unknown	unknown	unknown	+	+	unknown	unknown	unknown	unknown	+	unknown	+	unknown	unknown	+	unknown	unknown	+	unknown	unknown	unknown	unknown	+	unknown	unknown	unknown	unknown	unknown	unknown	+	unknown	unknown	unknown	unknown	unknown	unknown	unknown	unknown	unknown	+	unknown	+	unknown	unknown	unknown	unknown
1121	AWAR	RIR	unknown	unknown	unknown	unknown	+	+	unknown	unknown	unknown	unknown	+	unknown	+	unknown	unknown	+	unknown	unknown	+	unknown	unknown	unknown	unknown	+	unknown	unknown	unknown	unknown	unknown	unknown	+	unknown	unknown	unknown	unknown	unknown	unknown	unknown	unknown	unknown	+	unknown	+	unknown	unknown	unknown	unknown
1122	AWBL	ADFL	unknown	unknown	unknown	unknown	unknown	unknown	unknown	unknown	unknown	unknown	unknown	unknown	unknown	unknown	unknown	unknown	unknown	unknown	unknown	unknown	unknown	unknown	unknown	unknown	unknown	unknown	unknown	unknown	unknown	unknown	unknown	unknown	unknown	unknown	unknown	unknown	unknown	unknown	unknown	unknown	unknown	unknown	unknown	unknown	unknown	unknown	unknown
1123	AWBL	AIAL	unknown	unknown	unknown	unknown	unknown	unknown	unknown	unknown	unknown	unknown	unknown	unknown	unknown	unknown	unknown	unknown	unknown	unknown	unknown	unknown	unknown	unknown	unknown	unknown	unknown	unknown	unknown	unknown	unknown	unknown	unknown	unknown	unknown	unknown	unknown	unknown	unknown	unknown	unknown	unknown	unknown	unknown	unknown	unknown	unknown	unknown	unknown
1124	AWBL	AIBR	-	+	-	-	-	-	-	+	-	-	+	+	-	-	-	+	+	+	-	-	+	unknown	+	-	-	-	unknown	+	-	+	-	-	-	-	-	+	-	-	-	-	-	-	unknown	unknown	-	-	-
1125	AWBL	AIYL	+	-	+	unknown	+	+	unknown	-	+	+	-	-	+	+	+	-	-	-	+	unknown	-	unknown	-	+	unknown	+	unknown	-	+	-	+	unknown	+	+	+	-	unknown	+	+	+	+	+	unknown	unknown	+	+	unknown
1126	AWBL	AIZL	-	unknown	-	-	-	-	-	unknown	-	-	unknown	unknown	-	-	-	unknown	unknown	unknown	-	-	unknown	unknown	unknown	-	-	-	unknown	unknown	-	unknown	-	-	-	-	-	unknown	-	-	-	-	-	-	unknown	unknown	-	-	-
1127	AWBL	ASEL	unknown	unknown	unknown	unknown	unknown	unknown	unknown	unknown	unknown	unknown	unknown	unknown	unknown	unknown	unknown	unknown	unknown	unknown	unknown	unknown	unknown	unknown	unknown	unknown	unknown	unknown	unknown	unknown	unknown	unknown	unknown	unknown	unknown	unknown	unknown	unknown	unknown	unknown	unknown	unknown	unknown	unknown	unknown	unknown	unknown	unknown	unknown
1128	AWBL	ASHL	unknown	unknown	unknown	-	unknown	unknown	-	unknown	unknown	unknown	unknown	unknown	unknown	-	unknown	unknown	unknown	unknown	unknown	-	unknown	unknown	unknown	unknown	-	unknown	unknown	unknown	unknown	unknown	unknown	-	unknown	unknown	unknown	unknown	-	unknown	unknown	unknown	unknown	-	unknown	unknown	unknown	unknown	-
1129	AWBL	AVBL	+	+	+	-	+	+	-	+	+	+	+	+	+	-	+	+	+	+	+	-	+	unknown	+	+	-	+	unknown	+	+	+	+	-	+	+	+	+	-	+	+	+	+	-	unknown	unknown	+	+	-
1130	AWBL	AVHR	unknown	+	unknown	-	unknown	unknown	-	+	unknown	unknown	+	+	unknown	-	unknown	+	+	+	unknown	-	+	unknown	+	unknown	-	unknown	unknown	+	unknown	+	unknown	-	unknown	unknown	unknown	+	-	unknown	unknown	unknown	unknown	-	unknown	unknown	unknown	unknown	-
1131	AWBL	AWAL	unknown	unknown	unknown	unknown	unknown	unknown	unknown	unknown	unknown	unknown	unknown	unknown	unknown	unknown	unknown	unknown	unknown	unknown	unknown	unknown	unknown	unknown	unknown	unknown	unknown	unknown	unknown	unknown	unknown	unknown	unknown	unknown	unknown	unknown	unknown	unknown	unknown	unknown	unknown	unknown	unknown	unknown	unknown	unknown	unknown	unknown	unknown
1132	AWBL	AWCL	unknown	unknown	unknown	unknown	unknown	unknown	unknown	unknown	unknown	unknown	unknown	unknown	unknown	unknown	unknown	unknown	unknown	unknown	unknown	unknown	unknown	unknown	unknown	unknown	unknown	unknown	unknown	unknown	unknown	unknown	unknown	unknown	unknown	unknown	unknown	unknown	unknown	unknown	unknown	unknown	unknown	unknown	unknown	unknown	unknown	unknown	unknown
1133	AWBL	HSNL	+	+	+	-	+	+	-	+	+	+	+	+	+	-	+	+	+	+	+	-	+	unknown	+	+	-	+	unknown	+	+	+	+	-	+	+	+	+	-	+	+	+	+	-	unknown	unknown	+	+	-
1134	AWBL	RIAL	-	+	-	unknown	-	-	unknown	+	-	-	+	+	-	-	-	+	+	+	-	unknown	+	unknown	+	-	unknown	-	unknown	+	-	+	-	unknown	-	-	-	+	unknown	-	-	-	-	-	unknown	unknown	-	-	unknown
1135	AWBL	RIGL	unknown	+	unknown	unknown	unknown	unknown	unknown	+	unknown	unknown	+	+	unknown	unknown	unknown	+	+	+	unknown	unknown	+	unknown	+	unknown	unknown	unknown	unknown	+	unknown	+	unknown	unknown	unknown	unknown	unknown	+	unknown	unknown	unknown	unknown	unknown	unknown	unknown	unknown	unknown	unknown	unknown
1136	AWBL	SMBDL	-	unknown	-	unknown	-	-	unknown	unknown	-	-	unknown	unknown	-	-	-	unknown	unknown	unknown	-	unknown	unknown	unknown	unknown	-	unknown	-	unknown	unknown	-	unknown	-	unknown	-	-	-	unknown	unknown	-	-	-	-	-	unknown	unknown	-	-	unknown
1137	AWBL	SMBVL	-	unknown	-	unknown	-	-	unknown	unknown	-	-	unknown	unknown	-	-	-	unknown	unknown	unknown	-	unknown	unknown	unknown	unknown	-	unknown	-	unknown	unknown	-	unknown	-	unknown	-	-	-	unknown	unknown	-	-	-	-	-	unknown	unknown	-	-	unknown
1138	AWBR	ADFR	unknown	unknown	unknown	unknown	unknown	unknown	unknown	unknown	unknown	unknown	unknown	unknown	unknown	unknown	unknown	unknown	unknown	unknown	unknown	unknown	unknown	unknown	unknown	unknown	unknown	unknown	unknown	unknown	unknown	unknown	unknown	unknown	unknown	unknown	unknown	unknown	unknown	unknown	unknown	unknown	unknown	unknown	unknown	unknown	unknown	unknown	unknown
1139	AWBR	AIMR	unknown	unknown	unknown	unknown	unknown	unknown	-	unknown	unknown	unknown	unknown	unknown	unknown	unknown	unknown	-	unknown	unknown	unknown	-	unknown	unknown	-	unknown	unknown	unknown	unknown	unknown	unknown	-	unknown	-	unknown	unknown	unknown	unknown	unknown	unknown	-	unknown	unknown	unknown	unknown	unknown	-	unknown	unknown
1140	AWBR	AIYR	+	unknown	unknown	+	+	-	unknown	-	+	+	+	+	+	+	+	+	+	-	-	unknown	+	+	+	unknown	+	-	-	unknown	+	unknown	-	+	-	+	+	+	unknown	unknown	+	+	+	unknown	-	-	unknown	-	-
1141	AWBR	AIZR	-	unknown	unknown	-	-	unknown	-	unknown	-	-	-	-	-	-	-	-	-	unknown	unknown	-	-	-	-	unknown	-	unknown	unknown	unknown	-	-	unknown	-	unknown	-	-	-	unknown	unknown	-	-	-	unknown	unknown	unknown	-	unknown	unknown
1142	AWBR	ASER	unknown	unknown	unknown	unknown	unknown	unknown	unknown	unknown	unknown	unknown	unknown	unknown	unknown	unknown	unknown	unknown	unknown	unknown	unknown	unknown	unknown	unknown	unknown	unknown	unknown	unknown	unknown	unknown	unknown	unknown	unknown	unknown	unknown	unknown	unknown	unknown	unknown	unknown	unknown	unknown	unknown	unknown	unknown	unknown	unknown	unknown	unknown
1143	AWBR	ASGR	unknown	unknown	unknown	unknown	unknown	unknown	unknown	unknown	unknown	unknown	unknown	unknown	unknown	unknown	unknown	unknown	unknown	unknown	unknown	unknown	unknown	unknown	unknown	unknown	unknown	unknown	unknown	unknown	unknown	unknown	unknown	unknown	unknown	unknown	unknown	unknown	unknown	unknown	unknown	unknown	unknown	unknown	unknown	unknown	unknown	unknown	unknown
1144	AWBR	ASHR	unknown	unknown	unknown	unknown	unknown	unknown	-	unknown	unknown	unknown	unknown	unknown	unknown	unknown	unknown	-	unknown	unknown	unknown	-	unknown	unknown	-	unknown	unknown	unknown	unknown	unknown	unknown	-	unknown	-	unknown	unknown	unknown	unknown	unknown	unknown	-	unknown	unknown	unknown	unknown	unknown	-	unknown	unknown
1145	AWBR	AVBR	+	unknown	unknown	+	+	+	-	+	+	+	+	+	+	+	+	-	+	+	+	-	+	+	-	unknown	+	+	+	unknown	+	-	+	-	+	+	+	+	unknown	unknown	-	+	+	unknown	+	+	-	+	+
1146	AWBR	HSNL	+	unknown	unknown	+	+	+	-	+	+	+	+	+	+	+	+	-	+	+	+	-	+	+	-	unknown	+	+	+	unknown	+	-	+	-	+	+	+	+	unknown	unknown	-	+	+	unknown	+	+	-	+	+
1147	AWBR	HSNR	+	unknown	unknown	+	+	+	-	+	+	+	+	+	+	+	+	-	+	+	+	-	+	+	-	unknown	+	+	+	unknown	+	-	+	-	+	+	+	+	unknown	unknown	-	+	+	unknown	+	+	-	+	+
1148	AWBR	OLQVR	unknown	unknown	unknown	unknown	unknown	unknown	-	unknown	unknown	unknown	unknown	unknown	unknown	unknown	unknown	-	unknown	unknown	unknown	-	unknown	unknown	-	unknown	unknown	unknown	unknown	unknown	unknown	-	unknown	-	unknown	unknown	unknown	unknown	unknown	unknown	-	unknown	unknown	unknown	unknown	unknown	-	unknown	unknown
1149	AWBR	RIAR	-	unknown	unknown	-	-	+	unknown	+	-	-	-	-	-	-	-	-	-	+	+	unknown	-	-	-	unknown	-	+	+	unknown	-	unknown	+	-	+	-	-	-	unknown	unknown	-	-	-	unknown	+	+	unknown	+	+
1150	AWBR	RIFR	unknown	unknown	unknown	unknown	unknown	+	unknown	+	unknown	unknown	unknown	unknown	unknown	unknown	unknown	unknown	unknown	+	+	unknown	unknown	unknown	unknown	unknown	unknown	+	+	unknown	unknown	unknown	+	unknown	+	unknown	unknown	unknown	unknown	unknown	unknown	unknown	unknown	unknown	+	+	unknown	+	+
1151	AWBR	RIR	unknown	unknown	unknown	unknown	unknown	+	unknown	+	unknown	unknown	unknown	unknown	unknown	unknown	unknown	unknown	unknown	+	+	unknown	unknown	unknown	unknown	unknown	unknown	+	+	unknown	unknown	unknown	+	unknown	+	unknown	unknown	unknown	unknown	unknown	unknown	unknown	unknown	unknown	+	+	unknown	+	+
1152	AWBR	URYVR	unknown	unknown	unknown	unknown	unknown	+	-	+	unknown	unknown	unknown	unknown	unknown	unknown	unknown	-	unknown	+	+	-	unknown	unknown	-	unknown	unknown	+	+	unknown	unknown	-	+	-	+	unknown	unknown	unknown	unknown	unknown	-	unknown	unknown	unknown	+	+	-	+	+
1153	AWCL	AFDL	unknown	unknown	unknown	unknown	unknown	unknown	unknown	unknown	unknown	unknown	unknown	unknown	unknown	unknown	unknown	unknown	unknown	unknown	unknown	unknown	unknown	unknown	unknown	unknown	unknown	unknown	unknown	unknown	unknown	unknown	unknown	unknown	unknown	unknown	unknown	unknown	unknown	unknown	unknown	unknown	unknown	unknown	unknown	unknown	unknown	unknown	unknown
1154	AWCL	AIAL	unknown	unknown	unknown	unknown	unknown	unknown	unknown	unknown	unknown	unknown	unknown	unknown	unknown	unknown	unknown	unknown	unknown	unknown	unknown	unknown	unknown	unknown	unknown	unknown	unknown	unknown	unknown	unknown	unknown	unknown	unknown	unknown	unknown	unknown	unknown	unknown	unknown	unknown	unknown	unknown	unknown	unknown	unknown	unknown	unknown	unknown	unknown
1155	AWCL	AIAR	unknown	unknown	unknown	unknown	unknown	unknown	unknown	unknown	unknown	unknown	unknown	unknown	unknown	unknown	unknown	unknown	unknown	unknown	unknown	unknown	unknown	unknown	unknown	unknown	unknown	unknown	unknown	unknown	unknown	unknown	unknown	unknown	unknown	unknown	unknown	unknown	unknown	unknown	unknown	unknown	unknown	unknown	unknown	unknown	unknown	unknown	unknown
1156	AWCL	AIBL	+	unknown	-	-	-	unknown	+	-	-	unknown	-	+	-	unknown	-	unknown	-	+	-	-	+	-	unknown	-	-	-	+	-	+	-	-	unknown	+	+	-	unknown	+	+	unknown	unknown	-	+	-	+	unknown	-	+
1157	AWCL	AIBR	+	unknown	-	-	-	unknown	+	-	-	unknown	-	+	-	unknown	-	unknown	-	+	-	-	+	-	unknown	-	-	-	+	-	+	-	-	unknown	+	+	-	unknown	+	+	unknown	unknown	-	+	-	+	unknown	-	+
1158	AWCL	AIYL	-	unknown	+	+	+	unknown	-	+	+	unknown	+	-	+	unknown	unknown	unknown	unknown	+	unknown	+	-	+	unknown	+	+	+	-	+	-	+	+	unknown	-	-	+	unknown	-	-	unknown	unknown	+	-	+	-	unknown	+	-
1159	AWCL	AIZL	unknown	unknown	-	-	-	unknown	unknown	-	-	unknown	-	unknown	-	unknown	-	unknown	-	-	-	-	unknown	-	unknown	-	-	-	unknown	-	unknown	-	-	unknown	unknown	unknown	-	unknown	unknown	unknown	unknown	unknown	-	unknown	-	unknown	unknown	-	unknown
1160	AWCL	ASER	unknown	unknown	unknown	unknown	unknown	unknown	unknown	unknown	unknown	unknown	unknown	unknown	unknown	unknown	unknown	unknown	unknown	unknown	unknown	unknown	unknown	unknown	unknown	unknown	unknown	unknown	unknown	unknown	unknown	unknown	unknown	unknown	unknown	unknown	unknown	unknown	unknown	unknown	unknown	unknown	unknown	unknown	unknown	unknown	unknown	unknown	unknown
1161	AWCL	ASGR	unknown	unknown	unknown	unknown	unknown	unknown	unknown	unknown	unknown	unknown	unknown	unknown	unknown	unknown	unknown	unknown	unknown	unknown	unknown	unknown	unknown	unknown	unknown	unknown	unknown	unknown	unknown	unknown	unknown	unknown	unknown	unknown	unknown	unknown	unknown	unknown	unknown	unknown	unknown	unknown	unknown	unknown	unknown	unknown	unknown	unknown	unknown
1162	AWCL	ASIL	unknown	unknown	unknown	unknown	unknown	unknown	unknown	unknown	unknown	unknown	unknown	unknown	unknown	unknown	unknown	unknown	unknown	unknown	unknown	unknown	unknown	unknown	unknown	unknown	unknown	unknown	unknown	unknown	unknown	unknown	unknown	unknown	unknown	unknown	unknown	unknown	unknown	unknown	unknown	unknown	unknown	unknown	unknown	unknown	unknown	unknown	unknown
1163	AWCL	AVAL	+	unknown	+	+	+	unknown	+	+	+	unknown	+	+	+	unknown	-	unknown	-	+	-	+	+	+	unknown	+	+	+	+	+	+	+	+	unknown	+	+	+	unknown	+	+	unknown	unknown	+	+	+	+	unknown	+	+
1164	AWCL	AWCR	unknown	unknown	unknown	unknown	unknown	unknown	unknown	unknown	unknown	unknown	unknown	unknown	unknown	unknown	unknown	unknown	unknown	unknown	unknown	unknown	unknown	unknown	unknown	unknown	unknown	unknown	unknown	unknown	unknown	unknown	unknown	unknown	unknown	unknown	unknown	unknown	unknown	unknown	unknown	unknown	unknown	unknown	unknown	unknown	unknown	unknown	unknown
1165	AWCL	RIAL	+	unknown	-	-	-	unknown	+	-	-	unknown	-	+	-	unknown	unknown	unknown	unknown	+	unknown	-	+	-	unknown	-	-	-	+	-	+	-	-	unknown	+	+	-	unknown	+	+	unknown	unknown	-	+	-	+	unknown	-	+
1166	AWCL	SMDVL	+	unknown	unknown	unknown	unknown	unknown	+	unknown	-	unknown	unknown	+	unknown	unknown	-	unknown	-	+	-	unknown	+	unknown	unknown	unknown	unknown	unknown	+	unknown	+	unknown	unknown	unknown	+	+	unknown	unknown	+	+	unknown	unknown	unknown	+	unknown	+	unknown	unknown	+
1167	AWCR	ADFR	unknown	unknown	unknown	unknown	unknown	unknown	unknown	unknown	unknown	unknown	unknown	unknown	unknown	unknown	unknown	unknown	unknown	unknown	unknown	unknown	unknown	unknown	unknown	unknown	unknown	unknown	unknown	unknown	unknown	unknown	unknown	unknown	unknown	unknown	unknown	unknown	unknown	unknown	unknown	unknown	unknown	unknown	unknown	unknown	unknown	unknown	unknown
1168	AWCR	AIAL	unknown	unknown	unknown	unknown	unknown	unknown	unknown	unknown	unknown	unknown	unknown	unknown	unknown	unknown	unknown	unknown	unknown	unknown	unknown	unknown	unknown	unknown	unknown	unknown	unknown	unknown	unknown	unknown	unknown	unknown	unknown	unknown	unknown	unknown	unknown	unknown	unknown	unknown	unknown	unknown	unknown	unknown	unknown	unknown	unknown	unknown	unknown
1169	AWCR	AIAR	unknown	unknown	unknown	unknown	unknown	unknown	unknown	unknown	unknown	unknown	unknown	unknown	unknown	unknown	unknown	unknown	unknown	unknown	unknown	unknown	unknown	unknown	unknown	unknown	unknown	unknown	unknown	unknown	unknown	unknown	unknown	unknown	unknown	unknown	unknown	unknown	unknown	unknown	unknown	unknown	unknown	unknown	unknown	unknown	unknown	unknown	unknown
1170	AWCR	AIBL	+	-	+	+	-	-	-	-	unknown	unknown	-	-	unknown	-	-	-	+	+	-	unknown	+	-	+	-	+	-	-	-	+	-	-	-	-	-	+	-	+	unknown	-	-	-	unknown	+	-	unknown	unknown	-
1171	AWCR	AIBR	+	-	+	+	-	-	-	-	unknown	unknown	-	-	unknown	-	-	-	+	+	-	unknown	+	-	+	-	+	-	-	-	+	-	-	-	-	-	+	-	+	unknown	-	-	-	unknown	+	-	unknown	unknown	-
1172	AWCR	AIYL	-	+	-	-	unknown	+	+	+	unknown	unknown	+	+	unknown	+	unknown	+	-	+	unknown	unknown	-	+	+	+	-	+	unknown	+	-	+	+	+	+	+	-	unknown	-	unknown	+	+	+	unknown	-	+	unknown	unknown	+
1173	AWCR	AIYR	-	+	-	-	unknown	+	+	+	unknown	unknown	+	+	unknown	+	unknown	+	-	+	unknown	unknown	-	+	+	+	-	+	unknown	+	-	+	+	+	+	+	-	unknown	-	unknown	+	+	+	unknown	-	+	unknown	unknown	+
1174	AWCR	ASEL	unknown	unknown	unknown	unknown	unknown	unknown	unknown	unknown	unknown	unknown	unknown	unknown	unknown	unknown	unknown	unknown	unknown	unknown	unknown	unknown	unknown	unknown	unknown	unknown	unknown	unknown	unknown	unknown	unknown	unknown	unknown	unknown	unknown	unknown	unknown	unknown	unknown	unknown	unknown	unknown	unknown	unknown	unknown	unknown	unknown	unknown	unknown
1175	AWCR	ASER	unknown	unknown	unknown	unknown	unknown	unknown	unknown	unknown	unknown	unknown	unknown	unknown	unknown	unknown	unknown	unknown	unknown	unknown	unknown	unknown	unknown	unknown	unknown	unknown	unknown	unknown	unknown	unknown	unknown	unknown	unknown	unknown	unknown	unknown	unknown	unknown	unknown	unknown	unknown	unknown	unknown	unknown	unknown	unknown	unknown	unknown	unknown
1176	AWCR	ASGR	unknown	unknown	unknown	unknown	unknown	unknown	unknown	unknown	unknown	unknown	unknown	unknown	unknown	unknown	unknown	unknown	unknown	unknown	unknown	unknown	unknown	unknown	unknown	unknown	unknown	unknown	unknown	unknown	unknown	unknown	unknown	unknown	unknown	unknown	unknown	unknown	unknown	unknown	unknown	unknown	unknown	unknown	unknown	unknown	unknown	unknown	unknown
1177	AWCR	ASHR	unknown	unknown	unknown	unknown	-	unknown	unknown	-	unknown	unknown	-	unknown	unknown	unknown	-	unknown	unknown	unknown	-	unknown	unknown	unknown	unknown	-	unknown	unknown	-	unknown	unknown	unknown	-	unknown	unknown	unknown	unknown	-	unknown	unknown	unknown	unknown	unknown	unknown	unknown	-	unknown	unknown	unknown
1178	AWCR	ASIL	unknown	unknown	unknown	unknown	unknown	unknown	unknown	unknown	unknown	unknown	unknown	unknown	unknown	unknown	unknown	unknown	unknown	unknown	unknown	unknown	unknown	unknown	unknown	unknown	unknown	unknown	unknown	unknown	unknown	unknown	unknown	unknown	unknown	unknown	unknown	unknown	unknown	unknown	unknown	unknown	unknown	unknown	unknown	unknown	unknown	unknown	unknown
1179	AWCR	ASIR	unknown	unknown	unknown	unknown	unknown	unknown	unknown	unknown	unknown	unknown	unknown	unknown	unknown	unknown	unknown	unknown	unknown	unknown	unknown	unknown	unknown	unknown	unknown	unknown	unknown	unknown	unknown	unknown	unknown	unknown	unknown	unknown	unknown	unknown	unknown	unknown	unknown	unknown	unknown	unknown	unknown	unknown	unknown	unknown	unknown	unknown	unknown
1180	AWCR	AWCL	unknown	unknown	unknown	unknown	unknown	unknown	unknown	unknown	unknown	unknown	unknown	unknown	unknown	unknown	unknown	unknown	unknown	unknown	unknown	unknown	unknown	unknown	unknown	unknown	unknown	unknown	unknown	unknown	unknown	unknown	unknown	unknown	unknown	unknown	unknown	unknown	unknown	unknown	unknown	unknown	unknown	unknown	unknown	unknown	unknown	unknown	unknown
1181	AWCR	IL2L	unknown	unknown	unknown	unknown	-	unknown	unknown	-	unknown	unknown	-	unknown	unknown	unknown	-	unknown	unknown	unknown	-	unknown	unknown	unknown	unknown	-	unknown	unknown	-	unknown	unknown	unknown	-	unknown	unknown	unknown	unknown	-	unknown	unknown	unknown	unknown	unknown	unknown	unknown	-	unknown	unknown	unknown
1182	AWCR	RIAL	+	-	+	+	unknown	-	-	-	unknown	unknown	-	-	unknown	-	unknown	-	+	+	unknown	unknown	+	-	+	-	+	-	unknown	-	+	-	-	-	-	-	+	unknown	+	unknown	-	-	-	unknown	+	-	unknown	unknown	-
1183	AWCR	RIVL	unknown	-	unknown	unknown	-	-	-	-	unknown	unknown	-	-	unknown	-	-	-	unknown	-	-	unknown	unknown	-	-	-	unknown	-	-	-	unknown	-	-	-	-	-	unknown	-	unknown	unknown	-	-	-	unknown	unknown	-	unknown	unknown	-
1184	BAGL	ADFR	unknown	unknown	unknown	unknown	unknown	unknown	unknown	unknown	unknown	unknown	unknown	unknown	unknown	unknown	unknown	unknown	unknown	unknown	unknown	unknown	unknown	unknown	unknown	unknown	unknown	unknown	unknown	unknown	unknown	unknown	unknown	unknown	unknown	unknown	unknown	unknown	unknown	unknown	unknown	unknown	unknown	unknown	unknown	unknown	unknown	unknown	unknown
1185	BAGL	AIBL	+	+	-	-	+	+	+	-	-	-	-	unknown	-	-	-	-	-	+	+	-	-	-	+	+	-	-	+	-	+	-	-	-	-	+	-	-	-	-	+	-	+	-	unknown	-	-	-	-
1186	BAGL	AINL	unknown	unknown	-	unknown	unknown	unknown	unknown	unknown	unknown	-	unknown	unknown	unknown	-	unknown	unknown	unknown	unknown	unknown	unknown	unknown	unknown	unknown	unknown	-	-	unknown	unknown	unknown	unknown	unknown	unknown	unknown	unknown	unknown	unknown	unknown	unknown	unknown	unknown	unknown	unknown	unknown	unknown	unknown	unknown	unknown
1187	BAGL	AIZR	unknown	unknown	-	-	unknown	unknown	unknown	-	-	-	-	unknown	-	-	-	-	-	unknown	unknown	-	-	-	unknown	unknown	-	-	unknown	-	unknown	-	-	-	-	unknown	-	-	-	-	unknown	-	unknown	-	unknown	-	-	-	-
1188	BAGL	AUAR	+	+	unknown	unknown	+	+	+	unknown	unknown	unknown	unknown	unknown	unknown	unknown	unknown	unknown	unknown	+	+	unknown	unknown	unknown	+	+	unknown	unknown	+	unknown	+	unknown	unknown	unknown	unknown	+	unknown	unknown	unknown	unknown	+	unknown	+	unknown	unknown	unknown	unknown	unknown	unknown
1189	BAGL	AVAR	+	+	+	+	+	+	+	+	+	-	+	unknown	+	-	+	+	+	+	+	+	+	+	+	+	-	-	+	+	+	+	+	+	+	+	+	+	+	+	+	+	+	+	unknown	+	+	+	+
1190	BAGL	AVEL	+	+	-	-	+	+	+	-	-	-	-	unknown	-	-	-	-	-	+	+	-	-	-	+	+	-	-	+	-	+	-	-	-	-	+	-	-	-	-	+	-	+	-	unknown	-	-	-	-
1191	BAGL	AVER	+	+	-	-	+	+	+	-	-	-	-	unknown	-	-	-	-	-	+	+	-	-	-	+	+	-	-	+	-	+	-	-	-	-	+	-	-	-	-	+	-	+	-	unknown	-	-	-	-
1192	BAGL	BAGR	unknown	unknown	unknown	unknown	unknown	unknown	unknown	unknown	unknown	unknown	unknown	unknown	unknown	unknown	unknown	unknown	unknown	unknown	unknown	unknown	unknown	unknown	unknown	unknown	unknown	unknown	unknown	unknown	unknown	unknown	unknown	unknown	unknown	unknown	unknown	unknown	unknown	unknown	unknown	unknown	unknown	unknown	unknown	unknown	unknown	unknown	unknown
1193	BAGL	CEPVR	unknown	unknown	-	unknown	unknown	unknown	unknown	unknown	unknown	-	unknown	unknown	unknown	-	unknown	unknown	unknown	unknown	unknown	unknown	unknown	unknown	unknown	unknown	-	-	unknown	unknown	unknown	unknown	unknown	unknown	unknown	unknown	unknown	unknown	unknown	unknown	unknown	unknown	unknown	unknown	unknown	unknown	unknown	unknown	unknown
1194	BAGL	RIAR	+	+	-	-	+	+	+	-	-	unknown	-	unknown	-	unknown	-	-	-	+	+	-	-	-	+	+	unknown	unknown	+	-	+	-	-	-	-	+	-	-	-	-	+	-	+	-	unknown	-	-	-	-
1195	BAGL	RIBR	+	+	+	+	+	+	+	+	+	unknown	+	unknown	+	unknown	+	+	+	+	+	+	+	+	+	+	unknown	unknown	+	+	+	+	+	+	+	+	+	+	+	+	+	+	+	+	unknown	+	+	+	+
1196	BAGL	RID	unknown	unknown	+	+	unknown	unknown	unknown	+	+	unknown	+	unknown	+	unknown	+	+	+	unknown	unknown	+	+	+	unknown	unknown	unknown	unknown	unknown	+	unknown	+	+	+	+	unknown	+	+	+	+	unknown	+	unknown	+	unknown	+	+	+	+
1197	BAGL	RIGL	+	+	unknown	unknown	+	+	+	unknown	unknown	unknown	unknown	unknown	unknown	unknown	unknown	unknown	unknown	+	+	unknown	unknown	unknown	+	+	unknown	unknown	+	unknown	+	unknown	unknown	unknown	unknown	+	unknown	unknown	unknown	unknown	+	unknown	+	unknown	unknown	unknown	unknown	unknown	unknown
1198	BAGL	RIGR	+	+	unknown	unknown	+	+	+	unknown	unknown	unknown	unknown	unknown	unknown	unknown	unknown	unknown	unknown	+	+	unknown	unknown	unknown	+	+	unknown	unknown	+	unknown	+	unknown	unknown	unknown	unknown	+	unknown	unknown	unknown	unknown	+	unknown	+	unknown	unknown	unknown	unknown	unknown	unknown
1199	BAGL	RIPR	unknown	unknown	unknown	unknown	unknown	unknown	unknown	unknown	unknown	unknown	unknown	unknown	unknown	unknown	unknown	unknown	unknown	unknown	unknown	unknown	unknown	unknown	unknown	unknown	unknown	unknown	unknown	unknown	unknown	unknown	unknown	unknown	unknown	unknown	unknown	unknown	unknown	unknown	unknown	unknown	unknown	unknown	unknown	unknown	unknown	unknown	unknown
1200	BAGL	RIVR	unknown	unknown	-	-	unknown	unknown	unknown	-	-	-	-	unknown	-	-	-	-	-	unknown	unknown	-	-	-	unknown	unknown	-	-	unknown	-	unknown	-	-	-	-	unknown	-	-	-	-	unknown	-	unknown	-	unknown	-	-	-	-
1201	BAGL	URAVR	+	+	-	unknown	+	+	+	unknown	unknown	-	unknown	unknown	unknown	-	unknown	unknown	unknown	+	+	unknown	unknown	unknown	+	+	-	-	+	unknown	+	unknown	unknown	unknown	unknown	+	unknown	unknown	unknown	unknown	+	unknown	+	unknown	unknown	unknown	unknown	unknown	unknown
1202	BAGL	URXR	unknown	unknown	-	-	unknown	unknown	unknown	-	-	-	-	unknown	-	-	-	-	-	unknown	unknown	-	-	-	unknown	unknown	-	-	unknown	-	unknown	-	-	-	-	unknown	-	-	-	-	unknown	-	unknown	-	unknown	-	-	-	-
1203	BAGR	AIYL	-	unknown	+	+	+	-	+	-	unknown	+	+	+	-	+	unknown	unknown	+	unknown	-	-	+	unknown	+	+	unknown	+	-	unknown	+	+	-	+	unknown	-	+	+	unknown	-	-	+	-	+	+	-	+	+	-
1204	BAGR	AQR	unknown	unknown	unknown	unknown	unknown	unknown	unknown	unknown	unknown	unknown	unknown	unknown	unknown	unknown	unknown	unknown	unknown	unknown	unknown	unknown	unknown	unknown	unknown	unknown	unknown	unknown	unknown	unknown	unknown	unknown	unknown	unknown	unknown	unknown	unknown	unknown	unknown	unknown	unknown	unknown	unknown	unknown	unknown	unknown	unknown	unknown	unknown
1205	BAGR	AVAL	+	unknown	+	+	+	+	+	+	unknown	+	+	+	+	+	unknown	-	+	-	+	+	+	-	+	+	-	+	+	-	+	+	+	+	unknown	+	+	+	unknown	+	+	+	+	+	+	+	+	+	+
1206	BAGR	AVEL	+	unknown	-	-	-	+	-	+	unknown	-	-	-	+	-	unknown	-	-	-	+	+	-	-	-	-	-	-	+	-	-	-	+	-	unknown	+	-	-	unknown	+	+	-	+	-	-	+	-	-	+
1207	BAGR	BAGL	unknown	unknown	unknown	unknown	unknown	unknown	unknown	unknown	unknown	unknown	unknown	unknown	unknown	unknown	unknown	unknown	unknown	unknown	unknown	unknown	unknown	unknown	unknown	unknown	unknown	unknown	unknown	unknown	unknown	unknown	unknown	unknown	unknown	unknown	unknown	unknown	unknown	unknown	unknown	unknown	unknown	unknown	unknown	unknown	unknown	unknown	unknown
1208	BAGR	OLQVL	unknown	unknown	unknown	unknown	unknown	unknown	unknown	unknown	unknown	unknown	unknown	unknown	unknown	unknown	unknown	-	unknown	-	unknown	unknown	unknown	-	unknown	unknown	-	unknown	unknown	-	unknown	unknown	unknown	unknown	unknown	unknown	unknown	unknown	unknown	unknown	unknown	unknown	unknown	unknown	unknown	unknown	unknown	unknown	unknown
1209	BAGR	RIAL	+	unknown	-	-	-	+	-	+	unknown	-	-	-	+	-	unknown	unknown	-	unknown	+	+	-	unknown	-	-	unknown	-	+	unknown	-	-	+	-	unknown	+	-	-	unknown	+	+	-	+	-	-	+	-	-	+
1210	BAGR	RIBL	+	unknown	+	+	+	+	+	+	unknown	+	+	+	+	+	unknown	unknown	+	unknown	+	+	+	unknown	+	+	unknown	+	+	unknown	+	+	+	+	unknown	+	+	+	unknown	+	+	+	+	+	+	+	+	+	+
1211	BAGR	RIBR	+	unknown	+	+	+	+	+	+	unknown	+	+	+	+	+	unknown	unknown	+	unknown	+	+	+	unknown	+	+	unknown	+	+	unknown	+	+	+	+	unknown	+	+	+	unknown	+	+	+	+	+	+	+	+	+	+
1212	BAGR	RIGL	+	unknown	unknown	unknown	unknown	+	unknown	+	unknown	unknown	unknown	unknown	+	unknown	unknown	unknown	unknown	unknown	+	+	unknown	unknown	unknown	unknown	unknown	unknown	+	unknown	unknown	unknown	+	unknown	unknown	+	unknown	unknown	unknown	+	+	unknown	+	unknown	unknown	+	unknown	unknown	+
1213	BAGR	SMDVL	+	unknown	unknown	unknown	unknown	+	unknown	+	unknown	unknown	unknown	unknown	+	unknown	unknown	-	unknown	-	+	+	unknown	-	unknown	unknown	-	unknown	+	-	unknown	unknown	+	unknown	unknown	+	unknown	unknown	unknown	+	+	unknown	+	unknown	unknown	+	unknown	unknown	+
1214	BDUL	ADAL	unknown	unknown	unknown	unknown	unknown	unknown	unknown	unknown	unknown	unknown	unknown	unknown	unknown	unknown	unknown	unknown	unknown	unknown	unknown	unknown	unknown	unknown	unknown	unknown	unknown	unknown	unknown	unknown	unknown	unknown	unknown	unknown	unknown	unknown	unknown	unknown	unknown	unknown	unknown	unknown	unknown	unknown	unknown	unknown	unknown	unknown	unknown
1215	BDUL	ADEL	unknown	+	unknown	+	unknown	+	+	+	+	unknown	unknown	unknown	+	+	unknown	+	+	+	+	+	unknown	+	+	unknown	+	+	+	unknown	unknown	unknown	unknown	+	+	+	unknown	+	unknown	unknown	+	unknown	+	unknown	+	+	+	+	+
1216	BDUL	ALML	unknown	+	unknown	+	unknown	+	-	+	+	unknown	unknown	unknown	+	-	unknown	+	+	+	+	+	unknown	+	+	unknown	+	+	+	unknown	unknown	unknown	unknown	+	+	+	unknown	+	unknown	unknown	+	unknown	+	unknown	+	+	+	+	+
1217	BDUL	AVHL	unknown	unknown	+	unknown	unknown	unknown	-	unknown	unknown	+	+	+	unknown	-	+	unknown	unknown	unknown	unknown	-	+	unknown	unknown	+	+	unknown	unknown	+	unknown	+	+	unknown	unknown	unknown	+	unknown	unknown	+	-	+	unknown	unknown	unknown	unknown	unknown	unknown	unknown
1218	BDUL	AVJR	unknown	unknown	+	unknown	unknown	unknown	unknown	unknown	unknown	+	+	+	unknown	unknown	+	unknown	unknown	unknown	unknown	unknown	+	unknown	unknown	+	+	unknown	unknown	+	unknown	+	+	unknown	unknown	unknown	+	unknown	unknown	+	unknown	+	unknown	unknown	unknown	unknown	unknown	unknown	unknown
1219	BDUL	HSNL	unknown	+	+	+	unknown	+	-	+	+	+	+	+	+	-	+	+	+	+	+	-	+	+	+	+	+	+	+	+	unknown	+	+	+	+	+	+	+	unknown	+	-	+	+	unknown	+	+	+	+	+
1220	BDUL	PVNL	unknown	+	+	+	unknown	+	unknown	+	+	+	+	+	+	unknown	+	+	+	+	+	+	+	+	+	+	+	+	+	+	unknown	+	+	+	+	+	+	+	unknown	+	+	+	+	unknown	+	+	+	+	+
1221	BDUL	PVNR	unknown	+	+	+	unknown	+	unknown	+	+	+	+	+	+	unknown	+	+	+	+	+	+	+	+	+	+	+	+	+	+	unknown	+	+	+	+	+	+	+	unknown	+	+	+	+	unknown	+	+	+	+	+
1222	BDUL	RIFL	unknown	unknown	+	unknown	unknown	unknown	unknown	unknown	unknown	+	+	+	unknown	unknown	+	unknown	unknown	unknown	unknown	unknown	+	unknown	unknown	+	+	unknown	unknown	+	unknown	+	+	unknown	unknown	unknown	+	unknown	unknown	+	unknown	+	unknown	unknown	unknown	unknown	unknown	unknown	unknown
1223	BDUL	RMGL	unknown	unknown	+	unknown	unknown	unknown	unknown	unknown	unknown	+	+	+	unknown	unknown	+	unknown	unknown	unknown	unknown	unknown	+	unknown	unknown	+	+	unknown	unknown	+	unknown	+	+	unknown	unknown	unknown	+	unknown	unknown	+	unknown	+	unknown	unknown	unknown	unknown	unknown	unknown	unknown
1224	BDUL	SAADL	unknown	-	+	-	unknown	-	unknown	-	-	+	+	+	-	unknown	+	-	-	-	-	-	+	-	-	+	+	-	-	+	unknown	+	+	-	-	-	+	-	unknown	+	-	+	-	unknown	-	-	-	-	-
1225	BDUL	URADL	unknown	unknown	+	unknown	unknown	unknown	-	unknown	unknown	+	+	+	unknown	-	+	unknown	unknown	unknown	unknown	-	+	unknown	unknown	+	+	unknown	unknown	+	unknown	+	+	unknown	unknown	unknown	+	unknown	unknown	+	-	+	unknown	unknown	unknown	unknown	unknown	unknown	unknown
1226	BDUR	ADER	unknown	unknown	+	unknown	+	unknown	+	+	+	+	unknown	+	unknown	+	unknown	unknown	+	unknown	unknown	+	+	+	+	+	+	unknown	+	unknown	+	unknown	unknown	unknown	+	unknown	+	unknown	+	+	unknown	+	+	+	+	+	+	+	+
1227	BDUR	ALMR	unknown	unknown	+	unknown	+	unknown	-	+	+	+	unknown	-	unknown	+	unknown	unknown	+	unknown	unknown	+	+	+	+	+	+	unknown	-	unknown	+	unknown	unknown	unknown	+	unknown	+	unknown	+	+	unknown	-	+	+	+	+	+	+	-
1228	BDUR	AVAL	unknown	+	+	+	+	+	-	+	+	+	+	-	+	+	unknown	+	+	+	unknown	+	+	+	+	+	+	+	-	+	+	unknown	+	unknown	+	+	+	+	+	+	+	-	+	+	+	+	+	+	-
1229	BDUR	AVBR	unknown	+	+	+	+	+	-	+	+	+	+	-	+	+	unknown	+	+	+	unknown	+	+	+	+	-	+	+	-	+	+	unknown	+	unknown	+	+	+	+	+	+	+	-	+	+	+	+	+	+	-
1230	BDUR	AVHL	unknown	+	unknown	+	unknown	+	-	unknown	unknown	unknown	+	-	+	unknown	unknown	+	unknown	+	unknown	unknown	unknown	unknown	unknown	-	unknown	+	-	+	unknown	unknown	+	unknown	unknown	+	unknown	+	unknown	unknown	+	-	unknown	unknown	unknown	unknown	unknown	unknown	-
1231	BDUR	AVJL	unknown	+	unknown	+	unknown	+	unknown	unknown	unknown	unknown	+	unknown	+	unknown	unknown	+	unknown	+	unknown	unknown	unknown	unknown	unknown	unknown	unknown	+	unknown	+	unknown	unknown	+	unknown	unknown	+	unknown	+	unknown	unknown	+	unknown	unknown	unknown	unknown	unknown	unknown	unknown	unknown
1232	BDUR	CEPVR	unknown	unknown	unknown	unknown	unknown	unknown	-	unknown	unknown	unknown	unknown	-	unknown	unknown	unknown	unknown	unknown	unknown	unknown	unknown	unknown	unknown	unknown	-	unknown	unknown	-	unknown	unknown	unknown	unknown	unknown	unknown	unknown	unknown	unknown	unknown	unknown	unknown	-	unknown	unknown	unknown	unknown	unknown	unknown	-
1233	BDUR	HSNR	unknown	+	+	+	+	+	-	+	+	+	+	-	+	+	unknown	+	+	+	unknown	+	+	+	+	-	+	+	-	+	+	unknown	+	unknown	+	+	+	+	+	+	+	-	+	+	+	+	+	+	-
1234	BDUR	PVCL	unknown	+	+	+	+	+	-	+	+	+	+	-	+	+	unknown	+	+	+	unknown	+	+	+	+	-	+	+	-	+	+	unknown	+	unknown	+	+	+	+	+	+	+	-	+	+	+	+	+	+	-
1235	BDUR	PVNL	unknown	+	+	+	+	+	unknown	+	+	+	+	unknown	+	+	unknown	+	+	+	unknown	+	+	+	+	+	+	+	unknown	+	+	unknown	+	unknown	+	+	+	+	+	+	+	unknown	+	+	+	+	+	+	unknown
1236	BDUR	PVNR	unknown	+	+	+	+	+	unknown	+	+	+	+	unknown	+	+	unknown	+	+	+	unknown	+	+	+	+	+	+	+	unknown	+	+	unknown	+	unknown	+	+	+	+	+	+	+	unknown	+	+	+	+	+	+	unknown
1237	BDUR	SDQL	unknown	unknown	+	unknown	+	unknown	-	+	+	+	unknown	-	unknown	+	unknown	unknown	+	unknown	unknown	+	+	+	+	unknown	+	unknown	-	unknown	+	unknown	unknown	unknown	+	unknown	+	unknown	+	+	unknown	-	+	+	+	+	+	+	-
1238	BDUR	URADR	unknown	+	unknown	+	unknown	+	-	unknown	unknown	unknown	+	-	+	unknown	unknown	+	unknown	+	unknown	unknown	unknown	unknown	unknown	-	unknown	+	-	+	unknown	unknown	+	unknown	unknown	+	unknown	+	unknown	unknown	+	-	unknown	unknown	unknown	unknown	unknown	unknown	-
1239	CEPDL	AFDL	unknown	unknown	unknown	unknown	unknown	unknown	unknown	unknown	unknown	unknown	unknown	unknown	unknown	unknown	unknown	unknown	unknown	unknown	unknown	unknown	unknown	unknown	unknown	unknown	unknown	unknown	unknown	unknown	unknown	unknown	unknown	unknown	unknown	unknown	unknown	unknown	unknown	unknown	unknown	unknown	unknown	unknown	unknown	unknown	unknown	unknown	unknown
1240	CEPDL	AINL	unknown	-	unknown	-	unknown	unknown	-	unknown	unknown	unknown	unknown	unknown	unknown	-	unknown	unknown	unknown	unknown	unknown	unknown	unknown	unknown	unknown	unknown	unknown	-	unknown	unknown	unknown	-	unknown	-	unknown	unknown	unknown	-	unknown	-	-	unknown	-	unknown	unknown	-	unknown	unknown	unknown
1241	CEPDL	ALML	unknown	-	unknown	-	+	+	-	+	+	+	unknown	unknown	+	-	+	unknown	unknown	unknown	unknown	unknown	unknown	+	unknown	+	+	-	+	unknown	+	+	+	-	+	+	+	+	unknown	-	+	+	+	+	+	-	+	unknown	+
1242	CEPDL	AVER	unknown	-	+	-	-	-	-	-	-	-	unknown	+	-	-	-	+	+	unknown	+	unknown	+	-	+	-	-	-	-	+	-	-	-	-	-	-	-	-	+	-	-	-	-	-	-	-	-	+	-
1243	CEPDL	CEPDR	unknown	-	unknown	-	unknown	unknown	-	unknown	unknown	unknown	unknown	unknown	unknown	-	unknown	unknown	unknown	unknown	unknown	unknown	unknown	unknown	unknown	unknown	unknown	-	unknown	unknown	unknown	-	unknown	-	unknown	unknown	unknown	-	unknown	-	-	unknown	-	unknown	unknown	-	unknown	unknown	unknown
1244	CEPDL	IL1DL	unknown	unknown	unknown	unknown	+	+	unknown	+	+	+	unknown	unknown	+	unknown	+	unknown	unknown	unknown	unknown	unknown	unknown	+	unknown	+	+	unknown	+	unknown	+	+	+	unknown	+	+	+	+	unknown	unknown	+	+	+	+	+	unknown	+	unknown	+
1245	CEPDL	IL2DL	unknown	-	unknown	-	unknown	unknown	-	unknown	unknown	unknown	unknown	unknown	unknown	-	unknown	unknown	unknown	unknown	unknown	unknown	unknown	unknown	unknown	unknown	unknown	-	unknown	unknown	unknown	-	unknown	-	unknown	unknown	unknown	-	unknown	-	-	unknown	-	unknown	unknown	-	unknown	unknown	unknown
1246	CEPDL	OLLL	unknown	-	unknown	-	-	-	-	-	-	-	unknown	unknown	-	-	-	unknown	unknown	unknown	unknown	unknown	unknown	-	unknown	-	-	-	-	unknown	-	-	-	-	-	-	-	-	unknown	-	-	-	-	-	-	-	-	unknown	-
1247	CEPDL	OLQDL	unknown	-	unknown	-	unknown	unknown	-	unknown	unknown	unknown	unknown	unknown	unknown	-	unknown	unknown	unknown	unknown	unknown	unknown	unknown	unknown	unknown	unknown	unknown	-	unknown	unknown	unknown	-	unknown	-	unknown	unknown	unknown	-	unknown	-	-	unknown	-	unknown	unknown	-	unknown	unknown	unknown
1248	CEPDL	RIBL	unknown	unknown	+	unknown	+	+	unknown	+	+	+	unknown	+	+	unknown	+	+	+	unknown	+	unknown	+	+	+	+	+	unknown	+	+	+	+	+	unknown	+	+	+	+	+	unknown	+	+	+	+	+	unknown	+	+	+
1249	CEPDL	RICL	unknown	unknown	+	unknown	unknown	unknown	unknown	unknown	unknown	unknown	unknown	+	unknown	unknown	unknown	+	+	unknown	+	unknown	+	unknown	+	unknown	unknown	unknown	unknown	+	unknown	unknown	unknown	unknown	unknown	unknown	unknown	unknown	+	unknown	unknown	unknown	unknown	unknown	unknown	unknown	unknown	+	unknown
1250	CEPDL	RICR	unknown	unknown	+	unknown	unknown	unknown	unknown	unknown	unknown	unknown	unknown	+	unknown	unknown	unknown	+	+	unknown	+	unknown	+	unknown	+	unknown	unknown	unknown	unknown	+	unknown	unknown	unknown	unknown	unknown	unknown	unknown	unknown	+	unknown	unknown	unknown	unknown	unknown	unknown	unknown	unknown	+	unknown
1251	CEPDL	RIH	unknown	unknown	+	unknown	-	-	unknown	-	-	-	unknown	+	-	unknown	-	+	+	unknown	+	unknown	+	-	+	-	-	unknown	-	+	-	-	-	unknown	-	-	-	-	+	unknown	-	-	-	-	-	unknown	-	+	-
1252	CEPDL	RIPL	unknown	unknown	unknown	unknown	unknown	unknown	unknown	unknown	unknown	unknown	unknown	unknown	unknown	unknown	unknown	unknown	unknown	unknown	unknown	unknown	unknown	unknown	unknown	unknown	unknown	unknown	unknown	unknown	unknown	unknown	unknown	unknown	unknown	unknown	unknown	unknown	unknown	unknown	unknown	unknown	unknown	unknown	unknown	unknown	unknown	unknown	unknown
1253	CEPDL	RIS	unknown	-	unknown	-	unknown	unknown	-	unknown	unknown	unknown	unknown	unknown	unknown	-	unknown	unknown	unknown	unknown	unknown	unknown	unknown	unknown	unknown	unknown	unknown	-	unknown	unknown	unknown	-	unknown	-	unknown	unknown	unknown	-	unknown	-	-	unknown	-	unknown	unknown	-	unknown	unknown	unknown
1254	CEPDL	RMDVL	unknown	unknown	+	unknown	-	-	unknown	-	-	-	unknown	+	-	unknown	-	+	+	unknown	+	unknown	+	-	+	-	-	unknown	-	+	-	-	-	unknown	-	-	-	-	+	unknown	-	-	-	-	-	unknown	-	+	-
1255	CEPDL	RMGL	unknown	unknown	+	unknown	unknown	unknown	unknown	unknown	unknown	unknown	unknown	+	unknown	unknown	unknown	+	+	unknown	+	unknown	+	unknown	+	unknown	unknown	unknown	unknown	+	unknown	unknown	unknown	unknown	unknown	unknown	unknown	unknown	+	unknown	unknown	unknown	unknown	unknown	unknown	unknown	unknown	+	unknown
1256	CEPDL	RMHL	unknown	unknown	+	unknown	unknown	unknown	unknown	unknown	unknown	unknown	unknown	+	unknown	unknown	unknown	+	+	unknown	+	unknown	+	unknown	+	unknown	unknown	unknown	unknown	+	unknown	unknown	unknown	unknown	unknown	unknown	unknown	unknown	+	unknown	unknown	unknown	unknown	unknown	unknown	unknown	unknown	+	unknown
1257	CEPDL	RMHR	unknown	unknown	+	unknown	unknown	unknown	unknown	unknown	unknown	unknown	unknown	+	unknown	unknown	unknown	+	+	unknown	+	unknown	+	unknown	+	unknown	unknown	unknown	unknown	+	unknown	unknown	unknown	unknown	unknown	unknown	unknown	unknown	+	unknown	unknown	unknown	unknown	unknown	unknown	unknown	unknown	+	unknown
1258	CEPDL	SIADR	unknown	-	unknown	-	unknown	unknown	-	unknown	unknown	unknown	unknown	unknown	unknown	-	unknown	unknown	unknown	unknown	unknown	unknown	unknown	unknown	unknown	unknown	unknown	-	unknown	unknown	unknown	-	unknown	-	unknown	unknown	unknown	-	unknown	-	-	unknown	-	unknown	unknown	-	unknown	unknown	unknown
1259	CEPDL	SIBDL	unknown	+	+	+	+	+	+	+	+	+	unknown	+	+	+	+	+	+	unknown	+	unknown	+	+	+	+	+	+	+	+	+	+	+	+	+	+	+	+	+	+	+	+	+	+	+	+	+	+	+
1260	CEPDL	SIBVR	unknown	+	+	+	+	+	+	+	+	+	unknown	+	+	+	+	+	+	unknown	+	unknown	+	+	+	+	+	+	+	+	+	+	+	+	+	+	+	+	+	+	+	+	+	+	+	+	+	+	+
1261	CEPDL	SMBDR	unknown	unknown	unknown	unknown	-	-	unknown	-	-	-	unknown	unknown	-	unknown	-	unknown	unknown	unknown	unknown	unknown	unknown	-	unknown	-	-	unknown	-	unknown	-	-	-	unknown	-	-	-	-	unknown	unknown	-	-	-	-	-	unknown	-	unknown	-
1262	CEPDL	URADL	unknown	-	+	-	unknown	unknown	-	unknown	unknown	unknown	unknown	+	unknown	-	unknown	+	+	unknown	+	unknown	+	unknown	+	unknown	unknown	-	unknown	+	unknown	-	unknown	-	unknown	unknown	unknown	-	+	-	-	unknown	-	unknown	unknown	-	unknown	+	unknown
1263	CEPDL	URBL	unknown	-	+	-	+	+	-	+	+	+	unknown	+	+	-	+	+	+	unknown	+	unknown	+	+	+	+	+	-	+	+	+	-	+	-	+	+	+	-	+	-	-	+	-	+	+	-	+	+	+
1264	CEPDL	URYDL	unknown	-	+	-	unknown	unknown	-	unknown	unknown	unknown	unknown	+	unknown	-	unknown	+	+	unknown	+	unknown	+	unknown	+	unknown	unknown	-	unknown	+	unknown	-	unknown	-	unknown	unknown	unknown	-	+	-	-	unknown	-	unknown	unknown	-	unknown	+	unknown
1265	CEPDR	AVEL	unknown	+	+	-	-	-	+	-	unknown	+	-	+	-	-	-	+	-	+	-	unknown	+	+	+	-	-	-	-	unknown	+	-	unknown	+	-	-	-	unknown	+	-	-	-	-	-	-	+	+	+	+
1266	CEPDR	BDUR	unknown	+	+	unknown	-	unknown	+	-	unknown	+	unknown	+	-	unknown	unknown	+	unknown	+	unknown	unknown	+	+	+	unknown	unknown	unknown	unknown	unknown	+	-	unknown	+	-	unknown	unknown	unknown	+	unknown	unknown	unknown	-	unknown	unknown	+	+	+	+
1267	CEPDR	CEPDR	unknown	unknown	unknown	unknown	-	unknown	unknown	-	unknown	unknown	unknown	unknown	-	unknown	unknown	unknown	unknown	unknown	unknown	unknown	unknown	unknown	unknown	unknown	unknown	unknown	unknown	unknown	unknown	-	unknown	unknown	-	unknown	unknown	unknown	unknown	unknown	unknown	unknown	-	unknown	unknown	unknown	unknown	unknown	unknown
1268	CEPDR	IL1DR	unknown	unknown	unknown	+	unknown	+	unknown	+	unknown	unknown	+	unknown	unknown	+	+	unknown	+	unknown	+	unknown	unknown	unknown	unknown	+	+	+	+	unknown	unknown	unknown	unknown	unknown	unknown	+	+	unknown	unknown	+	+	+	unknown	+	+	unknown	unknown	unknown	unknown
1269	CEPDR	IL1R	unknown	unknown	unknown	+	unknown	+	unknown	+	unknown	unknown	+	unknown	unknown	+	+	unknown	+	unknown	+	unknown	unknown	unknown	unknown	+	+	+	+	unknown	unknown	unknown	unknown	unknown	unknown	+	+	unknown	unknown	+	+	+	unknown	+	+	unknown	unknown	unknown	unknown
1270	CEPDR	OLLR	unknown	unknown	unknown	-	-	-	unknown	-	unknown	unknown	-	unknown	-	-	-	unknown	-	unknown	-	unknown	unknown	unknown	unknown	-	-	-	-	unknown	unknown	-	unknown	unknown	-	-	-	unknown	unknown	-	-	-	-	-	-	unknown	unknown	unknown	unknown
1271	CEPDR	OLQDR	unknown	unknown	unknown	unknown	-	unknown	unknown	-	unknown	unknown	unknown	unknown	-	unknown	unknown	unknown	unknown	unknown	unknown	unknown	unknown	unknown	unknown	unknown	unknown	unknown	unknown	unknown	unknown	-	unknown	unknown	-	unknown	unknown	unknown	unknown	unknown	unknown	unknown	-	unknown	unknown	unknown	unknown	unknown	unknown
1272	CEPDR	RICL	unknown	+	+	unknown	unknown	unknown	+	unknown	unknown	+	unknown	+	unknown	unknown	unknown	+	unknown	+	unknown	unknown	+	+	+	unknown	unknown	unknown	unknown	unknown	+	unknown	unknown	+	unknown	unknown	unknown	unknown	+	unknown	unknown	unknown	unknown	unknown	unknown	+	+	+	+
1273	CEPDR	RICR	unknown	+	+	unknown	unknown	unknown	+	unknown	unknown	+	unknown	+	unknown	unknown	unknown	+	unknown	+	unknown	unknown	+	+	+	unknown	unknown	unknown	unknown	unknown	+	unknown	unknown	+	unknown	unknown	unknown	unknown	+	unknown	unknown	unknown	unknown	unknown	unknown	+	+	+	+
1274	CEPDR	RIFR	unknown	+	+	unknown	unknown	unknown	+	unknown	unknown	+	unknown	+	unknown	unknown	unknown	+	unknown	+	unknown	unknown	+	+	+	unknown	unknown	unknown	unknown	unknown	+	unknown	unknown	+	unknown	unknown	unknown	unknown	+	unknown	unknown	unknown	unknown	unknown	unknown	+	+	+	+
1275	CEPDR	RIH	unknown	+	+	-	unknown	-	+	-	unknown	+	-	+	unknown	-	-	+	-	+	-	unknown	+	+	+	-	-	-	-	unknown	+	unknown	unknown	+	unknown	-	-	unknown	+	-	-	-	unknown	-	-	+	+	+	+
1276	CEPDR	RMDR	unknown	+	+	-	-	-	+	-	unknown	+	-	+	-	-	-	+	-	+	-	unknown	+	+	+	-	-	-	-	unknown	+	-	unknown	+	-	-	-	unknown	+	-	-	-	-	-	-	+	+	+	+
1277	CEPDR	RMDVR	unknown	+	+	-	unknown	-	+	-	unknown	+	-	+	unknown	-	-	+	-	+	-	unknown	+	+	+	-	-	-	-	unknown	+	unknown	unknown	+	unknown	-	-	unknown	+	-	-	-	unknown	-	-	+	+	+	+
1278	CEPDR	RMGR	unknown	+	+	unknown	unknown	unknown	+	unknown	unknown	+	unknown	+	unknown	unknown	unknown	+	unknown	+	unknown	unknown	+	+	+	unknown	unknown	unknown	unknown	unknown	+	unknown	unknown	+	unknown	unknown	unknown	unknown	+	unknown	unknown	unknown	unknown	unknown	unknown	+	+	+	+
1279	CEPDR	RMHL	unknown	+	+	unknown	unknown	unknown	+	unknown	unknown	+	unknown	+	unknown	unknown	unknown	+	unknown	+	unknown	unknown	+	+	+	unknown	unknown	unknown	unknown	unknown	+	unknown	unknown	+	unknown	unknown	unknown	unknown	+	unknown	unknown	unknown	unknown	unknown	unknown	+	+	+	+
1280	CEPDR	RMHR	unknown	+	+	unknown	unknown	unknown	+	unknown	unknown	+	unknown	+	unknown	unknown	unknown	+	unknown	+	unknown	unknown	+	+	+	unknown	unknown	unknown	unknown	unknown	+	unknown	unknown	+	unknown	unknown	unknown	unknown	+	unknown	unknown	unknown	unknown	unknown	unknown	+	+	+	+
1281	CEPDR	SIBDR	unknown	+	+	+	+	+	+	+	unknown	+	+	+	+	+	+	+	+	+	+	unknown	+	+	+	+	+	+	+	unknown	+	+	unknown	+	+	+	+	unknown	+	+	+	+	+	+	+	+	+	+	+
1282	CEPDR	SMBDL	unknown	unknown	unknown	-	unknown	-	unknown	-	unknown	unknown	-	unknown	unknown	-	-	unknown	-	unknown	-	unknown	unknown	unknown	unknown	-	-	-	-	unknown	unknown	unknown	unknown	unknown	unknown	-	-	unknown	unknown	-	-	-	unknown	-	-	unknown	unknown	unknown	unknown
1283	CEPDR	URADR	unknown	+	+	unknown	-	unknown	+	-	unknown	+	unknown	+	-	unknown	unknown	+	unknown	+	unknown	unknown	+	+	+	unknown	unknown	unknown	unknown	unknown	+	-	unknown	+	-	unknown	unknown	unknown	+	unknown	unknown	unknown	-	unknown	unknown	+	+	+	+
1284	CEPDR	URBR	unknown	+	+	+	-	+	+	-	unknown	+	+	+	-	+	+	+	+	+	+	unknown	+	+	+	+	+	+	+	unknown	+	-	unknown	+	-	+	+	unknown	+	+	+	+	-	+	+	+	+	+	+
1285	CEPDR	URXR	unknown	unknown	unknown	-	-	-	unknown	-	unknown	unknown	-	unknown	-	-	-	unknown	-	unknown	-	unknown	unknown	unknown	unknown	-	-	-	-	unknown	unknown	-	unknown	unknown	-	-	-	unknown	unknown	-	-	-	-	-	-	unknown	unknown	unknown	unknown
1286	CEPDR	URYDR	unknown	+	+	unknown	-	unknown	+	-	unknown	+	unknown	+	-	unknown	unknown	+	unknown	+	unknown	unknown	+	+	+	unknown	unknown	unknown	unknown	unknown	+	-	unknown	+	-	unknown	unknown	unknown	+	unknown	unknown	unknown	-	unknown	unknown	+	+	+	+
1287	CEPVL	AVER	unknown	-	+	+	unknown	-	-	-	-	+	+	-	+	+	-	-	+	-	unknown	-	-	-	-	-	-	-	-	-	unknown	-	-	-	-	+	-	+	-	-	+	+	-	+	+	-	-	-	unknown
1288	CEPVL	IL1VL	unknown	+	unknown	unknown	unknown	+	+	+	+	unknown	unknown	+	unknown	unknown	+	+	unknown	+	unknown	+	+	+	+	+	+	unknown	+	+	unknown	+	+	+	+	unknown	+	unknown	unknown	+	unknown	unknown	+	unknown	unknown	+	+	unknown	unknown
1289	CEPVL	OLLL	unknown	-	unknown	unknown	unknown	-	-	-	-	unknown	unknown	-	unknown	unknown	-	-	unknown	-	unknown	-	-	-	-	-	-	-	-	-	unknown	-	-	-	-	unknown	-	unknown	-	-	unknown	unknown	-	unknown	unknown	-	-	-	unknown
1290	CEPVL	OLQVL	unknown	unknown	unknown	unknown	unknown	unknown	unknown	unknown	unknown	unknown	unknown	unknown	unknown	unknown	unknown	unknown	unknown	unknown	unknown	unknown	unknown	unknown	unknown	unknown	unknown	-	unknown	unknown	unknown	unknown	unknown	unknown	unknown	unknown	unknown	unknown	-	unknown	unknown	unknown	unknown	unknown	unknown	unknown	unknown	-	unknown
1291	CEPVL	PVR	unknown	unknown	unknown	unknown	unknown	unknown	unknown	unknown	unknown	unknown	unknown	unknown	unknown	unknown	unknown	unknown	unknown	unknown	unknown	unknown	unknown	unknown	unknown	unknown	unknown	-	unknown	unknown	unknown	unknown	unknown	unknown	unknown	unknown	unknown	unknown	-	unknown	unknown	unknown	unknown	unknown	unknown	unknown	unknown	-	unknown
1292	CEPVL	RIAL	unknown	-	+	+	unknown	-	-	-	-	+	+	-	+	+	-	-	+	-	unknown	-	-	-	-	-	-	unknown	-	-	unknown	-	-	-	-	+	-	+	unknown	-	+	+	-	+	+	-	-	unknown	unknown
1293	CEPVL	RIBL	unknown	+	+	+	unknown	+	+	+	+	+	+	+	+	+	+	+	+	+	unknown	+	+	+	+	+	+	unknown	+	+	unknown	+	+	+	+	+	+	+	unknown	+	+	+	+	+	+	+	+	unknown	unknown
1294	CEPVL	RICL	unknown	unknown	+	+	unknown	unknown	unknown	unknown	unknown	+	+	unknown	+	+	unknown	unknown	+	unknown	unknown	unknown	unknown	unknown	unknown	unknown	unknown	unknown	unknown	unknown	unknown	unknown	unknown	unknown	unknown	+	unknown	+	unknown	unknown	+	+	unknown	+	+	unknown	unknown	unknown	unknown
1295	CEPVL	RICR	unknown	unknown	+	+	unknown	unknown	unknown	unknown	unknown	+	+	unknown	+	+	unknown	unknown	+	unknown	unknown	unknown	unknown	unknown	unknown	unknown	unknown	unknown	unknown	unknown	unknown	unknown	unknown	unknown	unknown	+	unknown	+	unknown	unknown	+	+	unknown	+	+	unknown	unknown	unknown	unknown
1296	CEPVL	RIPL	unknown	unknown	unknown	unknown	unknown	unknown	unknown	unknown	unknown	unknown	unknown	unknown	unknown	unknown	unknown	unknown	unknown	unknown	unknown	unknown	unknown	unknown	unknown	unknown	unknown	unknown	unknown	unknown	unknown	unknown	unknown	unknown	unknown	unknown	unknown	unknown	unknown	unknown	unknown	unknown	unknown	unknown	unknown	unknown	unknown	unknown	unknown
1297	CEPVL	RMDDL	unknown	-	+	+	unknown	-	-	-	-	+	+	-	+	+	-	-	+	-	unknown	-	-	-	-	-	-	unknown	-	-	unknown	-	-	-	-	+	-	+	unknown	-	+	+	-	+	+	-	-	unknown	unknown
1298	CEPVL	RMDVR	unknown	-	+	+	unknown	-	-	-	-	+	+	-	+	+	-	-	+	-	unknown	-	-	-	-	-	-	unknown	-	-	unknown	-	-	-	-	+	-	+	unknown	-	+	+	-	+	+	-	-	unknown	unknown
1299	CEPVL	RMGL	unknown	unknown	+	+	unknown	unknown	unknown	unknown	unknown	+	+	unknown	+	+	unknown	unknown	+	unknown	unknown	unknown	unknown	unknown	unknown	unknown	unknown	unknown	unknown	unknown	unknown	unknown	unknown	unknown	unknown	+	unknown	+	unknown	unknown	+	+	unknown	+	+	unknown	unknown	unknown	unknown
1300	CEPVL	RMHL	unknown	unknown	+	+	unknown	unknown	unknown	unknown	unknown	+	+	unknown	+	+	unknown	unknown	+	unknown	unknown	unknown	unknown	unknown	unknown	unknown	unknown	unknown	unknown	unknown	unknown	unknown	unknown	unknown	unknown	+	unknown	+	unknown	unknown	+	+	unknown	+	+	unknown	unknown	unknown	unknown
1301	CEPVL	RMHR	unknown	unknown	+	+	unknown	unknown	unknown	unknown	unknown	+	+	unknown	+	+	unknown	unknown	+	unknown	unknown	unknown	unknown	unknown	unknown	unknown	unknown	unknown	unknown	unknown	unknown	unknown	unknown	unknown	unknown	+	unknown	+	unknown	unknown	+	+	unknown	+	+	unknown	unknown	unknown	unknown
1302	CEPVL	SIAVL	unknown	unknown	unknown	unknown	unknown	unknown	unknown	unknown	unknown	unknown	unknown	unknown	unknown	unknown	unknown	unknown	unknown	unknown	unknown	unknown	unknown	unknown	unknown	unknown	unknown	-	unknown	unknown	unknown	unknown	unknown	unknown	unknown	unknown	unknown	unknown	-	unknown	unknown	unknown	unknown	unknown	unknown	unknown	unknown	-	unknown
1303	CEPVL	SMBVL	unknown	-	unknown	unknown	unknown	-	-	-	-	unknown	unknown	-	unknown	unknown	-	-	unknown	-	unknown	-	-	-	-	-	-	unknown	-	-	unknown	-	-	-	-	unknown	-	unknown	unknown	-	unknown	unknown	-	unknown	unknown	-	-	unknown	unknown
1304	CEPVL	SMDVR	unknown	unknown	+	+	unknown	unknown	unknown	unknown	unknown	+	+	unknown	+	+	unknown	unknown	+	unknown	unknown	unknown	unknown	unknown	unknown	unknown	unknown	-	unknown	unknown	unknown	unknown	unknown	unknown	unknown	+	unknown	+	-	unknown	+	+	unknown	+	+	unknown	unknown	-	unknown
1305	CEPVL	URAVL	unknown	unknown	+	+	unknown	unknown	unknown	unknown	unknown	+	+	unknown	+	+	unknown	unknown	+	unknown	unknown	unknown	unknown	unknown	unknown	unknown	unknown	-	unknown	unknown	unknown	unknown	unknown	unknown	unknown	+	unknown	+	-	unknown	+	+	unknown	+	+	unknown	unknown	-	unknown
1306	CEPVL	URXL	unknown	-	unknown	unknown	unknown	-	-	-	-	unknown	unknown	-	unknown	unknown	-	-	unknown	-	unknown	-	-	-	-	-	-	-	-	-	unknown	-	-	-	-	unknown	-	unknown	-	-	unknown	unknown	-	unknown	unknown	-	-	-	unknown
1307	CEPVL	URYVL	unknown	unknown	+	+	unknown	unknown	unknown	unknown	unknown	+	+	unknown	+	+	unknown	unknown	+	unknown	unknown	unknown	unknown	unknown	unknown	unknown	unknown	-	unknown	unknown	unknown	unknown	unknown	unknown	unknown	+	unknown	+	-	unknown	+	+	unknown	+	+	unknown	unknown	-	unknown
1308	CEPVR	ADLR	unknown	unknown	unknown	unknown	unknown	unknown	unknown	unknown	unknown	unknown	unknown	unknown	unknown	unknown	unknown	unknown	unknown	unknown	unknown	unknown	unknown	unknown	unknown	unknown	unknown	unknown	unknown	unknown	unknown	unknown	unknown	unknown	unknown	unknown	unknown	unknown	unknown	unknown	unknown	unknown	unknown	unknown	unknown	unknown	unknown	unknown	unknown
1309	CEPVR	ASGR	unknown	unknown	unknown	unknown	unknown	unknown	unknown	unknown	unknown	unknown	unknown	unknown	unknown	unknown	unknown	unknown	unknown	unknown	unknown	unknown	unknown	unknown	unknown	unknown	unknown	unknown	unknown	unknown	unknown	unknown	unknown	unknown	unknown	unknown	unknown	unknown	unknown	unknown	unknown	unknown	unknown	unknown	unknown	unknown	unknown	unknown	unknown
1310	CEPVR	AVEL	unknown	-	-	+	-	-	+	-	-	-	-	-	-	-	-	-	-	-	unknown	-	+	-	-	-	-	+	-	-	-	unknown	-	unknown	-	-	-	-	unknown	+	-	+	-	-	-	-	-	unknown	-
1311	CEPVR	CEPDR	unknown	unknown	unknown	unknown	unknown	unknown	unknown	unknown	-	unknown	unknown	unknown	unknown	unknown	unknown	unknown	-	unknown	unknown	unknown	unknown	unknown	unknown	-	unknown	unknown	unknown	unknown	-	unknown	unknown	unknown	unknown	unknown	unknown	unknown	unknown	unknown	-	unknown	unknown	unknown	-	unknown	unknown	unknown	unknown
1312	CEPVR	IL1VR	unknown	+	+	unknown	+	+	unknown	+	unknown	+	+	+	+	+	+	+	unknown	+	unknown	+	+	+	+	unknown	+	unknown	+	+	unknown	unknown	+	unknown	+	+	+	+	unknown	unknown	+	unknown	+	+	unknown	+	+	unknown	+
1313	CEPVR	IL2VR	unknown	unknown	unknown	unknown	unknown	unknown	unknown	unknown	-	unknown	unknown	unknown	unknown	unknown	unknown	unknown	-	unknown	unknown	unknown	unknown	unknown	unknown	-	unknown	unknown	unknown	unknown	-	unknown	unknown	unknown	unknown	unknown	unknown	unknown	unknown	unknown	-	unknown	unknown	unknown	-	unknown	unknown	unknown	unknown
1314	CEPVR	OLLR	unknown	-	-	unknown	-	-	unknown	-	-	-	-	-	-	-	-	-	-	-	unknown	-	-	-	-	-	-	unknown	-	-	-	unknown	-	unknown	-	-	-	-	unknown	unknown	-	unknown	-	-	-	-	-	unknown	-
1315	CEPVR	OLQVR	unknown	unknown	unknown	unknown	unknown	unknown	unknown	unknown	-	unknown	unknown	unknown	unknown	unknown	unknown	unknown	-	unknown	unknown	unknown	unknown	unknown	unknown	-	unknown	unknown	unknown	unknown	-	unknown	unknown	unknown	unknown	unknown	unknown	unknown	unknown	unknown	-	unknown	unknown	unknown	-	unknown	unknown	unknown	unknown
1316	CEPVR	RIAL	unknown	-	-	+	-	-	+	-	unknown	-	-	-	-	-	-	-	unknown	-	unknown	-	+	-	-	unknown	-	+	-	-	unknown	unknown	-	unknown	-	-	-	-	unknown	+	-	+	-	-	unknown	-	-	unknown	-
1317	CEPVR	RIAR	unknown	-	-	+	-	-	+	-	unknown	-	-	-	-	-	-	-	unknown	-	unknown	-	+	-	-	unknown	-	+	-	-	unknown	unknown	-	unknown	-	-	-	-	unknown	+	-	+	-	-	unknown	-	-	unknown	-
1318	CEPVR	RICL	unknown	unknown	unknown	+	unknown	unknown	+	unknown	unknown	unknown	unknown	unknown	unknown	unknown	unknown	unknown	unknown	unknown	unknown	unknown	+	unknown	unknown	unknown	unknown	+	unknown	unknown	unknown	unknown	unknown	unknown	unknown	unknown	unknown	unknown	unknown	+	unknown	+	unknown	unknown	unknown	unknown	unknown	unknown	unknown
1319	CEPVR	RICR	unknown	unknown	unknown	+	unknown	unknown	+	unknown	unknown	unknown	unknown	unknown	unknown	unknown	unknown	unknown	unknown	unknown	unknown	unknown	+	unknown	unknown	unknown	unknown	+	unknown	unknown	unknown	unknown	unknown	unknown	unknown	unknown	unknown	unknown	unknown	+	unknown	+	unknown	unknown	unknown	unknown	unknown	unknown	unknown
1320	CEPVR	RIPR	unknown	unknown	unknown	unknown	unknown	unknown	unknown	unknown	unknown	unknown	unknown	unknown	unknown	unknown	unknown	unknown	unknown	unknown	unknown	unknown	unknown	unknown	unknown	unknown	unknown	unknown	unknown	unknown	unknown	unknown	unknown	unknown	unknown	unknown	unknown	unknown	unknown	unknown	unknown	unknown	unknown	unknown	unknown	unknown	unknown	unknown	unknown
1321	CEPVR	RIVL	unknown	-	-	unknown	-	-	unknown	-	-	-	-	-	-	-	-	-	-	-	unknown	-	-	-	-	-	-	unknown	-	-	-	unknown	-	unknown	-	-	-	-	unknown	unknown	-	unknown	-	-	-	-	-	unknown	-
1322	CEPVR	RMDDR	unknown	-	-	+	-	-	+	-	unknown	-	-	-	-	-	-	-	unknown	-	unknown	-	+	-	-	unknown	-	+	-	-	unknown	unknown	-	unknown	-	-	-	-	unknown	+	-	+	-	-	unknown	-	-	unknown	-
1323	CEPVR	RMHR	unknown	unknown	unknown	+	unknown	unknown	+	unknown	unknown	unknown	unknown	unknown	unknown	unknown	unknown	unknown	unknown	unknown	unknown	unknown	+	unknown	unknown	unknown	unknown	+	unknown	unknown	unknown	unknown	unknown	unknown	unknown	unknown	unknown	unknown	unknown	+	unknown	+	unknown	unknown	unknown	unknown	unknown	unknown	unknown
1324	CEPVR	SIAVR	unknown	unknown	unknown	unknown	unknown	unknown	unknown	unknown	-	unknown	unknown	unknown	unknown	unknown	unknown	unknown	-	unknown	unknown	unknown	unknown	unknown	unknown	-	unknown	unknown	unknown	unknown	-	unknown	unknown	unknown	unknown	unknown	unknown	unknown	unknown	unknown	-	unknown	unknown	unknown	-	unknown	unknown	unknown	unknown
1325	CEPVR	SMBVR	unknown	-	-	unknown	-	-	unknown	-	unknown	-	-	-	-	-	-	-	unknown	-	unknown	-	-	-	-	unknown	-	unknown	-	-	unknown	unknown	-	unknown	-	-	-	-	unknown	unknown	-	unknown	-	-	unknown	-	-	unknown	-
1326	CEPVR	SMDDR	unknown	unknown	unknown	+	unknown	unknown	+	unknown	-	unknown	unknown	unknown	unknown	unknown	unknown	unknown	-	unknown	unknown	unknown	+	unknown	unknown	-	unknown	+	unknown	unknown	-	unknown	unknown	unknown	unknown	unknown	unknown	unknown	unknown	+	-	+	unknown	unknown	-	unknown	unknown	unknown	unknown
1327	CEPVR	URAVR	unknown	unknown	unknown	+	unknown	unknown	+	unknown	-	unknown	unknown	unknown	unknown	unknown	unknown	unknown	-	unknown	unknown	unknown	+	unknown	unknown	-	unknown	+	unknown	unknown	-	unknown	unknown	unknown	unknown	unknown	unknown	unknown	unknown	+	-	+	unknown	unknown	-	unknown	unknown	unknown	unknown
1328	CEPVR	URYVR	unknown	unknown	unknown	+	unknown	unknown	+	unknown	-	unknown	unknown	unknown	unknown	unknown	unknown	unknown	-	unknown	unknown	unknown	+	unknown	unknown	-	unknown	+	unknown	unknown	-	unknown	unknown	unknown	unknown	unknown	unknown	unknown	unknown	+	-	+	unknown	unknown	-	unknown	unknown	unknown	unknown
1329	DA01	AS01	+	+	+	+	+	+	+	+	unknown	+	+	+	unknown	+	+	unknown	+	unknown	-	-	unknown	+	-	unknown	unknown	+	unknown	+	+	+	-	+	unknown	-	unknown	unknown	+	+	unknown	unknown	+	unknown	+	+	unknown	+	unknown
1330	DA01	DB01	+	+	+	+	+	+	+	+	+	+	+	+	unknown	+	+	+	+	+	-	-	+	+	-	+	unknown	+	+	+	+	+	-	+	unknown	-	unknown	unknown	+	+	+	+	+	+	+	+	+	+	+
1331	DA01	DD01	+	+	+	+	+	+	+	+	unknown	+	+	+	unknown	+	+	unknown	+	unknown	unknown	unknown	unknown	+	unknown	unknown	unknown	+	unknown	+	+	+	unknown	+	unknown	unknown	unknown	unknown	+	+	unknown	unknown	+	unknown	+	+	unknown	+	unknown
1332	DA01	FLPR	+	+	+	+	+	+	+	+	+	unknown	+	+	unknown	+	+	+	+	+	-	-	+	+	-	+	unknown	+	+	+	+	unknown	-	+	unknown	-	unknown	unknown	+	+	+	+	+	+	+	+	+	+	+
1333	DA01	VD02	+	+	+	+	+	+	+	+	unknown	+	+	+	unknown	+	+	unknown	+	unknown	unknown	unknown	unknown	+	unknown	unknown	unknown	+	unknown	+	+	+	unknown	+	unknown	unknown	unknown	unknown	+	+	unknown	unknown	+	unknown	+	+	unknown	+	unknown
1334	DA02	AS02	+	+	+	+	unknown	+	+	unknown	+	-	+	+	unknown	+	unknown	+	+	unknown	+	unknown	unknown	unknown	unknown	+	unknown	+	-	unknown	unknown	+	+	+	+	+	unknown	unknown	+	unknown	unknown	+	-	-	unknown	unknown	unknown	unknown	+
1335	DA02	DA03	+	+	+	+	unknown	+	+	unknown	+	-	+	+	unknown	+	unknown	+	+	unknown	+	unknown	unknown	unknown	unknown	+	unknown	+	-	unknown	unknown	+	+	+	+	+	unknown	unknown	+	unknown	unknown	+	-	-	unknown	unknown	unknown	unknown	+
1336	DA02	DB01	+	+	+	+	+	+	+	+	+	-	+	+	+	+	+	+	+	+	+	+	+	+	+	+	+	+	-	+	+	+	+	+	+	+	+	+	+	unknown	+	+	-	-	unknown	+	unknown	+	+
1337	DA02	DD01	+	+	+	+	unknown	+	+	unknown	+	unknown	+	+	unknown	+	unknown	+	+	unknown	+	unknown	unknown	unknown	unknown	+	unknown	+	unknown	unknown	unknown	+	+	+	+	+	unknown	unknown	+	unknown	unknown	+	unknown	unknown	unknown	unknown	unknown	unknown	+
1338	DA02	VD02	+	+	+	+	unknown	+	+	unknown	+	unknown	+	+	unknown	+	unknown	+	+	unknown	+	unknown	unknown	unknown	unknown	+	unknown	+	unknown	unknown	unknown	+	+	+	+	+	unknown	unknown	+	unknown	unknown	+	unknown	unknown	unknown	unknown	unknown	unknown	+
1339	DA02	VD03	+	+	+	+	unknown	+	+	unknown	+	unknown	+	+	unknown	+	unknown	+	+	unknown	+	unknown	unknown	unknown	unknown	+	unknown	+	unknown	unknown	unknown	+	+	+	+	+	unknown	unknown	+	unknown	unknown	+	unknown	unknown	unknown	unknown	unknown	unknown	+
1340	DA03	AS04	+	unknown	unknown	unknown	unknown	+	unknown	unknown	+	+	+	unknown	unknown	+	+	unknown	+	+	-	unknown	+	-	unknown	+	unknown	unknown	unknown	+	+	+	unknown	unknown	+	+	+	+	unknown	unknown	unknown	+	+	unknown	+	+	+	+	+
1341	DA03	DA04	+	unknown	unknown	unknown	unknown	+	unknown	unknown	+	+	+	unknown	unknown	+	+	unknown	+	+	-	unknown	+	-	unknown	+	unknown	unknown	unknown	+	+	+	unknown	unknown	+	+	+	+	unknown	unknown	unknown	+	+	unknown	+	+	+	+	+
1342	DA03	DB03	+	+	+	+	unknown	+	unknown	unknown	+	+	+	unknown	+	+	+	+	+	+	-	unknown	+	-	+	+	+	unknown	unknown	+	+	+	unknown	+	+	+	+	+	+	+	+	+	+	+	+	+	+	+	+
1343	DA03	DD02	+	unknown	unknown	unknown	unknown	+	unknown	unknown	+	+	+	unknown	unknown	+	+	unknown	+	+	unknown	unknown	+	unknown	unknown	+	unknown	unknown	unknown	+	+	+	unknown	unknown	+	+	+	+	unknown	unknown	unknown	+	+	unknown	+	+	+	+	+
1344	DA03	VD03	+	unknown	unknown	unknown	unknown	+	unknown	unknown	+	+	+	unknown	unknown	+	+	unknown	+	+	unknown	unknown	+	unknown	unknown	+	unknown	unknown	unknown	+	+	+	unknown	unknown	+	+	+	+	unknown	unknown	unknown	+	+	unknown	+	+	+	+	+
1345	DA03	VD04	+	unknown	unknown	unknown	unknown	+	unknown	unknown	+	+	+	unknown	unknown	+	+	unknown	+	+	unknown	unknown	+	unknown	unknown	+	unknown	unknown	unknown	+	+	+	unknown	unknown	+	+	+	+	unknown	unknown	unknown	+	+	unknown	+	+	+	+	+
1346	DA04	DB02	+	+	unknown	+	+	+	+	+	+	+	+	+	+	+	+	+	+	+	+	+	+	+	+	+	+	+	+	+	+	-	+	+	-	+	+	+	+	+	unknown	+	+	+	+	+	-	+	+
1347	DA04	DD02	+	+	unknown	unknown	+	unknown	+	+	+	+	+	+	+	unknown	+	unknown	+	+	+	+	+	unknown	+	unknown	unknown	+	unknown	+	unknown	unknown	unknown	unknown	unknown	+	+	+	+	+	unknown	+	unknown	unknown	unknown	unknown	unknown	+	+
1348	DA04	VD04	+	+	unknown	unknown	+	unknown	+	+	+	+	+	+	+	unknown	+	unknown	+	+	+	+	+	unknown	+	unknown	unknown	+	unknown	+	unknown	unknown	unknown	unknown	unknown	+	+	+	+	+	unknown	+	unknown	unknown	unknown	unknown	unknown	+	+
1349	DA04	VD05	+	+	unknown	unknown	+	unknown	+	+	+	+	+	+	+	unknown	+	unknown	+	+	+	+	+	unknown	+	unknown	unknown	+	unknown	+	unknown	unknown	unknown	unknown	unknown	+	+	+	+	+	unknown	+	unknown	unknown	unknown	unknown	unknown	+	+
1350	DA05	DA04	+	unknown	+	+	+	unknown	unknown	+	unknown	-	unknown	unknown	+	+	+	unknown	unknown	+	unknown	unknown	unknown	+	-	+	+	-	+	+	unknown	+	+	-	unknown	+	+	+	+	unknown	+	unknown	+	+	unknown	+	+	unknown	unknown
1351	DA05	DB04	+	unknown	+	+	+	+	unknown	+	+	-	+	+	+	+	+	+	+	+	+	+	+	+	-	+	+	-	+	+	unknown	+	+	-	unknown	+	+	+	+	unknown	+	+	+	+	+	+	+	+	unknown
1352	DA05	DD03	+	unknown	+	+	+	unknown	unknown	+	unknown	unknown	unknown	unknown	+	+	+	unknown	unknown	+	unknown	unknown	unknown	+	unknown	+	+	unknown	+	+	unknown	+	+	unknown	unknown	+	+	+	+	unknown	+	unknown	+	+	unknown	+	+	unknown	unknown
1353	DA05	VD05	+	unknown	+	+	+	unknown	unknown	+	unknown	unknown	unknown	unknown	+	+	+	unknown	unknown	+	unknown	unknown	unknown	+	unknown	+	+	unknown	+	+	unknown	+	+	unknown	unknown	+	+	+	+	unknown	+	unknown	+	+	unknown	+	+	unknown	unknown
1354	DA05	VD06	+	unknown	+	+	+	unknown	unknown	+	unknown	unknown	unknown	unknown	+	+	+	unknown	unknown	+	unknown	unknown	unknown	+	unknown	+	+	unknown	+	+	unknown	+	+	unknown	unknown	+	+	+	+	unknown	+	unknown	+	+	unknown	+	+	unknown	unknown
1355	DA06	DA05	+	+	+	+	+	unknown	+	+	unknown	unknown	unknown	+	unknown	-	unknown	-	+	+	unknown	-	+	unknown	+	unknown	+	-	+	+	-	+	+	-	unknown	unknown	unknown	+	unknown	+	+	+	+	+	unknown	unknown	+	+	+
1356	DA06	DB05	+	+	+	+	+	+	+	+	+	+	+	+	unknown	-	+	-	+	+	+	-	+	unknown	+	unknown	+	-	+	+	-	+	+	-	+	+	+	+	+	+	+	+	+	+	+	+	+	+	+
1357	DA06	DD03	+	+	+	+	+	unknown	+	+	unknown	unknown	unknown	+	unknown	unknown	unknown	unknown	+	+	unknown	unknown	+	unknown	+	unknown	+	unknown	+	+	unknown	+	+	unknown	unknown	unknown	unknown	+	unknown	+	+	+	+	+	unknown	unknown	+	+	+
1358	DA06	VD04	+	+	+	+	+	unknown	+	+	unknown	unknown	unknown	+	unknown	unknown	unknown	unknown	+	+	unknown	unknown	+	unknown	+	unknown	+	unknown	+	+	unknown	+	+	unknown	unknown	unknown	unknown	+	unknown	+	+	+	+	+	unknown	unknown	+	+	+
1359	DA06	VD05	+	+	+	+	+	unknown	+	+	unknown	unknown	unknown	+	unknown	unknown	unknown	unknown	+	+	unknown	unknown	+	unknown	+	unknown	+	unknown	+	+	unknown	+	+	unknown	unknown	unknown	unknown	+	unknown	+	+	+	+	+	unknown	unknown	+	+	+
1360	DA06	VD06	+	+	+	+	+	unknown	+	+	unknown	unknown	unknown	+	unknown	unknown	unknown	unknown	+	+	unknown	unknown	+	unknown	+	unknown	+	unknown	+	+	unknown	+	+	unknown	unknown	unknown	unknown	+	unknown	+	+	+	+	+	unknown	unknown	+	+	+
1361	DA06	VD07	+	+	+	+	+	unknown	+	+	unknown	unknown	unknown	+	unknown	unknown	unknown	unknown	+	+	unknown	unknown	+	unknown	+	unknown	+	unknown	+	+	unknown	+	+	unknown	unknown	unknown	unknown	+	unknown	+	+	+	+	+	unknown	unknown	+	+	+
1362	DA07	DA06	+	unknown	unknown	unknown	-	unknown	+	unknown	unknown	-	-	unknown	unknown	unknown	unknown	-	-	+	unknown	+	+	+	+	unknown	unknown	-	+	+	+	unknown	unknown	+	+	+	unknown	+	+	+	+	unknown	unknown	unknown	+	+	-	+	+
1363	DA07	DB06	+	unknown	+	+	-	+	+	+	unknown	-	-	unknown	+	+	+	-	-	+	unknown	+	+	+	+	unknown	unknown	-	+	+	+	+	unknown	+	+	+	+	+	+	+	+	unknown	+	+	+	+	-	+	+
1364	DA07	DD04	+	unknown	unknown	unknown	unknown	unknown	+	unknown	unknown	unknown	unknown	unknown	unknown	unknown	unknown	unknown	unknown	+	unknown	+	+	+	+	unknown	unknown	unknown	+	+	+	unknown	unknown	+	+	+	unknown	+	+	+	+	unknown	unknown	unknown	+	+	unknown	+	+
1365	DA07	VD07	+	unknown	unknown	unknown	unknown	unknown	+	unknown	unknown	unknown	unknown	unknown	unknown	unknown	unknown	unknown	unknown	+	unknown	+	+	+	+	unknown	unknown	unknown	+	+	+	unknown	unknown	+	+	+	unknown	+	+	+	+	unknown	unknown	unknown	+	+	unknown	+	+
1366	DA07	VD08	+	unknown	unknown	unknown	unknown	unknown	+	unknown	unknown	unknown	unknown	unknown	unknown	unknown	unknown	unknown	unknown	+	unknown	+	+	+	+	unknown	unknown	unknown	+	+	+	unknown	unknown	+	+	+	unknown	+	+	+	+	unknown	unknown	unknown	+	+	unknown	+	+
1367	DA07	VD09	+	unknown	unknown	unknown	unknown	unknown	+	unknown	unknown	unknown	unknown	unknown	unknown	unknown	unknown	unknown	unknown	+	unknown	+	+	+	+	unknown	unknown	unknown	+	+	+	unknown	unknown	+	+	+	unknown	+	+	+	+	unknown	unknown	unknown	+	+	unknown	+	+
1368	DA08	DA07	+	unknown	unknown	-	-	unknown	unknown	unknown	+	unknown	+	+	+	+	unknown	-	unknown	unknown	+	+	+	-	unknown	unknown	+	+	+	+	+	unknown	+	+	unknown	+	unknown	+	unknown	unknown	unknown	-	+	unknown	+	unknown	+	+	unknown
1369	DA08	DB07	+	+	+	-	-	+	unknown	unknown	+	+	+	+	+	+	+	-	+	unknown	+	+	+	-	unknown	+	+	+	+	+	+	+	+	+	unknown	+	+	+	+	+	unknown	-	+	+	+	+	+	+	unknown
1370	DA08	DD04	+	unknown	unknown	unknown	unknown	unknown	unknown	unknown	+	unknown	+	+	+	+	unknown	unknown	unknown	unknown	+	+	+	unknown	unknown	unknown	+	+	+	+	+	unknown	+	+	unknown	+	unknown	+	unknown	unknown	unknown	unknown	+	unknown	+	unknown	+	+	unknown
1371	DA08	DD05	+	unknown	unknown	unknown	unknown	unknown	unknown	unknown	+	unknown	+	+	+	+	unknown	unknown	unknown	unknown	+	+	+	unknown	unknown	unknown	+	+	+	+	+	unknown	+	+	unknown	+	unknown	+	unknown	unknown	unknown	unknown	+	unknown	+	unknown	+	+	unknown
1372	DA08	VD08	+	unknown	unknown	unknown	unknown	unknown	unknown	unknown	+	unknown	+	+	+	+	unknown	unknown	unknown	unknown	+	+	+	unknown	unknown	unknown	+	+	+	+	+	unknown	+	+	unknown	+	unknown	+	unknown	unknown	unknown	unknown	+	unknown	+	unknown	+	+	unknown
1373	DA08	VD09	+	unknown	unknown	unknown	unknown	unknown	unknown	unknown	+	unknown	+	+	+	+	unknown	unknown	unknown	unknown	+	+	+	unknown	unknown	unknown	+	+	+	+	+	unknown	+	+	unknown	+	unknown	+	unknown	unknown	unknown	unknown	+	unknown	+	unknown	+	+	unknown
1374	DA08	VD10	+	unknown	unknown	unknown	unknown	unknown	unknown	unknown	+	unknown	+	+	+	+	unknown	unknown	unknown	unknown	+	+	+	unknown	unknown	unknown	+	+	+	+	+	unknown	+	+	unknown	+	unknown	+	unknown	unknown	unknown	unknown	+	unknown	+	unknown	+	+	unknown
1375	DA08	VD11	+	unknown	unknown	unknown	unknown	unknown	unknown	unknown	+	unknown	+	+	+	+	unknown	unknown	unknown	unknown	+	+	+	unknown	unknown	unknown	+	+	+	+	+	unknown	+	+	unknown	+	unknown	+	unknown	unknown	unknown	unknown	+	unknown	+	unknown	+	+	unknown
1376	DA08	VD12	+	unknown	unknown	unknown	unknown	unknown	unknown	unknown	+	unknown	+	+	+	+	unknown	unknown	unknown	unknown	+	+	+	unknown	unknown	unknown	+	+	+	+	+	unknown	+	+	unknown	+	unknown	+	unknown	unknown	unknown	unknown	+	unknown	+	unknown	+	+	unknown
1377	DA08	VD13	+	unknown	unknown	unknown	unknown	unknown	unknown	unknown	+	unknown	+	+	+	+	unknown	unknown	unknown	unknown	+	+	+	unknown	unknown	unknown	+	+	+	+	+	unknown	+	+	unknown	+	unknown	+	unknown	unknown	unknown	unknown	+	unknown	+	unknown	+	+	unknown
1378	DA09	AS11	+	+	+	+	unknown	unknown	unknown	unknown	+	+	unknown	unknown	+	-	unknown	+	unknown	unknown	+	+	-	unknown	unknown	unknown	unknown	+	+	+	+	unknown	unknown	+	+	+	-	unknown	+	unknown	unknown	-	-	unknown	-	+	+	-	+
1379	DA09	DA08	+	+	+	+	+	+	unknown	+	+	+	unknown	+	+	-	+	+	unknown	+	+	+	-	unknown	unknown	+	unknown	+	+	+	+	+	+	+	+	+	-	+	+	unknown	+	-	-	+	-	+	+	-	+
1380	DA09	DB07	+	+	+	+	+	+	unknown	+	+	+	unknown	+	+	-	+	+	unknown	+	+	+	-	unknown	unknown	+	unknown	+	+	+	+	+	+	+	+	+	-	+	+	unknown	+	-	-	+	-	+	+	-	+
1381	DA09	DD06	+	+	+	+	unknown	unknown	unknown	unknown	+	+	unknown	unknown	+	unknown	unknown	+	unknown	unknown	+	+	unknown	unknown	unknown	unknown	unknown	+	+	+	+	unknown	unknown	+	+	+	unknown	unknown	+	unknown	unknown	unknown	unknown	unknown	unknown	+	+	unknown	+
1382	DA09	DVA	+	+	-	+	+	+	unknown	+	+	+	unknown	+	+	-	+	+	unknown	+	+	+	-	unknown	unknown	+	unknown	+	+	-	+	+	+	+	+	+	-	+	+	unknown	+	-	-	+	-	+	+	-	+
1383	DA09	VA12	+	+	-	+	-	-	unknown	-	+	+	unknown	-	+	-	-	+	unknown	-	+	+	-	unknown	unknown	-	unknown	+	+	-	+	-	-	+	+	+	-	-	+	unknown	-	-	-	-	-	+	+	-	+
1384	DA09	VD09	+	+	+	+	unknown	unknown	unknown	unknown	+	+	unknown	unknown	+	unknown	unknown	+	unknown	unknown	+	+	unknown	unknown	unknown	unknown	unknown	+	+	+	+	unknown	unknown	+	+	+	unknown	unknown	+	unknown	unknown	unknown	unknown	unknown	unknown	+	+	unknown	+
1385	DA09	VD10	+	+	+	+	unknown	unknown	unknown	unknown	+	+	unknown	unknown	+	unknown	unknown	+	unknown	unknown	+	+	unknown	unknown	unknown	unknown	unknown	+	+	+	+	unknown	unknown	+	+	+	unknown	unknown	+	unknown	unknown	unknown	unknown	unknown	unknown	+	+	unknown	+
1386	DA09	VD11	+	+	+	+	unknown	unknown	unknown	unknown	+	+	unknown	unknown	+	unknown	unknown	+	unknown	unknown	+	+	unknown	unknown	unknown	unknown	unknown	+	+	+	+	unknown	unknown	+	+	+	unknown	unknown	+	unknown	unknown	unknown	unknown	unknown	unknown	+	+	unknown	+
1387	DA09	VD12	+	+	+	+	unknown	unknown	unknown	unknown	+	+	unknown	unknown	+	unknown	unknown	+	unknown	unknown	+	+	unknown	unknown	unknown	unknown	unknown	+	+	+	+	unknown	unknown	+	+	+	unknown	unknown	+	unknown	unknown	unknown	unknown	unknown	unknown	+	+	unknown	+
1388	DA09	VD13	+	+	+	+	unknown	unknown	unknown	unknown	+	+	unknown	unknown	+	unknown	unknown	+	unknown	unknown	+	+	unknown	unknown	unknown	unknown	unknown	+	+	+	+	unknown	unknown	+	+	+	unknown	unknown	+	unknown	unknown	unknown	unknown	unknown	unknown	+	+	unknown	+
1389	DB01	AS01	+	-	+	unknown	+	unknown	unknown	unknown	-	+	+	unknown	+	+	unknown	+	unknown	unknown	-	+	+	+	unknown	+	+	+	+	+	+	unknown	+	+	unknown	+	+	-	+	unknown	-	+	+	unknown	+	unknown	+	+	+
1390	DB01	AS02	+	-	+	unknown	+	unknown	unknown	unknown	-	+	+	unknown	+	+	unknown	+	unknown	unknown	-	+	+	+	unknown	+	+	+	+	+	+	unknown	+	+	unknown	+	+	-	+	unknown	-	+	+	unknown	+	unknown	+	+	+
1391	DB01	DA01	+	-	+	unknown	+	unknown	unknown	unknown	-	+	+	unknown	+	+	unknown	+	unknown	unknown	-	+	+	+	unknown	+	+	+	+	+	+	unknown	+	+	unknown	+	+	-	+	unknown	-	+	+	unknown	+	unknown	+	+	+
1392	DB01	DA02	+	-	+	unknown	+	unknown	unknown	unknown	-	+	+	unknown	+	+	unknown	+	unknown	unknown	-	+	+	+	unknown	+	+	+	+	+	+	unknown	+	+	unknown	+	+	-	+	unknown	-	+	+	unknown	+	unknown	+	+	+
1393	DB01	DD01	+	unknown	+	unknown	+	unknown	unknown	unknown	unknown	+	+	unknown	+	+	unknown	+	unknown	unknown	unknown	+	+	+	unknown	+	+	+	+	+	+	unknown	+	+	unknown	+	+	unknown	+	unknown	unknown	+	+	unknown	+	unknown	+	+	+
1394	DB01	FLPR	+	-	+	+	+	unknown	+	+	-	+	+	+	+	+	+	+	+	+	-	+	+	+	+	+	+	+	+	+	unknown	+	+	+	+	+	+	-	+	+	-	+	+	+	+	+	+	+	unknown
1395	DB01	RID	+	unknown	+	unknown	+	unknown	unknown	unknown	unknown	+	+	unknown	+	+	unknown	+	unknown	unknown	unknown	+	+	+	unknown	+	+	+	+	+	+	unknown	+	+	unknown	+	+	unknown	+	unknown	unknown	+	+	unknown	+	unknown	+	+	+
1396	DB01	VD02	+	unknown	+	unknown	+	unknown	unknown	unknown	unknown	+	+	unknown	+	+	unknown	+	unknown	unknown	unknown	+	+	+	unknown	+	+	+	+	+	+	unknown	+	+	unknown	+	+	unknown	+	unknown	unknown	+	+	unknown	+	unknown	+	+	+
1397	DB01	VD03	+	unknown	+	unknown	+	unknown	unknown	unknown	unknown	+	+	unknown	+	+	unknown	+	unknown	unknown	unknown	+	+	+	unknown	+	+	+	+	+	+	unknown	+	+	unknown	+	+	unknown	+	unknown	unknown	+	+	unknown	+	unknown	+	+	+
1398	DB02	AS03	+	+	+	unknown	unknown	unknown	-	+	unknown	unknown	+	+	+	unknown	+	unknown	unknown	+	unknown	+	+	+	+	+	+	+	unknown	+	unknown	-	+	unknown	+	unknown	+	+	unknown	+	+	-	+	+	+	+	+	unknown	unknown
1399	DB02	AS04	+	+	+	unknown	unknown	unknown	-	+	unknown	unknown	+	+	+	unknown	+	unknown	unknown	+	unknown	+	+	+	+	+	+	+	unknown	+	unknown	-	+	unknown	+	unknown	+	+	unknown	+	+	-	+	+	+	+	+	unknown	unknown
1400	DB02	DA02	+	+	+	unknown	unknown	unknown	-	+	unknown	unknown	+	+	+	unknown	+	unknown	unknown	+	unknown	+	+	+	+	+	+	+	unknown	+	unknown	-	+	unknown	+	unknown	+	+	unknown	+	+	-	+	+	+	+	+	unknown	unknown
1401	DB02	DA03	+	+	+	unknown	unknown	unknown	-	+	unknown	unknown	+	+	+	unknown	+	unknown	unknown	+	unknown	+	+	+	+	+	+	+	unknown	+	unknown	-	+	unknown	+	unknown	+	+	unknown	+	+	-	+	+	+	+	+	unknown	unknown
1402	DB02	DA04	+	+	+	unknown	unknown	unknown	-	+	unknown	unknown	+	+	+	unknown	+	unknown	unknown	+	unknown	+	+	+	+	+	+	+	unknown	+	unknown	-	+	unknown	+	unknown	+	+	unknown	+	+	-	+	+	+	+	+	unknown	unknown
1403	DB02	DD01	+	+	+	unknown	unknown	unknown	unknown	+	unknown	unknown	+	+	+	unknown	+	unknown	unknown	+	unknown	+	+	+	+	+	+	+	unknown	+	unknown	unknown	+	unknown	+	unknown	+	+	unknown	+	+	unknown	+	+	+	+	+	unknown	unknown
1404	DB02	DD02	+	+	+	unknown	unknown	unknown	unknown	+	unknown	unknown	+	+	+	unknown	+	unknown	unknown	+	unknown	+	+	+	+	+	+	+	unknown	+	unknown	unknown	+	unknown	+	unknown	+	+	unknown	+	+	unknown	+	+	+	+	+	unknown	unknown
1405	DB02	VD03	+	+	+	unknown	unknown	unknown	unknown	+	unknown	unknown	+	+	+	unknown	+	unknown	unknown	+	unknown	+	+	+	+	+	+	+	unknown	+	unknown	unknown	+	unknown	+	unknown	+	+	unknown	+	+	unknown	+	+	+	+	+	unknown	unknown
1406	DB02	VD04	+	+	+	unknown	unknown	unknown	unknown	+	unknown	unknown	+	+	+	unknown	+	unknown	unknown	+	unknown	+	+	+	+	+	+	+	unknown	+	unknown	unknown	+	unknown	+	unknown	+	+	unknown	+	+	unknown	+	+	+	+	+	unknown	unknown
1407	DB03	AS04	+	+	-	unknown	-	unknown	unknown	unknown	+	unknown	unknown	+	+	+	+	unknown	-	+	+	+	+	+	unknown	-	+	+	unknown	unknown	unknown	+	+	+	+	+	unknown	-	+	unknown	+	unknown	unknown	unknown	unknown	+	+	+	+
1408	DB03	AS05	+	+	-	unknown	-	unknown	unknown	unknown	+	unknown	unknown	+	+	+	+	unknown	-	+	+	+	+	+	unknown	-	+	+	unknown	unknown	unknown	+	+	+	+	+	unknown	-	+	unknown	+	unknown	unknown	unknown	unknown	+	+	+	+
1409	DB03	DA04	+	+	-	unknown	-	unknown	unknown	unknown	+	unknown	unknown	+	+	+	+	unknown	-	+	+	+	+	+	unknown	-	+	+	unknown	unknown	unknown	+	+	+	+	+	unknown	-	+	unknown	+	unknown	unknown	unknown	unknown	+	+	+	+
1410	DB03	DA05	+	+	-	unknown	-	unknown	unknown	unknown	+	unknown	unknown	+	+	+	+	unknown	-	+	+	+	+	+	unknown	-	+	+	unknown	unknown	unknown	+	+	+	+	+	unknown	-	+	unknown	+	unknown	unknown	unknown	unknown	+	+	+	+
1411	DB03	DD02	+	+	unknown	unknown	unknown	unknown	unknown	unknown	+	unknown	unknown	+	+	+	+	unknown	unknown	+	+	+	+	+	unknown	unknown	+	+	unknown	unknown	unknown	+	+	+	+	+	unknown	unknown	+	unknown	+	unknown	unknown	unknown	unknown	+	+	+	+
1412	DB03	DD03	+	+	unknown	unknown	unknown	unknown	unknown	unknown	+	unknown	unknown	+	+	+	+	unknown	unknown	+	+	+	+	+	unknown	unknown	+	+	unknown	unknown	unknown	+	+	+	+	+	unknown	unknown	+	unknown	+	unknown	unknown	unknown	unknown	+	+	+	+
1413	DB03	DD05	+	+	unknown	unknown	unknown	unknown	unknown	unknown	+	unknown	unknown	+	+	+	+	unknown	unknown	+	+	+	+	+	unknown	unknown	+	+	unknown	unknown	unknown	+	+	+	+	+	unknown	unknown	+	unknown	+	unknown	unknown	unknown	unknown	+	+	+	+
1414	DB03	VD04	+	+	unknown	unknown	unknown	unknown	unknown	unknown	+	unknown	unknown	+	+	+	+	unknown	unknown	+	+	+	+	+	unknown	unknown	+	+	unknown	unknown	unknown	+	+	+	+	+	unknown	unknown	+	unknown	+	unknown	unknown	unknown	unknown	+	+	+	+
1415	DB03	VD05	+	+	unknown	unknown	unknown	unknown	unknown	unknown	+	unknown	unknown	+	+	+	+	unknown	unknown	+	+	+	+	+	unknown	unknown	+	+	unknown	unknown	unknown	+	+	+	+	+	unknown	unknown	+	unknown	+	unknown	unknown	unknown	unknown	+	+	+	+
1416	DB03	VD06	+	+	unknown	unknown	unknown	unknown	unknown	unknown	+	unknown	unknown	+	+	+	+	unknown	unknown	+	+	+	+	+	unknown	unknown	+	+	unknown	unknown	unknown	+	+	+	+	+	unknown	unknown	+	unknown	+	unknown	unknown	unknown	unknown	+	+	+	+
1417	DB04	AS06	+	+	+	unknown	+	+	-	unknown	+	+	unknown	+	+	unknown	+	+	+	+	+	unknown	+	unknown	unknown	+	unknown	unknown	unknown	unknown	+	+	unknown	+	+	unknown	+	+	unknown	unknown	+	unknown	+	+	unknown	+	+	+	-
1418	DB04	DA05	+	+	+	unknown	+	+	-	unknown	+	+	unknown	+	+	unknown	+	+	+	+	+	unknown	+	unknown	unknown	+	unknown	unknown	unknown	unknown	+	+	unknown	+	+	unknown	+	+	unknown	unknown	+	unknown	+	+	unknown	+	+	+	-
1419	DB04	DD03	+	+	+	unknown	+	+	unknown	unknown	+	+	unknown	+	+	unknown	+	+	+	+	+	unknown	+	unknown	unknown	+	unknown	unknown	unknown	unknown	+	+	unknown	+	+	unknown	+	+	unknown	unknown	+	unknown	+	+	unknown	+	+	+	unknown
1420	DB04	DD04	+	+	+	unknown	+	+	unknown	unknown	+	+	unknown	+	+	unknown	+	+	+	+	+	unknown	+	unknown	unknown	+	unknown	unknown	unknown	unknown	+	+	unknown	+	+	unknown	+	+	unknown	unknown	+	unknown	+	+	unknown	+	+	+	unknown
1421	DB04	DD05	+	+	+	unknown	+	+	unknown	unknown	+	+	unknown	+	+	unknown	+	+	+	+	+	unknown	+	unknown	unknown	+	unknown	unknown	unknown	unknown	+	+	unknown	+	+	unknown	+	+	unknown	unknown	+	unknown	+	+	unknown	+	+	+	unknown
1422	DB04	DD06	+	+	+	unknown	+	+	unknown	unknown	+	+	unknown	+	+	unknown	+	+	+	+	+	unknown	+	unknown	unknown	+	unknown	unknown	unknown	unknown	+	+	unknown	+	+	unknown	+	+	unknown	unknown	+	unknown	+	+	unknown	+	+	+	unknown
1423	DB04	VD06	+	+	+	unknown	+	+	unknown	unknown	+	+	unknown	+	+	unknown	+	+	+	+	+	unknown	+	unknown	unknown	+	unknown	unknown	unknown	unknown	+	+	unknown	+	+	unknown	+	+	unknown	unknown	+	unknown	+	+	unknown	+	+	+	unknown
1424	DB05	AS07	+	+	+	+	+	+	unknown	unknown	unknown	unknown	+	unknown	+	unknown	+	+	unknown	unknown	+	+	+	+	+	unknown	unknown	unknown	+	unknown	unknown	+	+	+	unknown	+	+	unknown	unknown	unknown	unknown	-	-	+	unknown	+	+	+	unknown
1425	DB05	AS08	+	+	+	+	+	+	unknown	unknown	unknown	unknown	+	unknown	+	unknown	+	+	unknown	unknown	+	+	+	+	+	unknown	unknown	unknown	+	unknown	unknown	+	+	+	unknown	+	+	unknown	unknown	unknown	unknown	-	-	+	unknown	+	+	+	unknown
1426	DB05	DA06	+	+	+	+	+	+	unknown	unknown	unknown	unknown	+	unknown	+	unknown	+	+	unknown	unknown	+	+	+	+	+	unknown	unknown	unknown	+	unknown	unknown	+	+	+	unknown	+	+	unknown	unknown	unknown	unknown	-	-	+	unknown	+	+	+	unknown
1427	DB05	DA07	+	+	+	+	+	+	unknown	unknown	unknown	unknown	+	unknown	+	unknown	+	+	unknown	unknown	+	+	+	+	+	unknown	unknown	unknown	+	unknown	unknown	+	+	+	unknown	+	+	unknown	unknown	unknown	unknown	-	-	+	unknown	+	+	+	unknown
1428	DB05	DA08	+	+	+	+	+	+	+	+	+	+	+	unknown	+	+	+	+	unknown	unknown	+	+	+	+	+	+	unknown	+	+	+	+	+	+	+	+	+	+	+	+	+	unknown	-	-	+	+	+	+	+	+
1429	DB05	VD04	+	+	+	+	+	+	unknown	unknown	unknown	unknown	+	unknown	+	unknown	+	+	unknown	unknown	+	+	+	+	+	unknown	unknown	unknown	+	unknown	unknown	+	+	+	unknown	+	+	unknown	unknown	unknown	unknown	unknown	unknown	+	unknown	+	+	+	unknown
1430	DB05	VD05	+	+	+	+	+	+	unknown	unknown	unknown	unknown	+	unknown	+	unknown	+	+	unknown	unknown	+	+	+	+	+	unknown	unknown	unknown	+	unknown	unknown	+	+	+	unknown	+	+	unknown	unknown	unknown	unknown	unknown	unknown	+	unknown	+	+	+	unknown
1431	DB05	VD06	+	+	+	+	+	+	unknown	unknown	unknown	unknown	+	unknown	+	unknown	+	+	unknown	unknown	+	+	+	+	+	unknown	unknown	unknown	+	unknown	unknown	+	+	+	unknown	+	+	unknown	unknown	unknown	unknown	unknown	unknown	+	unknown	+	+	+	unknown
1432	DB05	VD07	+	+	+	+	+	+	unknown	unknown	unknown	unknown	+	unknown	+	unknown	+	+	unknown	unknown	+	+	+	+	+	unknown	unknown	unknown	+	unknown	unknown	+	+	+	unknown	+	+	unknown	unknown	unknown	unknown	unknown	unknown	+	unknown	+	+	+	unknown
1433	DB06	AS08	+	unknown	unknown	+	unknown	+	+	+	+	unknown	+	+	+	+	+	unknown	+	-	unknown	+	unknown	unknown	-	+	+	+	+	+	unknown	+	-	+	unknown	+	+	+	unknown	-	+	unknown	+	+	-	+	+	unknown	+
1434	DB06	AS09	+	unknown	unknown	+	unknown	+	+	+	+	unknown	+	+	+	+	+	unknown	+	-	unknown	+	unknown	unknown	-	+	+	+	+	+	unknown	+	-	+	unknown	+	+	+	unknown	-	+	unknown	+	+	-	+	+	unknown	+
1435	DB06	DA08	+	+	+	+	+	+	+	+	+	+	+	+	+	+	+	+	+	-	+	+	+	+	-	+	+	+	+	+	+	+	-	+	unknown	+	+	+	+	-	+	+	+	+	-	+	+	+	+
1436	DB06	DA09	+	unknown	unknown	+	unknown	+	+	+	+	unknown	+	+	+	+	+	unknown	+	-	unknown	+	unknown	unknown	-	+	+	+	+	+	unknown	+	-	+	unknown	+	+	+	unknown	-	+	unknown	+	+	-	+	+	unknown	+
1437	DB06	VD07	+	unknown	unknown	+	unknown	+	+	+	+	unknown	+	+	+	+	+	unknown	+	unknown	unknown	+	unknown	unknown	unknown	+	+	+	+	+	unknown	+	unknown	+	unknown	+	+	+	unknown	unknown	+	unknown	+	+	unknown	+	+	unknown	+
1438	DB06	VD08	+	unknown	unknown	+	unknown	+	+	+	+	unknown	+	+	+	+	+	unknown	+	unknown	unknown	+	unknown	unknown	unknown	+	+	+	+	+	unknown	+	unknown	+	unknown	+	+	+	unknown	unknown	+	unknown	+	+	unknown	+	+	unknown	+
1439	DB06	VD09	+	unknown	unknown	+	unknown	+	+	+	+	unknown	+	+	+	+	+	unknown	+	unknown	unknown	+	unknown	unknown	unknown	+	+	+	+	+	unknown	+	unknown	+	unknown	+	+	+	unknown	unknown	+	unknown	+	+	unknown	+	+	unknown	+
1440	DB07	AS10	+	+	unknown	unknown	unknown	unknown	unknown	+	+	unknown	+	unknown	unknown	+	unknown	-	-	+	unknown	unknown	+	+	unknown	+	+	unknown	+	+	unknown	+	+	+	-	unknown	+	+	unknown	+	-	unknown	unknown	-	+	-	+	+	unknown
1441	DB07	AS11	+	+	unknown	unknown	unknown	unknown	unknown	+	+	unknown	+	unknown	unknown	+	unknown	-	-	+	unknown	unknown	+	+	unknown	+	+	unknown	+	+	unknown	+	+	+	-	unknown	+	+	unknown	+	-	unknown	unknown	-	+	-	+	+	unknown
1442	DB07	DA09	+	+	unknown	unknown	unknown	unknown	unknown	+	+	unknown	+	unknown	unknown	+	unknown	-	-	+	unknown	unknown	+	+	unknown	+	+	unknown	+	+	unknown	+	+	+	-	unknown	+	+	unknown	+	-	unknown	unknown	-	+	-	+	+	unknown
1443	DB07	VD08	+	+	unknown	unknown	unknown	unknown	unknown	+	+	unknown	+	unknown	unknown	+	unknown	unknown	unknown	+	unknown	unknown	+	+	unknown	+	+	unknown	+	+	unknown	+	+	+	unknown	unknown	+	+	unknown	+	unknown	unknown	unknown	unknown	+	unknown	+	+	unknown
1444	DB07	VD09	+	+	unknown	unknown	unknown	unknown	unknown	+	+	unknown	+	unknown	unknown	+	unknown	unknown	unknown	+	unknown	unknown	+	+	unknown	+	+	unknown	+	+	unknown	+	+	+	unknown	unknown	+	+	unknown	+	unknown	unknown	unknown	unknown	+	unknown	+	+	unknown
1445	DB07	VD10	+	+	unknown	unknown	unknown	unknown	unknown	+	+	unknown	+	unknown	unknown	+	unknown	unknown	unknown	+	unknown	unknown	+	+	unknown	+	+	unknown	+	+	unknown	+	+	+	unknown	unknown	+	+	unknown	+	unknown	unknown	unknown	unknown	+	unknown	+	+	unknown
1446	DB07	VD11	+	+	unknown	unknown	unknown	unknown	unknown	+	+	unknown	+	unknown	unknown	+	unknown	unknown	unknown	+	unknown	unknown	+	+	unknown	+	+	unknown	+	+	unknown	+	+	+	unknown	unknown	+	+	unknown	+	unknown	unknown	unknown	unknown	+	unknown	+	+	unknown
1447	DB07	VD12	+	+	unknown	unknown	unknown	unknown	unknown	+	+	unknown	+	unknown	unknown	+	unknown	unknown	unknown	+	unknown	unknown	+	+	unknown	+	+	unknown	+	+	unknown	+	+	+	unknown	unknown	+	+	unknown	+	unknown	unknown	unknown	unknown	+	unknown	+	+	unknown
1448	DB07	VD13	+	+	unknown	unknown	unknown	unknown	unknown	+	+	unknown	+	unknown	unknown	+	unknown	unknown	unknown	+	unknown	unknown	+	+	unknown	+	+	unknown	+	+	unknown	+	+	+	unknown	unknown	+	+	unknown	+	unknown	unknown	unknown	unknown	+	unknown	+	+	unknown
1449	DD01	DA02	-	-	+	unknown	unknown	+	unknown	unknown	+	+	+	+	-	+	+	+	unknown	unknown	+	unknown	unknown	+	+	unknown	unknown	unknown	unknown	+	unknown	+	+	+	+	+	+	unknown	+	+	unknown	unknown	+	+	unknown	+	unknown	unknown	+
1450	DD01	VB02	-	-	+	unknown	unknown	+	+	+	+	+	+	+	-	+	+	+	+	+	+	+	+	+	+	unknown	+	+	+	+	unknown	+	+	+	+	+	+	unknown	+	+	+	+	+	+	+	+	+	unknown	+
1451	DD01	VD02	unknown	unknown	+	unknown	unknown	+	unknown	unknown	+	+	+	+	unknown	+	+	+	unknown	unknown	+	unknown	unknown	+	+	unknown	unknown	unknown	unknown	+	unknown	+	+	+	+	+	+	unknown	+	+	unknown	unknown	+	+	unknown	+	unknown	unknown	+
1452	DD02	DA03	-	+	+	+	unknown	unknown	+	unknown	+	unknown	+	+	+	unknown	+	unknown	+	unknown	+	unknown	unknown	+	unknown	unknown	unknown	-	+	+	+	unknown	unknown	-	+	+	unknown	+	+	+	unknown	+	unknown	+	+	unknown	+	unknown	+
1453	DD02	VD03	unknown	+	+	+	unknown	unknown	+	unknown	+	unknown	+	+	+	unknown	+	unknown	+	unknown	+	unknown	unknown	+	unknown	unknown	unknown	unknown	+	+	+	unknown	unknown	unknown	+	+	unknown	+	+	+	unknown	+	unknown	+	+	unknown	+	unknown	+
1454	DD02	VD04	unknown	+	+	+	unknown	unknown	+	unknown	+	unknown	+	+	+	unknown	+	unknown	+	unknown	+	unknown	unknown	+	unknown	unknown	unknown	unknown	+	+	+	unknown	unknown	unknown	+	+	unknown	+	+	+	unknown	+	unknown	+	+	unknown	+	unknown	+
1455	DD03	DA05	-	+	+	unknown	+	+	+	unknown	+	+	unknown	-	unknown	+	+	unknown	+	unknown	unknown	+	+	+	+	+	+	unknown	unknown	unknown	unknown	+	+	unknown	unknown	unknown	unknown	unknown	+	-	+	unknown	+	unknown	+	+	+	+	-
1456	DVA	AIZL	-	-	-	-	unknown	-	-	-	-	unknown	unknown	-	-	unknown	unknown	unknown	-	-	-	-	-	unknown	unknown	-	-	unknown	-	-	-	unknown	-	-	unknown	unknown	unknown	-	unknown	unknown	unknown	-	unknown	-	-	unknown	unknown	-	unknown
1457	DVA	AIZR	-	-	-	-	unknown	-	-	-	-	unknown	unknown	-	-	unknown	unknown	unknown	-	-	-	-	-	unknown	unknown	-	-	unknown	-	-	-	unknown	-	-	unknown	unknown	unknown	-	unknown	unknown	unknown	-	unknown	-	-	unknown	unknown	-	unknown
1458	DVA	AQR	unknown	unknown	unknown	unknown	unknown	unknown	unknown	unknown	unknown	unknown	unknown	unknown	unknown	unknown	unknown	unknown	unknown	unknown	unknown	unknown	unknown	unknown	unknown	unknown	unknown	unknown	unknown	unknown	unknown	unknown	unknown	unknown	unknown	unknown	unknown	unknown	unknown	unknown	unknown	unknown	unknown	unknown	unknown	unknown	unknown	unknown	unknown
1459	DVA	AUAL	unknown	unknown	unknown	unknown	+	unknown	unknown	unknown	unknown	unknown	+	unknown	unknown	+	+	+	unknown	unknown	unknown	unknown	unknown	+	+	unknown	+	unknown	unknown	unknown	unknown	unknown	unknown	unknown	+	+	+	unknown	+	+	+	unknown	+	unknown	unknown	unknown	+	unknown	unknown
1460	DVA	AUAR	unknown	unknown	unknown	unknown	+	unknown	unknown	unknown	unknown	unknown	+	unknown	unknown	+	+	+	unknown	unknown	unknown	unknown	unknown	+	+	unknown	+	unknown	unknown	unknown	unknown	unknown	unknown	unknown	+	+	+	unknown	+	+	+	unknown	+	unknown	unknown	unknown	+	unknown	unknown
1461	DVA	AVAL	+	+	+	+	+	+	+	+	+	unknown	+	+	+	+	+	+	+	-	+	+	-	+	+	-	+	unknown	+	+	+	unknown	+	-	+	+	+	+	+	+	+	+	+	+	+	unknown	+	+	unknown
1462	DVA	AVAR	+	+	+	+	+	+	+	+	+	unknown	+	+	+	+	+	+	+	-	+	+	-	+	+	-	+	unknown	+	+	+	unknown	+	-	+	+	+	+	+	+	+	+	+	+	+	unknown	+	+	unknown
1463	DVA	AVBL	+	+	+	+	+	+	+	+	+	unknown	+	+	+	+	+	+	+	-	-	+	-	+	+	-	+	unknown	+	+	+	unknown	+	-	+	+	+	+	+	+	+	-	+	+	+	unknown	+	+	unknown
1464	DVA	AVBR	+	+	+	+	+	+	+	+	+	unknown	+	+	+	+	+	+	+	-	-	+	-	+	+	-	+	unknown	+	+	+	unknown	+	-	+	+	+	+	+	+	+	-	+	+	+	unknown	+	+	unknown
1465	DVA	AVDR	unknown	unknown	unknown	unknown	+	unknown	unknown	unknown	unknown	unknown	+	unknown	unknown	+	+	+	unknown	+	+	unknown	+	+	+	+	+	unknown	unknown	unknown	unknown	unknown	unknown	+	+	+	+	unknown	+	+	+	+	+	unknown	unknown	unknown	+	unknown	unknown
1466	DVA	AVEL	-	-	-	-	+	-	-	-	-	unknown	+	-	-	+	+	+	-	-	-	-	-	+	+	-	+	unknown	-	-	-	unknown	-	-	+	+	+	-	+	+	+	-	+	-	-	unknown	+	-	unknown
1467	DVA	AVER	-	-	-	-	+	-	-	-	-	unknown	+	-	-	+	+	+	-	-	-	-	-	+	+	-	+	unknown	-	-	-	unknown	-	-	+	+	+	-	+	+	+	-	+	-	-	unknown	+	-	unknown
1468	DVA	DA02	+	+	+	+	unknown	+	+	+	+	unknown	unknown	+	+	unknown	unknown	unknown	+	-	+	+	-	unknown	unknown	-	+	unknown	+	+	+	unknown	+	-	unknown	unknown	unknown	+	unknown	unknown	unknown	+	unknown	+	+	unknown	unknown	+	unknown
1469	DVA	DB02	+	+	+	+	+	+	+	+	+	unknown	+	+	+	+	+	+	+	-	+	+	-	+	+	-	+	unknown	+	+	+	unknown	+	-	+	+	+	+	+	+	+	+	+	+	+	unknown	+	+	unknown
1470	DVA	DB03	+	+	+	+	+	+	+	+	+	unknown	+	+	+	+	+	+	+	-	+	+	-	+	+	-	+	unknown	+	+	+	unknown	+	-	+	+	+	+	+	+	+	+	+	+	+	unknown	+	+	unknown
1471	DVA	DB04	+	+	+	+	+	+	+	+	+	unknown	+	+	+	+	+	+	+	-	+	+	-	+	+	-	+	unknown	+	+	+	unknown	+	-	+	+	+	+	+	+	+	+	+	+	+	unknown	+	+	unknown
1472	DVA	DB07	+	+	+	+	+	+	+	+	+	unknown	+	+	+	+	+	+	+	-	+	+	-	+	+	-	+	unknown	+	+	+	unknown	+	-	+	+	+	+	+	+	+	+	+	+	+	unknown	+	+	unknown
1473	DVA	PDER	-	-	-	-	-	-	-	-	-	unknown	-	-	-	-	-	-	-	unknown	-	-	unknown	-	-	unknown	-	unknown	-	-	-	unknown	-	unknown	-	-	-	-	-	-	-	-	-	-	-	unknown	-	-	unknown
1474	DVA	PVCL	+	+	+	+	+	+	+	+	+	unknown	+	+	+	+	+	+	+	-	-	+	-	+	+	-	+	unknown	+	+	+	unknown	+	-	+	+	+	+	+	+	+	-	+	+	+	unknown	+	+	unknown
1475	DVA	PVCR	+	+	+	+	+	+	+	+	+	unknown	+	+	+	+	+	+	+	-	-	+	-	+	+	-	+	unknown	+	+	+	unknown	+	-	+	+	+	+	+	+	+	-	+	+	+	unknown	+	+	unknown
1476	DVA	PVPR	unknown	unknown	unknown	unknown	unknown	unknown	unknown	unknown	unknown	unknown	unknown	unknown	unknown	unknown	unknown	unknown	unknown	unknown	unknown	unknown	unknown	unknown	unknown	unknown	unknown	unknown	unknown	unknown	unknown	unknown	unknown	unknown	unknown	unknown	unknown	unknown	unknown	unknown	unknown	unknown	unknown	unknown	unknown	unknown	unknown	unknown	unknown
1477	DVA	PVR	unknown	unknown	unknown	unknown	unknown	unknown	unknown	unknown	unknown	unknown	unknown	unknown	unknown	unknown	unknown	unknown	unknown	-	-	unknown	-	unknown	unknown	-	unknown	unknown	unknown	unknown	unknown	unknown	unknown	-	unknown	unknown	unknown	unknown	unknown	unknown	unknown	-	unknown	unknown	unknown	unknown	unknown	unknown	unknown
1478	DVA	RIAL	-	-	-	-	+	-	-	-	-	unknown	+	-	-	+	+	+	-	unknown	-	-	unknown	+	+	unknown	+	unknown	-	-	-	unknown	-	unknown	+	+	+	-	+	+	+	-	+	-	-	unknown	+	-	unknown
1479	DVA	RIAR	-	-	-	-	+	-	-	-	-	unknown	+	-	-	+	+	+	-	unknown	-	-	unknown	+	+	unknown	+	unknown	-	-	-	unknown	-	unknown	+	+	+	-	+	+	+	-	+	-	-	unknown	+	-	unknown
1480	DVA	RIMR	+	+	+	+	+	+	+	+	+	unknown	+	+	+	+	+	+	+	unknown	+	+	unknown	+	+	unknown	+	unknown	+	+	+	unknown	+	unknown	+	+	+	+	+	+	+	+	+	+	+	unknown	+	+	unknown
1481	DVA	RIR	unknown	unknown	unknown	unknown	+	unknown	unknown	unknown	unknown	unknown	+	unknown	unknown	+	+	+	unknown	unknown	unknown	unknown	unknown	+	+	unknown	+	unknown	unknown	unknown	unknown	unknown	unknown	unknown	+	+	+	unknown	+	+	+	unknown	+	unknown	unknown	unknown	+	unknown	unknown
1482	DVA	SAADR	-	-	-	-	+	-	-	-	-	unknown	+	-	-	+	+	+	-	unknown	-	-	unknown	+	+	unknown	+	unknown	-	-	-	unknown	-	unknown	+	+	+	-	+	+	+	-	+	-	-	unknown	+	-	unknown
1483	DVA	SAAVL	-	-	-	-	+	-	-	-	-	unknown	+	-	-	+	+	+	-	unknown	-	-	unknown	+	+	unknown	+	unknown	-	-	-	unknown	-	unknown	+	+	+	-	+	+	+	-	+	-	-	unknown	+	-	unknown
1484	DVA	SAAVR	-	-	-	-	+	-	-	-	-	unknown	+	-	-	+	+	+	-	unknown	-	-	unknown	+	+	unknown	+	unknown	-	-	-	unknown	-	unknown	+	+	+	-	+	+	+	-	+	-	-	unknown	+	-	unknown
1485	DVA	SABD	unknown	unknown	unknown	unknown	+	unknown	unknown	unknown	unknown	unknown	+	unknown	unknown	+	+	+	unknown	-	-	unknown	-	+	+	-	+	unknown	unknown	unknown	unknown	unknown	unknown	-	+	+	+	unknown	+	+	+	-	+	unknown	unknown	unknown	+	unknown	unknown
1486	DVA	SMBDL	-	-	-	-	unknown	-	-	-	-	unknown	unknown	-	-	unknown	unknown	unknown	-	unknown	-	-	unknown	unknown	unknown	unknown	-	unknown	-	-	-	unknown	-	unknown	unknown	unknown	unknown	-	unknown	unknown	unknown	-	unknown	-	-	unknown	unknown	-	unknown
1487	DVA	SMBDR	-	-	-	-	unknown	-	-	-	-	unknown	unknown	-	-	unknown	unknown	unknown	-	unknown	-	-	unknown	unknown	unknown	unknown	-	unknown	-	-	-	unknown	-	unknown	unknown	unknown	unknown	-	unknown	unknown	unknown	-	unknown	-	-	unknown	unknown	-	unknown
1488	DVA	SMBVL	-	-	-	-	unknown	-	-	-	-	unknown	unknown	-	-	unknown	unknown	unknown	-	unknown	-	-	unknown	unknown	unknown	unknown	-	unknown	-	-	-	unknown	-	unknown	unknown	unknown	unknown	-	unknown	unknown	unknown	-	unknown	-	-	unknown	unknown	-	unknown
1489	DVA	SMBVR	-	-	-	-	unknown	-	-	-	-	unknown	unknown	-	-	unknown	unknown	unknown	-	unknown	-	-	unknown	unknown	unknown	unknown	-	unknown	-	-	-	unknown	-	unknown	unknown	unknown	unknown	-	unknown	unknown	unknown	-	unknown	-	-	unknown	unknown	-	unknown
1490	DVA	SMDVL	unknown	unknown	unknown	unknown	+	unknown	unknown	unknown	unknown	unknown	+	unknown	unknown	+	+	+	unknown	-	-	unknown	-	+	+	-	+	unknown	unknown	unknown	unknown	unknown	unknown	-	+	+	+	unknown	+	+	+	-	+	unknown	unknown	unknown	+	unknown	unknown
1491	DVA	URXL	-	-	-	-	unknown	-	-	-	-	unknown	unknown	-	-	unknown	unknown	unknown	-	-	-	-	-	unknown	unknown	-	-	unknown	-	-	-	unknown	-	-	unknown	unknown	unknown	-	unknown	unknown	unknown	-	unknown	-	-	unknown	unknown	-	unknown
1492	DVA	URYDL	unknown	unknown	unknown	unknown	+	unknown	unknown	unknown	unknown	unknown	+	unknown	unknown	+	+	+	unknown	-	-	unknown	-	+	+	-	+	unknown	unknown	unknown	unknown	unknown	unknown	-	+	+	+	unknown	+	+	+	-	+	unknown	unknown	unknown	+	unknown	unknown
1493	DVA	VA02	+	+	+	+	unknown	+	+	+	+	unknown	unknown	+	+	unknown	unknown	unknown	+	-	-	+	-	unknown	unknown	-	+	unknown	+	+	+	unknown	+	-	unknown	unknown	unknown	+	unknown	unknown	unknown	-	unknown	+	+	unknown	unknown	+	unknown
1494	DVA	VA06	+	+	+	+	unknown	+	+	+	+	unknown	unknown	+	+	unknown	unknown	unknown	+	-	-	+	-	unknown	unknown	-	+	unknown	+	+	+	unknown	+	-	unknown	unknown	unknown	+	unknown	unknown	unknown	-	unknown	+	+	unknown	unknown	+	unknown
1495	DVA	VA08	+	+	+	+	unknown	+	+	+	+	unknown	unknown	+	+	unknown	unknown	unknown	+	-	-	+	-	unknown	unknown	-	+	unknown	+	+	+	unknown	+	-	unknown	unknown	unknown	+	unknown	unknown	unknown	-	unknown	+	+	unknown	unknown	+	unknown
1496	DVA	VA12	+	+	+	+	-	+	+	+	+	unknown	-	+	+	-	-	-	+	-	-	+	-	-	-	-	unknown	unknown	+	+	+	unknown	+	-	-	-	-	+	-	-	-	-	-	+	+	unknown	-	+	unknown
1497	DVA	VB01	+	+	+	+	+	+	+	+	+	unknown	+	+	+	+	+	+	+	-	+	+	-	+	+	-	+	unknown	+	+	+	unknown	+	-	+	+	+	+	+	+	+	+	+	+	+	unknown	+	+	unknown
1498	DVA	VB11	+	+	+	+	+	+	+	+	+	unknown	+	+	+	+	+	+	+	-	+	+	-	+	+	-	+	unknown	+	+	+	unknown	+	-	+	+	+	+	+	+	+	+	+	+	+	unknown	+	+	unknown
1499	DVB	AVL	unknown	unknown	-	unknown	unknown	unknown	-	-	unknown	-	unknown	unknown	unknown	unknown	unknown	-	unknown	unknown	unknown	-	unknown	unknown	unknown	unknown	unknown	unknown	unknown	-	unknown	unknown	unknown	unknown	-	unknown	unknown	unknown	unknown	unknown	unknown	unknown	unknown	-	-	unknown	unknown	-	unknown
1500	DVB	DA08	-	+	+	+	+	-	+	+	+	+	+	-	-	unknown	unknown	+	+	+	+	+	unknown	+	+	+	-	+	+	+	+	+	unknown	+	+	+	+	+	+	-	+	-	+	+	+	+	+	+	+
1501	DVB	DD06	unknown	+	unknown	+	+	unknown	unknown	unknown	+	unknown	+	unknown	unknown	unknown	unknown	unknown	+	+	+	unknown	unknown	+	+	+	unknown	+	+	unknown	+	+	unknown	+	unknown	+	+	+	+	unknown	+	unknown	+	unknown	unknown	+	+	unknown	+
1502	DVB	DVC	unknown	+	+	+	+	unknown	+	+	+	+	+	unknown	unknown	unknown	unknown	+	+	+	+	+	unknown	+	+	+	unknown	+	+	+	+	+	unknown	+	+	+	+	+	+	unknown	+	unknown	+	+	+	+	+	+	+
1503	DVB	PDA	+	unknown	unknown	unknown	+	+	unknown	unknown	unknown	unknown	unknown	+	+	unknown	unknown	unknown	+	unknown	unknown	unknown	unknown	unknown	unknown	unknown	+	unknown	unknown	unknown	unknown	unknown	unknown	unknown	unknown	+	unknown	unknown	unknown	+	unknown	+	unknown	unknown	unknown	unknown	unknown	unknown	unknown
1504	DVB	PHCL	unknown	unknown	unknown	unknown	unknown	unknown	unknown	unknown	unknown	unknown	unknown	unknown	unknown	unknown	unknown	unknown	unknown	unknown	unknown	unknown	unknown	unknown	unknown	unknown	unknown	unknown	unknown	unknown	unknown	unknown	unknown	unknown	unknown	unknown	unknown	unknown	unknown	unknown	unknown	unknown	unknown	unknown	unknown	unknown	unknown	unknown	unknown
1505	DVB	PVPL	unknown	unknown	unknown	unknown	unknown	unknown	unknown	unknown	unknown	unknown	unknown	unknown	unknown	unknown	unknown	unknown	unknown	unknown	unknown	unknown	unknown	unknown	unknown	unknown	unknown	unknown	unknown	unknown	unknown	unknown	unknown	unknown	unknown	unknown	unknown	unknown	unknown	unknown	unknown	unknown	unknown	unknown	unknown	unknown	unknown	unknown	unknown
1506	DVB	VD13	unknown	+	unknown	+	+	unknown	unknown	unknown	+	unknown	+	unknown	unknown	unknown	unknown	unknown	+	+	+	unknown	unknown	+	+	+	unknown	+	+	unknown	+	+	unknown	+	unknown	+	+	+	+	unknown	+	unknown	+	unknown	unknown	+	+	unknown	+
1507	DVC	AIBL	+	-	-	+	+	-	-	-	-	-	unknown	+	-	+	+	unknown	-	-	-	-	-	-	-	+	-	+	-	+	-	-	+	-	-	-	unknown	unknown	+	+	-	-	-	+	-	-	+	-	-
1508	DVC	AIBR	+	-	-	+	+	-	-	-	-	-	unknown	+	-	+	+	unknown	-	-	-	-	-	-	-	+	-	+	-	+	-	-	+	-	-	-	unknown	unknown	+	+	-	-	-	+	-	-	+	-	-
1509	DVC	AVAL	+	+	+	+	+	+	+	+	+	-	unknown	+	+	+	+	unknown	+	+	+	+	+	+	+	+	+	+	+	+	+	+	+	+	-	+	unknown	unknown	+	+	+	+	+	+	-	+	+	+	+
1510	DVC	AVAR	+	+	+	+	+	+	+	+	+	-	unknown	+	+	+	+	unknown	+	+	+	+	+	+	+	+	+	+	+	+	+	+	+	+	-	+	unknown	unknown	+	+	+	+	+	+	-	+	+	+	+
1511	DVC	AVBL	+	+	+	+	+	+	+	+	+	-	unknown	+	+	+	+	unknown	+	+	+	+	+	+	+	+	+	+	+	+	+	+	+	+	-	+	unknown	unknown	+	+	+	+	+	+	-	+	+	+	+
1512	DVC	AVKL	+	unknown	unknown	+	+	unknown	unknown	unknown	unknown	unknown	unknown	+	unknown	+	+	unknown	unknown	unknown	unknown	unknown	unknown	unknown	unknown	+	unknown	+	unknown	+	unknown	unknown	+	unknown	unknown	unknown	unknown	unknown	+	+	unknown	unknown	unknown	+	unknown	unknown	+	unknown	unknown
1513	DVC	PVDR	unknown	+	+	unknown	unknown	+	+	+	+	-	unknown	unknown	+	unknown	unknown	unknown	+	+	+	+	+	+	+	unknown	+	unknown	+	unknown	+	+	unknown	+	-	+	unknown	unknown	unknown	unknown	+	+	+	unknown	-	+	unknown	+	+
1514	DVC	PVPL	unknown	unknown	unknown	unknown	unknown	unknown	unknown	unknown	unknown	unknown	unknown	unknown	unknown	unknown	unknown	unknown	unknown	unknown	unknown	unknown	unknown	unknown	unknown	unknown	unknown	unknown	unknown	unknown	unknown	unknown	unknown	unknown	unknown	unknown	unknown	unknown	unknown	unknown	unknown	unknown	unknown	unknown	unknown	unknown	unknown	unknown	unknown
1515	DVC	PVT	unknown	+	+	unknown	unknown	+	+	+	+	+	unknown	unknown	+	unknown	unknown	unknown	+	+	+	+	+	+	+	unknown	+	unknown	+	unknown	+	+	unknown	+	+	+	unknown	unknown	unknown	unknown	+	+	+	unknown	+	+	unknown	+	+
1516	DVC	RIBL	+	+	+	+	+	+	+	+	+	unknown	unknown	+	+	+	+	unknown	+	+	+	+	+	+	+	+	+	+	+	+	+	+	+	+	unknown	+	unknown	unknown	+	+	+	+	+	+	unknown	+	+	+	+
1517	DVC	RIBR	+	+	+	+	+	+	+	+	+	unknown	unknown	+	+	+	+	unknown	+	+	+	+	+	+	+	+	+	+	+	+	+	+	+	+	unknown	+	unknown	unknown	+	+	+	+	+	+	unknown	+	+	+	+
1518	DVC	RIGL	+	unknown	unknown	+	+	unknown	unknown	unknown	unknown	unknown	unknown	+	unknown	+	+	unknown	unknown	unknown	unknown	unknown	unknown	unknown	unknown	+	unknown	+	unknown	+	unknown	unknown	+	unknown	unknown	unknown	unknown	unknown	+	+	unknown	unknown	unknown	+	unknown	unknown	+	unknown	unknown
1519	DVC	RIGR	+	unknown	unknown	+	+	unknown	unknown	unknown	unknown	unknown	unknown	+	unknown	+	+	unknown	unknown	unknown	unknown	unknown	unknown	unknown	unknown	+	unknown	+	unknown	+	unknown	unknown	+	unknown	unknown	unknown	unknown	unknown	+	+	unknown	unknown	unknown	+	unknown	unknown	+	unknown	unknown
1520	DVC	RIVR	unknown	-	-	unknown	unknown	-	-	-	-	-	unknown	unknown	-	unknown	unknown	unknown	-	-	-	-	-	-	-	unknown	-	unknown	-	unknown	-	-	unknown	-	-	-	unknown	unknown	unknown	unknown	-	-	-	unknown	-	-	unknown	-	-
1521	DVC	RMFL	+	-	-	+	+	-	-	-	-	-	unknown	+	-	+	+	unknown	-	-	-	-	-	-	-	+	-	+	-	+	-	-	+	-	-	-	unknown	unknown	+	+	-	-	-	+	-	-	+	-	-
1522	DVC	RMFR	+	-	-	+	+	-	-	-	-	-	unknown	+	-	+	+	unknown	-	-	-	-	-	-	-	+	-	+	-	+	-	-	+	-	-	-	unknown	unknown	+	+	-	-	-	+	-	-	+	-	-
1523	DVC	URAVL	+	unknown	unknown	+	+	unknown	unknown	unknown	unknown	-	unknown	+	unknown	+	+	unknown	unknown	unknown	unknown	unknown	unknown	unknown	unknown	+	unknown	+	unknown	+	unknown	unknown	+	unknown	-	unknown	unknown	unknown	+	+	unknown	unknown	unknown	+	-	unknown	+	unknown	unknown
1524	DVC	VD09	unknown	+	+	unknown	unknown	+	+	+	+	unknown	unknown	unknown	+	unknown	unknown	unknown	+	+	+	+	+	+	+	unknown	+	unknown	+	unknown	+	+	unknown	+	unknown	+	unknown	unknown	unknown	unknown	+	+	+	unknown	unknown	+	unknown	+	+
1525	FLPL	ADEL	unknown	unknown	unknown	+	unknown	+	unknown	unknown	unknown	+	+	unknown	+	+	+	+	unknown	unknown	+	unknown	unknown	+	unknown	+	+	+	+	unknown	unknown	+	+	+	+	+	+	unknown	+	+	unknown	+	unknown	unknown	unknown	+	unknown	+	+
1526	FLPL	ADER	unknown	unknown	unknown	+	unknown	+	unknown	unknown	unknown	+	+	unknown	+	+	+	+	unknown	unknown	+	unknown	unknown	+	unknown	+	+	+	+	unknown	unknown	+	+	+	+	+	+	unknown	+	+	unknown	+	unknown	unknown	unknown	+	unknown	+	+
1527	FLPL	AIBL	+	+	unknown	-	unknown	-	unknown	+	+	-	-	unknown	-	-	-	-	unknown	+	-	+	+	-	+	-	-	-	-	+	+	-	-	-	-	-	-	unknown	-	-	unknown	-	+	+	+	-	+	-	-
1528	FLPL	AIBR	+	+	unknown	-	unknown	-	unknown	+	+	-	-	unknown	-	-	-	-	unknown	+	-	+	+	-	+	-	-	-	-	+	+	-	-	-	-	-	-	unknown	-	-	unknown	-	+	+	+	-	+	-	-
1529	FLPL	AVAL	+	+	unknown	+	unknown	-	unknown	+	+	+	+	unknown	-	+	+	+	unknown	+	+	+	+	+	+	+	-	+	+	+	+	-	+	-	-	+	+	unknown	+	+	unknown	+	+	+	+	-	+	+	-
1530	FLPL	AVAR	+	+	unknown	+	unknown	-	unknown	+	+	+	+	unknown	-	+	+	+	unknown	+	+	+	+	+	+	+	-	+	+	+	+	-	+	-	-	+	+	unknown	+	+	unknown	+	+	+	+	-	+	+	-
1531	FLPL	AVBL	+	+	unknown	+	unknown	-	unknown	+	+	+	+	unknown	-	+	+	+	unknown	+	+	+	+	+	+	+	-	+	+	+	+	-	+	-	-	+	+	unknown	+	+	unknown	+	+	+	+	-	+	+	-
1532	FLPL	AVBR	+	+	unknown	+	unknown	-	unknown	+	+	+	+	unknown	-	+	+	+	unknown	+	+	+	+	+	+	+	-	+	+	+	+	-	+	-	-	+	+	unknown	+	+	unknown	+	+	+	+	-	+	+	-
1533	FLPL	AVDL	+	+	unknown	unknown	unknown	+	unknown	+	+	unknown	unknown	unknown	+	unknown	unknown	unknown	unknown	+	unknown	+	+	unknown	+	unknown	+	unknown	unknown	+	+	+	unknown	+	+	unknown	unknown	unknown	unknown	unknown	unknown	unknown	+	+	+	+	+	unknown	+
1534	FLPL	AVDR	+	+	unknown	unknown	unknown	+	unknown	+	+	unknown	unknown	unknown	+	unknown	unknown	unknown	unknown	+	unknown	+	+	unknown	+	unknown	+	unknown	unknown	+	+	+	unknown	+	+	unknown	unknown	unknown	unknown	unknown	unknown	unknown	+	+	+	+	+	unknown	+
1535	FLPL	DD01	unknown	unknown	unknown	+	unknown	unknown	unknown	unknown	unknown	+	+	unknown	unknown	+	+	+	unknown	unknown	+	unknown	unknown	+	unknown	+	unknown	+	+	unknown	unknown	unknown	+	unknown	unknown	+	+	unknown	+	+	unknown	+	unknown	unknown	unknown	unknown	unknown	+	unknown
1536	FLPL	DVA	+	+	unknown	+	unknown	-	unknown	+	+	+	+	unknown	-	+	+	+	unknown	+	+	+	+	+	+	+	-	+	+	+	+	-	+	-	-	+	+	unknown	+	+	unknown	+	+	+	+	-	+	+	-
1537	FLPL	FLPR	+	+	unknown	+	unknown	-	unknown	+	+	+	+	unknown	-	+	+	+	unknown	+	+	+	+	+	+	+	-	+	+	+	+	-	+	-	-	+	+	unknown	+	+	unknown	+	+	+	+	-	+	+	-
1538	FLPL	PVCR	+	+	unknown	+	unknown	-	unknown	+	+	+	+	unknown	-	+	+	+	unknown	+	+	+	+	+	+	+	-	+	+	+	+	-	+	-	-	+	+	unknown	+	+	unknown	+	+	+	+	-	+	+	-
1539	FLPL	RIS	unknown	unknown	unknown	unknown	unknown	-	unknown	unknown	unknown	unknown	unknown	unknown	-	unknown	unknown	unknown	unknown	unknown	unknown	unknown	unknown	unknown	unknown	unknown	-	unknown	unknown	unknown	unknown	-	unknown	-	-	unknown	unknown	unknown	unknown	unknown	unknown	unknown	unknown	unknown	unknown	-	unknown	unknown	-
1540	FLPL	VA01	unknown	unknown	unknown	+	unknown	-	unknown	unknown	unknown	+	+	unknown	-	+	+	+	unknown	unknown	+	unknown	unknown	+	unknown	+	-	+	+	unknown	unknown	-	+	-	-	+	+	unknown	+	+	unknown	+	unknown	unknown	unknown	-	unknown	+	-
1541	FLPR	ADAL	unknown	unknown	unknown	unknown	unknown	unknown	unknown	unknown	unknown	unknown	unknown	unknown	unknown	unknown	unknown	unknown	unknown	unknown	unknown	unknown	unknown	unknown	unknown	unknown	unknown	unknown	unknown	unknown	unknown	unknown	unknown	unknown	unknown	unknown	unknown	unknown	unknown	unknown	unknown	unknown	unknown	unknown	unknown	unknown	unknown	unknown	unknown
1542	FLPR	ADAR	unknown	unknown	unknown	unknown	unknown	unknown	unknown	unknown	unknown	unknown	unknown	unknown	unknown	unknown	unknown	unknown	unknown	unknown	unknown	unknown	unknown	unknown	unknown	unknown	unknown	unknown	unknown	unknown	unknown	unknown	unknown	unknown	unknown	unknown	unknown	unknown	unknown	unknown	unknown	unknown	unknown	unknown	unknown	unknown	unknown	unknown	unknown
1543	FLPR	ADER	unknown	+	unknown	+	unknown	+	+	+	+	unknown	+	+	+	+	+	+	unknown	+	+	+	+	unknown	+	+	+	unknown	+	+	unknown	+	+	unknown	+	+	unknown	+	+	+	unknown	+	+	+	+	+	+	+	+
1544	FLPR	AVAL	+	+	+	+	+	-	-	+	+	+	+	+	-	+	+	+	+	+	+	+	+	+	+	+	+	+	+	+	+	+	+	unknown	+	-	unknown	+	+	+	unknown	+	+	+	+	-	+	+	+
1545	FLPR	AVAR	+	+	+	+	+	-	-	+	+	+	+	+	-	+	+	+	+	+	+	+	+	+	+	+	+	+	+	+	+	+	+	unknown	+	-	unknown	+	+	+	unknown	+	+	+	+	-	+	+	+
1546	FLPR	AVBL	+	+	+	+	+	-	-	+	+	+	+	+	-	+	+	+	+	+	+	-	+	+	+	+	+	+	-	+	+	+	+	unknown	+	-	unknown	+	+	+	unknown	+	+	+	+	-	+	+	-
1547	FLPR	AVBR	+	+	+	+	+	-	-	+	+	+	+	+	-	+	+	+	+	+	+	-	+	+	+	+	+	+	-	+	+	+	+	unknown	+	-	unknown	+	+	+	unknown	+	+	+	+	-	+	+	-
1548	FLPR	AVDL	+	unknown	+	unknown	+	+	+	unknown	unknown	+	unknown	unknown	+	unknown	unknown	unknown	+	unknown	unknown	+	unknown	+	unknown	unknown	unknown	+	+	unknown	+	unknown	unknown	unknown	unknown	+	unknown	unknown	unknown	unknown	unknown	unknown	unknown	unknown	unknown	+	unknown	unknown	+
1549	FLPR	AVDR	+	unknown	+	unknown	+	+	+	unknown	unknown	+	unknown	unknown	+	unknown	unknown	unknown	+	unknown	unknown	+	unknown	+	unknown	unknown	unknown	+	+	unknown	+	unknown	unknown	unknown	unknown	+	unknown	unknown	unknown	unknown	unknown	unknown	unknown	unknown	unknown	+	unknown	unknown	+
1550	FLPR	AVEL	+	-	+	-	+	-	-	-	-	+	-	-	-	-	-	-	+	-	-	-	-	+	-	-	-	+	-	-	+	-	-	unknown	-	-	unknown	-	-	-	unknown	-	-	-	-	-	-	-	-
1551	FLPR	AVER	+	-	+	-	+	-	-	-	-	+	-	-	-	-	-	-	+	-	-	-	-	+	-	-	-	+	-	-	+	-	-	unknown	-	-	unknown	-	-	-	unknown	-	-	-	-	-	-	-	-
1552	FLPR	AVJL	+	unknown	+	unknown	+	unknown	unknown	unknown	unknown	+	unknown	unknown	unknown	unknown	unknown	unknown	+	unknown	unknown	unknown	unknown	+	unknown	unknown	unknown	+	unknown	unknown	+	unknown	unknown	unknown	unknown	unknown	unknown	unknown	unknown	unknown	unknown	unknown	unknown	unknown	unknown	unknown	unknown	unknown	unknown
1553	FLPR	AVJR	+	unknown	+	unknown	+	unknown	unknown	unknown	unknown	+	unknown	unknown	unknown	unknown	unknown	unknown	+	unknown	unknown	unknown	unknown	+	unknown	unknown	unknown	+	unknown	unknown	+	unknown	unknown	unknown	unknown	unknown	unknown	unknown	unknown	unknown	unknown	unknown	unknown	unknown	unknown	unknown	unknown	unknown	unknown
1554	FLPR	DVA	+	+	+	+	+	-	-	+	+	+	+	+	-	+	+	+	+	+	+	-	+	+	+	+	+	+	-	+	+	+	+	unknown	+	-	unknown	+	+	+	unknown	+	+	+	+	-	+	+	-
1555	FLPR	FLPL	+	+	+	+	+	-	-	+	+	+	+	+	-	+	+	+	+	+	+	unknown	+	+	+	+	+	+	unknown	+	+	+	+	unknown	+	-	unknown	+	+	+	unknown	+	+	+	+	-	+	+	unknown
1556	FLPR	PVCL	+	+	+	+	+	-	-	+	+	+	+	+	-	+	+	+	+	+	+	-	+	+	+	+	+	+	-	+	+	+	+	unknown	+	-	unknown	+	+	+	unknown	+	+	+	+	-	+	+	-
1557	FLPR	VB01	+	+	+	+	+	-	-	+	+	+	+	+	-	+	+	+	+	+	+	+	+	+	+	+	+	+	+	+	+	+	+	unknown	+	-	unknown	+	+	+	unknown	+	+	+	+	-	+	+	+
1558	HSNL	ADLL	unknown	unknown	unknown	unknown	unknown	unknown	unknown	unknown	unknown	unknown	unknown	unknown	unknown	unknown	unknown	unknown	unknown	unknown	unknown	unknown	unknown	unknown	unknown	unknown	unknown	unknown	unknown	unknown	unknown	unknown	unknown	unknown	unknown	unknown	unknown	unknown	unknown	unknown	unknown	unknown	unknown	unknown	unknown	unknown	unknown	unknown	unknown
1559	HSNL	ADLR	unknown	unknown	unknown	unknown	unknown	unknown	unknown	unknown	unknown	unknown	unknown	unknown	unknown	unknown	unknown	unknown	unknown	unknown	unknown	unknown	unknown	unknown	unknown	unknown	unknown	unknown	unknown	unknown	unknown	unknown	unknown	unknown	unknown	unknown	unknown	unknown	unknown	unknown	unknown	unknown	unknown	unknown	unknown	unknown	unknown	unknown	unknown
1560	HSNL	AIAL	unknown	unknown	unknown	unknown	unknown	unknown	unknown	unknown	unknown	unknown	unknown	unknown	unknown	unknown	unknown	unknown	unknown	unknown	unknown	unknown	unknown	unknown	unknown	unknown	unknown	unknown	unknown	unknown	unknown	unknown	unknown	unknown	unknown	unknown	unknown	unknown	unknown	unknown	unknown	unknown	unknown	unknown	unknown	unknown	unknown	unknown	unknown
1561	HSNL	AIMR	unknown	unknown	unknown	unknown	unknown	unknown	unknown	-	unknown	-	unknown	unknown	unknown	-	unknown	unknown	unknown	unknown	unknown	unknown	unknown	unknown	-	unknown	unknown	unknown	unknown	unknown	unknown	unknown	unknown	unknown	unknown	unknown	unknown	unknown	-	unknown	unknown	unknown	unknown	unknown	unknown	unknown	unknown	unknown	unknown
1562	HSNL	AIZL	-	-	-	-	unknown	-	unknown	-	-	-	-	-	-	-	unknown	unknown	-	-	unknown	-	unknown	unknown	-	-	-	-	unknown	-	unknown	-	unknown	-	unknown	unknown	-	-	-	-	-	-	-	unknown	unknown	-	-	-	-
1563	HSNL	AIZR	-	-	-	-	unknown	-	unknown	-	-	-	-	-	-	-	unknown	unknown	-	-	unknown	-	unknown	unknown	-	-	-	-	unknown	-	unknown	-	unknown	-	unknown	unknown	-	-	-	-	-	-	-	unknown	unknown	-	-	-	-
1564	HSNL	ASHL	unknown	unknown	unknown	unknown	unknown	unknown	unknown	-	unknown	-	unknown	unknown	unknown	-	unknown	unknown	unknown	unknown	unknown	unknown	unknown	unknown	-	unknown	unknown	unknown	unknown	unknown	unknown	unknown	unknown	unknown	unknown	unknown	unknown	unknown	-	unknown	unknown	unknown	unknown	unknown	unknown	unknown	unknown	unknown	unknown
1565	HSNL	ASHR	unknown	unknown	unknown	unknown	unknown	unknown	unknown	-	unknown	-	unknown	unknown	unknown	-	unknown	unknown	unknown	unknown	unknown	unknown	unknown	unknown	-	unknown	unknown	unknown	unknown	unknown	unknown	unknown	unknown	unknown	unknown	unknown	unknown	unknown	-	unknown	unknown	unknown	unknown	unknown	unknown	unknown	unknown	unknown	unknown
1566	HSNL	ASJR	unknown	unknown	unknown	unknown	unknown	unknown	unknown	unknown	unknown	unknown	unknown	unknown	unknown	unknown	unknown	unknown	unknown	unknown	unknown	unknown	unknown	unknown	unknown	unknown	unknown	unknown	unknown	unknown	unknown	unknown	unknown	unknown	unknown	unknown	unknown	unknown	unknown	unknown	unknown	unknown	unknown	unknown	unknown	unknown	unknown	unknown	unknown
1567	HSNL	ASKL	unknown	unknown	unknown	unknown	unknown	unknown	unknown	unknown	unknown	unknown	unknown	unknown	unknown	unknown	unknown	unknown	unknown	unknown	unknown	unknown	unknown	unknown	unknown	unknown	unknown	unknown	unknown	unknown	unknown	unknown	unknown	unknown	unknown	unknown	unknown	unknown	unknown	unknown	unknown	unknown	unknown	unknown	unknown	unknown	unknown	unknown	unknown
1568	HSNL	ASKR	unknown	unknown	unknown	unknown	unknown	unknown	unknown	unknown	unknown	unknown	unknown	unknown	unknown	unknown	unknown	unknown	unknown	unknown	unknown	unknown	unknown	unknown	unknown	unknown	unknown	unknown	unknown	unknown	unknown	unknown	unknown	unknown	unknown	unknown	unknown	unknown	unknown	unknown	unknown	unknown	unknown	unknown	unknown	unknown	unknown	unknown	unknown
1569	HSNL	AVFL	unknown	unknown	unknown	unknown	unknown	unknown	unknown	-	unknown	-	unknown	unknown	unknown	-	unknown	unknown	unknown	unknown	unknown	unknown	unknown	unknown	-	unknown	unknown	unknown	unknown	unknown	unknown	unknown	unknown	unknown	unknown	unknown	unknown	unknown	-	unknown	unknown	unknown	unknown	unknown	unknown	unknown	unknown	unknown	unknown
1570	HSNL	AVFR	unknown	unknown	unknown	unknown	unknown	unknown	unknown	-	unknown	-	unknown	unknown	unknown	-	unknown	unknown	unknown	unknown	unknown	unknown	unknown	unknown	-	unknown	unknown	unknown	unknown	unknown	unknown	unknown	unknown	unknown	unknown	unknown	unknown	unknown	-	unknown	unknown	unknown	unknown	unknown	unknown	unknown	unknown	unknown	unknown
1571	HSNL	AVJL	unknown	unknown	unknown	unknown	unknown	unknown	+	unknown	unknown	unknown	unknown	unknown	unknown	unknown	+	unknown	unknown	unknown	+	unknown	unknown	+	unknown	unknown	unknown	unknown	+	unknown	+	unknown	+	unknown	unknown	unknown	unknown	unknown	unknown	unknown	unknown	unknown	unknown	+	+	unknown	unknown	unknown	unknown
1572	HSNL	AWAR	unknown	unknown	unknown	unknown	unknown	unknown	unknown	unknown	unknown	unknown	unknown	unknown	unknown	unknown	unknown	unknown	unknown	unknown	unknown	unknown	unknown	unknown	unknown	unknown	unknown	unknown	unknown	unknown	unknown	unknown	unknown	unknown	unknown	unknown	unknown	unknown	unknown	unknown	unknown	unknown	unknown	unknown	unknown	unknown	unknown	unknown	unknown
1573	HSNL	AWBL	unknown	unknown	unknown	unknown	unknown	unknown	unknown	unknown	unknown	unknown	unknown	unknown	unknown	unknown	unknown	unknown	unknown	unknown	unknown	unknown	unknown	unknown	unknown	unknown	unknown	unknown	unknown	unknown	unknown	unknown	unknown	unknown	unknown	unknown	unknown	unknown	unknown	unknown	unknown	unknown	unknown	unknown	unknown	unknown	unknown	unknown	unknown
1574	HSNL	AWBR	unknown	unknown	unknown	unknown	unknown	unknown	unknown	unknown	unknown	unknown	unknown	unknown	unknown	unknown	unknown	unknown	unknown	unknown	unknown	unknown	unknown	unknown	unknown	unknown	unknown	unknown	unknown	unknown	unknown	unknown	unknown	unknown	unknown	unknown	unknown	unknown	unknown	unknown	unknown	unknown	unknown	unknown	unknown	unknown	unknown	unknown	unknown
1575	HSNL	HSNL	+	+	+	+	unknown	+	+	-	+	-	+	+	+	-	+	unknown	+	+	+	+	unknown	+	-	+	+	+	+	+	+	+	+	+	unknown	unknown	+	+	-	+	+	+	+	+	+	+	+	+	+
1576	HSNL	HSNR	+	+	+	+	unknown	+	+	-	+	-	+	+	+	-	+	unknown	+	+	+	+	unknown	+	-	+	+	+	+	+	+	+	+	+	unknown	unknown	+	+	-	+	+	+	+	+	+	+	+	+	+
1577	HSNL	PVQL	+	+	+	+	unknown	+	+	-	+	-	+	+	+	-	+	unknown	+	+	+	+	unknown	+	-	+	+	+	+	+	+	+	+	+	unknown	unknown	+	+	-	+	+	+	+	+	+	+	+	+	+
1578	HSNL	RIFL	unknown	unknown	unknown	unknown	unknown	unknown	+	unknown	unknown	unknown	unknown	unknown	unknown	unknown	+	unknown	unknown	unknown	+	unknown	unknown	+	unknown	unknown	unknown	unknown	+	unknown	+	unknown	+	unknown	unknown	unknown	unknown	unknown	unknown	unknown	unknown	unknown	unknown	+	+	unknown	unknown	unknown	unknown
1579	HSNL	RIML	+	+	+	+	unknown	+	+	unknown	+	unknown	+	+	+	unknown	+	unknown	+	+	+	+	unknown	+	unknown	+	+	+	+	+	+	+	+	+	unknown	unknown	+	+	unknown	+	+	+	+	+	+	+	+	+	+
1580	HSNL	RIR	unknown	unknown	unknown	unknown	unknown	unknown	+	unknown	unknown	unknown	unknown	unknown	unknown	unknown	+	unknown	unknown	unknown	+	unknown	unknown	+	unknown	unknown	unknown	unknown	+	unknown	+	unknown	+	unknown	unknown	unknown	unknown	unknown	unknown	unknown	unknown	unknown	unknown	+	+	unknown	unknown	unknown	unknown
1581	HSNL	RMGR	unknown	unknown	unknown	unknown	unknown	unknown	+	unknown	unknown	unknown	unknown	unknown	unknown	unknown	+	unknown	unknown	unknown	+	unknown	unknown	+	unknown	unknown	unknown	unknown	+	unknown	+	unknown	+	unknown	unknown	unknown	unknown	unknown	unknown	unknown	unknown	unknown	unknown	+	+	unknown	unknown	unknown	unknown
1582	HSNL	VC05	+	+	+	+	unknown	+	+	-	+	-	+	+	+	-	+	unknown	+	+	+	+	unknown	+	-	+	+	+	+	+	+	+	+	+	unknown	unknown	+	+	-	+	+	+	+	+	+	+	+	+	+
1583	HSNR	AIAL	unknown	unknown	unknown	unknown	unknown	unknown	unknown	unknown	unknown	unknown	unknown	unknown	unknown	unknown	unknown	unknown	unknown	unknown	unknown	unknown	unknown	unknown	unknown	unknown	unknown	unknown	unknown	unknown	unknown	unknown	unknown	unknown	unknown	unknown	unknown	unknown	unknown	unknown	unknown	unknown	unknown	unknown	unknown	unknown	unknown	unknown	unknown
1584	HSNR	AIBL	-	-	-	+	-	-	+	-	-	-	-	unknown	-	-	+	unknown	-	-	+	-	-	-	-	-	-	-	-	+	-	-	+	+	-	+	-	-	-	-	unknown	+	-	-	-	-	-	-	+
1585	HSNR	AIZL	-	-	-	unknown	-	-	unknown	-	-	-	-	unknown	-	-	unknown	unknown	-	-	-	-	-	-	-	-	-	-	-	unknown	-	-	unknown	unknown	-	unknown	-	-	-	-	unknown	unknown	-	-	-	-	-	-	unknown
[truncated: 2,053 more rows]
[truncated: 954 more columns]
