# Supplementary material for: Signed motif analysis of the Caenorhabditis elegans neuronal network reveals positive feedforward and negative feedback loops
Source: BMC Biol. 2026 May 22;24:167. doi: 10.1186/s12915-026-02641-4 (PMC13374236; doi:10.1186/s12915-026-02641-4)
Supplement: Supplementary file 3 — Additional file 3: Motifs in the connectomeDescription of data Using the motif dictionary and the partial motif list from Additional file 2, the induced and partial motifs of the connectome were enumerated as described in Additional file 1. [file 12915_2026_2641_MOESM3_ESM.xlsx]

## Sheet: 0_Readme
Sheet	Description
1. Motifs	List of motifs by edgecodes. See S2 for details
2. Partial motif list	List of subgraphs (partial motifs) for each motif, by deleting edges in all possible ways
3. Partial motifs table	Same data as described in sheet no.2, but in a table form
4. Edges	Synaptic polarity data from Fenyves et al. 2020
5. Induced motifs in the network	Induced motifs of the connectome. Synaptic polarity data from sheet no. 4, motif data from sheet no. 1
6. Partial motifs in the network	Translating the induced data from sheet no. 5, using the partial motif list from sheet no. 2
7. Motif counts	Induced and partial motif counts from sheet no. 5 and 6

## Sheet: 1_Motifs
Edgecode	Motif
111212	M001
111213	M003
111214	M005
111221	L001
111222	I001
111223	I003
111224	I009
111231	L002
111232	I005
111233	I007
111234	I010
111241	L004
111242	I011
111243	I012
111244	I013
111312	M002
111313	M004
111314	M006
111321	L002
111322	I002
111323	I004
111324	I014
111331	L003
111332	I006
111333	I008
111334	I015
111341	L005
111342	I016
111343	I017
111344	I018
111412	M007
111413	M008
111414	M009
111421	L004
111422	I019
111423	I020
111424	I021
111431	L005
111432	I022
111433	I023
111434	I024
111441	L006
111442	I025
111443	I026
111444	I027
112112	K001
112113	K002
112114	K004
112121	M001
112122	J001
112123	J003
112124	J009
112131	M002
112132	J005
112133	J007
112134	J010
112141	M007
112142	J011
112143	J012
112144	J013
112212	J001
112213	J002
112214	J014
112221	I001
112222	H001
112223	H004
112224	H011
112231	I002
112232	H005
112233	H002
112234	H012
112241	I019
112242	H013
112243	H014
112244	H015
112312	J005
112313	J006
112314	J015
112321	I005
112322	H005
112323	H010
112324	H016
112331	I006
112332	H008
112333	H006
112334	H017
112341	I022
112342	H018
112343	H019
112344	H020
112412	J011
112413	J016
112414	J017
112421	I011
112422	H013
112423	H021
112424	H022
112431	I016
112432	H018
112433	H023
112434	H024
112441	I025
112442	H025
112443	H026
112444	H027
113112	K002
113113	K003
113114	K005
113121	M003
113122	J002
113123	J004
113124	J018
113131	M004
113132	J006
113133	J008
113134	J019
113141	M008
113142	J016
113143	J020
113144	J021
113212	J003
113213	J004
113214	J022
113221	I003
113222	H004
113223	H009
113224	H028
113231	I004
113232	H010
113233	H007
113234	H029
113241	I020
113242	H021
113243	H030
113244	H031
113312	J007
113313	J008
113314	J023
113321	I007
113322	H002
113323	H007
113324	H032
113331	I008
113332	H006
113333	H003
113334	H033
113341	I023
113342	H023
113343	H034
113344	H035
113412	J012
113413	J020
113414	J024
113421	I012
113422	H014
113423	H030
113424	H036
113431	I017
113432	H019
113433	H034
113434	H037
113441	I026
113442	H026
113443	H038
113444	H039
114112	K004
114113	K005
114114	K006
114121	M005
114122	J014
114123	J022
114124	J025
114131	M006
114132	J015
114133	J023
114134	J026
114141	M009
114142	J017
114143	J024
114144	J027
114212	J009
114213	J018
114214	J025
114221	I009
114222	H011
114223	H028
114224	H040
114231	I014
114232	H016
114233	H032
114234	H041
114241	I021
114242	H022
114243	H036
114244	H042
114312	J010
114313	J019
114314	J026
114321	I010
114322	H012
114323	H029
114324	H041
114331	I015
114332	H017
114333	H033
114334	H043
114341	I024
114342	H024
114343	H037
114344	H044
114412	J013
114413	J021
114414	J027
114421	I013
114422	H015
114423	H031
114424	H042
114431	I018
114432	H020
114433	H035
114434	H044
114441	I027
114442	H027
114443	H039
114444	H045
121112	M001
121113	M002
121114	M007
121121	K001
121122	J001
121123	J005
121124	J011
121131	K002
121132	J003
121133	J007
121134	J012
121141	K004
121142	J009
121143	J010
121144	J013
121211	M001
121212	D001
121213	D002
121214	D005
121221	F001
121222	C001
121223	C009
121224	C017
121231	F003
121232	C005
121233	C013
121234	C018
121241	F009
121242	C019
121243	C020
121244	C021
121311	M003
121312	D002
121313	D003
121314	D006
121321	F002
121322	C003
121323	C011
121324	C022
121331	F004
121332	C007
121333	C015
121334	C023
121341	F010
121342	C024
121343	C025
121344	C026
121411	M005
121412	D005
121413	D007
121414	D008
121421	F011
121422	C027
121423	C028
121424	C029
121431	F012
121432	C030
121433	C031
121434	C032
121441	F013
121442	C033
121443	C034
121444	C035
122111	L001
122112	F001
122113	F005
122114	F014
122121	F001
122122	E001
122123	E007
122124	E011
122131	F005
122132	E007
122133	E004
122134	E012
122141	F014
122142	E011
122143	E012
122144	E013
122211	I001
122212	C001
122213	C002
122214	C036
122221	G001
122222	B001
122223	B014
122224	B033
122231	G002
122232	B010
122233	B012
122234	B034
122241	G011
122242	B035
122243	B036
122244	B037
122311	I003
122312	C009
122313	C010
122314	C037
122321	G007
122322	B005
122323	B016
122324	B038
122331	G008
122332	B008
122333	B006
122334	B039
122341	G012
122342	B040
122343	B041
122344	B042
122411	I009
122412	C017
122413	C038
122414	C039
122421	G013
122422	B043
122423	B044
122424	B045
122431	G014
122432	B046
122433	B047
122434	B048
122441	G015
122442	B049
122443	B050
122444	B051
123111	L002
123112	F003
123113	F007
123114	F015
123121	F002
123122	E002
123123	E009
123124	E014
123131	F006
123132	E008
123133	E005
123134	E015
123141	F016
123142	E016
123143	E017
123144	E018
123211	I005
123212	C005
123213	C006
123214	C040
123221	G007
123222	B004
123223	B013
123224	B052
123231	G009
123232	B009
123233	B007
123234	B053
123241	G016
123242	B054
123243	B055
123244	B056
123311	I007
123312	C013
123313	C014
123314	C041
123321	G004
123322	B002
123323	B015
123324	B057
123331	G005
123332	B011
123333	B003
123334	B058
123341	G017
123342	B059
123343	B060
123344	B061
123411	I010
123412	C018
123413	C042
123414	C043
123421	G018
123422	B062
123423	B063
123424	B064
123431	G019
123432	B065
123433	B066
123434	B067
123441	G020
123442	B068
123443	B069
123444	B070
124111	L004
124112	F009
124113	F017
124114	F018
124121	F011
124122	E019
124123	E020
124124	E021
124131	F019
124132	E022
124133	E023
124134	E024
124141	F020
124142	E025
124143	E026
124144	E027
124211	I011
124212	C019
124213	C044
124214	C045
124221	G013
124222	B071
124223	B072
124224	B073
124231	G021
124232	B074
124233	B075
124234	B076
124241	G022
124242	B077
124243	B078
124244	B079
124311	I012
124312	C020
124313	C046
124314	C047
124321	G018
124322	B080
124323	B081
124324	B082
124331	G023
124332	B083
124333	B084
124334	B085
124341	G024
124342	B086
124343	B087
124344	B088
124411	I013
124412	C021
124413	C048
124414	C049
124421	G025
124422	B089
124423	B090
124424	B091
124431	G026
124432	B092
124433	B093
124434	B094
124441	G027
124442	B095
124443	B096
124444	B097
131112	M003
131113	M004
131114	M008
131121	K002
131122	J002
131123	J006
131124	J016
131131	K003
131132	J004
131133	J008
131134	J020
131141	K005
131142	J018
131143	J019
131144	J021
131211	M002
131212	D002
131213	D003
131214	D007
131221	F005
131222	C002
131223	C010
131224	C038
131231	F007
131232	C006
131233	C014
131234	C042
131241	F017
131242	C044
131243	C046
131244	C048
131311	M004
131312	D003
131313	D004
131314	D009
131321	F006
131322	C004
131323	C008
131324	C050
131331	F008
131332	C012
131333	C016
131334	C051
131341	F021
131342	C052
131343	C053
131344	C054
131411	M006
131412	D006
131413	D009
131414	D010
131421	F019
131422	C055
131423	C056
131424	C057
131431	F022
131432	C058
131433	C059
131434	C060
131441	F023
131442	C061
131443	C062
131444	C063
132111	L002
132112	F002
132113	F006
132114	F016
132121	F003
132122	E002
132123	E008
132124	E016
132131	F007
132132	E009
132133	E005
132134	E017
132141	F015
132142	E014
132143	E015
132144	E018
132211	I002
132212	C003
132213	C004
132214	C064
132221	G002
132222	B017
132223	B030
132224	B098
132231	G003
132232	B026
132233	B028
132234	B099
132241	G028
132242	B100
132243	B101
132244	B102
132311	I004
132312	C011
132313	C008
132314	C065
132321	G009
132322	B021
132323	B032
132324	B103
132331	G010
132332	B024
132333	B022
132334	B104
132341	G029
132342	B105
132343	B106
132344	B107
132411	I014
132412	C022
132413	C050
132414	C066
132421	G021
132422	B108
132423	B109
132424	B110
132431	G030
132432	B111
132433	B112
132434	B113
132441	G031
132442	B114
132443	B115
132444	B116
133111	L003
133112	F004
133113	F008
133114	F024
133121	F004
133122	E003
133123	E010
133124	E028
133131	F008
133132	E010
133133	E006
133134	E029
133141	F024
133142	E028
133143	E029
133144	E030
133211	I006
133212	C007
133213	C012
133214	C067
133221	G008
133222	B020
133223	B029
133224	B117
133231	G010
133232	B025
133233	B023
133234	B118
133241	G032
133242	B119
133243	B120
133244	B121
133311	I008
133312	C015
133313	C016
133314	C068
133321	G005
133322	B018
133323	B031
133324	B122
133331	G006
133332	B027
133333	B019
133334	B123
133341	G033
133342	B124
133343	B125
133344	B126
133411	I015
133412	C023
133413	C051
133414	C069
133421	G023
133422	B127
133423	B128
133424	B129
133431	G034
133432	B130
133433	B131
133434	B132
133441	G035
133442	B133
133443	B134
133444	B135
134111	L005
134112	F010
134113	F021
134114	F025
134121	F012
134122	E031
134123	E032
134124	E033
134131	F022
134132	E034
134133	E035
134134	E036
134141	F026
134142	E037
134143	E038
134144	E039
134211	I016
134212	C024
134213	C052
134214	C070
134221	G014
134222	B136
134223	B137
134224	B138
134231	G030
134232	B139
134233	B140
134234	B141
134241	G036
134242	B142
134243	B143
134244	B144
134311	I017
134312	C025
134313	C053
134314	C071
134321	G019
134322	B145
134323	B146
134324	B147
134331	G034
134332	B148
134333	B149
134334	B150
134341	G037
134342	B151
134343	B152
134344	B153
134411	I018
134412	C026
134413	C054
134414	C072
134421	G026
134422	B154
134423	B155
134424	B156
134431	G038
134432	B157
134433	B158
134434	B159
134441	G039
134442	B160
134443	B161
134444	B162
141112	M005
141113	M006
141114	M009
141121	K004
141122	J014
141123	J015
141124	J017
141131	K005
141132	J022
141133	J023
141134	J024
141141	K006
141142	J025
141143	J026
141144	J027
141211	M007
141212	D005
141213	D006
141214	D008
141221	F014
141222	C036
141223	C037
141224	C039
141231	F015
141232	C040
141233	C041
141234	C043
141241	F018
141242	C045
141243	C047
141244	C049
141311	M008
141312	D007
141313	D009
141314	D010
141321	F016
141322	C064
141323	C065
141324	C066
141331	F024
141332	C067
141333	C068
141334	C069
141341	F025
141342	C070
141343	C071
141344	C072
141411	M009
141412	D008
141413	D010
141414	D011
141421	F020
141422	C073
141423	C074
141424	C075
141431	F026
141432	C076
141433	C077
141434	C078
141441	F027
141442	C079
141443	C080
141444	C081
142111	L004
142112	F011
142113	F019
142114	F020
142121	F009
142122	E019
142123	E022
142124	E025
142131	F017
142132	E020
142133	E023
142134	E026
142141	F018
142142	E021
142143	E024
142144	E027
142211	I019
142212	C027
142213	C055
142214	C073
142221	G011
142222	B163
142223	B164
142224	B165
142231	G028
142232	B166
142233	B167
142234	B168
142241	G040
142242	B169
142243	B170
142244	B171
142311	I020
142312	C028
142313	C056
142314	C074
142321	G016
142322	B172
142323	B173
142324	B174
142331	G032
142332	B175
142333	B176
142334	B177
142341	G041
142342	B178
142343	B179
142344	B180
142411	I021
142412	C029
142413	C057
142414	C075
142421	G022
142422	B181
142423	B182
142424	B183
142431	G036
142432	B184
142433	B185
142434	B186
142441	G042
142442	B187
142443	B188
142444	B189
143111	L005
143112	F012
143113	F022
143114	F026
143121	F010
143122	E031
143123	E034
143124	E037
143131	F021
143132	E032
143133	E035
143134	E038
143141	F025
143142	E033
143143	E036
143144	E039
143211	I022
143212	C030
143213	C058
143214	C076
143221	G012
143222	B190
143223	B191
143224	B192
143231	G029
143232	B193
143233	B194
143234	B195
143241	G041
143242	B196
143243	B197
143244	B198
143311	I023
143312	C031
143313	C059
143314	C077
143321	G017
143322	B199
143323	B200
143324	B201
143331	G033
143332	B202
143333	B203
143334	B204
143341	G043
143342	B205
143343	B206
143344	B207
143411	I024
143412	C032
143413	C060
143414	C078
143421	G024
143422	B208
143423	B209
143424	B210
143431	G037
143432	B211
143433	B212
143434	B213
143441	G044
143442	B214
143443	B215
143444	B216
144111	L006
144112	F013
144113	F023
144114	F027
144121	F013
144122	E040
144123	E041
144124	E042
144131	F023
144132	E041
144133	E043
144134	E044
144141	F027
144142	E042
144143	E044
144144	E045
144211	I025
144212	C033
144213	C061
144214	C079
144221	G015
144222	B217
144223	B218
144224	B219
144231	G031
144232	B220
144233	B221
144234	B222
144241	G042
144242	B223
144243	B224
144244	B225
144311	I026
144312	C034
144313	C062
144314	C080
144321	G020
144322	B226
144323	B227
144324	B228
144331	G035
144332	B229
144333	B230
144334	B231
144341	G044
144342	B232
144343	B233
144344	B234
144411	I027
144412	C035
144413	C063
144414	C081
144421	G027
144422	B235
144423	B236
144424	B237
144431	G039
144432	B238
144433	B239
144434	B240
144441	G045
144442	B241
144443	B242
144444	B243
211112	L001
211113	L002
211114	L004
211121	M001
211122	I001
211123	I005
211124	I011
211131	M003
211132	I003
211133	I007
211134	I012
211141	M005
211142	I009
211143	I010
211144	I013
211211	K001
211212	F001
211213	F002
211214	F011
211221	F001
211222	G001
211223	G007
211224	G013
211231	F002
211232	G007
211233	G004
211234	G018
211241	F011
211242	G013
211243	G018
211244	G025
211311	K002
211312	F005
211313	F006
211314	F019
211321	F003
211322	G002
211323	G009
211324	G021
211331	F004
211332	G008
211333	G005
211334	G023
211341	F012
211342	G014
211343	G019
211344	G026
211411	K004
211412	F014
211413	F016
211414	F020
211421	F009
211422	G011
211423	G016
211424	G022
211431	F010
211432	G012
211433	G017
211434	G024
211441	F013
211442	G015
211443	G020
211444	G027
212111	M001
212112	F001
212113	F003
212114	F009
212121	D001
212122	C001
212123	C005
212124	C019
212131	D002
212132	C009
212133	C013
212134	C020
212141	D005
212142	C017
212143	C018
212144	C021
212211	J001
212212	E001
212213	E002
212214	E019
212221	C001
212222	B001
212223	B004
212224	B071
212231	C003
212232	B005
212233	B002
212234	B080
212241	C027
212242	B043
212243	B062
212244	B089
212311	J003
212312	E007
212313	E008
212314	E022
212321	C005
212322	B010
212323	B009
212324	B074
212331	C007
212332	B008
212333	B011
212334	B083
212341	C030
212342	B046
212343	B065
212344	B092
212411	J009
212412	E011
212413	E016
212414	E025
212421	C019
212422	B035
212423	B054
212424	B077
212431	C024
212432	B040
212433	B059
212434	B086
212441	C033
212442	B049
212443	B068
212444	B095
213111	M002
213112	F005
213113	F007
213114	F017
213121	D002
213122	C002
213123	C006
213124	C044
213131	D003
213132	C010
213133	C014
213134	C046
213141	D007
213142	C038
213143	C042
213144	C048
213211	J005
213212	E007
213213	E009
213214	E020
213221	C009
213222	B014
213223	B013
213224	B072
213231	C011
213232	B016
213233	B015
213234	B081
213241	C028
213242	B044
213243	B063
213244	B090
213311	J007
213312	E004
213313	E005
213314	E023
213321	C013
213322	B012
213323	B007
213324	B075
213331	C015
213332	B006
213333	B003
213334	B084
213341	C031
213342	B047
213343	B066
213344	B093
213411	J010
213412	E012
213413	E017
213414	E026
213421	C020
213422	B036
213423	B055
213424	B078
213431	C025
213432	B041
213433	B060
213434	B087
213441	C034
213442	B050
213443	B069
213444	B096
214111	M007
214112	F014
214113	F015
214114	F018
214121	D005
214122	C036
214123	C040
214124	C045
214131	D006
214132	C037
214133	C041
214134	C047
214141	D008
214142	C039
214143	C043
214144	C049
214211	J011
214212	E011
214213	E014
214214	E021
214221	C017
214222	B033
214223	B052
214224	B073
214231	C022
214232	B038
214233	B057
214234	B082
214241	C029
214242	B045
214243	B064
214244	B091
214311	J012
214312	E012
214313	E015
214314	E024
214321	C018
214322	B034
214323	B053
214324	B076
214331	C023
214332	B039
214333	B058
214334	B085
214341	C032
214342	B048
214343	B067
214344	B094
214411	J013
214412	E013
214413	E018
214414	E027
214421	C021
214422	B037
214423	B056
214424	B079
214431	C026
214432	B042
214433	B061
214434	B088
214441	C035
214442	B051
214443	B070
214444	B097
221112	I001
221113	I002
221114	I019
221121	J001
221122	H001
221123	H005
221124	H013
221131	J002
221132	H004
221133	H002
221134	H014
221141	J014
221142	H011
221143	H012
221144	H015
221211	J001
221212	C001
221213	C003
221214	C027
221221	E001
221222	B001
221223	B005
221224	B043
221231	E002
221232	B004
221233	B002
221234	B062
221241	E019
221242	B071
221243	B080
221244	B089
221311	J002
221312	C002
221313	C004
221314	C055
221321	E002
221322	B017
221323	B021
221324	B108
221331	E003
221332	B020
221333	B018
221334	B127
221341	E031
221342	B136
221343	B145
221344	B154
221411	J014
221412	C036
221413	C064
221414	C073
221421	E019
221422	B163
221423	B172
221424	B181
221431	E031
221432	B190
221433	B199
221434	B208
221441	E040
221442	B217
221443	B226
221444	B235
222111	I001
222112	G001
222113	G002
222114	G011
222121	C001
222122	B001
222123	B010
222124	B035
222131	C002
222132	B014
222133	B012
222134	B036
222141	C036
222142	B033
222143	B034
222144	B037
222211	H001
222212	B001
222213	B017
222214	B163
222221	B001
222222	A001
222223	A005
222224	A017
222231	B017
222232	A005
222233	A002
222234	A018
222241	B163
222242	A017
222243	A018
222244	A019
222311	H004
222312	B014
222313	B030
222314	B164
222321	B004
222322	A005
222323	A013
222324	A020
222331	B020
222332	A009
222333	A007
222334	A021
222341	B190
222342	A022
222343	A023
222344	A024
222411	H011
222412	B033
222413	B098
222414	B165
222421	B071
222422	A017
222423	A025
222424	A026
222431	B136
222432	A022
222433	A027
222434	A028
222441	B217
222442	A029
222443	A030
222444	A031
223111	I002
223112	G002
223113	G003
223114	G028
223121	C003
223122	B017
223123	B026
223124	B100
223131	C004
223132	B030
223133	B028
223134	B101
223141	C064
223142	B098
223143	B099
223144	B102
223211	H005
223212	B010
223213	B026
223214	B166
223221	B005
223222	A005
223223	A011
223224	A032
223231	B021
223232	A013
223233	A006
223234	A033
223241	B172
223242	A025
223243	A034
223244	A035
223311	H002
223312	B012
223313	B028
223314	B167
223321	B002
223322	A002
223323	A006
223324	A036
223331	B018
223332	A007
223333	A003
223334	A037
223341	B199
223342	A027
223343	A038
223344	A039
223411	H012
223412	B034
223413	B099
223414	B168
223421	B080
223422	A018
223423	A034
223424	A040
223431	B145
223432	A023
223433	A038
223434	A041
223441	B226
223442	A030
223443	A042
223444	A043
224111	I019
224112	G011
224113	G028
224114	G040
224121	C027
224122	B163
224123	B166
224124	B169
224131	C055
224132	B164
224133	B167
224134	B170
224141	C073
224142	B165
224143	B168
224144	B171
224211	H013
224212	B035
224213	B100
224214	B169
224221	B043
224222	A017
224223	A032
224224	A044
224231	B108
224232	A020
224233	A036
224234	A045
224241	B181
224242	A026
224243	A040
224244	A046
224311	H014
224312	B036
224313	B101
224314	B170
224321	B062
224322	A018
224323	A033
224324	A045
224331	B127
224332	A021
224333	A037
224334	A047
224341	B208
224342	A028
224343	A041
224344	A048
224411	H015
224412	B037
224413	B102
224414	B171
224421	B089
224422	A019
224423	A035
224424	A046
224431	B154
224432	A024
224433	A039
224434	A048
224441	B235
224442	A031
224443	A043
224444	A049
231112	I003
231113	I004
231114	I020
231121	J003
231122	H004
231123	H010
231124	H021
231131	J004
231132	H009
231133	H007
231134	H030
231141	J022
231142	H028
231143	H029
231144	H031
231211	J005
231212	C009
231213	C011
231214	C028
231221	E007
231222	B014
231223	B016
231224	B044
231231	E009
231232	B013
231233	B015
231234	B063
231241	E020
231242	B072
231243	B081
231244	B090
231311	J006
231312	C010
231313	C008
231314	C056
231321	E008
231322	B030
231323	B032
231324	B109
231331	E010
231332	B029
231333	B031
231334	B128
231341	E032
231342	B137
231343	B146
231344	B155
231411	J015
231412	C037
231413	C065
231414	C074
231421	E022
231422	B164
231423	B173
231424	B182
231431	E034
231432	B191
231433	B200
231434	B209
231441	E041
231442	B218
231443	B227
231444	B236
232111	I005
232112	G007
232113	G009
232114	G016
232121	C005
232122	B004
232123	B009
232124	B054
232131	C006
232132	B013
232133	B007
232134	B055
232141	C040
232142	B052
232143	B053
232144	B056
232211	H005
232212	B005
232213	B021
232214	B172
232221	B010
232222	A005
232223	A013
232224	A025
232231	B026
232232	A011
232233	A006
232234	A034
232241	B166
232242	A032
232243	A033
232244	A035
232311	H010
232312	B016
232313	B032
232314	B173
232321	B009
232322	A013
232323	A016
232324	A050
232331	B025
232332	A015
232333	A014
232334	A051
232341	B193
232342	A052
232343	A053
232344	A054
232411	H016
232412	B038
232413	B103
232414	B174
232421	B074
232422	A020
232423	A050
232424	A055
232431	B139
232432	A056
232433	A057
232434	A058
232441	B220
232442	A059
232443	A060
232444	A061
233111	I006
233112	G008
233113	G010
233114	G032
233121	C007
233122	B020
233123	B025
233124	B119
233131	C012
233132	B029
233133	B023
233134	B120
233141	C067
233142	B117
233143	B118
233144	B121
233211	H008
233212	B008
233213	B024
233214	B175
233221	B008
233222	A009
233223	A015
233224	A062
233231	B024
233232	A015
233233	A010
233234	A063
233241	B175
233242	A062
233243	A063
233244	A064
233311	H006
233312	B006
233313	B022
233314	B176
233321	B011
233322	A007
233323	A014
233324	A065
233331	B027
233332	A012
233333	A008
233334	A066
233341	B202
233342	A067
233343	A068
233344	A069
233411	H017
233412	B039
233413	B104
233414	B177
233421	B083
233422	A021
233423	A051
233424	A070
233431	B148
233432	A071
233433	A072
233434	A073
233441	B229
233442	A074
233443	A075
233444	A076
234111	I022
234112	G012
234113	G029
234114	G041
234121	C030
234122	B190
234123	B193
234124	B196
234131	C058
234132	B191
234133	B194
234134	B197
234141	C076
234142	B192
234143	B195
234144	B198
234211	H018
234212	B040
234213	B105
234214	B178
234221	B046
234222	A022
234223	A052
234224	A077
234231	B111
234232	A056
234233	A078
234234	A079
234241	B184
234242	A080
234243	A081
234244	A082
234311	H019
234312	B041
234313	B106
234314	B179
234321	B065
234322	A023
234323	A053
234324	A083
234331	B130
234332	A071
234333	A084
234334	A085
234341	B211
234342	A086
234343	A087
234344	A088
234411	H020
234412	B042
234413	B107
234414	B180
234421	B092
234422	A024
234423	A054
234424	A089
234431	B157
234432	A090
234433	A091
234434	A092
234441	B238
234442	A093
234443	A094
234444	A095
241112	I009
241113	I014
241114	I021
241121	J009
241122	H011
241123	H016
241124	H022
241131	J018
241132	H028
241133	H032
241134	H036
241141	J025
241142	H040
241143	H041
241144	H042
241211	J011
241212	C017
241213	C022
241214	C029
241221	E011
241222	B033
241223	B038
241224	B045
241231	E014
241232	B052
241233	B057
241234	B064
241241	E021
241242	B073
241243	B082
241244	B091
241311	J016
241312	C038
241313	C050
241314	C057
241321	E016
241322	B098
241323	B103
241324	B110
241331	E028
241332	B117
241333	B122
241334	B129
241341	E033
241342	B138
241343	B147
241344	B156
241411	J017
241412	C039
241413	C066
241414	C075
241421	E025
241422	B165
241423	B174
241424	B183
241431	E037
241432	B192
241433	B201
241434	B210
241441	E042
241442	B219
241443	B228
241444	B237
242111	I011
242112	G013
242113	G021
242114	G022
242121	C019
242122	B071
242123	B074
242124	B077
242131	C044
242132	B072
242133	B075
242134	B078
242141	C045
242142	B073
242143	B076
242144	B079
242211	H013
242212	B043
242213	B108
242214	B181
242221	B035
242222	A017
242223	A020
242224	A026
242231	B100
242232	A032
242233	A036
242234	A040
242241	B169
242242	A044
242243	A045
242244	A046
242311	H021
242312	B044
242313	B109
242314	B182
242321	B054
242322	A025
242323	A050
242324	A055
242331	B119
242332	A062
242333	A065
242334	A070
242341	B196
242342	A077
242343	A083
242344	A089
242411	H022
242412	B045
242413	B110
242414	B183
242421	B077
242422	A026
242423	A055
242424	A096
242431	B142
242432	A080
242433	A097
242434	A098
242441	B223
242442	A099
242443	A100
242444	A101
243111	I016
243112	G014
243113	G030
243114	G036
243121	C024
243122	B136
243123	B139
243124	B142
243131	C052
243132	B137
243133	B140
243134	B143
243141	C070
243142	B138
243143	B141
243144	B144
243211	H018
243212	B046
243213	B111
243214	B184
243221	B040
243222	A022
243223	A056
243224	A080
243231	B105
243232	A052
243233	A078
243234	A081
243241	B178
243242	A077
243243	A079
243244	A082
243311	H023
243312	B047
243313	B112
243314	B185
243321	B059
243322	A027
243323	A057
243324	A097
243331	B124
243332	A067
243333	A102
243334	A103
243341	B205
243342	A104
243343	A105
243344	A106
243411	H024
243412	B048
243413	B113
243414	B186
243421	B086
243422	A028
243423	A058
243424	A098
243431	B151
243432	A086
243433	A107
243434	A108
243441	B232
243442	A109
243443	A110
243444	A111
244111	I025
244112	G015
244113	G031
244114	G042
244121	C033
244122	B217
244123	B220
244124	B223
244131	C061
244132	B218
244133	B221
244134	B224
244141	C079
244142	B219
244143	B222
244144	B225
244211	H025
244212	B049
244213	B114
244214	B187
244221	B049
244222	A029
244223	A059
244224	A099
244231	B114
244232	A059
244233	A112
244234	A113
244241	B187
244242	A099
244243	A113
244244	A114
244311	H026
244312	B050
244313	B115
244314	B188
244321	B068
244322	A030
244323	A060
244324	A100
244331	B133
244332	A074
244333	A115
244334	A116
244341	B214
244342	A109
244343	A117
244344	A118
244411	H027
244412	B051
244413	B116
244414	B189
244421	B095
[truncated: 2,051 more rows]

## Sheet: 2_Partial motifs list
Induced motif	Partial motif 1	Partial motif 2	Partial motif 3	Partial motif 4	Partial motif 5	Partial motif 6	Partial motif 7	Partial motif 8	Partial motif 9	Partial motif 10	Partial motif 11	Partial motif 12	Partial motif 13	Partial motif 14	Partial motif 15	Partial motif 16	Partial motif 17	Partial motif 18	Partial motif 19	Partial motif 20	Partial motif 21	Partial motif 22	Partial motif 23	Partial motif 24	Partial motif 25	Partial motif 26	Partial motif 27	Partial motif 28	Partial motif 29	Partial motif 30	Partial motif 31	Partial motif 32	Partial motif 33	Partial motif 34	Partial motif 35	Partial motif 36	Partial motif 37	Partial motif 38	Partial motif 39	Partial motif 40	Partial motif 41	Partial motif 42	Partial motif 43	Partial motif 44	Partial motif 45	Partial motif 46	Partial motif 47	Partial motif 48	Partial motif 49
A001	B001	B001	B001	B001	B001	B001	C001	C001	C001	C001	C001	C001	D001	D001	E001	E001	E001	F001	F001	F001	F001	F001	F001	G001	G001	G001	H001	H001	H001	I001	I001	I001	I001	I001	I001	J001	J001	J001	J001	J001	J001	K001	K001	K001	L001	L001	L001	M001	M001
A002	B012	B002	B002	B012	B017	B017	C013	C002	C013	C003	C003	C002	D002	D002	E004	E002	E002	F003	F005	F005	F002	F002	F003	G002	G004	G002	H002	H002	H001	I007	I002	I001	I007	I002	I001	J007	J002	J007	J001	J002	J001	K002	K002	K001	L002	L001	L002	M003	M002
A003	B003	B003	B018	B028	B028	B018	C015	C014	C014	C015	C004	C004	D003	D003	E005	E005	E003	F004	F007	F006	F006	F004	F007	G005	G005	G003	H003	H002	H002	I008	I008	I007	I007	I002	I002	J008	J008	J007	J007	J002	J002	K003	K002	K002	L003	L002	L002	M004	M004
A004	B019	B019	B019	B019	B019	B019	C016	C016	C016	C016	C016	C016	D004	D004	E006	E006	E006	F008	F008	F008	F008	F008	F008	G006	G006	G006	H003	H003	H003	I008	I008	I008	I008	I008	I008	J008	J008	J008	J008	J008	J008	K003	K003	K003	L003	L003	L003	M004	M004
A005	B014	B004	B005	B010	B017	B001	C009	C002	C005	C001	C003	C001	D002	D001	E007	E002	E001	F001	F005	F001	F002	F001	F003	G001	G007	G002	H004	H005	H001	I003	I001	I001	I005	I002	I001	J003	J002	J005	J001	J001	J001	K002	K001	K001	L001	L001	L002	M003	M001
A006	B007	B015	B002	B028	B026	B021	C013	C006	C014	C011	C003	C004	D002	D003	E005	E009	E002	F003	F007	F006	F002	F002	F007	G009	G004	G003	H007	H002	H005	I007	I004	I005	I007	I002	I002	J008	J004	J007	J005	J002	J001	K003	K002	K001	L002	L002	L002	M003	M004
A007	B006	B011	B018	B012	B030	B020	C015	C010	C013	C007	C004	C002	D003	D002	E004	E008	E003	F004	F005	F005	F006	F004	F003	G008	G005	G002	H006	H002	H004	I008	I006	I003	I007	I002	I001	J007	J006	J007	J003	J002	J002	K002	K002	K002	L003	L001	L002	M004	M002
A008	B019	B003	B031	B023	B022	B027	C016	C016	C014	C015	C008	C012	D004	D003	E006	E005	E010	F008	F008	F008	F006	F004	F007	G006	G005	G010	H003	H007	H006	I008	I008	I008	I007	I004	I006	J008	J008	J008	J007	J004	J006	K003	K003	K002	L003	L003	L002	M004	M004
A009	B008	B008	B020	B014	B014	B020	C007	C009	C009	C007	C002	C002	D002	D002	E007	E007	E003	F004	F001	F005	F005	F004	F001	G008	G008	G001	H008	H004	H004	I006	I006	I003	I003	I001	I001	J005	J005	J003	J003	J002	J002	K001	K002	K002	L003	L001	L001	M002	M002
A010	B023	B015	B015	B023	B024	B024	C014	C012	C014	C011	C011	C012	D003	D003	E006	E009	E009	F007	F008	F008	F002	F002	F007	G010	G004	G010	H007	H007	H008	I007	I004	I006	I007	I004	I006	J008	J004	J008	J005	J004	J005	K003	K003	K001	L002	L003	L002	M003	M004
A011	B013	B013	B005	B026	B026	B005	C009	C006	C006	C009	C003	C003	D002	D002	E009	E009	E001	F001	F007	F002	F002	F001	F007	G007	G007	G003	H009	H005	H005	I003	I003	I005	I005	I002	I002	J004	J004	J005	J005	J001	J001	K003	K001	K001	L001	L002	L002	M003	M003
A012	B027	B006	B029	B029	B006	B027	C012	C015	C010	C015	C010	C012	D003	D003	E010	E004	E010	F008	F004	F008	F005	F004	F005	G006	G008	G008	H006	H009	H006	I006	I008	I008	I003	I003	I006	J006	J007	J004	J007	J004	J006	K002	K003	K002	L003	L003	L001	M002	M004
A013	B016	B009	B021	B010	B030	B004	C011	C010	C005	C005	C004	C001	D003	D001	E007	E008	E002	F002	F005	F001	F006	F003	F003	G007	G009	G002	H010	H005	H004	I004	I005	I003	I005	I002	I001	J003	J006	J005	J003	J001	J002	K002	K001	K002	L002	L001	L002	M004	M001
A014	B022	B011	B031	B007	B032	B025	C016	C008	C013	C007	C008	C006	D004	D002	E005	E008	E010	F008	F006	F007	F006	F004	F003	G010	G005	G009	H006	H007	H010	I008	I006	I004	I007	I004	I005	J007	J006	J008	J003	J004	J006	K002	K003	K002	L003	L002	L002	M004	M002
A015	B024	B008	B029	B013	B016	B025	C012	C011	C009	C007	C010	C006	D003	D002	E009	E007	E010	F008	F002	F007	F005	F004	F001	G010	G008	G007	H008	H009	H010	I006	I006	I004	I003	I003	I005	J005	J005	J004	J003	J004	J006	K001	K003	K002	L003	L002	L001	M002	M002
A016	B032	B009	B032	B009	B032	B009	C008	C008	C005	C005	C008	C005	D004	D001	E008	E008	E008	F006	F006	F003	F006	F003	F003	G009	G009	G009	H010	H010	H010	I004	I005	I004	I005	I004	I005	J003	J006	J006	J003	J003	J006	K002	K002	K002	L002	L002	L002	M004	M001
A017	B033	B071	B043	B035	B163	B001	C017	C036	C019	C001	C027	C001	D005	D001	E011	E019	E001	F001	F014	F001	F011	F001	F009	G001	G013	G011	H011	H013	H001	I009	I001	I001	I011	I019	I001	J009	J014	J011	J001	J001	J001	K004	K001	K001	L001	L001	L004	M005	M001
A018	B034	B080	B062	B036	B163	B017	C018	C036	C020	C003	C027	C002	D005	D002	E012	E019	E002	F003	F014	F005	F011	F002	F009	G002	G018	G011	H012	H014	H001	I010	I002	I001	I012	I019	I001	J010	J014	J012	J001	J002	J001	K004	K002	K001	L002	L001	L004	M005	M002
A019	B037	B089	B089	B037	B163	B163	C021	C036	C021	C027	C027	C036	D005	D005	E013	E019	E019	F009	F014	F014	F011	F011	F009	G011	G025	G011	H015	H015	H001	I013	I019	I001	I013	I019	I001	J013	J014	J013	J001	J014	J001	K004	K004	K001	L004	L001	L004	M005	M007
A020	B038	B074	B108	B035	B164	B004	C022	C037	C019	C005	C055	C001	D006	D001	E011	E022	E002	F002	F014	F001	F019	F003	F009	G007	G021	G011	H016	H013	H004	I014	I005	I003	I011	I019	I001	J009	J015	J011	J003	J001	J002	K004	K001	K002	L002	L001	L004	M006	M001
A021	B039	B083	B127	B036	B164	B020	C023	C037	C020	C007	C055	C002	D006	D002	E012	E022	E003	F004	F014	F005	F019	F004	F009	G008	G023	G011	H017	H014	H004	I015	I006	I003	I012	I019	I001	J010	J015	J012	J003	J002	J002	K004	K002	K002	L003	L001	L004	M006	M002
A022	B040	B046	B136	B033	B014	B190	C024	C009	C017	C030	C002	C036	D002	D005	E011	E007	E031	F010	F001	F014	F005	F012	F001	G012	G014	G001	H018	H011	H004	I016	I022	I003	I009	I001	I001	J011	J005	J009	J003	J014	J002	K001	K004	K002	L005	L001	L001	M002	M007
A023	B041	B065	B145	B034	B030	B190	C025	C010	C018	C030	C004	C036	D003	D005	E012	E008	E031	F010	F005	F014	F006	F012	F003	G012	G019	G002	H019	H012	H004	I017	I022	I003	I010	I002	I001	J012	J006	J010	J003	J014	J002	K002	K004	K002	L005	L001	L002	M004	M007
A024	B042	B092	B154	B037	B164	B190	C026	C037	C021	C030	C055	C036	D006	D005	E013	E022	E031	F010	F014	F014	F019	F012	F009	G012	G026	G011	H020	H015	H004	I018	I022	I003	I013	I019	I001	J013	J015	J013	J003	J014	J002	K004	K004	K002	L005	L001	L004	M006	M007
A025	B044	B054	B172	B010	B098	B071	C028	C038	C005	C019	C064	C001	D007	D001	E007	E016	E019	F011	F005	F001	F016	F009	F003	G013	G016	G002	H021	H005	H011	I020	I011	I009	I005	I002	I001	J003	J016	J005	J009	J001	J014	K002	K001	K004	L004	L001	L002	M008	M001
A026	B045	B077	B181	B035	B165	B071	C029	C039	C019	C019	C073	C001	D008	D001	E011	E025	E019	F011	F014	F001	F020	F009	F009	G013	G022	G011	H022	H013	H011	I021	I011	I009	I011	I019	I001	J009	J017	J011	J009	J001	J014	K004	K001	K004	L004	L001	L004	M009	M001
A027	B047	B059	B199	B012	B098	B136	C031	C038	C013	C024	C064	C002	D007	D002	E004	E016	E031	F012	F005	F005	F016	F010	F003	G014	G017	G002	H023	H002	H011	I023	I016	I009	I007	I002	I001	J007	J016	J007	J009	J002	J014	K002	K002	K004	L005	L001	L002	M008	M002
A028	B048	B086	B208	B036	B165	B136	C032	C039	C020	C024	C073	C002	D008	D002	E012	E025	E031	F012	F014	F005	F020	F010	F009	G014	G024	G011	H024	H014	H011	I024	I016	I009	I012	I019	I001	J010	J017	J012	J009	J002	J014	K004	K002	K004	L005	L001	L004	M009	M002
A029	B049	B049	B217	B033	B033	B217	C033	C017	C017	C033	C036	C036	D005	D005	E011	E011	E040	F013	F001	F014	F014	F013	F001	G015	G015	G001	H025	H011	H011	I025	I025	I009	I009	I001	I001	J011	J011	J009	J009	J014	J014	K001	K004	K004	L006	L001	L001	M007	M007
A030	B050	B068	B226	B034	B098	B217	C034	C038	C018	C033	C064	C036	D007	D005	E012	E016	E040	F013	F005	F014	F016	F013	F003	G015	G020	G002	H026	H012	H011	I026	I025	I009	I010	I002	I001	J012	J016	J010	J009	J014	J014	K002	K004	K004	L006	L001	L002	M008	M007
A031	B051	B095	B235	B037	B165	B217	C035	C039	C021	C033	C073	C036	D008	D005	E013	E025	E040	F013	F014	F014	F020	F013	F009	G015	G027	G011	H027	H015	H011	I027	I025	I009	I013	I019	I001	J013	J017	J013	J009	J014	J014	K004	K004	K004	L006	L001	L004	M009	M007
A032	B052	B072	B043	B100	B166	B005	C017	C040	C044	C009	C027	C003	D005	D002	E014	E020	E001	F001	F015	F002	F011	F001	F017	G007	G013	G028	H028	H013	H005	I009	I003	I005	I011	I019	I002	J018	J022	J011	J005	J001	J001	K005	K001	K001	L001	L002	L004	M005	M003
A033	B053	B081	B062	B101	B166	B021	C018	C040	C046	C011	C027	C004	D005	D003	E015	E020	E002	F003	F015	F006	F011	F002	F017	G009	G018	G028	H029	H014	H005	I010	I004	I005	I012	I019	I002	J019	J022	J012	J005	J002	J001	K005	K002	K001	L002	L002	L004	M005	M004
A034	B055	B063	B080	B099	B026	B172	C020	C006	C042	C028	C003	C064	D002	D007	E017	E009	E019	F009	F007	F016	F002	F011	F007	G016	G018	G003	H030	H012	H005	I012	I020	I005	I010	I002	I002	J020	J004	J010	J005	J014	J001	K003	K004	K001	L004	L002	L002	M003	M008
A035	B056	B090	B089	B102	B166	B172	C021	C040	C048	C028	C027	C064	D005	D007	E018	E020	E019	F009	F015	F016	F011	F011	F017	G016	G025	G028	H031	H015	H005	I013	I020	I005	I013	I019	I002	J021	J022	J013	J005	J014	J001	K005	K004	K001	L004	L002	L004	M005	M008
A036	B057	B075	B108	B100	B167	B002	C022	C041	C044	C013	C055	C003	D006	D002	E014	E023	E002	F002	F015	F002	F019	F003	F017	G004	G021	G028	H032	H013	H002	I014	I007	I007	I011	I019	I002	J018	J023	J011	J007	J001	J002	K005	K001	K002	L002	L002	L004	M006	M003
A037	B058	B084	B127	B101	B167	B018	C023	C041	C046	C015	C055	C004	D006	D003	E015	E023	E003	F004	F015	F006	F019	F004	F017	G005	G023	G028	H033	H014	H002	I015	I008	I007	I012	I019	I002	J019	J023	J012	J007	J002	J002	K005	K002	K002	L003	L002	L004	M006	M004
A038	B060	B066	B145	B099	B028	B199	C025	C014	C042	C031	C004	C064	D003	D007	E017	E005	E031	F010	F007	F016	F006	F012	F007	G017	G019	G003	H034	H012	H002	I017	I023	I007	I010	I002	I002	J020	J008	J010	J007	J014	J002	K003	K004	K002	L005	L002	L002	M004	M008
A039	B061	B093	B154	B102	B167	B199	C026	C041	C048	C031	C055	C064	D006	D007	E018	E023	E031	F010	F015	F016	F019	F012	F017	G017	G026	G028	H035	H015	H002	I018	I023	I007	I013	I019	I002	J021	J023	J013	J007	J014	J002	K005	K004	K002	L005	L002	L004	M006	M008
A040	B064	B078	B181	B100	B168	B080	C029	C043	C044	C020	C073	C003	D008	D002	E014	E026	E019	F011	F015	F002	F020	F009	F017	G018	G022	G028	H036	H013	H012	I021	I012	I010	I011	I019	I002	J018	J024	J011	J010	J001	J014	K005	K001	K004	L004	L002	L004	M009	M003
A041	B067	B087	B208	B101	B168	B145	C032	C043	C046	C025	C073	C004	D008	D003	E015	E026	E031	F012	F015	F006	F020	F010	F017	G019	G024	G028	H037	H014	H012	I024	I017	I010	I012	I019	I002	J019	J024	J012	J010	J002	J014	K005	K002	K004	L005	L002	L004	M009	M004
A042	B069	B069	B226	B099	B099	B226	C034	C042	C042	C034	C064	C064	D007	D007	E017	E017	E040	F013	F007	F016	F016	F013	F007	G020	G020	G003	H038	H012	H012	I026	I026	I010	I010	I002	I002	J020	J020	J010	J010	J014	J014	K003	K004	K004	L006	L002	L002	M008	M008
A043	B070	B096	B235	B102	B168	B226	C035	C043	C048	C034	C073	C064	D008	D007	E018	E026	E040	F013	F015	F016	F020	F013	F017	G020	G027	G028	H039	H015	H012	I027	I026	I010	I013	I019	I002	J021	J024	J013	J010	J014	J014	K005	K004	K004	L006	L002	L004	M009	M008
A044	B073	B073	B043	B169	B169	B043	C017	C045	C045	C017	C027	C027	D005	D005	E021	E021	E001	F001	F018	F011	F011	F001	F018	G013	G013	G040	H040	H013	H013	I009	I009	I011	I011	I019	I019	J025	J025	J011	J011	J001	J001	K006	K001	K001	L001	L004	L004	M005	M005
A045	B076	B082	B062	B170	B169	B108	C018	C045	C047	C022	C027	C055	D005	D006	E024	E021	E002	F003	F018	F019	F011	F002	F018	G021	G018	G040	H041	H014	H013	I010	I014	I011	I012	I019	I019	J026	J025	J012	J011	J002	J001	K006	K002	K001	L002	L004	L004	M005	M006
A046	B079	B091	B089	B171	B169	B181	C021	C045	C049	C029	C027	C073	D005	D008	E027	E021	E019	F009	F018	F020	F011	F011	F018	G022	G025	G040	H042	H015	H013	I013	I021	I011	I013	I019	I019	J027	J025	J013	J011	J014	J001	K006	K004	K001	L004	L004	L004	M005	M009
A047	B085	B085	B127	B170	B170	B127	C023	C047	C047	C023	C055	C055	D006	D006	E024	E024	E003	F004	F018	F019	F019	F004	F018	G023	G023	G040	H043	H014	H014	I015	I015	I012	I012	I019	I019	J026	J026	J012	J012	J002	J002	K006	K002	K002	L003	L004	L004	M006	M006
A048	B088	B094	B154	B171	B170	B208	C026	C047	C049	C032	C055	C073	D006	D008	E027	E024	E031	F010	F018	F020	F019	F012	F018	G024	G026	G040	H044	H015	H014	I018	I024	I012	I013	I019	I019	J027	J026	J013	J012	J014	J002	K006	K004	K002	L005	L004	L004	M006	M009
A049	B097	B097	B235	B171	B171	B235	C035	C049	C049	C035	C073	C073	D008	D008	E027	E027	E040	F013	F018	F020	F020	F013	F018	G027	G027	G040	H045	H015	H015	I027	I027	I013	I013	I019	I019	J027	J027	J013	J013	J014	J014	K006	K004	K004	L006	L004	L004	M009	M009
A050	B103	B074	B109	B054	B173	B009	C050	C065	C019	C005	C056	C005	D009	D001	E016	E022	E008	F006	F016	F003	F019	F003	F009	G009	G021	G016	H016	H021	H010	I014	I005	I004	I011	I020	I005	J009	J015	J016	J003	J003	J006	K004	K002	K002	L002	L002	L004	M006	M001
A051	B104	B083	B128	B055	B173	B025	C051	C065	C020	C007	C056	C006	D009	D002	E017	E022	E010	F008	F016	F007	F019	F004	F009	G010	G023	G016	H017	H030	H010	I015	I006	I004	I012	I020	I005	J010	J015	J020	J003	J004	J006	K004	K003	K002	L003	L002	L004	M006	M002
A052	B105	B046	B137	B052	B016	B193	C052	C011	C017	C030	C010	C040	D003	D005	E014	E007	E032	F021	F002	F015	F005	F012	F001	G029	G014	G007	H018	H028	H010	I016	I022	I004	I009	I003	I005	J011	J005	J018	J003	J022	J006	K001	K005	K002	L005	L002	L001	M002	M007
A053	B106	B065	B146	B053	B032	B193	C053	C008	C018	C030	C008	C040	D004	D005	E015	E008	E032	F021	F006	F015	F006	F012	F003	G029	G019	G009	H019	H029	H010	I017	I022	I004	I010	I004	I005	J012	J006	J019	J003	J022	J006	K002	K005	K002	L005	L002	L002	M004	M007
A054	B107	B092	B155	B056	B173	B193	C054	C065	C021	C030	C056	C040	D009	D005	E018	E022	E032	F021	F016	F015	F019	F012	F009	G029	G026	G016	H020	H031	H010	I018	I022	I004	I013	I020	I005	J013	J015	J021	J003	J022	J006	K004	K005	K002	L005	L002	L004	M006	M007
A055	B110	B077	B182	B054	B174	B074	C057	C066	C019	C019	C074	C005	D010	D001	E016	E025	E022	F019	F016	F003	F020	F009	F009	G021	G022	G016	H022	H021	H016	I021	I011	I014	I011	I020	I005	J009	J017	J016	J009	J003	J015	K004	K002	K004	L004	L002	L004	M009	M001
A056	B111	B040	B191	B013	B038	B139	C058	C022	C009	C024	C037	C006	D006	D002	E009	E011	E034	F022	F002	F007	F014	F010	F001	G030	G012	G007	H018	H009	H016	I022	I016	I014	I003	I003	I005	J005	J011	J004	J009	J004	J015	K001	K003	K004	L005	L002	L001	M007	M002
A057	B112	B059	B200	B007	B103	B139	C059	C050	C013	C024	C065	C006	D009	D002	E005	E016	E034	F022	F006	F007	F016	F010	F003	G030	G017	G009	H023	H007	H016	I023	I016	I014	I007	I004	I005	J007	J016	J008	J009	J004	J015	K002	K003	K004	L005	L002	L002	M008	M002
A058	B113	B086	B209	B055	B174	B139	C060	C066	C020	C024	C074	C006	D010	D002	E017	E025	E034	F022	F016	F007	F020	F010	F009	G030	G024	G016	H024	H030	H016	I024	I016	I014	I012	I020	I005	J010	J017	J020	J009	J004	J015	K004	K003	K004	L005	L002	L004	M009	M002
A059	B114	B049	B218	B052	B038	B220	C061	C022	C017	C033	C037	C040	D006	D005	E014	E011	E041	F023	F002	F015	F014	F013	F001	G031	G015	G007	H025	H028	H016	I025	I025	I014	I009	I003	I005	J011	J011	J018	J009	J022	J015	K001	K005	K004	L006	L002	L001	M007	M007
A060	B115	B068	B227	B053	B103	B220	C062	C050	C018	C033	C065	C040	D009	D005	E015	E016	E041	F023	F006	F015	F016	F013	F003	G031	G020	G009	H026	H029	H016	I026	I025	I014	I010	I004	I005	J012	J016	J019	J009	J022	J015	K002	K005	K004	L006	L002	L002	M008	M007
A061	B116	B095	B236	B056	B174	B220	C063	C066	C021	C033	C074	C040	D010	D005	E018	E025	E041	F023	F016	F015	F020	F013	F009	G031	G027	G016	H027	H031	H016	I027	I025	I014	I013	I020	I005	J013	J017	J021	J009	J022	J015	K004	K005	K004	L006	L002	L004	M009	M007
A062	B117	B072	B044	B119	B175	B008	C038	C067	C044	C009	C028	C007	D007	D002	E028	E020	E007	F005	F024	F004	F011	F001	F017	G008	G013	G032	H028	H021	H008	I009	I003	I006	I011	I020	I006	J018	J022	J016	J005	J003	J005	K005	K002	K001	L001	L003	L004	M005	M003
A063	B118	B081	B063	B120	B175	B024	C042	C067	C046	C011	C028	C012	D007	D003	E029	E020	E009	F007	F024	F008	F011	F002	F017	G010	G018	G032	H029	H030	H008	I010	I004	I006	I012	I020	I006	J019	J022	J020	J005	J004	J005	K005	K003	K001	L002	L003	L004	M005	M004
A064	B121	B090	B090	B121	B175	B175	C048	C067	C048	C028	C028	C067	D007	D007	E030	E020	E020	F017	F024	F024	F011	F011	F017	G032	G025	G032	H031	H031	H008	I013	I020	I006	I013	I020	I006	J021	J022	J021	J005	J022	J005	K005	K005	K001	L004	L003	L004	M005	M008
A065	B122	B075	B109	B119	B176	B011	C050	C068	C044	C013	C056	C007	D009	D002	E028	E023	E008	F006	F024	F004	F019	F003	F017	G005	G021	G032	H032	H021	H006	I014	I007	I008	I011	I020	I006	J018	J023	J016	J007	J003	J006	K005	K002	K002	L002	L003	L004	M006	M003
A066	B123	B084	B128	B120	B176	B027	C051	C068	C046	C015	C056	C012	D009	D003	E029	E023	E010	F008	F024	F008	F019	F004	F017	G006	G023	G032	H033	H030	H006	I015	I008	I008	I012	I020	I006	J019	J023	J020	J007	J004	J006	K005	K003	K002	L003	L003	L004	M006	M004
A067	B124	B047	B137	B117	B006	B202	C052	C015	C038	C031	C010	C067	D003	D007	E028	E004	E032	F021	F004	F024	F005	F012	F005	G033	G014	G008	H023	H028	H006	I016	I023	I008	I009	I003	I006	J016	J007	J018	J007	J022	J006	K002	K005	K002	L005	L003	L001	M002	M008
A068	B125	B066	B146	B118	B022	B202	C053	C016	C042	C031	C008	C067	D004	D007	E029	E005	E032	F021	F008	F024	F006	F012	F007	G033	G019	G010	H034	H029	H006	I017	I023	I008	I010	I004	I006	J020	J008	J019	J007	J022	J006	K003	K005	K002	L005	L003	L002	M004	M008
A069	B126	B093	B155	B121	B176	B202	C054	C068	C048	C031	C056	C067	D009	D007	E030	E023	E032	F021	F024	F024	F019	F012	F017	G033	G026	G032	H035	H031	H006	I018	I023	I008	I013	I020	I006	J021	J023	J021	J007	J022	J006	K005	K005	K002	L005	L003	L004	M006	M008
A070	B129	B078	B182	B119	B177	B083	C057	C069	C044	C020	C074	C007	D010	D002	E028	E026	E022	F019	F024	F004	F020	F009	F017	G023	G022	G032	H036	H021	H017	I021	I012	I015	I011	I020	I006	J018	J024	J016	J010	J003	J015	K005	K002	K004	L004	L003	L004	M009	M003
A071	B130	B041	B191	B029	B039	B148	C058	C023	C010	C025	C037	C012	D006	D003	E010	E012	E034	F022	F004	F008	F014	F010	F005	G034	G012	G008	H019	H009	H017	I022	I017	I015	I003	I003	I006	J006	J012	J004	J010	J004	J015	K002	K003	K004	L005	L003	L001	M007	M004
A072	B131	B060	B200	B023	B104	B148	C059	C051	C014	C025	C065	C012	D009	D003	E006	E017	E034	F022	F008	F008	F016	F010	F007	G034	G017	G010	H034	H007	H017	I023	I017	I015	I007	I004	I006	J008	J020	J008	J010	J004	J015	K003	K003	K004	L005	L003	L002	M008	M004
A073	B132	B087	B209	B120	B177	B148	C060	C069	C046	C025	C074	C012	D010	D003	E029	E026	E034	F022	F024	F008	F020	F010	F017	G034	G024	G032	H037	H030	H017	I024	I017	I015	I012	I020	I006	J019	J024	J020	J010	J004	J015	K005	K003	K004	L005	L003	L004	M009	M004
A074	B133	B050	B218	B117	B039	B229	C061	C023	C038	C034	C037	C067	D006	D007	E028	E012	E041	F023	F004	F024	F014	F013	F005	G035	G015	G008	H026	H028	H017	I025	I026	I015	I009	I003	I006	J016	J012	J018	J010	J022	J015	K002	K005	K004	L006	L003	L001	M007	M008
A075	B134	B069	B227	B118	B104	B229	C062	C051	C042	C034	C065	C067	D009	D007	E029	E017	E041	F023	F008	F024	F016	F013	F007	G035	G020	G010	H038	H029	H017	I026	I026	I015	I010	I004	I006	J020	J020	J019	J010	J022	J015	K003	K005	K004	L006	L003	L002	M008	M008
A076	B135	B096	B236	B121	B177	B229	C063	C069	C048	C034	C074	C067	D010	D007	E030	E026	E041	F023	F024	F024	F020	F013	F017	G035	G027	G032	H039	H031	H017	I027	I026	I015	I013	I020	I006	J021	J024	J021	J010	J022	J015	K005	K005	K004	L006	L003	L004	M009	M008
A077	B138	B073	B044	B196	B178	B046	C038	C070	C045	C017	C028	C030	D007	D005	E033	E021	E007	F005	F025	F012	F011	F001	F018	G014	G013	G041	H040	H021	H018	I009	I009	I016	I011	I020	I022	J025	J025	J016	J011	J003	J005	K006	K002	K001	L001	L005	L004	M005	M005
A078	B140	B057	B015	B194	B105	B111	C014	C052	C041	C022	C011	C058	D003	D006	E035	E014	E009	F007	F021	F022	F002	F002	F015	G030	G004	G029	H032	H007	H018	I007	I014	I016	I007	I004	I022	J023	J018	J008	J011	J004	J005	K005	K003	K001	L002	L005	L002	M003	M006
A079	B141	B082	B063	B197	B178	B111	C042	C070	C047	C022	C028	C058	D007	D006	E036	E021	E009	F007	F025	F022	F011	F002	F018	G030	G018	G041	H041	H030	H018	I010	I014	I016	I012	I020	I022	J026	J025	J020	J011	J004	J005	K006	K003	K001	L002	L005	L004	M005	M006
A080	B142	B045	B072	B192	B040	B184	C044	C024	C039	C029	C009	C076	D002	D008	E037	E011	E020	F017	F010	F026	F001	F011	F014	G036	G013	G012	H022	H028	H018	I011	I021	I016	I009	I003	I022	J017	J009	J018	J011	J022	J005	K004	K005	K001	L004	L005	L001	M001	M009
A081	B143	B064	B081	B195	B105	B184	C046	C052	C043	C029	C011	C076	D003	D008	E038	E014	E020	F017	F021	F026	F002	F011	F015	G036	G018	G029	H036	H029	H018	I012	I021	I016	I010	I004	I022	J024	J018	J019	J011	J022	J005	K005	K005	K001	L004	L005	L002	M003	M009
A082	B144	B091	B090	B198	B178	B184	C048	C070	C049	C029	C028	C076	D007	D008	E039	E021	E020	F017	F025	F026	F011	F011	F018	G036	G025	G041	H042	H031	H018	I013	I021	I016	I013	I020	I022	J027	J025	J021	J011	J022	J005	K006	K005	K001	L004	L005	L004	M005	M009
A083	B147	B076	B109	B196	B179	B065	C050	C071	C045	C018	C056	C030	D009	D005	E033	E024	E008	F006	F025	F012	F019	F003	F018	G019	G021	G041	H041	H021	H019	I014	I010	I017	I011	I020	I022	J025	J026	J016	J012	J003	J006	K006	K002	K002	L002	L005	L004	M006	M005
A084	B149	B058	B031	B194	B106	B130	C016	C053	C041	C023	C008	C058	D004	D006	E035	E015	E010	F008	F021	F022	F006	F004	F015	G034	G005	G029	H033	H007	H019	I008	I015	I017	I007	I004	I022	J023	J019	J008	J012	J004	J006	K005	K003	K002	L003	L005	L002	M004	M006
A085	B150	B085	B128	B197	B179	B130	C051	C071	C047	C023	C056	C058	D009	D006	E036	E024	E010	F008	F025	F022	F019	F004	F018	G034	G023	G041	H043	H030	H019	I015	I015	I017	I012	I020	I022	J026	J026	J020	J012	J004	J006	K006	K003	K002	L003	L005	L004	M006	M006
A086	B151	B048	B137	B192	B041	B211	C052	C025	C039	C032	C010	C076	D003	D008	E037	E012	E032	F021	F010	F026	F005	F012	F014	G037	G014	G012	H024	H028	H019	I016	I024	I017	I009	I003	I022	J017	J010	J018	J012	J022	J006	K004	K005	K002	L005	L005	L001	M002	M009
A087	B152	B067	B146	B195	B106	B211	C053	C053	C043	C032	C008	C076	D004	D008	E038	E015	E032	F021	F021	F026	F006	F012	F015	G037	G019	G029	H037	H029	H019	I017	I024	I017	I010	I004	I022	J024	J019	J019	J012	J022	J006	K005	K005	K002	L005	L005	L002	M004	M009
A088	B153	B094	B155	B198	B179	B211	C054	C071	C049	C032	C056	C076	D009	D008	E039	E024	E032	F021	F025	F026	F019	F012	F018	G037	G026	G041	H044	H031	H019	I018	I024	I017	I013	I020	I022	J027	J026	J021	J012	J022	J006	K006	K005	K002	L005	L005	L004	M006	M009
A089	B156	B079	B182	B196	B180	B092	C057	C072	C045	C021	C074	C030	D010	D005	E033	E027	E022	F019	F025	F012	F020	F009	F018	G026	G022	G041	H042	H021	H020	I021	I013	I018	I011	I020	I022	J025	J027	J016	J013	J003	J015	K006	K002	K004	L004	L005	L004	M009	M005
A090	B157	B042	B191	B191	B042	B157	C058	C026	C037	C026	C037	C058	D006	D006	E034	E013	E034	F022	F010	F022	F014	F010	F014	G038	G012	G012	H020	H009	H020	I022	I018	I018	I003	I003	I022	J015	J013	J004	J013	J004	J015	K004	K003	K004	L005	L005	L001	M007	M006
A091	B158	B061	B200	B194	B107	B157	C059	C054	C041	C026	C065	C058	D009	D006	E035	E018	E034	F022	F021	F022	F016	F010	F015	G038	G017	G029	H035	H007	H020	I023	I018	I018	I007	I004	I022	J023	J021	J008	J013	J004	J015	K005	K003	K004	L005	L005	L002	M008	M006
A092	B159	B088	B209	B197	B180	B157	C060	C072	C047	C026	C074	C058	D010	D006	E036	E027	E034	F022	F025	F022	F020	F010	F018	G038	G024	G041	H044	H030	H020	I024	I018	I018	I012	I020	I022	J026	J027	J020	J013	J004	J015	K006	K003	K004	L005	L005	L004	M009	M006
A093	B160	B051	B218	B192	B042	B238	C061	C026	C039	C035	C037	C076	D006	D008	E037	E013	E041	F023	F010	F026	F014	F013	F014	G039	G015	G012	H027	H028	H020	I025	I027	I018	I009	I003	I022	J017	J013	J018	J013	J022	J015	K004	K005	K004	L006	L005	L001	M007	M009
A094	B161	B070	B227	B195	B107	B238	C062	C054	C043	C035	C065	C076	D009	D008	E038	E018	E041	F023	F021	F026	F016	F013	F015	G039	G020	G029	H039	H029	H020	I026	I027	I018	I010	I004	I022	J024	J021	J019	J013	J022	J015	K005	K005	K004	L006	L005	L002	M008	M009
A095	B162	B097	B236	B198	B180	B238	C063	C072	C049	C035	C074	C076	D010	D008	E039	E027	E041	F023	F025	F026	F020	F013	F018	G039	G027	G041	H045	H031	H020	I027	I027	I018	I013	I020	I022	J027	J027	J021	J013	J022	J015	K006	K005	K004	L006	L005	L004	M009	M009
A096	B183	B077	B183	B077	B183	B077	C075	C075	C019	C019	C075	C019	D011	D001	E025	E025	E025	F020	F020	F009	F020	F009	F009	G022	G022	G022	H022	H022	H022	I021	I011	I021	I011	I021	I011	J009	J017	J017	J009	J009	J017	K004	K004	K004	L004	L004	L004	M009	M001
A097	B185	B059	B201	B075	B110	B142	C077	C057	C013	C024	C066	C044	D010	D002	E023	E016	E037	F026	F019	F017	F016	F010	F003	G036	G017	G021	H023	H032	H022	I023	I016	I021	I007	I014	I011	J007	J016	J023	J009	J018	J017	K002	K005	K004	L005	L004	L002	M008	M002
A098	B186	B086	B210	B078	B183	B142	C078	C075	C020	C024	C075	C044	D011	D002	E026	E025	E037	F026	F020	F017	F020	F010	F009	G036	G024	G022	H024	H036	H022	I024	I016	I021	I012	I021	I011	J010	J017	J024	J009	J018	J017	K004	K005	K004	L005	L004	L004	M009	M002
A099	B187	B049	B219	B073	B045	B223	C079	C029	C017	C033	C039	C045	D008	D005	E021	E011	E042	F027	F011	F018	F014	F013	F001	G042	G015	G013	H025	H040	H022	I025	I025	I021	I009	I009	I011	J011	J011	J025	J009	J025	J017	K001	K006	K004	L006	L004	L001	M007	M007
A100	B188	B068	B228	B076	B110	B223	C080	C057	C018	C033	C066	C045	D010	D005	E024	E016	E042	F027	F019	F018	F016	F013	F003	G042	G020	G021	H026	H041	H022	I026	I025	I021	I010	I014	I011	J012	J016	J026	J009	J025	J017	K002	K006	K004	L006	L004	L002	M008	M007
A101	B189	B095	B237	B079	B183	B223	C081	C075	C021	C033	C075	C045	D011	D005	E027	E025	E042	F027	F020	F018	F020	F013	F009	G042	G027	G022	H027	H042	H022	I027	I025	I021	I013	I021	I011	J013	J017	J027	J009	J025	J017	K004	K006	K004	L006	L004	L004	M009	M007
A102	B203	B003	B122	B140	B112	B124	C068	C059	C014	C015	C050	C052	D009	D003	E035	E005	E028	F024	F022	F021	F006	F004	F007	G033	G005	G030	H003	H032	H023	I008	I008	I023	I007	I014	I016	J008	J008	J023	J007	J018	J016	K003	K005	K002	L003	L005	L002	M004	M004
A103	B204	B084	B129	B143	B185	B124	C069	C077	C046	C015	C057	C052	D010	D003	E038	E023	E028	F024	F026	F021	F019	F004	F017	G033	G023	G036	H033	H036	H023	I015	I008	I023	I012	I021	I016	J019	J023	J024	J007	J018	J016	K005	K005	K002	L003	L005	L004	M006	M004
A104	B205	B047	B138	B138	B047	B205	C070	C031	C038	C031	C038	C070	D007	D007	E033	E004	E033	F025	F012	F025	F005	F012	F005	G043	G014	G014	H023	H040	H023	I016	I023	I023	I009	I009	I016	J016	J007	J025	J007	J025	J016	K002	K006	K002	L005	L005	L001	M002	M008
A105	B206	B066	B147	B141	B112	B205	C071	C059	C042	C031	C050	C070	D009	D007	E036	E005	E033	F025	F022	F025	F006	F012	F007	G043	G019	G030	H034	H041	H023	I017	I023	I023	I010	I014	I016	J020	J008	J026	J007	J025	J016	K003	K006	K002	L005	L005	L002	M004	M008
A106	B207	B093	B156	B144	B185	B205	C072	C077	C048	C031	C057	C070	D010	D007	E039	E023	E033	F025	F026	F025	F019	F012	F017	G043	G026	G036	H035	H042	H023	I018	I023	I023	I013	I021	I016	J021	J023	J027	J007	J025	J016	K005	K006	K002	L005	L005	L004	M006	M008
A107	B212	B060	B201	B140	B113	B151	C077	C060	C014	C025	C066	C052	D010	D003	E035	E017	E037	F026	F022	F021	F016	F010	F007	G037	G017	G030	H034	H032	H024	I023	I017	I024	I007	I014	I016	J008	J020	J023	J010	J018	J017	K003	K005	K004	L005	L005	L002	M008	M004
A108	B213	B087	B210	B143	B186	B151	C078	C078	C046	C025	C075	C052	D011	D003	E038	E026	E037	F026	F026	F021	F020	F010	F017	G037	G024	G036	H037	H036	H024	I024	I017	I024	I012	I021	I016	J019	J024	J024	J010	J018	J017	K005	K005	K004	L005	L005	L004	M009	M004
A109	B214	B050	B219	B138	B048	B232	C079	C032	C038	C034	C039	C070	D008	D007	E033	E012	E042	F027	F012	F025	F014	F013	F005	G044	G015	G014	H026	H040	H024	I025	I026	I024	I009	I009	I016	J016	J012	J025	J010	J025	J017	K002	K006	K004	L006	L005	L001	M007	M008
A110	B215	B069	B228	B141	B113	B232	C080	C060	C042	C034	C066	C070	D010	D007	E036	E017	E042	F027	F022	F025	F016	F013	F007	G044	G020	G030	H038	H041	H024	I026	I026	I024	I010	I014	I016	J020	J020	J026	J010	J025	J017	K003	K006	K004	L006	L005	L002	M008	M008
A111	B216	B096	B237	B144	B186	B232	C081	C078	C048	C034	C075	C070	D011	D007	E039	E026	E042	F027	F026	F025	F020	F013	F017	G044	G027	G036	H039	H042	H024	I027	I026	I024	I013	I021	I016	J021	J024	J027	J010	J025	J017	K005	K006	K004	L006	L005	L004	M009	M008
A112	B221	B057	B057	B221	B114	B114	C041	C061	C041	C022	C022	C061	D006	D006	E043	E014	E014	F015	F023	F023	F002	F002	F015	G031	G004	G031	H032	H032	H025	I007	I014	I025	I007	I014	I025	J023	J018	J023	J011	J018	J011	K005	K005	K001	L002	L006	L002	M003	M006
A113	B222	B082	B064	B224	B187	B114	C043	C079	C047	C022	C029	C061	D008	D006	E044	E021	E014	F015	F027	F023	F011	F002	F018	G031	G018	G042	H041	H036	H025	I010	I014	I025	I012	I021	I025	J026	J025	J024	J011	J018	J011	K006	K005	K001	L002	L006	L004	M005	M006
A114	B225	B091	B091	B225	B187	B187	C049	C079	C049	C029	C029	C079	D008	D008	E045	E021	E021	F018	F027	F027	F011	F011	F018	G042	G025	G042	H042	H042	H025	I013	I021	I025	I013	I021	I025	J027	J025	J027	J011	J025	J011	K006	K006	K001	L004	L006	L004	M005	M009
A115	B230	B058	B122	B221	B115	B133	C068	C062	C041	C023	C050	C061	D009	D006	E043	E015	E028	F024	F023	F023	F006	F004	F015	G035	G005	G031	H033	H032	H026	I008	I015	I026	I007	I014	I025	J023	J019	J023	J012	J018	J016	K005	K005	K002	L003	L006	L002	M004	M006
A116	B231	B085	B129	B224	B188	B133	C069	C080	C047	C023	C057	C061	D010	D006	E044	E024	E028	F024	F027	F023	F019	F004	F018	G035	G023	G042	H043	H036	H026	I015	I015	I026	I012	I021	I025	J026	J026	J024	J012	J018	J016	K006	K005	K002	L003	L006	L004	M006	M006
A117	B233	B067	B147	B222	B115	B214	C071	C062	C043	C032	C050	C079	D009	D008	E044	E015	E033	F025	F023	F027	F006	F012	F015	G044	G019	G031	H037	H041	H026	I017	I024	I026	I010	I014	I025	J024	J019	J026	J012	J025	J016	K005	K006	K002	L005	L006	L002	M004	M009
A118	B234	B094	B156	B225	B188	B214	C072	C080	C049	C032	C057	C079	D010	D008	E045	E024	E033	F025	F027	F027	F019	F012	F018	G044	G026	G042	H044	H042	H026	I018	I024	I026	I013	I021	I025	J027	J026	J027	J012	J025	J016	K006	K006	K002	L005	L006	L004	M006	M009
A119	B239	B061	B201	B221	B116	B160	C077	C063	C041	C026	C066	C061	D010	D006	E043	E018	E037	F026	F023	F023	F016	F010	F015	G039	G017	G031	H035	H032	H027	I023	I018	I027	I007	I014	I025	J023	J021	J023	J013	J018	J017	K005	K005	K004	L005	L006	L002	M008	M006
A120	B240	B088	B210	B224	B189	B160	C078	C081	C047	C026	C075	C061	D011	D006	E044	E027	E037	F026	F027	F023	F020	F010	F018	G039	G024	G042	H044	H036	H027	I024	I018	I027	I012	I021	I025	J026	J027	J024	J013	J018	J017	K006	K005	K004	L005	L006	L004	M009	M006
A121	B241	B051	B219	B219	B051	B241	C079	C035	C039	C035	C039	C079	D008	D008	E042	E013	E042	F027	F013	F027	F014	F013	F014	G045	G015	G015	H027	H040	H027	I025	I027	I027	I009	I009	I025	J017	J013	J025	J013	J025	J017	K004	K006	K004	L006	L006	L001	M007	M009
A122	B242	B070	B228	B222	B116	B241	C080	C063	C043	C035	C066	C079	D010	D008	E044	E018	E042	F027	F023	F027	F016	F013	F015	G045	G020	G031	H039	H041	H027	I026	I027	I027	I010	I014	I025	J024	J021	J026	J013	J025	J017	K005	K006	K004	L006	L006	L002	M008	M009
A123	B243	B097	B237	B225	B189	B241	C081	C081	C049	C035	C075	C079	D011	D008	E045	E027	E042	F027	F027	F027	F020	F013	F018	G045	G027	G042	H045	H042	H027	I027	I027	I027	I013	I021	I025	J027	J027	J027	J013	J025	J017	K006	K006	K004	L006	L006	L004	M009	M009
A124	B123	B149	B131	B125	B203	B019	C051	C068	C053	C016	C059	C016	D009	D004	E029	E035	E006	F008	F024	F008	F022	F008	F021	G006	G034	G033	H033	H034	H003	I015	I008	I008	I017	I023	I008	J019	J023	J020	J008	J008	J008	K005	K003	K003	L003	L003	L005	M006	M004
A125	B126	B158	B158	B126	B203	B203	C054	C068	C054	C059	C059	C068	D009	D009	E030	E035	E035	F021	F024	F024	F022	F022	F021	G033	G038	G033	H035	H035	H003	I018	I023	I008	I018	I023	I008	J021	J023	J021	J008	J023	J008	K005	K005	K003	L005	L003	L005	M006	M008
A126	B132	B152	B212	B125	B204	B149	C060	C069	C053	C053	C077	C016	D010	D004	E029	E038	E035	F022	F024	F008	F026	F021	F021	G034	G037	G033	H037	H034	H033	I024	I017	I015	I017	I023	I008	J019	J024	J020	J019	J008	J023	K005	K003	K005	L005	L003	L005	M009	M004
A127	B134	B134	B230	B123	B123	B230	C062	C051	C051	C062	C068	C068	D009	D009	E029	E029	E043	F023	F008	F024	F024	F023	F008	G035	G035	G006	H038	H033	H033	I026	I026	I015	I015	I008	I008	J020	J020	J019	J019	J023	J023	K003	K005	K005	L006	L003	L003	M008	M008
A128	B135	B161	B239	B126	B204	B230	C063	C069	C054	C062	C077	C068	D010	D009	E030	E038	E043	F023	F024	F024	F026	F023	F021	G035	G039	G033	H039	H035	H033	I027	I026	I015	I018	I023	I008	J021	J024	J021	J019	J023	J023	K005	K005	K005	L006	L003	L005	M009	M008
A129	B150	B150	B131	B206	B206	B131	C051	C071	C071	C051	C059	C059	D009	D009	E036	E036	E006	F008	F025	F022	F022	F008	F025	G034	G034	G043	H043	H034	H034	I015	I015	I017	I017	I023	I023	J026	J026	J020	J020	J008	J008	K006	K003	K003	L003	L005	L005	M006	M006
A130	B153	B159	B158	B207	B206	B212	C054	C071	C072	C060	C059	C077	D009	D010	E039	E036	E035	F021	F025	F026	F022	F022	F025	G037	G038	G043	H044	H035	H034	I018	I024	I017	I018	I023	I023	J027	J026	J021	J020	J023	J008	K006	K005	K003	L005	L005	L005	M006	M009
A131	B162	B162	B239	B207	B207	B239	C063	C072	C072	C063	C077	C077	D010	D010	E039	E039	E043	F023	F025	F026	F026	F023	F025	G039	G039	G043	H045	H035	H035	I027	I027	I018	I018	I023	I023	J027	J027	J021	J021	J023	J023	K006	K005	K005	L006	L005	L005	M009	M009
A132	B213	B152	B213	B152	B213	B152	C078	C078	C053	C053	C078	C053	D011	D004	E038	E038	E038	F026	F026	F021	F026	F021	F021	G037	G037	G037	H037	H037	H037	I024	I017	I024	I017	I024	I017	J019	J024	J024	J019	J019	J024	K005	K005	K005	L005	L005	L005	M009	M004
A133	B215	B134	B231	B150	B132	B233	C080	C060	C051	C062	C069	C071	D010	D009	E036	E029	E044	F027	F022	F025	F024	F023	F008	G044	G035	G034	H038	H043	H037	I026	I026	I024	I015	I015	I017	J020	J020	J026	J019	J026	J024	K003	K006	K005	L006	L005	L003	M008	M008
A134	B216	B161	B240	B153	B213	B233	C081	C078	C054	C062	C078	C071	D011	D009	E039	E038	E044	F027	F026	F025	F026	F023	F021	G044	G039	G037	H039	H044	H037	I027	I026	I024	I018	I024	I017	J021	J024	J027	J019	J026	J024	K005	K006	K005	L006	L005	L005	M009	M008
A135	B234	B159	B159	B234	B215	B215	C072	C080	C072	C060	C060	C080	D010	D010	E045	E036	E036	F025	F027	F027	F022	F022	F025	G044	G038	G044	H044	H044	H038	I018	I024	I026	I018	I024	I026	J027	J026	J027	J020	J026	J020	K006	K006	K003	L005	L006	L005	M006	M009
A136	B242	B135	B231	B231	B135	B242	C080	C063	C069	C063	C069	C080	D010	D010	E044	E030	E044	F027	F023	F027	F024	F023	F024	G045	G035	G035	H039	H043	H039	I026	I027	I027	I015	I015	I026	J024	J021	J026	J021	J026	J024	K005	K006	K005	L006	L006	L003	M008	M009
A137	B243	B162	B240	B234	B216	B242	C081	C081	C072	C063	C078	C080	D011	D010	E045	E039	E044	F027	F027	F027	F026	F023	F025	G045	G039	G044	H045	H044	H039	I027	I027	I027	I018	I024	I026	J027	J027	J027	J021	J026	J024	K006	K006	K005	L006	L006	L005	M009	M009
A138	B243	B243	B243	B243	B243	B243	C081	C081	C081	C081	C081	C081	D011	D011	E045	E045	E045	F027	F027	F027	F027	F027	F027	G045	G045	G045	H045	H045	H045	I027	I027	I027	I027	I027	I027	J027	J027	J027	J027	J027	J027	K006	K006	K006	L006	L006	L006	M009	M009
B001	C001	C001	D001	E001	F001	F001	F001	G001	H001	I001	I001	I001	J001	J001	J001	K001	K001	L001	L001	M001	M001	M001	M001
B002	C003	C013	D002	E002	F002	F002	F003	G004	H002	I007	I002	I007	J002	J007	J001	K002	K001	L002	L002	M003	M002	M001	M003
B003	C015	C014	D003	E005	F006	F004	F007	G005	H003	I008	I008	I007	J008	J008	J007	K003	K002	L003	L002	M004	M004	M002	M003
B004	C001	C005	D001	E002	F002	F001	F003	G007	H004	I003	I001	I005	J002	J003	J001	K002	K001	L001	L002	M003	M001	M001	M001
B005	C003	C009	D002	E001	F001	F002	F001	G007	H005	I005	I002	I003	J001	J005	J001	K001	K001	L002	L001	M001	M002	M001	M003
B006	C015	C010	D003	E004	F005	F004	F005	G008	H006	I006	I008	I003	J007	J006	J007	K002	K002	L003	L001	M002	M004	M002	M003
B007	C013	C006	D002	E005	F006	F003	F007	G009	H007	I004	I007	I005	J008	J004	J007	K003	K002	L002	L002	M004	M003	M002	M001
B008	C007	C009	D002	E007	F005	F004	F001	G008	H008	I006	I006	I003	J005	J005	J003	K001	K002	L003	L001	M002	M002	M001	M003
B009	C005	C005	D001	E008	F006	F003	F003	G009	H010	I004	I005	I005	J006	J003	J003	K002	K002	L002	L002	M004	M001	M001	M001
B010	C005	C001	D001	E007	F005	F003	F001	G002	H005	I002	I005	I001	J005	J001	J003	K001	K002	L002	L001	M002	M001	M001	M001
B011	C007	C013	D002	E008	F006	F004	F003	G005	H006	I008	I006	I007	J006	J007	J003	K002	K002	L003	L002	M004	M002	M001	M003
B012	C013	C002	D002	E004	F005	F003	F005	G002	H002	I002	I007	I001	J007	J002	J007	K002	K002	L002	L001	M002	M003	M002	M001
B013	C009	C006	D002	E009	F002	F001	F007	G007	H009	I003	I003	I005	J004	J004	J005	K003	K001	L001	L002	M003	M003	M002	M001
B014	C009	C002	D002	E007	F001	F001	F005	G001	H004	I001	I003	I001	J003	J002	J005	K002	K001	L001	L001	M001	M003	M002	M001
B015	C011	C014	D003	E009	F002	F002	F007	G004	H007	I007	I004	I007	J004	J008	J005	K003	K001	L002	L002	M003	M004	M002	M003
B016	C011	C010	D003	E007	F001	F002	F005	G007	H010	I005	I004	I003	J003	J006	J005	K002	K001	L002	L001	M001	M004	M002	M003
B017	C002	C003	D002	E002	F003	F005	F002	G002	H001	I001	I001	I002	J001	J001	J002	K001	K002	L001	L002	M001	M001	M003	M002
B018	C004	C015	D003	E003	F004	F006	F004	G005	H002	I007	I002	I008	J002	J007	J002	K002	K002	L002	L003	M003	M002	M003	M004
B019	C016	C016	D004	E006	F008	F008	F008	G006	H003	I008	I008	I008	J008	J008	J008	K003	K003	L003	L003	M004	M004	M004	M004
B020	C002	C007	D002	E003	F004	F005	F004	G008	H004	I003	I001	I006	J002	J003	J002	K002	K002	L001	L003	M003	M001	M003	M002
B021	C004	C011	D003	E002	F003	F006	F002	G009	H005	I005	I002	I004	J001	J005	J002	K001	K002	L002	L002	M001	M002	M003	M004
B022	C016	C008	D004	E005	F007	F008	F006	G010	H006	I006	I008	I004	J007	J006	J008	K002	K003	L003	L002	M002	M004	M004	M004
B023	C014	C012	D003	E006	F008	F007	F008	G010	H007	I004	I007	I006	J008	J004	J008	K003	K003	L002	L003	M004	M003	M004	M002
B024	C012	C011	D003	E009	F007	F008	F002	G010	H008	I006	I006	I004	J005	J005	J004	K001	K003	L003	L002	M002	M002	M003	M004
B025	C006	C007	D002	E010	F008	F007	F004	G010	H010	I004	I005	I006	J006	J003	J004	K002	K003	L002	L003	M004	M001	M003	M002
B026	C006	C003	D002	E009	F007	F007	F002	G003	H005	I002	I005	I002	J005	J001	J004	K001	K003	L002	L002	M002	M001	M003	M002
B027	C012	C015	D003	E010	F008	F008	F004	G006	H006	I008	I006	I008	J006	J007	J004	K002	K003	L003	L003	M004	M002	M003	M004
B028	C014	C004	D003	E005	F007	F007	F006	G003	H002	I002	I007	I002	J007	J002	J008	K002	K003	L002	L002	M002	M003	M004	M002
B029	C010	C012	D003	E010	F004	F005	F008	G008	H009	I003	I003	I006	J004	J004	J006	K003	K002	L001	L003	M003	M003	M004	M002
B030	C010	C004	D003	E008	F003	F005	F006	G002	H004	I001	I003	I002	J003	J002	J006	K002	K002	L001	L002	M001	M003	M004	M002
B031	C008	C016	D004	E010	F004	F006	F008	G005	H007	I007	I004	I008	J004	J008	J006	K003	K002	L002	L003	M003	M004	M004	M004
B032	C008	C008	D004	E008	F003	F006	F006	G009	H010	I005	I004	I004	J003	J006	J006	K002	K002	L002	L002	M001	M004	M004	M004
B033	C017	C036	D005	E011	F001	F001	F014	G001	H011	I001	I009	I001	J009	J014	J011	K004	K001	L001	L001	M001	M005	M007	M001
B034	C018	C036	D005	E012	F005	F003	F014	G002	H012	I002	I010	I001	J010	J014	J012	K004	K002	L002	L001	M002	M005	M007	M001
B035	C019	C001	D001	E011	F014	F009	F001	G011	H013	I019	I011	I001	J011	J001	J009	K001	K004	L004	L001	M007	M001	M001	M001
B036	C020	C002	D002	E012	F014	F009	F005	G011	H014	I019	I012	I001	J012	J002	J010	K002	K004	L004	L001	M007	M003	M002	M001
B037	C021	C036	D005	E013	F014	F009	F014	G011	H015	I019	I013	I001	J013	J014	J013	K004	K004	L004	L001	M007	M005	M007	M001
B038	C022	C037	D006	E011	F001	F002	F014	G007	H016	I005	I014	I003	J009	J015	J011	K004	K001	L002	L001	M001	M006	M007	M003
B039	C023	C037	D006	E012	F005	F004	F014	G008	H017	I006	I015	I003	J010	J015	J012	K004	K002	L003	L001	M002	M006	M007	M003
B040	C024	C009	D002	E011	F014	F010	F001	G012	H018	I022	I016	I003	J011	J005	J009	K001	K004	L005	L001	M007	M002	M001	M003
B041	C025	C010	D003	E012	F014	F010	F005	G012	H019	I022	I017	I003	J012	J006	J010	K002	K004	L005	L001	M007	M004	M002	M003
B042	C026	C037	D006	E013	F014	F010	F014	G012	H020	I022	I018	I003	J013	J015	J013	K004	K004	L005	L001	M007	M006	M007	M003
B043	C027	C017	D005	E001	F001	F011	F001	G013	H013	I011	I019	I009	J001	J011	J001	K001	K001	L004	L001	M001	M007	M001	M005
B044	C028	C038	D007	E007	F001	F011	F005	G013	H021	I011	I020	I009	J003	J016	J005	K002	K001	L004	L001	M001	M008	M002	M005
B045	C029	C039	D008	E011	F001	F011	F014	G013	H022	I011	I021	I009	J009	J017	J011	K004	K001	L004	L001	M001	M009	M007	M005
B046	C030	C017	D005	E007	F005	F012	F001	G014	H018	I016	I022	I009	J005	J011	J003	K001	K002	L005	L001	M002	M007	M001	M005
B047	C031	C038	D007	E004	F005	F012	F005	G014	H023	I016	I023	I009	J007	J016	J007	K002	K002	L005	L001	M002	M008	M002	M005
B048	C032	C039	D008	E012	F005	F012	F014	G014	H024	I016	I024	I009	J010	J017	J012	K004	K002	L005	L001	M002	M009	M007	M005
B049	C033	C017	D005	E011	F014	F013	F001	G015	H025	I025	I025	I009	J011	J011	J009	K001	K004	L006	L001	M007	M007	M001	M005
B050	C034	C038	D007	E012	F014	F013	F005	G015	H026	I025	I026	I009	J012	J016	J010	K002	K004	L006	L001	M007	M008	M002	M005
B051	C035	C039	D008	E013	F014	F013	F014	G015	H027	I025	I027	I009	J013	J017	J013	K004	K004	L006	L001	M007	M009	M007	M005
B052	C017	C040	D005	E014	F002	F001	F015	G007	H028	I003	I009	I005	J018	J022	J011	K005	K001	L001	L002	M003	M005	M007	M001
B053	C018	C040	D005	E015	F006	F003	F015	G009	H029	I004	I010	I005	J019	J022	J012	K005	K002	L002	L002	M004	M005	M007	M001
B054	C019	C005	D001	E016	F016	F009	F003	G016	H021	I020	I011	I005	J016	J003	J009	K002	K004	L004	L002	M008	M001	M001	M001
B055	C020	C006	D002	E017	F016	F009	F007	G016	H030	I020	I012	I005	J020	J004	J010	K003	K004	L004	L002	M008	M003	M002	M001
B056	C021	C040	D005	E018	F016	F009	F015	G016	H031	I020	I013	I005	J021	J022	J013	K005	K004	L004	L002	M008	M005	M007	M001
B057	C022	C041	D006	E014	F002	F002	F015	G004	H032	I007	I014	I007	J018	J023	J011	K005	K001	L002	L002	M003	M006	M007	M003
B058	C023	C041	D006	E015	F006	F004	F015	G005	H033	I008	I015	I007	J019	J023	J012	K005	K002	L003	L002	M004	M006	M007	M003
B059	C024	C013	D002	E016	F016	F010	F003	G017	H023	I023	I016	I007	J016	J007	J009	K002	K004	L005	L002	M008	M002	M001	M003
B060	C025	C014	D003	E017	F016	F010	F007	G017	H034	I023	I017	I007	J020	J008	J010	K003	K004	L005	L002	M008	M004	M002	M003
B061	C026	C041	D006	E018	F016	F010	F015	G017	H035	I023	I018	I007	J021	J023	J013	K005	K004	L005	L002	M008	M006	M007	M003
B062	C027	C018	D005	E002	F002	F011	F003	G018	H014	I012	I019	I010	J002	J012	J001	K002	K001	L004	L002	M003	M007	M001	M005
B063	C028	C042	D007	E009	F002	F011	F007	G018	H030	I012	I020	I010	J004	J020	J005	K003	K001	L004	L002	M003	M008	M002	M005
B064	C029	C043	D008	E014	F002	F011	F015	G018	H036	I012	I021	I010	J018	J024	J011	K005	K001	L004	L002	M003	M009	M007	M005
B065	C030	C018	D005	E008	F006	F012	F003	G019	H019	I017	I022	I010	J006	J012	J003	K002	K002	L005	L002	M004	M007	M001	M005
B066	C031	C042	D007	E005	F006	F012	F007	G019	H034	I017	I023	I010	J008	J020	J007	K003	K002	L005	L002	M004	M008	M002	M005
B067	C032	C043	D008	E015	F006	F012	F015	G019	H037	I017	I024	I010	J019	J024	J012	K005	K002	L005	L002	M004	M009	M007	M005
B068	C033	C018	D005	E016	F016	F013	F003	G020	H026	I026	I025	I010	J016	J012	J009	K002	K004	L006	L002	M008	M007	M001	M005
B069	C034	C042	D007	E017	F016	F013	F007	G020	H038	I026	I026	I010	J020	J020	J010	K003	K004	L006	L002	M008	M008	M002	M005
B070	C035	C043	D008	E018	F016	F013	F015	G020	H039	I026	I027	I010	J021	J024	J013	K005	K004	L006	L002	M008	M009	M007	M005
B071	C001	C019	D001	E019	F011	F001	F009	G013	H011	I009	I001	I011	J014	J009	J001	K004	K001	L001	L004	M005	M001	M001	M001
B072	C009	C044	D002	E020	F011	F001	F017	G013	H028	I009	I003	I011	J022	J018	J005	K005	K001	L001	L004	M005	M003	M002	M001
B073	C017	C045	D005	E021	F011	F001	F018	G013	H040	I009	I009	I011	J025	J025	J011	K006	K001	L001	L004	M005	M005	M007	M001
B074	C005	C019	D001	E022	F019	F003	F009	G021	H016	I014	I005	I011	J015	J009	J003	K004	K002	L002	L004	M006	M001	M001	M001
B075	C013	C044	D002	E023	F019	F003	F017	G021	H032	I014	I007	I011	J023	J018	J007	K005	K002	L002	L004	M006	M003	M002	M001
B076	C018	C045	D005	E024	F019	F003	F018	G021	H041	I014	I010	I011	J026	J025	J012	K006	K002	L002	L004	M006	M005	M007	M001
B077	C019	C019	D001	E025	F020	F009	F009	G022	H022	I021	I011	I011	J017	J009	J009	K004	K004	L004	L004	M009	M001	M001	M001
B078	C020	C044	D002	E026	F020	F009	F017	G022	H036	I021	I012	I011	J024	J018	J010	K005	K004	L004	L004	M009	M003	M002	M001
B079	C021	C045	D005	E027	F020	F009	F018	G022	H042	I021	I013	I011	J027	J025	J013	K006	K004	L004	L004	M009	M005	M007	M001
B080	C003	C020	D002	E019	F011	F002	F009	G018	H012	I010	I002	I012	J014	J010	J001	K004	K001	L002	L004	M005	M002	M001	M003
B081	C011	C046	D003	E020	F011	F002	F017	G018	H029	I010	I004	I012	J022	J019	J005	K005	K001	L002	L004	M005	M004	M002	M003
B082	C022	C047	D006	E021	F011	F002	F018	G018	H041	I010	I014	I012	J025	J026	J011	K006	K001	L002	L004	M005	M006	M007	M003
B083	C007	C020	D002	E022	F019	F004	F009	G023	H017	I015	I006	I012	J015	J010	J003	K004	K002	L003	L004	M006	M002	M001	M003
B084	C015	C046	D003	E023	F019	F004	F017	G023	H033	I015	I008	I012	J023	J019	J007	K005	K002	L003	L004	M006	M004	M002	M003
B085	C023	C047	D006	E024	F019	F004	F018	G023	H043	I015	I015	I012	J026	J026	J012	K006	K002	L003	L004	M006	M006	M007	M003
B086	C024	C020	D002	E025	F020	F010	F009	G024	H024	I024	I016	I012	J017	J010	J009	K004	K004	L005	L004	M009	M002	M001	M003
B087	C025	C046	D003	E026	F020	F010	F017	G024	H037	I024	I017	I012	J024	J019	J010	K005	K004	L005	L004	M009	M004	M002	M003
B088	C026	C047	D006	E027	F020	F010	F018	G024	H044	I024	I018	I012	J027	J026	J013	K006	K004	L005	L004	M009	M006	M007	M003
B089	C027	C021	D005	E019	F011	F011	F009	G025	H015	I013	I019	I013	J014	J013	J001	K004	K001	L004	L004	M005	M007	M001	M005
B090	C028	C048	D007	E020	F011	F011	F017	G025	H031	I013	I020	I013	J022	J021	J005	K005	K001	L004	L004	M005	M008	M002	M005
B091	C029	C049	D008	E021	F011	F011	F018	G025	H042	I013	I021	I013	J025	J027	J011	K006	K001	L004	L004	M005	M009	M007	M005
B092	C030	C021	D005	E022	F019	F012	F009	G026	H020	I018	I022	I013	J015	J013	J003	K004	K002	L005	L004	M006	M007	M001	M005
B093	C031	C048	D007	E023	F019	F012	F017	G026	H035	I018	I023	I013	J023	J021	J007	K005	K002	L005	L004	M006	M008	M002	M005
B094	C032	C049	D008	E024	F019	F012	F018	G026	H044	I018	I024	I013	J026	J027	J012	K006	K002	L005	L004	M006	M009	M007	M005
B095	C033	C021	D005	E025	F020	F013	F009	G027	H027	I027	I025	I013	J017	J013	J009	K004	K004	L006	L004	M009	M007	M001	M005
B096	C034	C048	D007	E026	F020	F013	F017	G027	H039	I027	I026	I013	J024	J021	J010	K005	K004	L006	L004	M009	M008	M002	M005
B097	C035	C049	D008	E027	F020	F013	F018	G027	H045	I027	I027	I013	J027	J027	J013	K006	K004	L006	L004	M009	M009	M007	M005
B098	C038	C064	D007	E016	F003	F005	F016	G002	H011	I001	I009	I002	J009	J014	J016	K004	K002	L001	L002	M001	M005	M008	M002
B099	C042	C064	D007	E017	F007	F007	F016	G003	H012	I002	I010	I002	J010	J014	J020	K004	K003	L002	L002	M002	M005	M008	M002
B100	C044	C003	D002	E014	F015	F017	F002	G028	H013	I019	I011	I002	J011	J001	J018	K001	K005	L004	L002	M007	M001	M003	M002
B101	C046	C004	D003	E015	F015	F017	F006	G028	H014	I019	I012	I002	J012	J002	J019	K002	K005	L004	L002	M007	M003	M004	M002
B102	C048	C064	D007	E018	F015	F017	F016	G028	H015	I019	I013	I002	J013	J014	J021	K004	K005	L004	L002	M007	M005	M008	M002
B103	C050	C065	D009	E016	F003	F006	F016	G009	H016	I005	I014	I004	J009	J015	J016	K004	K002	L002	L002	M001	M006	M008	M004
B104	C051	C065	D009	E017	F007	F008	F016	G010	H017	I006	I015	I004	J010	J015	J020	K004	K003	L003	L002	M002	M006	M008	M004
B105	C052	C011	D003	E014	F015	F021	F002	G029	H018	I022	I016	I004	J011	J005	J018	K001	K005	L005	L002	M007	M002	M003	M004
B106	C053	C008	D004	E015	F015	F021	F006	G029	H019	I022	I017	I004	J012	J006	J019	K002	K005	L005	L002	M007	M004	M004	M004
B107	C054	C065	D009	E018	F015	F021	F016	G029	H020	I022	I018	I004	J013	J015	J021	K004	K005	L005	L002	M007	M006	M008	M004
B108	C055	C022	D006	E002	F003	F019	F002	G021	H013	I011	I019	I014	J001	J011	J002	K001	K002	L004	L002	M001	M007	M003	M006
B109	C056	C050	D009	E008	F003	F019	F006	G021	H021	I011	I020	I014	J003	J016	J006	K002	K002	L004	L002	M001	M008	M004	M006
B110	C057	C066	D010	E016	F003	F019	F016	G021	H022	I011	I021	I014	J009	J017	J016	K004	K002	L004	L002	M001	M009	M008	M006
B111	C058	C022	D006	E009	F007	F022	F002	G030	H018	I016	I022	I014	J005	J011	J004	K001	K003	L005	L002	M002	M007	M003	M006
B112	C059	C050	D009	E005	F007	F022	F006	G030	H023	I016	I023	I014	J007	J016	J008	K002	K003	L005	L002	M002	M008	M004	M006
B113	C060	C066	D010	E017	F007	F022	F016	G030	H024	I016	I024	I014	J010	J017	J020	K004	K003	L005	L002	M002	M009	M008	M006
B114	C061	C022	D006	E014	F015	F023	F002	G031	H025	I025	I025	I014	J011	J011	J018	K001	K005	L006	L002	M007	M007	M003	M006
B115	C062	C050	D009	E015	F015	F023	F006	G031	H026	I025	I026	I014	J012	J016	J019	K002	K005	L006	L002	M007	M008	M004	M006
B116	C063	C066	D010	E018	F015	F023	F016	G031	H027	I025	I027	I014	J013	J017	J021	K004	K005	L006	L002	M007	M009	M008	M006
B117	C038	C067	D007	E028	F004	F005	F024	G008	H028	I003	I009	I006	J018	J022	J016	K005	K002	L001	L003	M003	M005	M008	M002
B118	C042	C067	D007	E029	F008	F007	F024	G010	H029	I004	I010	I006	J019	J022	J020	K005	K003	L002	L003	M004	M005	M008	M002
B119	C044	C007	D002	E028	F024	F017	F004	G032	H021	I020	I011	I006	J016	J003	J018	K002	K005	L004	L003	M008	M001	M003	M002
B120	C046	C012	D003	E029	F024	F017	F008	G032	H030	I020	I012	I006	J020	J004	J019	K003	K005	L004	L003	M008	M003	M004	M002
B121	C048	C067	D007	E030	F024	F017	F024	G032	H031	I020	I013	I006	J021	J022	J021	K005	K005	L004	L003	M008	M005	M008	M002
B122	C050	C068	D009	E028	F004	F006	F024	G005	H032	I007	I014	I008	J018	J023	J016	K005	K002	L002	L003	M003	M006	M008	M004
B123	C051	C068	D009	E029	F008	F008	F024	G006	H033	I008	I015	I008	J019	J023	J020	K005	K003	L003	L003	M004	M006	M008	M004
B124	C052	C015	D003	E028	F024	F021	F004	G033	H023	I023	I016	I008	J016	J007	J018	K002	K005	L005	L003	M008	M002	M003	M004
B125	C053	C016	D004	E029	F024	F021	F008	G033	H034	I023	I017	I008	J020	J008	J019	K003	K005	L005	L003	M008	M004	M004	M004
B126	C054	C068	D009	E030	F024	F021	F024	G033	H035	I023	I018	I008	J021	J023	J021	K005	K005	L005	L003	M008	M006	M008	M004
B127	C055	C023	D006	E003	F004	F019	F004	G023	H014	I012	I019	I015	J002	J012	J002	K002	K002	L004	L003	M003	M007	M003	M006
B128	C056	C051	D009	E010	F004	F019	F008	G023	H030	I012	I020	I015	J004	J020	J006	K003	K002	L004	L003	M003	M008	M004	M006
B129	C057	C069	D010	E028	F004	F019	F024	G023	H036	I012	I021	I015	J018	J024	J016	K005	K002	L004	L003	M003	M009	M008	M006
B130	C058	C023	D006	E010	F008	F022	F004	G034	H019	I017	I022	I015	J006	J012	J004	K002	K003	L005	L003	M004	M007	M003	M006
B131	C059	C051	D009	E006	F008	F022	F008	G034	H034	I017	I023	I015	J008	J020	J008	K003	K003	L005	L003	M004	M008	M004	M006
B132	C060	C069	D010	E029	F008	F022	F024	G034	H037	I017	I024	I015	J019	J024	J020	K005	K003	L005	L003	M004	M009	M008	M006
B133	C061	C023	D006	E028	F024	F023	F004	G035	H026	I026	I025	I015	J016	J012	J018	K002	K005	L006	L003	M008	M007	M003	M006
B134	C062	C051	D009	E029	F024	F023	F008	G035	H038	I026	I026	I015	J020	J020	J019	K003	K005	L006	L003	M008	M008	M004	M006
B135	C063	C069	D010	E030	F024	F023	F024	G035	H039	I026	I027	I015	J021	J024	J021	K005	K005	L006	L003	M008	M009	M008	M006
B136	C002	C024	D002	E031	F012	F005	F010	G014	H011	I009	I001	I016	J014	J009	J002	K004	K002	L001	L005	M005	M001	M003	M002
B137	C010	C052	D003	E032	F012	F005	F021	G014	H028	I009	I003	I016	J022	J018	J006	K005	K002	L001	L005	M005	M003	M004	M002
B138	C038	C070	D007	E033	F012	F005	F025	G014	H040	I009	I009	I016	J025	J025	J016	K006	K002	L001	L005	M005	M005	M008	M002
B139	C006	C024	D002	E034	F022	F007	F010	G030	H016	I014	I005	I016	J015	J009	J004	K004	K003	L002	L005	M006	M001	M003	M002
B140	C014	C052	D003	E035	F022	F007	F021	G030	H032	I014	I007	I016	J023	J018	J008	K005	K003	L002	L005	M006	M003	M004	M002
B141	C042	C070	D007	E036	F022	F007	F025	G030	H041	I014	I010	I016	J026	J025	J020	K006	K003	L002	L005	M006	M005	M008	M002
B142	C044	C024	D002	E037	F026	F017	F010	G036	H022	I021	I011	I016	J017	J009	J018	K004	K005	L004	L005	M009	M001	M003	M002
B143	C046	C052	D003	E038	F026	F017	F021	G036	H036	I021	I012	I016	J024	J018	J019	K005	K005	L004	L005	M009	M003	M004	M002
B144	C048	C070	D007	E039	F026	F017	F025	G036	H042	I021	I013	I016	J027	J025	J021	K006	K005	L004	L005	M009	M005	M008	M002
B145	C004	C025	D003	E031	F012	F006	F010	G019	H012	I010	I002	I017	J014	J010	J002	K004	K002	L002	L005	M005	M002	M003	M004
B146	C008	C053	D004	E032	F012	F006	F021	G019	H029	I010	I004	I017	J022	J019	J006	K005	K002	L002	L005	M005	M004	M004	M004
B147	C050	C071	D009	E033	F012	F006	F025	G019	H041	I010	I014	I017	J025	J026	J016	K006	K002	L002	L005	M005	M006	M008	M004
B148	C012	C025	D003	E034	F022	F008	F010	G034	H017	I015	I006	I017	J015	J010	J004	K004	K003	L003	L005	M006	M002	M003	M004
B149	C016	C053	D004	E035	F022	F008	F021	G034	H033	I015	I008	I017	J023	J019	J008	K005	K003	L003	L005	M006	M004	M004	M004
B150	C051	C071	D009	E036	F022	F008	F025	G034	H043	I015	I015	I017	J026	J026	J020	K006	K003	L003	L005	M006	M006	M008	M004
B151	C052	C025	D003	E037	F026	F021	F010	G037	H024	I024	I016	I017	J017	J010	J018	K004	K005	L005	L005	M009	M002	M003	M004
B152	C053	C053	D004	E038	F026	F021	F021	G037	H037	I024	I017	I017	J024	J019	J019	K005	K005	L005	L005	M009	M004	M004	M004
B153	C054	C071	D009	E039	F026	F021	F025	G037	H044	I024	I018	I017	J027	J026	J021	K006	K005	L005	L005	M009	M006	M008	M004
B154	C055	C026	D006	E031	F012	F019	F010	G026	H015	I013	I019	I018	J014	J013	J002	K004	K002	L004	L005	M005	M007	M003	M006
B155	C056	C054	D009	E032	F012	F019	F021	G026	H031	I013	I020	I018	J022	J021	J006	K005	K002	L004	L005	M005	M008	M004	M006
B156	C057	C072	D010	E033	F012	F019	F025	G026	H042	I013	I021	I018	J025	J027	J016	K006	K002	L004	L005	M005	M009	M008	M006
B157	C058	C026	D006	E034	F022	F022	F010	G038	H020	I018	I022	I018	J015	J013	J004	K004	K003	L005	L005	M006	M007	M003	M006
B158	C059	C054	D009	E035	F022	F022	F021	G038	H035	I018	I023	I018	J023	J021	J008	K005	K003	L005	L005	M006	M008	M004	M006
B159	C060	C072	D010	E036	F022	F022	F025	G038	H044	I018	I024	I018	J026	J027	J020	K006	K003	L005	L005	M006	M009	M008	M006
B160	C061	C026	D006	E037	F026	F023	F010	G039	H027	I027	I025	I018	J017	J013	J018	K004	K005	L006	L005	M009	M007	M003	M006
B161	C062	C054	D009	E038	F026	F023	F021	G039	H039	I027	I026	I018	J024	J021	J019	K005	K005	L006	L005	M009	M008	M004	M006
B162	C063	C072	D010	E039	F026	F023	F025	G039	H045	I027	I027	I018	J027	J027	J021	K006	K005	L006	L005	M009	M009	M008	M006
B163	C036	C027	D005	E019	F009	F014	F011	G011	H001	I001	I001	I019	J001	J001	J014	K001	K004	L001	L004	M001	M001	M005	M007
B164	C037	C055	D006	E022	F009	F014	F019	G011	H004	I001	I003	I019	J003	J002	J015	K002	K004	L001	L004	M001	M003	M006	M007
B165	C039	C073	D008	E025	F009	F014	F020	G011	H011	I001	I009	I019	J009	J014	J017	K004	K004	L001	L004	M001	M005	M009	M007
B166	C040	C027	D005	E020	F017	F015	F011	G028	H005	I002	I005	I019	J005	J001	J022	K001	K005	L002	L004	M002	M001	M005	M007
B167	C041	C055	D006	E023	F017	F015	F019	G028	H002	I002	I007	I019	J007	J002	J023	K002	K005	L002	L004	M002	M003	M006	M007
B168	C043	C073	D008	E026	F017	F015	F020	G028	H012	I002	I010	I019	J010	J014	J024	K004	K005	L002	L004	M002	M005	M009	M007
B169	C045	C027	D005	E021	F018	F018	F011	G040	H013	I019	I011	I019	J011	J001	J025	K001	K006	L004	L004	M007	M001	M005	M007
B170	C047	C055	D006	E024	F018	F018	F019	G040	H014	I019	I012	I019	J012	J002	J026	K002	K006	L004	L004	M007	M003	M006	M007
B171	C049	C073	D008	E027	F018	F018	F020	G040	H015	I019	I013	I019	J013	J014	J027	K004	K006	L004	L004	M007	M005	M009	M007
B172	C064	C028	D007	E019	F009	F016	F011	G016	H005	I005	I002	I020	J001	J005	J014	K001	K004	L002	L004	M001	M002	M005	M008
B173	C065	C056	D009	E022	F009	F016	F019	G016	H010	I005	I004	I020	J003	J006	J015	K002	K004	L002	L004	M001	M004	M006	M008
B174	C066	C074	D010	E025	F009	F016	F020	G016	H016	I005	I014	I020	J009	J015	J017	K004	K004	L002	L004	M001	M006	M009	M008
B175	C067	C028	D007	E020	F017	F024	F011	G032	H008	I006	I006	I020	J005	J005	J022	K001	K005	L003	L004	M002	M002	M005	M008
B176	C068	C056	D009	E023	F017	F024	F019	G032	H006	I006	I008	I020	J007	J006	J023	K002	K005	L003	L004	M002	M004	M006	M008
B177	C069	C074	D010	E026	F017	F024	F020	G032	H017	I006	I015	I020	J010	J015	J024	K004	K005	L003	L004	M002	M006	M009	M008
B178	C070	C028	D007	E021	F018	F025	F011	G041	H018	I022	I016	I020	J011	J005	J025	K001	K006	L005	L004	M007	M002	M005	M008
B179	C071	C056	D009	E024	F018	F025	F019	G041	H019	I022	I017	I020	J012	J006	J026	K002	K006	L005	L004	M007	M004	M006	M008
B180	C072	C074	D010	E027	F018	F025	F020	G041	H020	I022	I018	I020	J013	J015	J027	K004	K006	L005	L004	M007	M006	M009	M008
B181	C073	C029	D008	E019	F009	F020	F011	G022	H013	I011	I019	I021	J001	J011	J014	K001	K004	L004	L004	M001	M007	M005	M009
B182	C074	C057	D010	E022	F009	F020	F019	G022	H021	I011	I020	I021	J003	J016	J015	K002	K004	L004	L004	M001	M008	M006	M009
B183	C075	C075	D011	E025	F009	F020	F020	G022	H022	I011	I021	I021	J009	J017	J017	K004	K004	L004	L004	M001	M009	M009	M009
B184	C076	C029	D008	E020	F017	F026	F011	G036	H018	I016	I022	I021	J005	J011	J022	K001	K005	L005	L004	M002	M007	M005	M009
B185	C077	C057	D010	E023	F017	F026	F019	G036	H023	I016	I023	I021	J007	J016	J023	K002	K005	L005	L004	M002	M008	M006	M009
B186	C078	C075	D011	E026	F017	F026	F020	G036	H024	I016	I024	I021	J010	J017	J024	K004	K005	L005	L004	M002	M009	M009	M009
B187	C079	C029	D008	E021	F018	F027	F011	G042	H025	I025	I025	I021	J011	J011	J025	K001	K006	L006	L004	M007	M007	M005	M009
B188	C080	C057	D010	E024	F018	F027	F019	G042	H026	I025	I026	I021	J012	J016	J026	K002	K006	L006	L004	M007	M008	M006	M009
B189	C081	C075	D011	E027	F018	F027	F020	G042	H027	I025	I027	I021	J013	J017	J027	K004	K006	L006	L004	M007	M009	M009	M009
B190	C036	C030	D005	E031	F010	F014	F012	G012	H004	I003	I001	I022	J002	J003	J014	K002	K004	L001	L005	M003	M001	M005	M007
B191	C037	C058	D006	E034	F010	F014	F022	G012	H009	I003	I003	I022	J004	J004	J015	K003	K004	L001	L005	M003	M003	M006	M007
B192	C039	C076	D008	E037	F010	F014	F026	G012	H028	I003	I009	I022	J018	J022	J017	K005	K004	L001	L005	M003	M005	M009	M007
B193	C040	C030	D005	E032	F021	F015	F012	G029	H010	I004	I005	I022	J006	J003	J022	K002	K005	L002	L005	M004	M001	M005	M007
B194	C041	C058	D006	E035	F021	F015	F022	G029	H007	I004	I007	I022	J008	J004	J023	K003	K005	L002	L005	M004	M003	M006	M007
B195	C043	C076	D008	E038	F021	F015	F026	G029	H029	I004	I010	I022	J019	J022	J024	K005	K005	L002	L005	M004	M005	M009	M007
B196	C045	C030	D005	E033	F025	F018	F012	G041	H021	I020	I011	I022	J016	J003	J025	K002	K006	L004	L005	M008	M001	M005	M007
B197	C047	C058	D006	E036	F025	F018	F022	G041	H030	I020	I012	I022	J020	J004	J026	K003	K006	L004	L005	M008	M003	M006	M007
B198	C049	C076	D008	E039	F025	F018	F026	G041	H031	I020	I013	I022	J021	J022	J027	K005	K006	L004	L005	M008	M005	M009	M007
B199	C064	C031	D007	E031	F010	F016	F012	G017	H002	I007	I002	I023	J002	J007	J014	K002	K004	L002	L005	M003	M002	M005	M008
B200	C065	C059	D009	E034	F010	F016	F022	G017	H007	I007	I004	I023	J004	J008	J015	K003	K004	L002	L005	M003	M004	M006	M008
B201	C066	C077	D010	E037	F010	F016	F026	G017	H032	I007	I014	I023	J018	J023	J017	K005	K004	L002	L005	M003	M006	M009	M008
B202	C067	C031	D007	E032	F021	F024	F012	G033	H006	I008	I006	I023	J006	J007	J022	K002	K005	L003	L005	M004	M002	M005	M008
B203	C068	C059	D009	E035	F021	F024	F022	G033	H003	I008	I008	I023	J008	J008	J023	K003	K005	L003	L005	M004	M004	M006	M008
B204	C069	C077	D010	E038	F021	F024	F026	G033	H033	I008	I015	I023	J019	J023	J024	K005	K005	L003	L005	M004	M006	M009	M008
B205	C070	C031	D007	E033	F025	F025	F012	G043	H023	I023	I016	I023	J016	J007	J025	K002	K006	L005	L005	M008	M002	M005	M008
B206	C071	C059	D009	E036	F025	F025	F022	G043	H034	I023	I017	I023	J020	J008	J026	K003	K006	L005	L005	M008	M004	M006	M008
B207	C072	C077	D010	E039	F025	F025	F026	G043	H035	I023	I018	I023	J021	J023	J027	K005	K006	L005	L005	M008	M006	M009	M008
B208	C073	C032	D008	E031	F010	F020	F012	G024	H014	I012	I019	I024	J002	J012	J014	K002	K004	L004	L005	M003	M007	M005	M009
B209	C074	C060	D010	E034	F010	F020	F022	G024	H030	I012	I020	I024	J004	J020	J015	K003	K004	L004	L005	M003	M008	M006	M009
B210	C075	C078	D011	E037	F010	F020	F026	G024	H036	I012	I021	I024	J018	J024	J017	K005	K004	L004	L005	M003	M009	M009	M009
B211	C076	C032	D008	E032	F021	F026	F012	G037	H019	I017	I022	I024	J006	J012	J022	K002	K005	L005	L005	M004	M007	M005	M009
B212	C077	C060	D010	E035	F021	F026	F022	G037	H034	I017	I023	I024	J008	J020	J023	K003	K005	L005	L005	M004	M008	M006	M009
B213	C078	C078	D011	E038	F021	F026	F026	G037	H037	I017	I024	I024	J019	J024	J024	K005	K005	L005	L005	M004	M009	M009	M009
B214	C079	C032	D008	E033	F025	F027	F012	G044	H026	I026	I025	I024	J016	J012	J025	K002	K006	L006	L005	M008	M007	M005	M009
B215	C080	C060	D010	E036	F025	F027	F022	G044	H038	I026	I026	I024	J020	J020	J026	K003	K006	L006	L005	M008	M008	M006	M009
B216	C081	C078	D011	E039	F025	F027	F026	G044	H039	I026	I027	I024	J021	J024	J027	K005	K006	L006	L005	M008	M009	M009	M009
B217	C036	C033	D005	E040	F013	F014	F013	G015	H011	I009	I001	I025	J014	J009	J014	K004	K004	L001	L006	M005	M001	M005	M007
B218	C037	C061	D006	E041	F013	F014	F023	G015	H028	I009	I003	I025	J022	J018	J015	K005	K004	L001	L006	M005	M003	M006	M007
B219	C039	C079	D008	E042	F013	F014	F027	G015	H040	I009	I009	I025	J025	J025	J017	K006	K004	L001	L006	M005	M005	M009	M007
B220	C040	C033	D005	E041	F023	F015	F013	G031	H016	I014	I005	I025	J015	J009	J022	K004	K005	L002	L006	M006	M001	M005	M007
B221	C041	C061	D006	E043	F023	F015	F023	G031	H032	I014	I007	I025	J023	J018	J023	K005	K005	L002	L006	M006	M003	M006	M007
B222	C043	C079	D008	E044	F023	F015	F027	G031	H041	I014	I010	I025	J026	J025	J024	K006	K005	L002	L006	M006	M005	M009	M007
B223	C045	C033	D005	E042	F027	F018	F013	G042	H022	I021	I011	I025	J017	J009	J025	K004	K006	L004	L006	M009	M001	M005	M007
B224	C047	C061	D006	E044	F027	F018	F023	G042	H036	I021	I012	I025	J024	J018	J026	K005	K006	L004	L006	M009	M003	M006	M007
B225	C049	C079	D008	E045	F027	F018	F027	G042	H042	I021	I013	I025	J027	J025	J027	K006	K006	L004	L006	M009	M005	M009	M007
B226	C064	C034	D007	E040	F013	F016	F013	G020	H012	I010	I002	I026	J014	J010	J014	K004	K004	L002	L006	M005	M002	M005	M008
B227	C065	C062	D009	E041	F013	F016	F023	G020	H029	I010	I004	I026	J022	J019	J015	K005	K004	L002	L006	M005	M004	M006	M008
B228	C066	C080	D010	E042	F013	F016	F027	G020	H041	I010	I014	I026	J025	J026	J017	K006	K004	L002	L006	M005	M006	M009	M008
B229	C067	C034	D007	E041	F023	F024	F013	G035	H017	I015	I006	I026	J015	J010	J022	K004	K005	L003	L006	M006	M002	M005	M008
B230	C068	C062	D009	E043	F023	F024	F023	G035	H033	I015	I008	I026	J023	J019	J023	K005	K005	L003	L006	M006	M004	M006	M008
B231	C069	C080	D010	E044	F023	F024	F027	G035	H043	I015	I015	I026	J026	J026	J024	K006	K005	L003	L006	M006	M006	M009	M008
B232	C070	C034	D007	E042	F027	F025	F013	G044	H024	I024	I016	I026	J017	J010	J025	K004	K006	L005	L006	M009	M002	M005	M008
B233	C071	C062	D009	E044	F027	F025	F023	G044	H037	I024	I017	I026	J024	J019	J026	K005	K006	L005	L006	M009	M004	M006	M008
B234	C072	C080	D010	E045	F027	F025	F027	G044	H044	I024	I018	I026	J027	J026	J027	K006	K006	L005	L006	M009	M006	M009	M008
B235	C073	C035	D008	E040	F013	F020	F013	G027	H015	I013	I019	I027	J014	J013	J014	K004	K004	L004	L006	M005	M007	M005	M009
B236	C074	C063	D010	E041	F013	F020	F023	G027	H031	I013	I020	I027	J022	J021	J015	K005	K004	L004	L006	M005	M008	M006	M009
B237	C075	C081	D011	E042	F013	F020	F027	G027	H042	I013	I021	I027	J025	J027	J017	K006	K004	L004	L006	M005	M009	M009	M009
B238	C076	C035	D008	E041	F023	F026	F013	G039	H020	I018	I022	I027	J015	J013	J022	K004	K005	L005	L006	M006	M007	M005	M009
B239	C077	C063	D010	E043	F023	F026	F023	G039	H035	I018	I023	I027	J023	J021	J023	K005	K005	L005	L006	M006	M008	M006	M009
B240	C078	C081	D011	E044	F023	F026	F027	G039	H044	I018	I024	I027	J026	J027	J024	K006	K005	L005	L006	M006	M009	M009	M009
B241	C079	C035	D008	E042	F027	F027	F013	G045	H027	I027	I025	I027	J017	J013	J025	K004	K006	L006	L006	M009	M007	M005	M009
B242	C080	C063	D010	E044	F027	F027	F023	G045	H039	I027	I026	I027	J024	J021	J026	K005	K006	L006	L006	M009	M008	M006	M009
B243	C081	C081	D011	E045	F027	F027	F027	G045	H045	I027	I027	I027	J027	J027	J027	K006	K006	L006	L006	M009	M009	M009	M009
C001	D001	F001	I001	J001	K001	L001	M001	M001	M001
C002	D002	F005	I001	J002	K002	L001	M001	M002	M003
C003	D002	F002	I002	J001	K001	L002	M001	M002	M003
C004	D003	F006	I002	J002	K002	L002	M003	M002	M004
C005	D001	F003	I005	J003	K002	L002	M001	M001	M001
C006	D002	F007	I005	J004	K003	L002	M001	M002	M003
C007	D002	F004	I006	J003	K002	L003	M001	M002	M003
C008	D004	F006	I004	J006	K002	L002	M004	M004	M004
C009	D002	F001	I003	J005	K001	L001	M002	M003	M001
C010	D003	F005	I003	J006	K002	L001	M003	M002	M004
C011	D003	F002	I004	J005	K001	L002	M002	M003	M004
C012	D003	F008	I006	J004	K003	L003	M003	M004	M002
C013	D002	F003	I007	J007	K002	L002	M002	M001	M003
C014	D003	F007	I007	J008	K003	L002	M003	M002	M004
C015	D003	F004	I008	J007	K002	L003	M002	M003	M004
C016	D004	F008	I008	J008	K003	L003	M004	M004	M004
C017	D005	F001	I009	J011	K001	L001	M007	M001	M005
C018	D005	F003	I010	J012	K002	L002	M007	M001	M005
C019	D001	F009	I011	J009	K004	L004	M001	M001	M001
C020	D002	F009	I012	J010	K004	L004	M002	M001	M003
C021	D005	F009	I013	J013	K004	L004	M007	M001	M005
C022	D006	F002	I014	J011	K001	L002	M007	M003	M006
C023	D006	F004	I015	J012	K002	L003	M007	M003	M006
C024	D002	F010	I016	J009	K004	L005	M001	M003	M002
C025	D003	F010	I017	J010	K004	L005	M002	M003	M004
C026	D006	F010	I018	J013	K004	L005	M007	M003	M006
C027	D005	F011	I019	J001	K001	L004	M001	M005	M007
C028	D007	F011	I020	J005	K001	L004	M002	M005	M008
C029	D008	F011	I021	J011	K001	L004	M007	M005	M009
C030	D005	F012	I022	J003	K002	L005	M001	M005	M007
C031	D007	F012	I023	J007	K002	L005	M002	M005	M008
C032	D008	F012	I024	J012	K002	L005	M007	M005	M009
C033	D005	F013	I025	J009	K004	L006	M001	M005	M007
C034	D007	F013	I026	J010	K004	L006	M002	M005	M008
C035	D008	F013	I027	J013	K004	L006	M007	M005	M009
C036	D005	F014	I001	J014	K004	L001	M001	M007	M005
C037	D006	F014	I003	J015	K004	L001	M003	M007	M006
C038	D007	F005	I009	J016	K002	L001	M005	M002	M008
C039	D008	F014	I009	J017	K004	L001	M005	M007	M009
C040	D005	F015	I005	J022	K005	L002	M001	M007	M005
C041	D006	F015	I007	J023	K005	L002	M003	M007	M006
C042	D007	F007	I010	J020	K003	L002	M005	M002	M008
C043	D008	F015	I010	J024	K005	L002	M005	M007	M009
C044	D002	F017	I011	J018	K005	L004	M001	M002	M003
C045	D005	F018	I011	J025	K006	L004	M001	M007	M005
C046	D003	F017	I012	J019	K005	L004	M003	M002	M004
C047	D006	F018	I012	J026	K006	L004	M003	M007	M006
C048	D007	F017	I013	J021	K005	L004	M005	M002	M008
C049	D008	F018	I013	J027	K006	L004	M005	M007	M009
C050	D009	F006	I014	J016	K002	L002	M004	M006	M008
C051	D009	F008	I015	J020	K003	L003	M004	M006	M008
C052	D003	F021	I016	J018	K005	L005	M004	M002	M003
C053	D004	F021	I017	J019	K005	L005	M004	M004	M004
C054	D009	F021	I018	J021	K005	L005	M004	M006	M008
C055	D006	F019	I019	J002	K002	L004	M006	M007	M003
C056	D009	F019	I020	J006	K002	L004	M006	M008	M004
C057	D010	F019	I021	J016	K002	L004	M006	M009	M008
C058	D006	F022	I022	J004	K003	L005	M006	M007	M003
C059	D009	F022	I023	J008	K003	L005	M006	M008	M004
C060	D010	F022	I024	J020	K003	L005	M006	M009	M008
C061	D006	F023	I025	J018	K005	L006	M006	M007	M003
C062	D009	F023	I026	J019	K005	L006	M006	M008	M004
C063	D010	F023	I027	J021	K005	L006	M006	M009	M008
C064	D007	F016	I002	J014	K004	L002	M002	M008	M005
C065	D009	F016	I004	J015	K004	L002	M004	M008	M006
C066	D010	F016	I014	J017	K004	L002	M006	M008	M009
C067	D007	F024	I006	J022	K005	L003	M002	M008	M005
C068	D009	F024	I008	J023	K005	L003	M004	M008	M006
C069	D010	F024	I015	J024	K005	L003	M006	M008	M009
C070	D007	F025	I016	J025	K006	L005	M002	M008	M005
C071	D009	F025	I017	J026	K006	L005	M004	M008	M006
C072	D010	F025	I018	J027	K006	L005	M006	M008	M009
C073	D008	F020	I019	J014	K004	L004	M005	M007	M009
C074	D010	F020	I020	J015	K004	L004	M006	M008	M009
C075	D011	F020	I021	J017	K004	L004	M009	M009	M009
C076	D008	F026	I022	J022	K005	L005	M005	M007	M009
C077	D010	F026	I023	J023	K005	L005	M006	M008	M009
C078	D011	F026	I024	J024	K005	L005	M009	M009	M009
C079	D008	F027	I025	J025	K006	L006	M005	M007	M009
C080	D010	F027	I026	J026	K006	L006	M006	M008	M009
C081	D011	F027	I027	J027	K006	L006	M009	M009	M009
D001	M001	M001	M001
D002	M002	M001	M003
D003	M002	M003	M004
D004	M004	M004	M004
D005	M007	M001	M005
D006	M007	M003	M006
D007	M002	M005	M008
D008	M007	M005	M009
D009	M008	M004	M006
D010	M008	M006	M009
D011	M009	M009	M009
E001	F001	F001	J001	J001	K001	K001	L001	M001	M001
E002	F002	F003	J001	J002	K001	K002	L002	M003	M001
E003	F004	F004	J002	J002	K002	K002	L003	M003	M003
E004	F005	F005	J007	J007	K002	K002	L001	M002	M002
E005	F006	F007	J007	J008	K002	K003	L002	M004	M002
E006	F008	F008	J008	J008	K003	K003	L003	M004	M004
E007	F001	F005	J005	J003	K001	K002	L001	M001	M002
E008	F006	F003	J003	J006	K002	K002	L002	M004	M001
E009	F002	F007	J005	J004	K001	K003	L002	M003	M002
E010	F004	F008	J006	J004	K002	K003	L003	M003	M004
E011	F001	F014	J011	J009	K001	K004	L001	M001	M007
E012	F005	F014	J012	J010	K002	K004	L001	M002	M007
E013	F014	F014	J013	J013	K004	K004	L001	M007	M007
E014	F002	F015	J011	J018	K001	K005	L002	M003	M007
E015	F006	F015	J012	J019	K002	K005	L002	M004	M007
E016	F016	F003	J009	J016	K004	K002	L002	M008	M001
E017	F016	F007	J010	J020	K004	K003	L002	M008	M002
E018	F016	F015	J013	J021	K004	K005	L002	M008	M007
E019	F011	F009	J001	J014	K001	K004	L004	M005	M001
E020	F011	F017	J005	J022	K001	K005	L004	M005	M002
E021	F011	F018	J011	J025	K001	K006	L004	M005	M007
E022	F019	F009	J003	J015	K002	K004	L004	M006	M001
E023	F019	F017	J007	J023	K002	K005	L004	M006	M002
E024	F019	F018	J012	J026	K002	K006	L004	M006	M007
E025	F020	F009	J009	J017	K004	K004	L004	M009	M001
E026	F020	F017	J010	J024	K004	K005	L004	M009	M002
E027	F020	F018	J013	J027	K004	K006	L004	M009	M007
E028	F004	F024	J016	J018	K002	K005	L003	M003	M008
E029	F008	F024	J020	J019	K003	K005	L003	M004	M008
E030	F024	F024	J021	J021	K005	K005	L003	M008	M008
E031	F012	F010	J002	J014	K002	K004	L005	M005	M003
E032	F012	F021	J006	J022	K002	K005	L005	M005	M004
E033	F012	F025	J016	J025	K002	K006	L005	M005	M008
E034	F022	F010	J004	J015	K003	K004	L005	M006	M003
E035	F022	F021	J008	J023	K003	K005	L005	M006	M004
E036	F022	F025	J020	J026	K003	K006	L005	M006	M008
E037	F026	F010	J018	J017	K005	K004	L005	M009	M003
E038	F026	F021	J019	J024	K005	K005	L005	M009	M004
E039	F026	F025	J021	J027	K005	K006	L005	M009	M008
E040	F013	F013	J014	J014	K004	K004	L006	M005	M005
E041	F013	F023	J015	J022	K004	K005	L006	M005	M006
E042	F013	F027	J017	J025	K004	K006	L006	M005	M009
E043	F023	F023	J023	J023	K005	K005	L006	M006	M006
E044	F023	F027	J024	J026	K005	K006	L006	M006	M009
E045	F027	F027	J027	J027	K006	K006	L006	M009	M009
F001	K001	L001	M001
F002	K001	L002	M003
F003	K002	L002	M001
F004	K002	L003	M003
F005	K002	L001	M002
F006	K002	L002	M004
F007	K003	L002	M002
F008	K003	L003	M004
F009	K004	L004	M001
F010	K004	L005	M003
F011	K001	L004	M005
F012	K002	L005	M005
F013	K004	L006	M005
F014	K004	L001	M007
F015	K005	L002	M007
F016	K004	L002	M008
F017	K005	L004	M002
F018	K006	L004	M007
F019	K002	L004	M006
F020	K004	L004	M009
F021	K005	L005	M004
F022	K003	L005	M006
F023	K005	L006	M006
F024	K005	L003	M008
F025	K006	L005	M008
F026	K005	L005	M009
F027	K006	L006	M009
G001	F001	F001	I001	I001	K001	L001	L001	M001	M001
G002	F005	F003	I001	I002	K002	L001	L002	M001	M002
G003	F007	F007	I002	I002	K003	L002	L002	M002	M002
G004	F002	F002	I007	I007	K001	L002	L002	M003	M003
G005	F006	F004	I007	I008	K002	L002	L003	M003	M004
G006	F008	F008	I008	I008	K003	L003	L003	M004	M004
G007	F001	F002	I003	I005	K001	L001	L002	M003	M001
G008	F005	F004	I003	I006	K002	L001	L003	M003	M002
G009	F006	F003	I005	I004	K002	L002	L002	M001	M004
G010	F007	F008	I004	I006	K003	L002	L003	M004	M002
G011	F014	F009	I001	I019	K004	L001	L004	M001	M007
G012	F014	F010	I003	I022	K004	L001	L005	M003	M007
G013	F001	F011	I009	I011	K001	L001	L004	M005	M001
G014	F005	F012	I009	I016	K002	L001	L005	M005	M002
G015	F014	F013	I009	I025	K004	L001	L006	M005	M007
G016	F016	F009	I005	I020	K004	L002	L004	M001	M008
G017	F016	F010	I007	I023	K004	L002	L005	M003	M008
G018	F002	F011	I010	I012	K001	L002	L004	M005	M003
G019	F006	F012	I010	I017	K002	L002	L005	M005	M004
G020	F016	F013	I010	I026	K004	L002	L006	M005	M008
G021	F019	F003	I011	I014	K002	L004	L002	M001	M006
G022	F020	F009	I011	I021	K004	L004	L004	M001	M009
G023	F019	F004	I012	I015	K002	L004	L003	M003	M006
G024	F020	F010	I012	I024	K004	L004	L005	M003	M009
G025	F011	F011	I013	I013	K001	L004	L004	M005	M005
G026	F019	F012	I013	I018	K002	L004	L005	M005	M006
G027	F020	F013	I013	I027	K004	L004	L006	M005	M009
G028	F015	F017	I002	I019	K005	L002	L004	M002	M007
G029	F015	F021	I004	I022	K005	L002	L005	M004	M007
G030	F007	F022	I014	I016	K003	L002	L005	M006	M002
G031	F015	F023	I014	I025	K005	L002	L006	M006	M007
G032	F024	F017	I006	I020	K005	L003	L004	M002	M008
G033	F024	F021	I008	I023	K005	L003	L005	M004	M008
G034	F008	F022	I015	I017	K003	L003	L005	M006	M004
G035	F024	F023	I015	I026	K005	L003	L006	M006	M008
G036	F026	F017	I016	I021	K005	L005	L004	M002	M009
G037	F026	F021	I017	I024	K005	L005	L005	M004	M009
G038	F022	F022	I018	I018	K003	L005	L005	M006	M006
G039	F026	F023	I018	I027	K005	L005	L006	M006	M009
G040	F018	F018	I019	I019	K006	L004	L004	M007	M007
G041	F018	F025	I020	I022	K006	L004	L005	M008	M007
G042	F018	F027	I021	I025	K006	L004	L006	M009	M007
G043	F025	F025	I023	I023	K006	L005	L005	M008	M008
G044	F025	F027	I024	I026	K006	L005	L006	M009	M008
G045	F027	F027	I027	I027	K006	L006	L006	M009	M009
H001	I001	I001	J001	J001	K001	L001	M001	M001
H002	I002	I007	J002	J007	K002	L002	M002	M003
H003	I008	I008	J008	J008	K003	L003	M004	M004
H004	I001	I003	J002	J003	K002	L001	M001	M003
H005	I002	I005	J001	J005	K001	L002	M002	M001
H006	I006	I008	J006	J007	K002	L003	M002	M004
H007	I004	I007	J004	J008	K003	L002	M004	M003
H008	I006	I006	J005	J005	K001	L003	M002	M002
H009	I003	I003	J004	J004	K003	L001	M003	M003
H010	I005	I004	J006	J003	K002	L002	M001	M004
H011	I001	I009	J014	J009	K004	L001	M001	M005
H012	I002	I010	J014	J010	K004	L002	M002	M005
H013	I019	I011	J001	J011	K001	L004	M007	M001
H014	I019	I012	J002	J012	K002	L004	M007	M003
H015	I019	I013	J014	J013	K004	L004	M007	M005
H016	I005	I014	J015	J009	K004	L002	M001	M006
H017	I006	I015	J015	J010	K004	L003	M002	M006
H018	I022	I016	J005	J011	K001	L005	M007	M002
H019	I022	I017	J006	J012	K002	L005	M007	M004
H020	I022	I018	J015	J013	K004	L005	M007	M006
H021	I011	I020	J016	J003	K002	L004	M001	M008
H022	I011	I021	J017	J009	K004	L004	M001	M009
H023	I016	I023	J016	J007	K002	L005	M002	M008
H024	I016	I024	J017	J010	K004	L005	M002	M009
H025	I025	I025	J011	J011	K001	L006	M007	M007
H026	I025	I026	J016	J012	K002	L006	M007	M008
H027	I025	I027	J017	J013	K004	L006	M007	M009
H028	I003	I009	J022	J018	K005	L001	M003	M005
H029	I004	I010	J022	J019	K005	L002	M004	M005
H030	I020	I012	J004	J020	K003	L004	M008	M003
H031	I020	I013	J022	J021	K005	L004	M008	M005
H032	I007	I014	J023	J018	K005	L002	M003	M006
H033	I008	I015	J023	J019	K005	L003	M004	M006
H034	I023	I017	J008	J020	K003	L005	M008	M004
H035	I023	I018	J023	J021	K005	L005	M008	M006
H036	I012	I021	J024	J018	K005	L004	M003	M009
H037	I017	I024	J024	J019	K005	L005	M004	M009
H038	I026	I026	J020	J020	K003	L006	M008	M008
H039	I026	I027	J024	J021	K005	L006	M008	M009
H040	I009	I009	J025	J025	K006	L001	M005	M005
H041	I014	I010	J025	J026	K006	L002	M006	M005
H042	I021	I013	J025	J027	K006	L004	M009	M005
H043	I015	I015	J026	J026	K006	L003	M006	M006
H044	I024	I018	J026	J027	K006	L005	M009	M006
H045	I027	I027	J027	J027	K006	L006	M009	M009
I001	L001	M001
I002	L002	M002
I003	L001	M003
I004	L002	M004
I005	L002	M001
I006	L003	M002
I007	L002	M003
I008	L003	M004
I009	L001	M005
I010	L002	M005
I011	L004	M001
I012	L004	M003
I013	L004	M005
I014	L002	M006
I015	L003	M006
I016	L005	M002
I017	L005	M004
I018	L005	M006
I019	L004	M007
I020	L004	M008
I021	L004	M009
I022	L005	M007
I023	L005	M008
I024	L005	M009
I025	L006	M007
I026	L006	M008
I027	L006	M009
J001	M001	K001
J002	K002	M003
J003	K002	M001
J004	K003	M003
J005	K001	M002
J006	K002	M004
J007	K002	M002
J008	K003	M004
J009	K004	M001
J010	K004	M002
J011	K001	M007
J012	K002	M007
J013	K004	M007
J014	K004	M005
J015	K004	M006
J016	K002	M008
J017	K004	M009
J018	K005	M003
J019	K005	M004
J020	K003	M008
J021	K005	M008
J022	K005	M005
J023	K005	M006
J024	K005	M009
J025	K006	M005
J026	K006	M006
J027	K006	M009
K001
K002
K003
K004
K005
K006
L001
L002
L003
L004
L005
L006
M001
M002
M003
M004
M005
M006
M007
M008
M009
[truncated: 4 more columns]

## Sheet: 3_Partial motifs table
Rows: induced Columns: partial	A001	A002	A003	A004	A005	A006	A007	A008	A009	A010	A011	A012	A013	A014	A015	A016	A017	A018	A019	A020	A021	A022	A023	A024	A025	A026	A027	A028	A029	A030	A031	A032	A033	A034	A035	A036	A037	A038	A039	A040	A041	A042	A043	A044	A045	A046	A047	A048	A049
A001	0	0	0	0	0	0	0	0	0	0	0	0	0	0	0	0	0	0	0	0	0	0	0	0	0	0	0	0	0	0	0	0	0	0	0	0	0	0	0	0	0	0	0	0	0	0	0	0	0
A002	0	0	0	0	0	0	0	0	0	0	0	0	0	0	0	0	0	0	0	0	0	0	0	0	0	0	0	0	0	0	0	0	0	0	0	0	0	0	0	0	0	0	0	0	0	0	0	0	0
A003	0	0	0	0	0	0	0	0	0	0	0	0	0	0	0	0	0	0	0	0	0	0	0	0	0	0	0	0	0	0	0	0	0	0	0	0	0	0	0	0	0	0	0	0	0	0	0	0	0
A004	0	0	0	0	0	0	0	0	0	0	0	0	0	0	0	0	0	0	0	0	0	0	0	0	0	0	0	0	0	0	0	0	0	0	0	0	0	0	0	0	0	0	0	0	0	0	0	0	0
A005	0	0	0	0	0	0	0	0	0	0	0	0	0	0	0	0	0	0	0	0	0	0	0	0	0	0	0	0	0	0	0	0	0	0	0	0	0	0	0	0	0	0	0	0	0	0	0	0	0
A006	0	0	0	0	0	0	0	0	0	0	0	0	0	0	0	0	0	0	0	0	0	0	0	0	0	0	0	0	0	0	0	0	0	0	0	0	0	0	0	0	0	0	0	0	0	0	0	0	0
A007	0	0	0	0	0	0	0	0	0	0	0	0	0	0	0	0	0	0	0	0	0	0	0	0	0	0	0	0	0	0	0	0	0	0	0	0	0	0	0	0	0	0	0	0	0	0	0	0	0
A008	0	0	0	0	0	0	0	0	0	0	0	0	0	0	0	0	0	0	0	0	0	0	0	0	0	0	0	0	0	0	0	0	0	0	0	0	0	0	0	0	0	0	0	0	0	0	0	0	0
A009	0	0	0	0	0	0	0	0	0	0	0	0	0	0	0	0	0	0	0	0	0	0	0	0	0	0	0	0	0	0	0	0	0	0	0	0	0	0	0	0	0	0	0	0	0	0	0	0	0
A010	0	0	0	0	0	0	0	0	0	0	0	0	0	0	0	0	0	0	0	0	0	0	0	0	0	0	0	0	0	0	0	0	0	0	0	0	0	0	0	0	0	0	0	0	0	0	0	0	0
A011	0	0	0	0	0	0	0	0	0	0	0	0	0	0	0	0	0	0	0	0	0	0	0	0	0	0	0	0	0	0	0	0	0	0	0	0	0	0	0	0	0	0	0	0	0	0	0	0	0
A012	0	0	0	0	0	0	0	0	0	0	0	0	0	0	0	0	0	0	0	0	0	0	0	0	0	0	0	0	0	0	0	0	0	0	0	0	0	0	0	0	0	0	0	0	0	0	0	0	0
A013	0	0	0	0	0	0	0	0	0	0	0	0	0	0	0	0	0	0	0	0	0	0	0	0	0	0	0	0	0	0	0	0	0	0	0	0	0	0	0	0	0	0	0	0	0	0	0	0	0
A014	0	0	0	0	0	0	0	0	0	0	0	0	0	0	0	0	0	0	0	0	0	0	0	0	0	0	0	0	0	0	0	0	0	0	0	0	0	0	0	0	0	0	0	0	0	0	0	0	0
A015	0	0	0	0	0	0	0	0	0	0	0	0	0	0	0	0	0	0	0	0	0	0	0	0	0	0	0	0	0	0	0	0	0	0	0	0	0	0	0	0	0	0	0	0	0	0	0	0	0
A016	0	0	0	0	0	0	0	0	0	0	0	0	0	0	0	0	0	0	0	0	0	0	0	0	0	0	0	0	0	0	0	0	0	0	0	0	0	0	0	0	0	0	0	0	0	0	0	0	0
A017	0	0	0	0	0	0	0	0	0	0	0	0	0	0	0	0	0	0	0	0	0	0	0	0	0	0	0	0	0	0	0	0	0	0	0	0	0	0	0	0	0	0	0	0	0	0	0	0	0
A018	0	0	0	0	0	0	0	0	0	0	0	0	0	0	0	0	0	0	0	0	0	0	0	0	0	0	0	0	0	0	0	0	0	0	0	0	0	0	0	0	0	0	0	0	0	0	0	0	0
A019	0	0	0	0	0	0	0	0	0	0	0	0	0	0	0	0	0	0	0	0	0	0	0	0	0	0	0	0	0	0	0	0	0	0	0	0	0	0	0	0	0	0	0	0	0	0	0	0	0
A020	0	0	0	0	0	0	0	0	0	0	0	0	0	0	0	0	0	0	0	0	0	0	0	0	0	0	0	0	0	0	0	0	0	0	0	0	0	0	0	0	0	0	0	0	0	0	0	0	0
A021	0	0	0	0	0	0	0	0	0	0	0	0	0	0	0	0	0	0	0	0	0	0	0	0	0	0	0	0	0	0	0	0	0	0	0	0	0	0	0	0	0	0	0	0	0	0	0	0	0
A022	0	0	0	0	0	0	0	0	0	0	0	0	0	0	0	0	0	0	0	0	0	0	0	0	0	0	0	0	0	0	0	0	0	0	0	0	0	0	0	0	0	0	0	0	0	0	0	0	0
A023	0	0	0	0	0	0	0	0	0	0	0	0	0	0	0	0	0	0	0	0	0	0	0	0	0	0	0	0	0	0	0	0	0	0	0	0	0	0	0	0	0	0	0	0	0	0	0	0	0
A024	0	0	0	0	0	0	0	0	0	0	0	0	0	0	0	0	0	0	0	0	0	0	0	0	0	0	0	0	0	0	0	0	0	0	0	0	0	0	0	0	0	0	0	0	0	0	0	0	0
A025	0	0	0	0	0	0	0	0	0	0	0	0	0	0	0	0	0	0	0	0	0	0	0	0	0	0	0	0	0	0	0	0	0	0	0	0	0	0	0	0	0	0	0	0	0	0	0	0	0
A026	0	0	0	0	0	0	0	0	0	0	0	0	0	0	0	0	0	0	0	0	0	0	0	0	0	0	0	0	0	0	0	0	0	0	0	0	0	0	0	0	0	0	0	0	0	0	0	0	0
A027	0	0	0	0	0	0	0	0	0	0	0	0	0	0	0	0	0	0	0	0	0	0	0	0	0	0	0	0	0	0	0	0	0	0	0	0	0	0	0	0	0	0	0	0	0	0	0	0	0
A028	0	0	0	0	0	0	0	0	0	0	0	0	0	0	0	0	0	0	0	0	0	0	0	0	0	0	0	0	0	0	0	0	0	0	0	0	0	0	0	0	0	0	0	0	0	0	0	0	0
A029	0	0	0	0	0	0	0	0	0	0	0	0	0	0	0	0	0	0	0	0	0	0	0	0	0	0	0	0	0	0	0	0	0	0	0	0	0	0	0	0	0	0	0	0	0	0	0	0	0
A030	0	0	0	0	0	0	0	0	0	0	0	0	0	0	0	0	0	0	0	0	0	0	0	0	0	0	0	0	0	0	0	0	0	0	0	0	0	0	0	0	0	0	0	0	0	0	0	0	0
A031	0	0	0	0	0	0	0	0	0	0	0	0	0	0	0	0	0	0	0	0	0	0	0	0	0	0	0	0	0	0	0	0	0	0	0	0	0	0	0	0	0	0	0	0	0	0	0	0	0
A032	0	0	0	0	0	0	0	0	0	0	0	0	0	0	0	0	0	0	0	0	0	0	0	0	0	0	0	0	0	0	0	0	0	0	0	0	0	0	0	0	0	0	0	0	0	0	0	0	0
A033	0	0	0	0	0	0	0	0	0	0	0	0	0	0	0	0	0	0	0	0	0	0	0	0	0	0	0	0	0	0	0	0	0	0	0	0	0	0	0	0	0	0	0	0	0	0	0	0	0
A034	0	0	0	0	0	0	0	0	0	0	0	0	0	0	0	0	0	0	0	0	0	0	0	0	0	0	0	0	0	0	0	0	0	0	0	0	0	0	0	0	0	0	0	0	0	0	0	0	0
A035	0	0	0	0	0	0	0	0	0	0	0	0	0	0	0	0	0	0	0	0	0	0	0	0	0	0	0	0	0	0	0	0	0	0	0	0	0	0	0	0	0	0	0	0	0	0	0	0	0
A036	0	0	0	0	0	0	0	0	0	0	0	0	0	0	0	0	0	0	0	0	0	0	0	0	0	0	0	0	0	0	0	0	0	0	0	0	0	0	0	0	0	0	0	0	0	0	0	0	0
A037	0	0	0	0	0	0	0	0	0	0	0	0	0	0	0	0	0	0	0	0	0	0	0	0	0	0	0	0	0	0	0	0	0	0	0	0	0	0	0	0	0	0	0	0	0	0	0	0	0
A038	0	0	0	0	0	0	0	0	0	0	0	0	0	0	0	0	0	0	0	0	0	0	0	0	0	0	0	0	0	0	0	0	0	0	0	0	0	0	0	0	0	0	0	0	0	0	0	0	0
A039	0	0	0	0	0	0	0	0	0	0	0	0	0	0	0	0	0	0	0	0	0	0	0	0	0	0	0	0	0	0	0	0	0	0	0	0	0	0	0	0	0	0	0	0	0	0	0	0	0
A040	0	0	0	0	0	0	0	0	0	0	0	0	0	0	0	0	0	0	0	0	0	0	0	0	0	0	0	0	0	0	0	0	0	0	0	0	0	0	0	0	0	0	0	0	0	0	0	0	0
A041	0	0	0	0	0	0	0	0	0	0	0	0	0	0	0	0	0	0	0	0	0	0	0	0	0	0	0	0	0	0	0	0	0	0	0	0	0	0	0	0	0	0	0	0	0	0	0	0	0
A042	0	0	0	0	0	0	0	0	0	0	0	0	0	0	0	0	0	0	0	0	0	0	0	0	0	0	0	0	0	0	0	0	0	0	0	0	0	0	0	0	0	0	0	0	0	0	0	0	0
A043	0	0	0	0	0	0	0	0	0	0	0	0	0	0	0	0	0	0	0	0	0	0	0	0	0	0	0	0	0	0	0	0	0	0	0	0	0	0	0	0	0	0	0	0	0	0	0	0	0
A044	0	0	0	0	0	0	0	0	0	0	0	0	0	0	0	0	0	0	0	0	0	0	0	0	0	0	0	0	0	0	0	0	0	0	0	0	0	0	0	0	0	0	0	0	0	0	0	0	0
A045	0	0	0	0	0	0	0	0	0	0	0	0	0	0	0	0	0	0	0	0	0	0	0	0	0	0	0	0	0	0	0	0	0	0	0	0	0	0	0	0	0	0	0	0	0	0	0	0	0
A046	0	0	0	0	0	0	0	0	0	0	0	0	0	0	0	0	0	0	0	0	0	0	0	0	0	0	0	0	0	0	0	0	0	0	0	0	0	0	0	0	0	0	0	0	0	0	0	0	0
A047	0	0	0	0	0	0	0	0	0	0	0	0	0	0	0	0	0	0	0	0	0	0	0	0	0	0	0	0	0	0	0	0	0	0	0	0	0	0	0	0	0	0	0	0	0	0	0	0	0
A048	0	0	0	0	0	0	0	0	0	0	0	0	0	0	0	0	0	0	0	0	0	0	0	0	0	0	0	0	0	0	0	0	0	0	0	0	0	0	0	0	0	0	0	0	0	0	0	0	0
A049	0	0	0	0	0	0	0	0	0	0	0	0	0	0	0	0	0	0	0	0	0	0	0	0	0	0	0	0	0	0	0	0	0	0	0	0	0	0	0	0	0	0	0	0	0	0	0	0	0
A050	0	0	0	0	0	0	0	0	0	0	0	0	0	0	0	0	0	0	0	0	0	0	0	0	0	0	0	0	0	0	0	0	0	0	0	0	0	0	0	0	0	0	0	0	0	0	0	0	0
A051	0	0	0	0	0	0	0	0	0	0	0	0	0	0	0	0	0	0	0	0	0	0	0	0	0	0	0	0	0	0	0	0	0	0	0	0	0	0	0	0	0	0	0	0	0	0	0	0	0
A052	0	0	0	0	0	0	0	0	0	0	0	0	0	0	0	0	0	0	0	0	0	0	0	0	0	0	0	0	0	0	0	0	0	0	0	0	0	0	0	0	0	0	0	0	0	0	0	0	0
A053	0	0	0	0	0	0	0	0	0	0	0	0	0	0	0	0	0	0	0	0	0	0	0	0	0	0	0	0	0	0	0	0	0	0	0	0	0	0	0	0	0	0	0	0	0	0	0	0	0
A054	0	0	0	0	0	0	0	0	0	0	0	0	0	0	0	0	0	0	0	0	0	0	0	0	0	0	0	0	0	0	0	0	0	0	0	0	0	0	0	0	0	0	0	0	0	0	0	0	0
A055	0	0	0	0	0	0	0	0	0	0	0	0	0	0	0	0	0	0	0	0	0	0	0	0	0	0	0	0	0	0	0	0	0	0	0	0	0	0	0	0	0	0	0	0	0	0	0	0	0
A056	0	0	0	0	0	0	0	0	0	0	0	0	0	0	0	0	0	0	0	0	0	0	0	0	0	0	0	0	0	0	0	0	0	0	0	0	0	0	0	0	0	0	0	0	0	0	0	0	0
A057	0	0	0	0	0	0	0	0	0	0	0	0	0	0	0	0	0	0	0	0	0	0	0	0	0	0	0	0	0	0	0	0	0	0	0	0	0	0	0	0	0	0	0	0	0	0	0	0	0
A058	0	0	0	0	0	0	0	0	0	0	0	0	0	0	0	0	0	0	0	0	0	0	0	0	0	0	0	0	0	0	0	0	0	0	0	0	0	0	0	0	0	0	0	0	0	0	0	0	0
A059	0	0	0	0	0	0	0	0	0	0	0	0	0	0	0	0	0	0	0	0	0	0	0	0	0	0	0	0	0	0	0	0	0	0	0	0	0	0	0	0	0	0	0	0	0	0	0	0	0
A060	0	0	0	0	0	0	0	0	0	0	0	0	0	0	0	0	0	0	0	0	0	0	0	0	0	0	0	0	0	0	0	0	0	0	0	0	0	0	0	0	0	0	0	0	0	0	0	0	0
A061	0	0	0	0	0	0	0	0	0	0	0	0	0	0	0	0	0	0	0	0	0	0	0	0	0	0	0	0	0	0	0	0	0	0	0	0	0	0	0	0	0	0	0	0	0	0	0	0	0
A062	0	0	0	0	0	0	0	0	0	0	0	0	0	0	0	0	0	0	0	0	0	0	0	0	0	0	0	0	0	0	0	0	0	0	0	0	0	0	0	0	0	0	0	0	0	0	0	0	0
A063	0	0	0	0	0	0	0	0	0	0	0	0	0	0	0	0	0	0	0	0	0	0	0	0	0	0	0	0	0	0	0	0	0	0	0	0	0	0	0	0	0	0	0	0	0	0	0	0	0
A064	0	0	0	0	0	0	0	0	0	0	0	0	0	0	0	0	0	0	0	0	0	0	0	0	0	0	0	0	0	0	0	0	0	0	0	0	0	0	0	0	0	0	0	0	0	0	0	0	0
A065	0	0	0	0	0	0	0	0	0	0	0	0	0	0	0	0	0	0	0	0	0	0	0	0	0	0	0	0	0	0	0	0	0	0	0	0	0	0	0	0	0	0	0	0	0	0	0	0	0
A066	0	0	0	0	0	0	0	0	0	0	0	0	0	0	0	0	0	0	0	0	0	0	0	0	0	0	0	0	0	0	0	0	0	0	0	0	0	0	0	0	0	0	0	0	0	0	0	0	0
A067	0	0	0	0	0	0	0	0	0	0	0	0	0	0	0	0	0	0	0	0	0	0	0	0	0	0	0	0	0	0	0	0	0	0	0	0	0	0	0	0	0	0	0	0	0	0	0	0	0
A068	0	0	0	0	0	0	0	0	0	0	0	0	0	0	0	0	0	0	0	0	0	0	0	0	0	0	0	0	0	0	0	0	0	0	0	0	0	0	0	0	0	0	0	0	0	0	0	0	0
A069	0	0	0	0	0	0	0	0	0	0	0	0	0	0	0	0	0	0	0	0	0	0	0	0	0	0	0	0	0	0	0	0	0	0	0	0	0	0	0	0	0	0	0	0	0	0	0	0	0
A070	0	0	0	0	0	0	0	0	0	0	0	0	0	0	0	0	0	0	0	0	0	0	0	0	0	0	0	0	0	0	0	0	0	0	0	0	0	0	0	0	0	0	0	0	0	0	0	0	0
A071	0	0	0	0	0	0	0	0	0	0	0	0	0	0	0	0	0	0	0	0	0	0	0	0	0	0	0	0	0	0	0	0	0	0	0	0	0	0	0	0	0	0	0	0	0	0	0	0	0
A072	0	0	0	0	0	0	0	0	0	0	0	0	0	0	0	0	0	0	0	0	0	0	0	0	0	0	0	0	0	0	0	0	0	0	0	0	0	0	0	0	0	0	0	0	0	0	0	0	0
A073	0	0	0	0	0	0	0	0	0	0	0	0	0	0	0	0	0	0	0	0	0	0	0	0	0	0	0	0	0	0	0	0	0	0	0	0	0	0	0	0	0	0	0	0	0	0	0	0	0
A074	0	0	0	0	0	0	0	0	0	0	0	0	0	0	0	0	0	0	0	0	0	0	0	0	0	0	0	0	0	0	0	0	0	0	0	0	0	0	0	0	0	0	0	0	0	0	0	0	0
A075	0	0	0	0	0	0	0	0	0	0	0	0	0	0	0	0	0	0	0	0	0	0	0	0	0	0	0	0	0	0	0	0	0	0	0	0	0	0	0	0	0	0	0	0	0	0	0	0	0
A076	0	0	0	0	0	0	0	0	0	0	0	0	0	0	0	0	0	0	0	0	0	0	0	0	0	0	0	0	0	0	0	0	0	0	0	0	0	0	0	0	0	0	0	0	0	0	0	0	0
A077	0	0	0	0	0	0	0	0	0	0	0	0	0	0	0	0	0	0	0	0	0	0	0	0	0	0	0	0	0	0	0	0	0	0	0	0	0	0	0	0	0	0	0	0	0	0	0	0	0
A078	0	0	0	0	0	0	0	0	0	0	0	0	0	0	0	0	0	0	0	0	0	0	0	0	0	0	0	0	0	0	0	0	0	0	0	0	0	0	0	0	0	0	0	0	0	0	0	0	0
A079	0	0	0	0	0	0	0	0	0	0	0	0	0	0	0	0	0	0	0	0	0	0	0	0	0	0	0	0	0	0	0	0	0	0	0	0	0	0	0	0	0	0	0	0	0	0	0	0	0
A080	0	0	0	0	0	0	0	0	0	0	0	0	0	0	0	0	0	0	0	0	0	0	0	0	0	0	0	0	0	0	0	0	0	0	0	0	0	0	0	0	0	0	0	0	0	0	0	0	0
A081	0	0	0	0	0	0	0	0	0	0	0	0	0	0	0	0	0	0	0	0	0	0	0	0	0	0	0	0	0	0	0	0	0	0	0	0	0	0	0	0	0	0	0	0	0	0	0	0	0
A082	0	0	0	0	0	0	0	0	0	0	0	0	0	0	0	0	0	0	0	0	0	0	0	0	0	0	0	0	0	0	0	0	0	0	0	0	0	0	0	0	0	0	0	0	0	0	0	0	0
A083	0	0	0	0	0	0	0	0	0	0	0	0	0	0	0	0	0	0	0	0	0	0	0	0	0	0	0	0	0	0	0	0	0	0	0	0	0	0	0	0	0	0	0	0	0	0	0	0	0
A084	0	0	0	0	0	0	0	0	0	0	0	0	0	0	0	0	0	0	0	0	0	0	0	0	0	0	0	0	0	0	0	0	0	0	0	0	0	0	0	0	0	0	0	0	0	0	0	0	0
A085	0	0	0	0	0	0	0	0	0	0	0	0	0	0	0	0	0	0	0	0	0	0	0	0	0	0	0	0	0	0	0	0	0	0	0	0	0	0	0	0	0	0	0	0	0	0	0	0	0
A086	0	0	0	0	0	0	0	0	0	0	0	0	0	0	0	0	0	0	0	0	0	0	0	0	0	0	0	0	0	0	0	0	0	0	0	0	0	0	0	0	0	0	0	0	0	0	0	0	0
A087	0	0	0	0	0	0	0	0	0	0	0	0	0	0	0	0	0	0	0	0	0	0	0	0	0	0	0	0	0	0	0	0	0	0	0	0	0	0	0	0	0	0	0	0	0	0	0	0	0
A088	0	0	0	0	0	0	0	0	0	0	0	0	0	0	0	0	0	0	0	0	0	0	0	0	0	0	0	0	0	0	0	0	0	0	0	0	0	0	0	0	0	0	0	0	0	0	0	0	0
A089	0	0	0	0	0	0	0	0	0	0	0	0	0	0	0	0	0	0	0	0	0	0	0	0	0	0	0	0	0	0	0	0	0	0	0	0	0	0	0	0	0	0	0	0	0	0	0	0	0
A090	0	0	0	0	0	0	0	0	0	0	0	0	0	0	0	0	0	0	0	0	0	0	0	0	0	0	0	0	0	0	0	0	0	0	0	0	0	0	0	0	0	0	0	0	0	0	0	0	0
A091	0	0	0	0	0	0	0	0	0	0	0	0	0	0	0	0	0	0	0	0	0	0	0	0	0	0	0	0	0	0	0	0	0	0	0	0	0	0	0	0	0	0	0	0	0	0	0	0	0
A092	0	0	0	0	0	0	0	0	0	0	0	0	0	0	0	0	0	0	0	0	0	0	0	0	0	0	0	0	0	0	0	0	0	0	0	0	0	0	0	0	0	0	0	0	0	0	0	0	0
A093	0	0	0	0	0	0	0	0	0	0	0	0	0	0	0	0	0	0	0	0	0	0	0	0	0	0	0	0	0	0	0	0	0	0	0	0	0	0	0	0	0	0	0	0	0	0	0	0	0
A094	0	0	0	0	0	0	0	0	0	0	0	0	0	0	0	0	0	0	0	0	0	0	0	0	0	0	0	0	0	0	0	0	0	0	0	0	0	0	0	0	0	0	0	0	0	0	0	0	0
A095	0	0	0	0	0	0	0	0	0	0	0	0	0	0	0	0	0	0	0	0	0	0	0	0	0	0	0	0	0	0	0	0	0	0	0	0	0	0	0	0	0	0	0	0	0	0	0	0	0
A096	0	0	0	0	0	0	0	0	0	0	0	0	0	0	0	0	0	0	0	0	0	0	0	0	0	0	0	0	0	0	0	0	0	0	0	0	0	0	0	0	0	0	0	0	0	0	0	0	0
A097	0	0	0	0	0	0	0	0	0	0	0	0	0	0	0	0	0	0	0	0	0	0	0	0	0	0	0	0	0	0	0	0	0	0	0	0	0	0	0	0	0	0	0	0	0	0	0	0	0
A098	0	0	0	0	0	0	0	0	0	0	0	0	0	0	0	0	0	0	0	0	0	0	0	0	0	0	0	0	0	0	0	0	0	0	0	0	0	0	0	0	0	0	0	0	0	0	0	0	0
A099	0	0	0	0	0	0	0	0	0	0	0	0	0	0	0	0	0	0	0	0	0	0	0	0	0	0	0	0	0	0	0	0	0	0	0	0	0	0	0	0	0	0	0	0	0	0	0	0	0
A100	0	0	0	0	0	0	0	0	0	0	0	0	0	0	0	0	0	0	0	0	0	0	0	0	0	0	0	0	0	0	0	0	0	0	0	0	0	0	0	0	0	0	0	0	0	0	0	0	0
A101	0	0	0	0	0	0	0	0	0	0	0	0	0	0	0	0	0	0	0	0	0	0	0	0	0	0	0	0	0	0	0	0	0	0	0	0	0	0	0	0	0	0	0	0	0	0	0	0	0
A102	0	0	0	0	0	0	0	0	0	0	0	0	0	0	0	0	0	0	0	0	0	0	0	0	0	0	0	0	0	0	0	0	0	0	0	0	0	0	0	0	0	0	0	0	0	0	0	0	0
A103	0	0	0	0	0	0	0	0	0	0	0	0	0	0	0	0	0	0	0	0	0	0	0	0	0	0	0	0	0	0	0	0	0	0	0	0	0	0	0	0	0	0	0	0	0	0	0	0	0
A104	0	0	0	0	0	0	0	0	0	0	0	0	0	0	0	0	0	0	0	0	0	0	0	0	0	0	0	0	0	0	0	0	0	0	0	0	0	0	0	0	0	0	0	0	0	0	0	0	0
A105	0	0	0	0	0	0	0	0	0	0	0	0	0	0	0	0	0	0	0	0	0	0	0	0	0	0	0	0	0	0	0	0	0	0	0	0	0	0	0	0	0	0	0	0	0	0	0	0	0
A106	0	0	0	0	0	0	0	0	0	0	0	0	0	0	0	0	0	0	0	0	0	0	0	0	0	0	0	0	0	0	0	0	0	0	0	0	0	0	0	0	0	0	0	0	0	0	0	0	0
A107	0	0	0	0	0	0	0	0	0	0	0	0	0	0	0	0	0	0	0	0	0	0	0	0	0	0	0	0	0	0	0	0	0	0	0	0	0	0	0	0	0	0	0	0	0	0	0	0	0
A108	0	0	0	0	0	0	0	0	0	0	0	0	0	0	0	0	0	0	0	0	0	0	0	0	0	0	0	0	0	0	0	0	0	0	0	0	0	0	0	0	0	0	0	0	0	0	0	0	0
A109	0	0	0	0	0	0	0	0	0	0	0	0	0	0	0	0	0	0	0	0	0	0	0	0	0	0	0	0	0	0	0	0	0	0	0	0	0	0	0	0	0	0	0	0	0	0	0	0	0
A110	0	0	0	0	0	0	0	0	0	0	0	0	0	0	0	0	0	0	0	0	0	0	0	0	0	0	0	0	0	0	0	0	0	0	0	0	0	0	0	0	0	0	0	0	0	0	0	0	0
A111	0	0	0	0	0	0	0	0	0	0	0	0	0	0	0	0	0	0	0	0	0	0	0	0	0	0	0	0	0	0	0	0	0	0	0	0	0	0	0	0	0	0	0	0	0	0	0	0	0
A112	0	0	0	0	0	0	0	0	0	0	0	0	0	0	0	0	0	0	0	0	0	0	0	0	0	0	0	0	0	0	0	0	0	0	0	0	0	0	0	0	0	0	0	0	0	0	0	0	0
A113	0	0	0	0	0	0	0	0	0	0	0	0	0	0	0	0	0	0	0	0	0	0	0	0	0	0	0	0	0	0	0	0	0	0	0	0	0	0	0	0	0	0	0	0	0	0	0	0	0
A114	0	0	0	0	0	0	0	0	0	0	0	0	0	0	0	0	0	0	0	0	0	0	0	0	0	0	0	0	0	0	0	0	0	0	0	0	0	0	0	0	0	0	0	0	0	0	0	0	0
A115	0	0	0	0	0	0	0	0	0	0	0	0	0	0	0	0	0	0	0	0	0	0	0	0	0	0	0	0	0	0	0	0	0	0	0	0	0	0	0	0	0	0	0	0	0	0	0	0	0
A116	0	0	0	0	0	0	0	0	0	0	0	0	0	0	0	0	0	0	0	0	0	0	0	0	0	0	0	0	0	0	0	0	0	0	0	0	0	0	0	0	0	0	0	0	0	0	0	0	0
A117	0	0	0	0	0	0	0	0	0	0	0	0	0	0	0	0	0	0	0	0	0	0	0	0	0	0	0	0	0	0	0	0	0	0	0	0	0	0	0	0	0	0	0	0	0	0	0	0	0
A118	0	0	0	0	0	0	0	0	0	0	0	0	0	0	0	0	0	0	0	0	0	0	0	0	0	0	0	0	0	0	0	0	0	0	0	0	0	0	0	0	0	0	0	0	0	0	0	0	0
A119	0	0	0	0	0	0	0	0	0	0	0	0	0	0	0	0	0	0	0	0	0	0	0	0	0	0	0	0	0	0	0	0	0	0	0	0	0	0	0	0	0	0	0	0	0	0	0	0	0
A120	0	0	0	0	0	0	0	0	0	0	0	0	0	0	0	0	0	0	0	0	0	0	0	0	0	0	0	0	0	0	0	0	0	0	0	0	0	0	0	0	0	0	0	0	0	0	0	0	0
A121	0	0	0	0	0	0	0	0	0	0	0	0	0	0	0	0	0	0	0	0	0	0	0	0	0	0	0	0	0	0	0	0	0	0	0	0	0	0	0	0	0	0	0	0	0	0	0	0	0
A122	0	0	0	0	0	0	0	0	0	0	0	0	0	0	0	0	0	0	0	0	0	0	0	0	0	0	0	0	0	0	0	0	0	0	0	0	0	0	0	0	0	0	0	0	0	0	0	0	0
A123	0	0	0	0	0	0	0	0	0	0	0	0	0	0	0	0	0	0	0	0	0	0	0	0	0	0	0	0	0	0	0	0	0	0	0	0	0	0	0	0	0	0	0	0	0	0	0	0	0
A124	0	0	0	0	0	0	0	0	0	0	0	0	0	0	0	0	0	0	0	0	0	0	0	0	0	0	0	0	0	0	0	0	0	0	0	0	0	0	0	0	0	0	0	0	0	0	0	0	0
A125	0	0	0	0	0	0	0	0	0	0	0	0	0	0	0	0	0	0	0	0	0	0	0	0	0	0	0	0	0	0	0	0	0	0	0	0	0	0	0	0	0	0	0	0	0	0	0	0	0
A126	0	0	0	0	0	0	0	0	0	0	0	0	0	0	0	0	0	0	0	0	0	0	0	0	0	0	0	0	0	0	0	0	0	0	0	0	0	0	0	0	0	0	0	0	0	0	0	0	0
A127	0	0	0	0	0	0	0	0	0	0	0	0	0	0	0	0	0	0	0	0	0	0	0	0	0	0	0	0	0	0	0	0	0	0	0	0	0	0	0	0	0	0	0	0	0	0	0	0	0
A128	0	0	0	0	0	0	0	0	0	0	0	0	0	0	0	0	0	0	0	0	0	0	0	0	0	0	0	0	0	0	0	0	0	0	0	0	0	0	0	0	0	0	0	0	0	0	0	0	0
A129	0	0	0	0	0	0	0	0	0	0	0	0	0	0	0	0	0	0	0	0	0	0	0	0	0	0	0	0	0	0	0	0	0	0	0	0	0	0	0	0	0	0	0	0	0	0	0	0	0
A130	0	0	0	0	0	0	0	0	0	0	0	0	0	0	0	0	0	0	0	0	0	0	0	0	0	0	0	0	0	0	0	0	0	0	0	0	0	0	0	0	0	0	0	0	0	0	0	0	0
A131	0	0	0	0	0	0	0	0	0	0	0	0	0	0	0	0	0	0	0	0	0	0	0	0	0	0	0	0	0	0	0	0	0	0	0	0	0	0	0	0	0	0	0	0	0	0	0	0	0
A132	0	0	0	0	0	0	0	0	0	0	0	0	0	0	0	0	0	0	0	0	0	0	0	0	0	0	0	0	0	0	0	0	0	0	0	0	0	0	0	0	0	0	0	0	0	0	0	0	0
A133	0	0	0	0	0	0	0	0	0	0	0	0	0	0	0	0	0	0	0	0	0	0	0	0	0	0	0	0	0	0	0	0	0	0	0	0	0	0	0	0	0	0	0	0	0	0	0	0	0
A134	0	0	0	0	0	0	0	0	0	0	0	0	0	0	0	0	0	0	0	0	0	0	0	0	0	0	0	0	0	0	0	0	0	0	0	0	0	0	0	0	0	0	0	0	0	0	0	0	0
A135	0	0	0	0	0	0	0	0	0	0	0	0	0	0	0	0	0	0	0	0	0	0	0	0	0	0	0	0	0	0	0	0	0	0	0	0	0	0	0	0	0	0	0	0	0	0	0	0	0
A136	0	0	0	0	0	0	0	0	0	0	0	0	0	0	0	0	0	0	0	0	0	0	0	0	0	0	0	0	0	0	0	0	0	0	0	0	0	0	0	0	0	0	0	0	0	0	0	0	0
A137	0	0	0	0	0	0	0	0	0	0	0	0	0	0	0	0	0	0	0	0	0	0	0	0	0	0	0	0	0	0	0	0	0	0	0	0	0	0	0	0	0	0	0	0	0	0	0	0	0
A138	0	0	0	0	0	0	0	0	0	0	0	0	0	0	0	0	0	0	0	0	0	0	0	0	0	0	0	0	0	0	0	0	0	0	0	0	0	0	0	0	0	0	0	0	0	0	0	0	0
B001	6	0	0	0	1	0	0	0	0	0	0	0	0	0	0	0	1	0	0	0	0	0	0	0	0	0	0	0	0	0	0	0	0	0	0	0	0	0	0	0	0	0	0	0	0	0	0	0	0
B002	0	2	0	0	0	1	0	0	0	0	0	0	0	0	0	0	0	0	0	0	0	0	0	0	0	0	0	0	0	0	0	0	0	0	0	1	0	0	0	0	0	0	0	0	0	0	0	0	0
B003	0	0	2	0	0	0	0	1	0	0	0	0	0	0	0	0	0	0	0	0	0	0	0	0	0	0	0	0	0	0	0	0	0	0	0	0	0	0	0	0	0	0	0	0	0	0	0	0	0
B004	0	0	0	0	1	0	0	0	0	0	0	0	1	0	0	0	0	0	0	1	0	0	0	0	0	0	0	0	0	0	0	0	0	0	0	0	0	0	0	0	0	0	0	0	0	0	0	0	0
B005	0	0	0	0	1	0	0	0	0	0	2	0	0	0	0	0	0	0	0	0	0	0	0	0	0	0	0	0	0	0	0	1	0	0	0	0	0	0	0	0	0	0	0	0	0	0	0	0	0
B006	0	0	0	0	0	0	1	0	0	0	0	2	0	0	0	0	0	0	0	0	0	0	0	0	0	0	0	0	0	0	0	0	0	0	0	0	0	0	0	0	0	0	0	0	0	0	0	0	0
B007	0	0	0	0	0	1	0	0	0	0	0	0	0	1	0	0	0	0	0	0	0	0	0	0	0	0	0	0	0	0	0	0	0	0	0	0	0	0	0	0	0	0	0	0	0	0	0	0	0
B008	0	0	0	0	0	0	0	0	2	0	0	0	0	0	1	0	0	0	0	0	0	0	0	0	0	0	0	0	0	0	0	0	0	0	0	0	0	0	0	0	0	0	0	0	0	0	0	0	0
B009	0	0	0	0	0	0	0	0	0	0	0	0	1	0	0	3	0	0	0	0	0	0	0	0	0	0	0	0	0	0	0	0	0	0	0	0	0	0	0	0	0	0	0	0	0	0	0	0	0
B010	0	0	0	0	1	0	0	0	0	0	0	0	1	0	0	0	0	0	0	0	0	0	0	0	1	0	0	0	0	0	0	0	0	0	0	0	0	0	0	0	0	0	0	0	0	0	0	0	0
B011	0	0	0	0	0	0	1	0	0	0	0	0	0	1	0	0	0	0	0	0	0	0	0	0	0	0	0	0	0	0	0	0	0	0	0	0	0	0	0	0	0	0	0	0	0	0	0	0	0
B012	0	2	0	0	0	0	1	0	0	0	0	0	0	0	0	0	0	0	0	0	0	0	0	0	0	0	1	0	0	0	0	0	0	0	0	0	0	0	0	0	0	0	0	0	0	0	0	0	0
B013	0	0	0	0	0	0	0	0	0	0	2	0	0	0	1	0	0	0	0	0	0	0	0	0	0	0	0	0	0	0	0	0	0	0	0	0	0	0	0	0	0	0	0	0	0	0	0	0	0
B014	0	0	0	0	1	0	0	0	2	0	0	0	0	0	0	0	0	0	0	0	0	1	0	0	0	0	0	0	0	0	0	0	0	0	0	0	0	0	0	0	0	0	0	0	0	0	0	0	0
B015	0	0	0	0	0	1	0	0	0	2	0	0	0	0	0	0	0	0	0	0	0	0	0	0	0	0	0	0	0	0	0	0	0	0	0	0	0	0	0	0	0	0	0	0	0	0	0	0	0
B016	0	0	0	0	0	0	0	0	0	0	0	0	1	0	1	0	0	0	0	0	0	0	0	0	0	0	0	0	0	0	0	0	0	0	0	0	0	0	0	0	0	0	0	0	0	0	0	0	0
B017	0	2	0	0	1	0	0	0	0	0	0	0	0	0	0	0	0	1	0	0	0	0	0	0	0	0	0	0	0	0	0	0	0	0	0	0	0	0	0	0	0	0	0	0	0	0	0	0	0
B018	0	0	2	0	0	0	1	0	0	0	0	0	0	0	0	0	0	0	0	0	0	0	0	0	0	0	0	0	0	0	0	0	0	0	0	0	1	0	0	0	0	0	0	0	0	0	0	0	0
B019	0	0	0	6	0	0	0	1	0	0	0	0	0	0	0	0	0	0	0	0	0	0	0	0	0	0	0	0	0	0	0	0	0	0	0	0	0	0	0	0	0	0	0	0	0	0	0	0	0
B020	0	0	0	0	0	0	1	0	2	0	0	0	0	0	0	0	0	0	0	0	1	0	0	0	0	0	0	0	0	0	0	0	0	0	0	0	0	0	0	0	0	0	0	0	0	0	0	0	0
B021	0	0	0	0	0	1	0	0	0	0	0	0	1	0	0	0	0	0	0	0	0	0	0	0	0	0	0	0	0	0	0	0	1	0	0	0	0	0	0	0	0	0	0	0	0	0	0	0	0
B022	0	0	0	0	0	0	0	1	0	0	0	0	0	1	0	0	0	0	0	0	0	0	0	0	0	0	0	0	0	0	0	0	0	0	0	0	0	0	0	0	0	0	0	0	0	0	0	0	0
B023	0	0	0	0	0	0	0	1	0	2	0	0	0	0	0	0	0	0	0	0	0	0	0	0	0	0	0	0	0	0	0	0	0	0	0	0	0	0	0	0	0	0	0	0	0	0	0	0	0
B024	0	0	0	0	0	0	0	0	0	2	0	0	0	0	1	0	0	0	0	0	0	0	0	0	0	0	0	0	0	0	0	0	0	0	0	0	0	0	0	0	0	0	0	0	0	0	0	0	0
B025	0	0	0	0	0	0	0	0	0	0	0	0	0	1	1	0	0	0	0	0	0	0	0	0	0	0	0	0	0	0	0	0	0	0	0	0	0	0	0	0	0	0	0	0	0	0	0	0	0
B026	0	0	0	0	0	1	0	0	0	0	2	0	0	0	0	0	0	0	0	0	0	0	0	0	0	0	0	0	0	0	0	0	0	1	0	0	0	0	0	0	0	0	0	0	0	0	0	0	0
B027	0	0	0	0	0	0	0	1	0	0	0	2	0	0	0	0	0	0	0	0	0	0	0	0	0	0	0	0	0	0	0	0	0	0	0	0	0	0	0	0	0	0	0	0	0	0	0	0	0
B028	0	0	2	0	0	1	0	0	0	0	0	0	0	0	0	0	0	0	0	0	0	0	0	0	0	0	0	0	0	0	0	0	0	0	0	0	0	1	0	0	0	0	0	0	0	0	0	0	0
B029	0	0	0	0	0	0	0	0	0	0	0	2	0	0	1	0	0	0	0	0	0	0	0	0	0	0	0	0	0	0	0	0	0	0	0	0	0	0	0	0	0	0	0	0	0	0	0	0	0
B030	0	0	0	0	0	0	1	0	0	0	0	0	1	0	0	0	0	0	0	0	0	0	1	0	0	0	0	0	0	0	0	0	0	0	0	0	0	0	0	0	0	0	0	0	0	0	0	0	0
B031	0	0	0	0	0	0	0	1	0	0	0	0	0	1	0	0	0	0	0	0	0	0	0	0	0	0	0	0	0	0	0	0	0	0	0	0	0	0	0	0	0	0	0	0	0	0	0	0	0
B032	0	0	0	0	0	0	0	0	0	0	0	0	0	1	0	3	0	0	0	0	0	0	0	0	0	0	0	0	0	0	0	0	0	0	0	0	0	0	0	0	0	0	0	0	0	0	0	0	0
B033	0	0	0	0	0	0	0	0	0	0	0	0	0	0	0	0	1	0	0	0	0	1	0	0	0	0	0	0	2	0	0	0	0	0	0	0	0	0	0	0	0	0	0	0	0	0	0	0	0
B034	0	0	0	0	0	0	0	0	0	0	0	0	0	0	0	0	0	1	0	0	0	0	1	0	0	0	0	0	0	1	0	0	0	0	0	0	0	0	0	0	0	0	0	0	0	0	0	0	0
B035	0	0	0	0	0	0	0	0	0	0	0	0	0	0	0	0	1	0	0	1	0	0	0	0	0	1	0	0	0	0	0	0	0	0	0	0	0	0	0	0	0	0	0	0	0	0	0	0	0
B036	0	0	0	0	0	0	0	0	0	0	0	0	0	0	0	0	0	1	0	0	1	0	0	0	0	0	0	1	0	0	0	0	0	0	0	0	0	0	0	0	0	0	0	0	0	0	0	0	0
B037	0	0	0	0	0	0	0	0	0	0	0	0	0	0	0	0	0	0	2	0	0	0	0	1	0	0	0	0	0	0	1	0	0	0	0	0	0	0	0	0	0	0	0	0	0	0	0	0	0
B038	0	0	0	0	0	0	0	0	0	0	0	0	0	0	0	0	0	0	0	1	0	0	0	0	0	0	0	0	0	0	0	0	0	0	0	0	0	0	0	0	0	0	0	0	0	0	0	0	0
B039	0	0	0	0	0	0	0	0	0	0	0	0	0	0	0	0	0	0	0	0	1	0	0	0	0	0	0	0	0	0	0	0	0	0	0	0	0	0	0	0	0	0	0	0	0	0	0	0	0
B040	0	0	0	0	0	0	0	0	0	0	0	0	0	0	0	0	0	0	0	0	0	1	0	0	0	0	0	0	0	0	0	0	0	0	0	0	0	0	0	0	0	0	0	0	0	0	0	0	0
B041	0	0	0	0	0	0	0	0	0	0	0	0	0	0	0	0	0	0	0	0	0	0	1	0	0	0	0	0	0	0	0	0	0	0	0	0	0	0	0	0	0	0	0	0	0	0	0	0	0
B042	0	0	0	0	0	0	0	0	0	0	0	0	0	0	0	0	0	0	0	0	0	0	0	1	0	0	0	0	0	0	0	0	0	0	0	0	0	0	0	0	0	0	0	0	0	0	0	0	0
B043	0	0	0	0	0	0	0	0	0	0	0	0	0	0	0	0	1	0	0	0	0	0	0	0	0	0	0	0	0	0	0	1	0	0	0	0	0	0	0	0	0	0	0	2	0	0	0	0	0
B044	0	0	0	0	0	0	0	0	0	0	0	0	0	0	0	0	0	0	0	0	0	0	0	0	1	0	0	0	0	0	0	0	0	0	0	0	0	0	0	0	0	0	0	0	0	0	0	0	0
B045	0	0	0	0	0	0	0	0	0	0	0	0	0	0	0	0	0	0	0	0	0	0	0	0	0	1	0	0	0	0	0	0	0	0	0	0	0	0	0	0	0	0	0	0	0	0	0	0	0
B046	0	0	0	0	0	0	0	0	0	0	0	0	0	0	0	0	0	0	0	0	0	1	0	0	0	0	0	0	0	0	0	0	0	0	0	0	0	0	0	0	0	0	0	0	0	0	0	0	0
B047	0	0	0	0	0	0	0	0	0	0	0	0	0	0	0	0	0	0	0	0	0	0	0	0	0	0	1	0	0	0	0	0	0	0	0	0	0	0	0	0	0	0	0	0	0	0	0	0	0
B048	0	0	0	0	0	0	0	0	0	0	0	0	0	0	0	0	0	0	0	0	0	0	0	0	0	0	0	1	0	0	0	0	0	0	0	0	0	0	0	0	0	0	0	0	0	0	0	0	0
B049	0	0	0	0	0	0	0	0	0	0	0	0	0	0	0	0	0	0	0	0	0	0	0	0	0	0	0	0	2	0	0	0	0	0	0	0	0	0	0	0	0	0	0	0	0	0	0	0	0
B050	0	0	0	0	0	0	0	0	0	0	0	0	0	0	0	0	0	0	0	0	0	0	0	0	0	0	0	0	0	1	0	0	0	0	0	0	0	0	0	0	0	0	0	0	0	0	0	0	0
B051	0	0	0	0	0	0	0	0	0	0	0	0	0	0	0	0	0	0	0	0	0	0	0	0	0	0	0	0	0	0	1	0	0	0	0	0	0	0	0	0	0	0	0	0	0	0	0	0	0
B052	0	0	0	0	0	0	0	0	0	0	0	0	0	0	0	0	0	0	0	0	0	0	0	0	0	0	0	0	0	0	0	1	0	0	0	0	0	0	0	0	0	0	0	0	0	0	0	0	0
B053	0	0	0	0	0	0	0	0	0	0	0	0	0	0	0	0	0	0	0	0	0	0	0	0	0	0	0	0	0	0	0	0	1	0	0	0	0	0	0	0	0	0	0	0	0	0	0	0	0
B054	0	0	0	0	0	0	0	0	0	0	0	0	0	0	0	0	0	0	0	0	0	0	0	0	1	0	0	0	0	0	0	0	0	0	0	0	0	0	0	0	0	0	0	0	0	0	0	0	0
B055	0	0	0	0	0	0	0	0	0	0	0	0	0	0	0	0	0	0	0	0	0	0	0	0	0	0	0	0	0	0	0	0	0	1	0	0	0	0	0	0	0	0	0	0	0	0	0	0	0
B056	0	0	0	0	0	0	0	0	0	0	0	0	0	0	0	0	0	0	0	0	0	0	0	0	0	0	0	0	0	0	0	0	0	0	1	0	0	0	0	0	0	0	0	0	0	0	0	0	0
B057	0	0	0	0	0	0	0	0	0	0	0	0	0	0	0	0	0	0	0	0	0	0	0	0	0	0	0	0	0	0	0	0	0	0	0	1	0	0	0	0	0	0	0	0	0	0	0	0	0
B058	0	0	0	0	0	0	0	0	0	0	0	0	0	0	0	0	0	0	0	0	0	0	0	0	0	0	0	0	0	0	0	0	0	0	0	0	1	0	0	0	0	0	0	0	0	0	0	0	0
B059	0	0	0	0	0	0	0	0	0	0	0	0	0	0	0	0	0	0	0	0	0	0	0	0	0	0	1	0	0	0	0	0	0	0	0	0	0	0	0	0	0	0	0	0	0	0	0	0	0
B060	0	0	0	0	0	0	0	0	0	0	0	0	0	0	0	0	0	0	0	0	0	0	0	0	0	0	0	0	0	0	0	0	0	0	0	0	0	1	0	0	0	0	0	0	0	0	0	0	0
B061	0	0	0	0	0	0	0	0	0	0	0	0	0	0	0	0	0	0	0	0	0	0	0	0	0	0	0	0	0	0	0	0	0	0	0	0	0	0	1	0	0	0	0	0	0	0	0	0	0
B062	0	0	0	0	0	0	0	0	0	0	0	0	0	0	0	0	0	1	0	0	0	0	0	0	0	0	0	0	0	0	0	0	1	0	0	0	0	0	0	0	0	0	0	0	1	0	0	0	0
B063	0	0	0	0	0	0	0	0	0	0	0	0	0	0	0	0	0	0	0	0	0	0	0	0	0	0	0	0	0	0	0	0	0	1	0	0	0	0	0	0	0	0	0	0	0	0	0	0	0
B064	0	0	0	0	0	0	0	0	0	0	0	0	0	0	0	0	0	0	0	0	0	0	0	0	0	0	0	0	0	0	0	0	0	0	0	0	0	0	0	1	0	0	0	0	0	0	0	0	0
B065	0	0	0	0	0	0	0	0	0	0	0	0	0	0	0	0	0	0	0	0	0	0	1	0	0	0	0	0	0	0	0	0	0	0	0	0	0	0	0	0	0	0	0	0	0	0	0	0	0
B066	0	0	0	0	0	0	0	0	0	0	0	0	0	0	0	0	0	0	0	0	0	0	0	0	0	0	0	0	0	0	0	0	0	0	0	0	0	1	0	0	0	0	0	0	0	0	0	0	0
B067	0	0	0	0	0	0	0	0	0	0	0	0	0	0	0	0	0	0	0	0	0	0	0	0	0	0	0	0	0	0	0	0	0	0	0	0	0	0	0	0	1	0	0	0	0	0	0	0	0
B068	0	0	0	0	0	0	0	0	0	0	0	0	0	0	0	0	0	0	0	0	0	0	0	0	0	0	0	0	0	1	0	0	0	0	0	0	0	0	0	0	0	0	0	0	0	0	0	0	0
B069	0	0	0	0	0	0	0	0	0	0	0	0	0	0	0	0	0	0	0	0	0	0	0	0	0	0	0	0	0	0	0	0	0	0	0	0	0	0	0	0	0	2	0	0	0	0	0	0	0
B070	0	0	0	0	0	0	0	0	0	0	0	0	0	0	0	0	0	0	0	0	0	0	0	0	0	0	0	0	0	0	0	0	0	0	0	0	0	0	0	0	0	0	1	0	0	0	0	0	0
B071	0	0	0	0	0	0	0	0	0	0	0	0	0	0	0	0	1	0	0	0	0	0	0	0	1	1	0	0	0	0	0	0	0	0	0	0	0	0	0	0	0	0	0	0	0	0	0	0	0
B072	0	0	0	0	0	0	0	0	0	0	0	0	0	0	0	0	0	0	0	0	0	0	0	0	0	0	0	0	0	0	0	1	0	0	0	0	0	0	0	0	0	0	0	0	0	0	0	0	0
B073	0	0	0	0	0	0	0	0	0	0	0	0	0	0	0	0	0	0	0	0	0	0	0	0	0	0	0	0	0	0	0	0	0	0	0	0	0	0	0	0	0	0	0	2	0	0	0	0	0
B074	0	0	0	0	0	0	0	0	0	0	0	0	0	0	0	0	0	0	0	1	0	0	0	0	0	0	0	0	0	0	0	0	0	0	0	0	0	0	0	0	0	0	0	0	0	0	0	0	0
B075	0	0	0	0	0	0	0	0	0	0	0	0	0	0	0	0	0	0	0	0	0	0	0	0	0	0	0	0	0	0	0	0	0	0	0	1	0	0	0	0	0	0	0	0	0	0	0	0	0
B076	0	0	0	0	0	0	0	0	0	0	0	0	0	0	0	0	0	0	0	0	0	0	0	0	0	0	0	0	0	0	0	0	0	0	0	0	0	0	0	0	0	0	0	0	1	0	0	0	0
B077	0	0	0	0	0	0	0	0	0	0	0	0	0	0	0	0	0	0	0	0	0	0	0	0	0	1	0	0	0	0	0	0	0	0	0	0	0	0	0	0	0	0	0	0	0	0	0	0	0
B078	0	0	0	0	0	0	0	0	0	0	0	0	0	0	0	0	0	0	0	0	0	0	0	0	0	0	0	0	0	0	0	0	0	0	0	0	0	0	0	1	0	0	0	0	0	0	0	0	0
B079	0	0	0	0	0	0	0	0	0	0	0	0	0	0	0	0	0	0	0	0	0	0	0	0	0	0	0	0	0	0	0	0	0	0	0	0	0	0	0	0	0	0	0	0	0	1	0	0	0
B080	0	0	0	0	0	0	0	0	0	0	0	0	0	0	0	0	0	1	0	0	0	0	0	0	0	0	0	0	0	0	0	0	0	1	0	0	0	0	0	1	0	0	0	0	0	0	0	0	0
B081	0	0	0	0	0	0	0	0	0	0	0	0	0	0	0	0	0	0	0	0	0	0	0	0	0	0	0	0	0	0	0	0	1	0	0	0	0	0	0	0	0	0	0	0	0	0	0	0	0
B082	0	0	0	0	0	0	0	0	0	0	0	0	0	0	0	0	0	0	0	0	0	0	0	0	0	0	0	0	0	0	0	0	0	0	0	0	0	0	0	0	0	0	0	0	1	0	0	0	0
B083	0	0	0	0	0	0	0	0	0	0	0	0	0	0	0	0	0	0	0	0	1	0	0	0	0	0	0	0	0	0	0	0	0	0	0	0	0	0	0	0	0	0	0	0	0	0	0	0	0
B084	0	0	0	0	0	0	0	0	0	0	0	0	0	0	0	0	0	0	0	0	0	0	0	0	0	0	0	0	0	0	0	0	0	0	0	0	1	0	0	0	0	0	0	0	0	0	0	0	0
B085	0	0	0	0	0	0	0	0	0	0	0	0	0	0	0	0	0	0	0	0	0	0	0	0	0	0	0	0	0	0	0	0	0	0	0	0	0	0	0	0	0	0	0	0	0	0	2	0	0
B086	0	0	0	0	0	0	0	0	0	0	0	0	0	0	0	0	0	0	0	0	0	0	0	0	0	0	0	1	0	0	0	0	0	0	0	0	0	0	0	0	0	0	0	0	0	0	0	0	0
B087	0	0	0	0	0	0	0	0	0	0	0	0	0	0	0	0	0	0	0	0	0	0	0	0	0	0	0	0	0	0	0	0	0	0	0	0	0	0	0	0	1	0	0	0	0	0	0	0	0
B088	0	0	0	0	0	0	0	0	0	0	0	0	0	0	0	0	0	0	0	0	0	0	0	0	0	0	0	0	0	0	0	0	0	0	0	0	0	0	0	0	0	0	0	0	0	0	0	1	0
B089	0	0	0	0	0	0	0	0	0	0	0	0	0	0	0	0	0	0	2	0	0	0	0	0	0	0	0	0	0	0	0	0	0	0	1	0	0	0	0	0	0	0	0	0	0	1	0	0	0
B090	0	0	0	0	0	0	0	0	0	0	0	0	0	0	0	0	0	0	0	0	0	0	0	0	0	0	0	0	0	0	0	0	0	0	1	0	0	0	0	0	0	0	0	0	0	0	0	0	0
B091	0	0	0	0	0	0	0	0	0	0	0	0	0	0	0	0	0	0	0	0	0	0	0	0	0	0	0	0	0	0	0	0	0	0	0	0	0	0	0	0	0	0	0	0	0	1	0	0	0
B092	0	0	0	0	0	0	0	0	0	0	0	0	0	0	0	0	0	0	0	0	0	0	0	1	0	0	0	0	0	0	0	0	0	0	0	0	0	0	0	0	0	0	0	0	0	0	0	0	0
B093	0	0	0	0	0	0	0	0	0	0	0	0	0	0	0	0	0	0	0	0	0	0	0	0	0	0	0	0	0	0	0	0	0	0	0	0	0	0	1	0	0	0	0	0	0	0	0	0	0
B094	0	0	0	0	0	0	0	0	0	0	0	0	0	0	0	0	0	0	0	0	0	0	0	0	0	0	0	0	0	0	0	0	0	0	0	0	0	0	0	0	0	0	0	0	0	0	0	1	0
B095	0	0	0	0	0	0	0	0	0	0	0	0	0	0	0	0	0	0	0	0	0	0	0	0	0	0	0	0	0	0	1	0	0	0	0	0	0	0	0	0	0	0	0	0	0	0	0	0	0
B096	0	0	0	0	0	0	0	0	0	0	0	0	0	0	0	0	0	0	0	0	0	0	0	0	0	0	0	0	0	0	0	0	0	0	0	0	0	0	0	0	0	0	1	0	0	0	0	0	0
B097	0	0	0	0	0	0	0	0	0	0	0	0	0	0	0	0	0	0	0	0	0	0	0	0	0	0	0	0	0	0	0	0	0	0	0	0	0	0	0	0	0	0	0	0	0	0	0	0	2
B098	0	0	0	0	0	0	0	0	0	0	0	0	0	0	0	0	0	0	0	0	0	0	0	0	1	0	1	0	0	1	0	0	0	0	0	0	0	0	0	0	0	0	0	0	0	0	0	0	0
B099	0	0	0	0	0	0	0	0	0	0	0	0	0	0	0	0	0	0	0	0	0	0	0	0	0	0	0	0	0	0	0	0	0	1	0	0	0	1	0	0	0	2	0	0	0	0	0	0	0
B100	0	0	0	0	0	0	0	0	0	0	0	0	0	0	0	0	0	0	0	0	0	0	0	0	0	0	0	0	0	0	0	1	0	0	0	1	0	0	0	1	0	0	0	0	0	0	0	0	0
B101	0	0	0	0	0	0	0	0	0	0	0	0	0	0	0	0	0	0	0	0	0	0	0	0	0	0	0	0	0	0	0	0	1	0	0	0	1	0	0	0	1	0	0	0	0	0	0	0	0
B102	0	0	0	0	0	0	0	0	0	0	0	0	0	0	0	0	0	0	0	0	0	0	0	0	0	0	0	0	0	0	0	0	0	0	1	0	0	0	1	0	0	0	1	0	0	0	0	0	0
B103	0	0	0	0	0	0	0	0	0	0	0	0	0	0	0	0	0	0	0	0	0	0	0	0	0	0	0	0	0	0	0	0	0	0	0	0	0	0	0	0	0	0	0	0	0	0	0	0	0
B104	0	0	0	0	0	0	0	0	0	0	0	0	0	0	0	0	0	0	0	0	0	0	0	0	0	0	0	0	0	0	0	0	0	0	0	0	0	0	0	0	0	0	0	0	0	0	0	0	0
B105	0	0	0	0	0	0	0	0	0	0	0	0	0	0	0	0	0	0	0	0	0	0	0	0	0	0	0	0	0	0	0	0	0	0	0	0	0	0	0	0	0	0	0	0	0	0	0	0	0
B106	0	0	0	0	0	0	0	0	0	0	0	0	0	0	0	0	0	0	0	0	0	0	0	0	0	0	0	0	0	0	0	0	0	0	0	0	0	0	0	0	0	0	0	0	0	0	0	0	0
B107	0	0	0	0	0	0	0	0	0	0	0	0	0	0	0	0	0	0	0	0	0	0	0	0	0	0	0	0	0	0	0	0	0	0	0	0	0	0	0	0	0	0	0	0	0	0	0	0	0
B108	0	0	0	0	0	0	0	0	0	0	0	0	0	0	0	0	0	0	0	1	0	0	0	0	0	0	0	0	0	0	0	0	0	0	0	1	0	0	0	0	0	0	0	0	1	0	0	0	0
B109	0	0	0	0	0	0	0	0	0	0	0	0	0	0	0	0	0	0	0	0	0	0	0	0	0	0	0	0	0	0	0	0	0	0	0	0	0	0	0	0	0	0	0	0	0	0	0	0	0
B110	0	0	0	0	0	0	0	0	0	0	0	0	0	0	0	0	0	0	0	0	0	0	0	0	0	0	0	0	0	0	0	0	0	0	0	0	0	0	0	0	0	0	0	0	0	0	0	0	0
B111	0	0	0	0	0	0	0	0	0	0	0	0	0	0	0	0	0	0	0	0	0	0	0	0	0	0	0	0	0	0	0	0	0	0	0	0	0	0	0	0	0	0	0	0	0	0	0	0	0
B112	0	0	0	0	0	0	0	0	0	0	0	0	0	0	0	0	0	0	0	0	0	0	0	0	0	0	0	0	0	0	0	0	0	0	0	0	0	0	0	0	0	0	0	0	0	0	0	0	0
B113	0	0	0	0	0	0	0	0	0	0	0	0	0	0	0	0	0	0	0	0	0	0	0	0	0	0	0	0	0	0	0	0	0	0	0	0	0	0	0	0	0	0	0	0	0	0	0	0	0
B114	0	0	0	0	0	0	0	0	0	0	0	0	0	0	0	0	0	0	0	0	0	0	0	0	0	0	0	0	0	0	0	0	0	0	0	0	0	0	0	0	0	0	0	0	0	0	0	0	0
B115	0	0	0	0	0	0	0	0	0	0	0	0	0	0	0	0	0	0	0	0	0	0	0	0	0	0	0	0	0	0	0	0	0	0	0	0	0	0	0	0	0	0	0	0	0	0	0	0	0
B116	0	0	0	0	0	0	0	0	0	0	0	0	0	0	0	0	0	0	0	0	0	0	0	0	0	0	0	0	0	0	0	0	0	0	0	0	0	0	0	0	0	0	0	0	0	0	0	0	0
B117	0	0	0	0	0	0	0	0	0	0	0	0	0	0	0	0	0	0	0	0	0	0	0	0	0	0	0	0	0	0	0	0	0	0	0	0	0	0	0	0	0	0	0	0	0	0	0	0	0
B118	0	0	0	0	0	0	0	0	0	0	0	0	0	0	0	0	0	0	0	0	0	0	0	0	0	0	0	0	0	0	0	0	0	0	0	0	0	0	0	0	0	0	0	0	0	0	0	0	0
B119	0	0	0	0	0	0	0	0	0	0	0	0	0	0	0	0	0	0	0	0	0	0	0	0	0	0	0	0	0	0	0	0	0	0	0	0	0	0	0	0	0	0	0	0	0	0	0	0	0
B120	0	0	0	0	0	0	0	0	0	0	0	0	0	0	0	0	0	0	0	0	0	0	0	0	0	0	0	0	0	0	0	0	0	0	0	0	0	0	0	0	0	0	0	0	0	0	0	0	0
B121	0	0	0	0	0	0	0	0	0	0	0	0	0	0	0	0	0	0	0	0	0	0	0	0	0	0	0	0	0	0	0	0	0	0	0	0	0	0	0	0	0	0	0	0	0	0	0	0	0
B122	0	0	0	0	0	0	0	0	0	0	0	0	0	0	0	0	0	0	0	0	0	0	0	0	0	0	0	0	0	0	0	0	0	0	0	0	0	0	0	0	0	0	0	0	0	0	0	0	0
B123	0	0	0	0	0	0	0	0	0	0	0	0	0	0	0	0	0	0	0	0	0	0	0	0	0	0	0	0	0	0	0	0	0	0	0	0	0	0	0	0	0	0	0	0	0	0	0	0	0
B124	0	0	0	0	0	0	0	0	0	0	0	0	0	0	0	0	0	0	0	0	0	0	0	0	0	0	0	0	0	0	0	0	0	0	0	0	0	0	0	0	0	0	0	0	0	0	0	0	0
B125	0	0	0	0	0	0	0	0	0	0	0	0	0	0	0	0	0	0	0	0	0	0	0	0	0	0	0	0	0	0	0	0	0	0	0	0	0	0	0	0	0	0	0	0	0	0	0	0	0
B126	0	0	0	0	0	0	0	0	0	0	0	0	0	0	0	0	0	0	0	0	0	0	0	0	0	0	0	0	0	0	0	0	0	0	0	0	0	0	0	0	0	0	0	0	0	0	0	0	0
B127	0	0	0	0	0	0	0	0	0	0	0	0	0	0	0	0	0	0	0	0	1	0	0	0	0	0	0	0	0	0	0	0	0	0	0	0	1	0	0	0	0	0	0	0	0	0	2	0	0
B128	0	0	0	0	0	0	0	0	0	0	0	0	0	0	0	0	0	0	0	0	0	0	0	0	0	0	0	0	0	0	0	0	0	0	0	0	0	0	0	0	0	0	0	0	0	0	0	0	0
B129	0	0	0	0	0	0	0	0	0	0	0	0	0	0	0	0	0	0	0	0	0	0	0	0	0	0	0	0	0	0	0	0	0	0	0	0	0	0	0	0	0	0	0	0	0	0	0	0	0
B130	0	0	0	0	0	0	0	0	0	0	0	0	0	0	0	0	0	0	0	0	0	0	0	0	0	0	0	0	0	0	0	0	0	0	0	0	0	0	0	0	0	0	0	0	0	0	0	0	0
B131	0	0	0	0	0	0	0	0	0	0	0	0	0	0	0	0	0	0	0	0	0	0	0	0	0	0	0	0	0	0	0	0	0	0	0	0	0	0	0	0	0	0	0	0	0	0	0	0	0
B132	0	0	0	0	0	0	0	0	0	0	0	0	0	0	0	0	0	0	0	0	0	0	0	0	0	0	0	0	0	0	0	0	0	0	0	0	0	0	0	0	0	0	0	0	0	0	0	0	0
B133	0	0	0	0	0	0	0	0	0	0	0	0	0	0	0	0	0	0	0	0	0	0	0	0	0	0	0	0	0	0	0	0	0	0	0	0	0	0	0	0	0	0	0	0	0	0	0	0	0
B134	0	0	0	0	0	0	0	0	0	0	0	0	0	0	0	0	0	0	0	0	0	0	0	0	0	0	0	0	0	0	0	0	0	0	0	0	0	0	0	0	0	0	0	0	0	0	0	0	0
B135	0	0	0	0	0	0	0	0	0	0	0	0	0	0	0	0	0	0	0	0	0	0	0	0	0	0	0	0	0	0	0	0	0	0	0	0	0	0	0	0	0	0	0	0	0	0	0	0	0
B136	0	0	0	0	0	0	0	0	0	0	0	0	0	0	0	0	0	0	0	0	0	1	0	0	0	0	1	1	0	0	0	0	0	0	0	0	0	0	0	0	0	0	0	0	0	0	0	0	0
B137	0	0	0	0	0	0	0	0	0	0	0	0	0	0	0	0	0	0	0	0	0	0	0	0	0	0	0	0	0	0	0	0	0	0	0	0	0	0	0	0	0	0	0	0	0	0	0	0	0
B138	0	0	0	0	0	0	0	0	0	0	0	0	0	0	0	0	0	0	0	0	0	0	0	0	0	0	0	0	0	0	0	0	0	0	0	0	0	0	0	0	0	0	0	0	0	0	0	0	0
B139	0	0	0	0	0	0	0	0	0	0	0	0	0	0	0	0	0	0	0	0	0	0	0	0	0	0	0	0	0	0	0	0	0	0	0	0	0	0	0	0	0	0	0	0	0	0	0	0	0
B140	0	0	0	0	0	0	0	0	0	0	0	0	0	0	0	0	0	0	0	0	0	0	0	0	0	0	0	0	0	0	0	0	0	0	0	0	0	0	0	0	0	0	0	0	0	0	0	0	0
B141	0	0	0	0	0	0	0	0	0	0	0	0	0	0	0	0	0	0	0	0	0	0	0	0	0	0	0	0	0	0	0	0	0	0	0	0	0	0	0	0	0	0	0	0	0	0	0	0	0
B142	0	0	0	0	0	0	0	0	0	0	0	0	0	0	0	0	0	0	0	0	0	0	0	0	0	0	0	0	0	0	0	0	0	0	0	0	0	0	0	0	0	0	0	0	0	0	0	0	0
B143	0	0	0	0	0	0	0	0	0	0	0	0	0	0	0	0	0	0	0	0	0	0	0	0	0	0	0	0	0	0	0	0	0	0	0	0	0	0	0	0	0	0	0	0	0	0	0	0	0
B144	0	0	0	0	0	0	0	0	0	0	0	0	0	0	0	0	0	0	0	0	0	0	0	0	0	0	0	0	0	0	0	0	0	0	0	0	0	0	0	0	0	0	0	0	0	0	0	0	0
B145	0	0	0	0	0	0	0	0	0	0	0	0	0	0	0	0	0	0	0	0	0	0	1	0	0	0	0	0	0	0	0	0	0	0	0	0	0	1	0	0	1	0	0	0	0	0	0	0	0
B146	0	0	0	0	0	0	0	0	0	0	0	0	0	0	0	0	0	0	0	0	0	0	0	0	0	0	0	0	0	0	0	0	0	0	0	0	0	0	0	0	0	0	0	0	0	0	0	0	0
B147	0	0	0	0	0	0	0	0	0	0	0	0	0	0	0	0	0	0	0	0	0	0	0	0	0	0	0	0	0	0	0	0	0	0	0	0	0	0	0	0	0	0	0	0	0	0	0	0	0
B148	0	0	0	0	0	0	0	0	0	0	0	0	0	0	0	0	0	0	0	0	0	0	0	0	0	0	0	0	0	0	0	0	0	0	0	0	0	0	0	0	0	0	0	0	0	0	0	0	0
B149	0	0	0	0	0	0	0	0	0	0	0	0	0	0	0	0	0	0	0	0	0	0	0	0	0	0	0	0	0	0	0	0	0	0	0	0	0	0	0	0	0	0	0	0	0	0	0	0	0
B150	0	0	0	0	0	0	0	0	0	0	0	0	0	0	0	0	0	0	0	0	0	0	0	0	0	0	0	0	0	0	0	0	0	0	0	0	0	0	0	0	0	0	0	0	0	0	0	0	0
B151	0	0	0	0	0	0	0	0	0	0	0	0	0	0	0	0	0	0	0	0	0	0	0	0	0	0	0	0	0	0	0	0	0	0	0	0	0	0	0	0	0	0	0	0	0	0	0	0	0
B152	0	0	0	0	0	0	0	0	0	0	0	0	0	0	0	0	0	0	0	0	0	0	0	0	0	0	0	0	0	0	0	0	0	0	0	0	0	0	0	0	0	0	0	0	0	0	0	0	0
B153	0	0	0	0	0	0	0	0	0	0	0	0	0	0	0	0	0	0	0	0	0	0	0	0	0	0	0	0	0	0	0	0	0	0	0	0	0	0	0	0	0	0	0	0	0	0	0	0	0
B154	0	0	0	0	0	0	0	0	0	0	0	0	0	0	0	0	0	0	0	0	0	0	0	1	0	0	0	0	0	0	0	0	0	0	0	0	0	0	1	0	0	0	0	0	0	0	0	1	0
B155	0	0	0	0	0	0	0	0	0	0	0	0	0	0	0	0	0	0	0	0	0	0	0	0	0	0	0	0	0	0	0	0	0	0	0	0	0	0	0	0	0	0	0	0	0	0	0	0	0
B156	0	0	0	0	0	0	0	0	0	0	0	0	0	0	0	0	0	0	0	0	0	0	0	0	0	0	0	0	0	0	0	0	0	0	0	0	0	0	0	0	0	0	0	0	0	0	0	0	0
B157	0	0	0	0	0	0	0	0	0	0	0	0	0	0	0	0	0	0	0	0	0	0	0	0	0	0	0	0	0	0	0	0	0	0	0	0	0	0	0	0	0	0	0	0	0	0	0	0	0
B158	0	0	0	0	0	0	0	0	0	0	0	0	0	0	0	0	0	0	0	0	0	0	0	0	0	0	0	0	0	0	0	0	0	0	0	0	0	0	0	0	0	0	0	0	0	0	0	0	0
B159	0	0	0	0	0	0	0	0	0	0	0	0	0	0	0	0	0	0	0	0	0	0	0	0	0	0	0	0	0	0	0	0	0	0	0	0	0	0	0	0	0	0	0	0	0	0	0	0	0
B160	0	0	0	0	0	0	0	0	0	0	0	0	0	0	0	0	0	0	0	0	0	0	0	0	0	0	0	0	0	0	0	0	0	0	0	0	0	0	0	0	0	0	0	0	0	0	0	0	0
B161	0	0	0	0	0	0	0	0	0	0	0	0	0	0	0	0	0	0	0	0	0	0	0	0	0	0	0	0	0	0	0	0	0	0	0	0	0	0	0	0	0	0	0	0	0	0	0	0	0
B162	0	0	0	0	0	0	0	0	0	0	0	0	0	0	0	0	0	0	0	0	0	0	0	0	0	0	0	0	0	0	0	0	0	0	0	0	0	0	0	0	0	0	0	0	0	0	0	0	0
B163	0	0	0	0	0	0	0	0	0	0	0	0	0	0	0	0	1	1	2	0	0	0	0	0	0	0	0	0	0	0	0	0	0	0	0	0	0	0	0	0	0	0	0	0	0	0	0	0	0
B164	0	0	0	0	0	0	0	0	0	0	0	0	0	0	0	0	0	0	0	1	1	0	0	1	0	0	0	0	0	0	0	0	0	0	0	0	0	0	0	0	0	0	0	0	0	0	0	0	0
B165	0	0	0	0	0	0	0	0	0	0	0	0	0	0	0	0	0	0	0	0	0	0	0	0	0	1	0	1	0	0	1	0	0	0	0	0	0	0	0	0	0	0	0	0	0	0	0	0	0
B166	0	0	0	0	0	0	0	0	0	0	0	0	0	0	0	0	0	0	0	0	0	0	0	0	0	0	0	0	0	0	0	1	1	0	1	0	0	0	0	0	0	0	0	0	0	0	0	0	0
B167	0	0	0	0	0	0	0	0	0	0	0	0	0	0	0	0	0	0	0	0	0	0	0	0	0	0	0	0	0	0	0	0	0	0	0	1	1	0	1	0	0	0	0	0	0	0	0	0	0
B168	0	0	0	0	0	0	0	0	0	0	0	0	0	0	0	0	0	0	0	0	0	0	0	0	0	0	0	0	0	0	0	0	0	0	0	0	0	0	0	1	1	0	1	0	0	0	0	0	0
B169	0	0	0	0	0	0	0	0	0	0	0	0	0	0	0	0	0	0	0	0	0	0	0	0	0	0	0	0	0	0	0	0	0	0	0	0	0	0	0	0	0	0	0	2	1	1	0	0	0
B170	0	0	0	0	0	0	0	0	0	0	0	0	0	0	0	0	0	0	0	0	0	0	0	0	0	0	0	0	0	0	0	0	0	0	0	0	0	0	0	0	0	0	0	0	1	0	2	1	0
B171	0	0	0	0	0	0	0	0	0	0	0	0	0	0	0	0	0	0	0	0	0	0	0	0	0	0	0	0	0	0	0	0	0	0	0	0	0	0	0	0	0	0	0	0	0	1	0	1	2
B172	0	0	0	0	0	0	0	0	0	0	0	0	0	0	0	0	0	0	0	0	0	0	0	0	1	0	0	0	0	0	0	0	0	1	1	0	0	0	0	0	0	0	0	0	0	0	0	0	0
B173	0	0	0	0	0	0	0	0	0	0	0	0	0	0	0	0	0	0	0	0	0	0	0	0	0	0	0	0	0	0	0	0	0	0	0	0	0	0	0	0	0	0	0	0	0	0	0	0	0
B174	0	0	0	0	0	0	0	0	0	0	0	0	0	0	0	0	0	0	0	0	0	0	0	0	0	0	0	0	0	0	0	0	0	0	0	0	0	0	0	0	0	0	0	0	0	0	0	0	0
B175	0	0	0	0	0	0	0	0	0	0	0	0	0	0	0	0	0	0	0	0	0	0	0	0	0	0	0	0	0	0	0	0	0	0	0	0	0	0	0	0	0	0	0	0	0	0	0	0	0
B176	0	0	0	0	0	0	0	0	0	0	0	0	0	0	0	0	0	0	0	0	0	0	0	0	0	0	0	0	0	0	0	0	0	0	0	0	0	0	0	0	0	0	0	0	0	0	0	0	0
B177	0	0	0	0	0	0	0	0	0	0	0	0	0	0	0	0	0	0	0	0	0	0	0	0	0	0	0	0	0	0	0	0	0	0	0	0	0	0	0	0	0	0	0	0	0	0	0	0	0
B178	0	0	0	0	0	0	0	0	0	0	0	0	0	0	0	0	0	0	0	0	0	0	0	0	0	0	0	0	0	0	0	0	0	0	0	0	0	0	0	0	0	0	0	0	0	0	0	0	0
B179	0	0	0	0	0	0	0	0	0	0	0	0	0	0	0	0	0	0	0	0	0	0	0	0	0	0	0	0	0	0	0	0	0	0	0	0	0	0	0	0	0	0	0	0	0	0	0	0	0
B180	0	0	0	0	0	0	0	0	0	0	0	0	0	0	0	0	0	0	0	0	0	0	0	0	0	0	0	0	0	0	0	0	0	0	0	0	0	0	0	0	0	0	0	0	0	0	0	0	0
B181	0	0	0	0	0	0	0	0	0	0	0	0	0	0	0	0	0	0	0	0	0	0	0	0	0	1	0	0	0	0	0	0	0	0	0	0	0	0	0	1	0	0	0	0	0	1	0	0	0
B182	0	0	0	0	0	0	0	0	0	0	0	0	0	0	0	0	0	0	0	0	0	0	0	0	0	0	0	0	0	0	0	0	0	0	0	0	0	0	0	0	0	0	0	0	0	0	0	0	0
B183	0	0	0	0	0	0	0	0	0	0	0	0	0	0	0	0	0	0	0	0	0	0	0	0	0	0	0	0	0	0	0	0	0	0	0	0	0	0	0	0	0	0	0	0	0	0	0	0	0
B184	0	0	0	0	0	0	0	0	0	0	0	0	0	0	0	0	0	0	0	0	0	0	0	0	0	0	0	0	0	0	0	0	0	0	0	0	0	0	0	0	0	0	0	0	0	0	0	0	0
B185	0	0	0	0	0	0	0	0	0	0	0	0	0	0	0	0	0	0	0	0	0	0	0	0	0	0	0	0	0	0	0	0	0	0	0	0	0	0	0	0	0	0	0	0	0	0	0	0	0
B186	0	0	0	0	0	0	0	0	0	0	0	0	0	0	0	0	0	0	0	0	0	0	0	0	0	0	0	0	0	0	0	0	0	0	0	0	0	0	0	0	0	0	0	0	0	0	0	0	0
B187	0	0	0	0	0	0	0	0	0	0	0	0	0	0	0	0	0	0	0	0	0	0	0	0	0	0	0	0	0	0	0	0	0	0	0	0	0	0	0	0	0	0	0	0	0	0	0	0	0
B188	0	0	0	0	0	0	0	0	0	0	0	0	0	0	0	0	0	0	0	0	0	0	0	0	0	0	0	0	0	0	0	0	0	0	0	0	0	0	0	0	0	0	0	0	0	0	0	0	0
B189	0	0	0	0	0	0	0	0	0	0	0	0	0	0	0	0	0	0	0	0	0	0	0	0	0	0	0	0	0	0	0	0	0	0	0	0	0	0	0	0	0	0	0	0	0	0	0	0	0
B190	0	0	0	0	0	0	0	0	0	0	0	0	0	0	0	0	0	0	0	0	0	1	1	1	0	0	0	0	0	0	0	0	0	0	0	0	0	0	0	0	0	0	0	0	0	0	0	0	0
B191	0	0	0	0	0	0	0	0	0	0	0	0	0	0	0	0	0	0	0	0	0	0	0	0	0	0	0	0	0	0	0	0	0	0	0	0	0	0	0	0	0	0	0	0	0	0	0	0	0
B192	0	0	0	0	0	0	0	0	0	0	0	0	0	0	0	0	0	0	0	0	0	0	0	0	0	0	0	0	0	0	0	0	0	0	0	0	0	0	0	0	0	0	0	0	0	0	0	0	0
B193	0	0	0	0	0	0	0	0	0	0	0	0	0	0	0	0	0	0	0	0	0	0	0	0	0	0	0	0	0	0	0	0	0	0	0	0	0	0	0	0	0	0	0	0	0	0	0	0	0
B194	0	0	0	0	0	0	0	0	0	0	0	0	0	0	0	0	0	0	0	0	0	0	0	0	0	0	0	0	0	0	0	0	0	0	0	0	0	0	0	0	0	0	0	0	0	0	0	0	0
B195	0	0	0	0	0	0	0	0	0	0	0	0	0	0	0	0	0	0	0	0	0	0	0	0	0	0	0	0	0	0	0	0	0	0	0	0	0	0	0	0	0	0	0	0	0	0	0	0	0
B196	0	0	0	0	0	0	0	0	0	0	0	0	0	0	0	0	0	0	0	0	0	0	0	0	0	0	0	0	0	0	0	0	0	0	0	0	0	0	0	0	0	0	0	0	0	0	0	0	0
B197	0	0	0	0	0	0	0	0	0	0	0	0	0	0	0	0	0	0	0	0	0	0	0	0	0	0	0	0	0	0	0	0	0	0	0	0	0	0	0	0	0	0	0	0	0	0	0	0	0
B198	0	0	0	0	0	0	0	0	0	0	0	0	0	0	0	0	0	0	0	0	0	0	0	0	0	0	0	0	0	0	0	0	0	0	0	0	0	0	0	0	0	0	0	0	0	0	0	0	0
B199	0	0	0	0	0	0	0	0	0	0	0	0	0	0	0	0	0	0	0	0	0	0	0	0	0	0	1	0	0	0	0	0	0	0	0	0	0	1	1	0	0	0	0	0	0	0	0	0	0
B200	0	0	0	0	0	0	0	0	0	0	0	0	0	0	0	0	0	0	0	0	0	0	0	0	0	0	0	0	0	0	0	0	0	0	0	0	0	0	0	0	0	0	0	0	0	0	0	0	0
B201	0	0	0	0	0	0	0	0	0	0	0	0	0	0	0	0	0	0	0	0	0	0	0	0	0	0	0	0	0	0	0	0	0	0	0	0	0	0	0	0	0	0	0	0	0	0	0	0	0
B202	0	0	0	0	0	0	0	0	0	0	0	0	0	0	0	0	0	0	0	0	0	0	0	0	0	0	0	0	0	0	0	0	0	0	0	0	0	0	0	0	0	0	0	0	0	0	0	0	0
B203	0	0	0	0	0	0	0	0	0	0	0	0	0	0	0	0	0	0	0	0	0	0	0	0	0	0	0	0	0	0	0	0	0	0	0	0	0	0	0	0	0	0	0	0	0	0	0	0	0
B204	0	0	0	0	0	0	0	0	0	0	0	0	0	0	0	0	0	0	0	0	0	0	0	0	0	0	0	0	0	0	0	0	0	0	0	0	0	0	0	0	0	0	0	0	0	0	0	0	0
B205	0	0	0	0	0	0	0	0	0	0	0	0	0	0	0	0	0	0	0	0	0	0	0	0	0	0	0	0	0	0	0	0	0	0	0	0	0	0	0	0	0	0	0	0	0	0	0	0	0
B206	0	0	0	0	0	0	0	0	0	0	0	0	0	0	0	0	0	0	0	0	0	0	0	0	0	0	0	0	0	0	0	0	0	0	0	0	0	0	0	0	0	0	0	0	0	0	0	0	0
B207	0	0	0	0	0	0	0	0	0	0	0	0	0	0	0	0	0	0	0	0	0	0	0	0	0	0	0	0	0	0	0	0	0	0	0	0	0	0	0	0	0	0	0	0	0	0	0	0	0
B208	0	0	0	0	0	0	0	0	0	0	0	0	0	0	0	0	0	0	0	0	0	0	0	0	0	0	0	1	0	0	0	0	0	0	0	0	0	0	0	0	1	0	0	0	0	0	0	1	0
B209	0	0	0	0	0	0	0	0	0	0	0	0	0	0	0	0	0	0	0	0	0	0	0	0	0	0	0	0	0	0	0	0	0	0	0	0	0	0	0	0	0	0	0	0	0	0	0	0	0
B210	0	0	0	0	0	0	0	0	0	0	0	0	0	0	0	0	0	0	0	0	0	0	0	0	0	0	0	0	0	0	0	0	0	0	0	0	0	0	0	0	0	0	0	0	0	0	0	0	0
B211	0	0	0	0	0	0	0	0	0	0	0	0	0	0	0	0	0	0	0	0	0	0	0	0	0	0	0	0	0	0	0	0	0	0	0	0	0	0	0	0	0	0	0	0	0	0	0	0	0
B212	0	0	0	0	0	0	0	0	0	0	0	0	0	0	0	0	0	0	0	0	0	0	0	0	0	0	0	0	0	0	0	0	0	0	0	0	0	0	0	0	0	0	0	0	0	0	0	0	0
B213	0	0	0	0	0	0	0	0	0	0	0	0	0	0	0	0	0	0	0	0	0	0	0	0	0	0	0	0	0	0	0	0	0	0	0	0	0	0	0	0	0	0	0	0	0	0	0	0	0
B214	0	0	0	0	0	0	0	0	0	0	0	0	0	0	0	0	0	0	0	0	0	0	0	0	0	0	0	0	0	0	0	0	0	0	0	0	0	0	0	0	0	0	0	0	0	0	0	0	0
B215	0	0	0	0	0	0	0	0	0	0	0	0	0	0	0	0	0	0	0	0	0	0	0	0	0	0	0	0	0	0	0	0	0	0	0	0	0	0	0	0	0	0	0	0	0	0	0	0	0
B216	0	0	0	0	0	0	0	0	0	0	0	0	0	0	0	0	0	0	0	0	0	0	0	0	0	0	0	0	0	0	0	0	0	0	0	0	0	0	0	0	0	0	0	0	0	0	0	0	0
B217	0	0	0	0	0	0	0	0	0	0	0	0	0	0	0	0	0	0	0	0	0	0	0	0	0	0	0	0	2	1	1	0	0	0	0	0	0	0	0	0	0	0	0	0	0	0	0	0	0
B218	0	0	0	0	0	0	0	0	0	0	0	0	0	0	0	0	0	0	0	0	0	0	0	0	0	0	0	0	0	0	0	0	0	0	0	0	0	0	0	0	0	0	0	0	0	0	0	0	0
B219	0	0	0	0	0	0	0	0	0	0	0	0	0	0	0	0	0	0	0	0	0	0	0	0	0	0	0	0	0	0	0	0	0	0	0	0	0	0	0	0	0	0	0	0	0	0	0	0	0
B220	0	0	0	0	0	0	0	0	0	0	0	0	0	0	0	0	0	0	0	0	0	0	0	0	0	0	0	0	0	0	0	0	0	0	0	0	0	0	0	0	0	0	0	0	0	0	0	0	0
B221	0	0	0	0	0	0	0	0	0	0	0	0	0	0	0	0	0	0	0	0	0	0	0	0	0	0	0	0	0	0	0	0	0	0	0	0	0	0	0	0	0	0	0	0	0	0	0	0	0
B222	0	0	0	0	0	0	0	0	0	0	0	0	0	0	0	0	0	0	0	0	0	0	0	0	0	0	0	0	0	0	0	0	0	0	0	0	0	0	0	0	0	0	0	0	0	0	0	0	0
B223	0	0	0	0	0	0	0	0	0	0	0	0	0	0	0	0	0	0	0	0	0	0	0	0	0	0	0	0	0	0	0	0	0	0	0	0	0	0	0	0	0	0	0	0	0	0	0	0	0
B224	0	0	0	0	0	0	0	0	0	0	0	0	0	0	0	0	0	0	0	0	0	0	0	0	0	0	0	0	0	0	0	0	0	0	0	0	0	0	0	0	0	0	0	0	0	0	0	0	0
B225	0	0	0	0	0	0	0	0	0	0	0	0	0	0	0	0	0	0	0	0	0	0	0	0	0	0	0	0	0	0	0	0	0	0	0	0	0	0	0	0	0	0	0	0	0	0	0	0	0
B226	0	0	0	0	0	0	0	0	0	0	0	0	0	0	0	0	0	0	0	0	0	0	0	0	0	0	0	0	0	1	0	0	0	0	0	0	0	0	0	0	0	2	1	0	0	0	0	0	0
B227	0	0	0	0	0	0	0	0	0	0	0	0	0	0	0	0	0	0	0	0	0	0	0	0	0	0	0	0	0	0	0	0	0	0	0	0	0	0	0	0	0	0	0	0	0	0	0	0	0
B228	0	0	0	0	0	0	0	0	0	0	0	0	0	0	0	0	0	0	0	0	0	0	0	0	0	0	0	0	0	0	0	0	0	0	0	0	0	0	0	0	0	0	0	0	0	0	0	0	0
B229	0	0	0	0	0	0	0	0	0	0	0	0	0	0	0	0	0	0	0	0	0	0	0	0	0	0	0	0	0	0	0	0	0	0	0	0	0	0	0	0	0	0	0	0	0	0	0	0	0
B230	0	0	0	0	0	0	0	0	0	0	0	0	0	0	0	0	0	0	0	0	0	0	0	0	0	0	0	0	0	0	0	0	0	0	0	0	0	0	0	0	0	0	0	0	0	0	0	0	0
B231	0	0	0	0	0	0	0	0	0	0	0	0	0	0	0	0	0	0	0	0	0	0	0	0	0	0	0	0	0	0	0	0	0	0	0	0	0	0	0	0	0	0	0	0	0	0	0	0	0
B232	0	0	0	0	0	0	0	0	0	0	0	0	0	0	0	0	0	0	0	0	0	0	0	0	0	0	0	0	0	0	0	0	0	0	0	0	0	0	0	0	0	0	0	0	0	0	0	0	0
B233	0	0	0	0	0	0	0	0	0	0	0	0	0	0	0	0	0	0	0	0	0	0	0	0	0	0	0	0	0	0	0	0	0	0	0	0	0	0	0	0	0	0	0	0	0	0	0	0	0
B234	0	0	0	0	0	0	0	0	0	0	0	0	0	0	0	0	0	0	0	0	0	0	0	0	0	0	0	0	0	0	0	0	0	0	0	0	0	0	0	0	0	0	0	0	0	0	0	0	0
B235	0	0	0	0	0	0	0	0	0	0	0	0	0	0	0	0	0	0	0	0	0	0	0	0	0	0	0	0	0	0	1	0	0	0	0	0	0	0	0	0	0	0	1	0	0	0	0	0	2
B236	0	0	0	0	0	0	0	0	0	0	0	0	0	0	0	0	0	0	0	0	0	0	0	0	0	0	0	0	0	0	0	0	0	0	0	0	0	0	0	0	0	0	0	0	0	0	0	0	0
B237	0	0	0	0	0	0	0	0	0	0	0	0	0	0	0	0	0	0	0	0	0	0	0	0	0	0	0	0	0	0	0	0	0	0	0	0	0	0	0	0	0	0	0	0	0	0	0	0	0
B238	0	0	0	0	0	0	0	0	0	0	0	0	0	0	0	0	0	0	0	0	0	0	0	0	0	0	0	0	0	0	0	0	0	0	0	0	0	0	0	0	0	0	0	0	0	0	0	0	0
B239	0	0	0	0	0	0	0	0	0	0	0	0	0	0	0	0	0	0	0	0	0	0	0	0	0	0	0	0	0	0	0	0	0	0	0	0	0	0	0	0	0	0	0	0	0	0	0	0	0
B240	0	0	0	0	0	0	0	0	0	0	0	0	0	0	0	0	0	0	0	0	0	0	0	0	0	0	0	0	0	0	0	0	0	0	0	0	0	0	0	0	0	0	0	0	0	0	0	0	0
B241	0	0	0	0	0	0	0	0	0	0	0	0	0	0	0	0	0	0	0	0	0	0	0	0	0	0	0	0	0	0	0	0	0	0	0	0	0	0	0	0	0	0	0	0	0	0	0	0	0
B242	0	0	0	0	0	0	0	0	0	0	0	0	0	0	0	0	0	0	0	0	0	0	0	0	0	0	0	0	0	0	0	0	0	0	0	0	0	0	0	0	0	0	0	0	0	0	0	0	0
B243	0	0	0	0	0	0	0	0	0	0	0	0	0	0	0	0	0	0	0	0	0	0	0	0	0	0	0	0	0	0	0	0	0	0	0	0	0	0	0	0	0	0	0	0	0	0	0	0	0
C001	6	0	0	0	2	0	0	0	0	0	0	0	1	0	0	0	2	0	0	1	0	0	0	0	1	1	0	0	0	0	0	0	0	0	0	0	0	0	0	0	0	0	0	0	0	0	0	0	0
C002	0	2	0	0	1	0	1	0	2	0	0	0	0	0	0	0	0	1	0	0	1	1	0	0	0	0	1	1	0	0	0	0	0	0	0	0	0	0	0	0	0	0	0	0	0	0	0	0	0
C003	0	2	0	0	1	1	0	0	0	0	2	0	0	0	0	0	0	1	0	0	0	0	0	0	0	0	0	0	0	0	0	1	0	1	0	1	0	0	0	1	0	0	0	0	0	0	0	0	0
C004	0	0	2	0	0	1	1	0	0	0	0	0	1	0	0	0	0	0	0	0	0	0	1	0	0	0	0	0	0	0	0	0	1	0	0	0	1	1	0	0	1	0	0	0	0	0	0	0	0
C005	0	0	0	0	1	0	0	0	0	0	0	0	2	0	0	3	0	0	0	1	0	0	0	0	1	0	0	0	0	0	0	0	0	0	0	0	0	0	0	0	0	0	0	0	0	0	0	0	0
C006	0	0	0	0	0	1	0	0	0	0	2	0	0	1	1	0	0	0	0	0	0	0	0	0	0	0	0	0	0	0	0	0	0	1	0	0	0	0	0	0	0	0	0	0	0	0	0	0	0
C007	0	0	0	0	0	0	1	0	2	0	0	0	0	1	1	0	0	0	0	0	1	0	0	0	0	0	0	0	0	0	0	0	0	0	0	0	0	0	0	0	0	0	0	0	0	0	0	0	0
C008	0	0	0	0	0	0	0	1	0	0	0	0	0	2	0	3	0	0	0	0	0	0	0	0	0	0	0	0	0	0	0	0	0	0	0	0	0	0	0	0	0	0	0	0	0	0	0	0	0
C009	0	0	0	0	1	0	0	0	2	0	2	0	0	0	1	0	0	0	0	0	0	1	0	0	0	0	0	0	0	0	0	1	0	0	0	0	0	0	0	0	0	0	0	0	0	0	0	0	0
C010	0	0	0	0	0	0	1	0	0	0	0	2	1	0	1	0	0	0	0	0	0	0	1	0	0	0	0	0	0	0	0	0	0	0	0	0	0	0	0	0	0	0	0	0	0	0	0	0	0
C011	0	0	0	0	0	1	0	0	0	2	0	0	1	0	1	0	0	0	0	0	0	0	0	0	0	0	0	0	0	0	0	0	1	0	0	0	0	0	0	0	0	0	0	0	0	0	0	0	0
C012	0	0	0	0	0	0	0	1	0	2	0	2	0	0	1	0	0	0	0	0	0	0	0	0	0	0	0	0	0	0	0	0	0	0	0	0	0	0	0	0	0	0	0	0	0	0	0	0	0
C013	0	2	0	0	0	1	1	0	0	0	0	0	0	1	0	0	0	0	0	0	0	0	0	0	0	0	1	0	0	0	0	0	0	0	0	1	0	0	0	0	0	0	0	0	0	0	0	0	0
C014	0	0	2	0	0	1	0	1	0	2	0	0	0	0	0	0	0	0	0	0	0	0	0	0	0	0	0	0	0	0	0	0	0	0	0	0	0	1	0	0	0	0	0	0	0	0	0	0	0
C015	0	0	2	0	0	0	1	1	0	0	0	2	0	0	0	0	0	0	0	0	0	0	0	0	0	0	0	0	0	0	0	0	0	0	0	0	1	0	0	0	0	0	0	0	0	0	0	0	0
C016	0	0	0	6	0	0	0	2	0	0	0	0	0	1	0	0	0	0	0	0	0	0	0	0	0	0	0	0	0	0	0	0	0	0	0	0	0	0	0	0	0	0	0	0	0	0	0	0	0
C017	0	0	0	0	0	0	0	0	0	0	0	0	0	0	0	0	1	0	0	0	0	1	0	0	0	0	0	0	2	0	0	1	0	0	0	0	0	0	0	0	0	0	0	2	0	0	0	0	0
C018	0	0	0	0	0	0	0	0	0	0	0	0	0	0	0	0	0	1	0	0	0	0	1	0	0	0	0	0	0	1	0	0	1	0	0	0	0	0	0	0	0	0	0	0	1	0	0	0	0
C019	0	0	0	0	0	0	0	0	0	0	0	0	0	0	0	0	1	0	0	1	0	0	0	0	1	2	0	0	0	0	0	0	0	0	0	0	0	0	0	0	0	0	0	0	0	0	0	0	0
C020	0	0	0	0	0	0	0	0	0	0	0	0	0	0	0	0	0	1	0	0	1	0	0	0	0	0	0	1	0	0	0	0	0	1	0	0	0	0	0	1	0	0	0	0	0	0	0	0	0
C021	0	0	0	0	0	0	0	0	0	0	0	0	0	0	0	0	0	0	2	0	0	0	0	1	0	0	0	0	0	0	1	0	0	0	1	0	0	0	0	0	0	0	0	0	0	1	0	0	0
C022	0	0	0	0	0	0	0	0	0	0	0	0	0	0	0	0	0	0	0	1	0	0	0	0	0	0	0	0	0	0	0	0	0	0	0	1	0	0	0	0	0	0	0	0	1	0	0	0	0
C023	0	0	0	0	0	0	0	0	0	0	0	0	0	0	0	0	0	0	0	0	1	0	0	0	0	0	0	0	0	0	0	0	0	0	0	0	1	0	0	0	0	0	0	0	0	0	2	0	0
C024	0	0	0	0	0	0	0	0	0	0	0	0	0	0	0	0	0	0	0	0	0	1	0	0	0	0	1	1	0	0	0	0	0	0	0	0	0	0	0	0	0	0	0	0	0	0	0	0	0
C025	0	0	0	0	0	0	0	0	0	0	0	0	0	0	0	0	0	0	0	0	0	0	1	0	0	0	0	0	0	0	0	0	0	0	0	0	0	1	0	0	1	0	0	0	0	0	0	0	0
C026	0	0	0	0	0	0	0	0	0	0	0	0	0	0	0	0	0	0	0	0	0	0	0	1	0	0	0	0	0	0	0	0	0	0	0	0	0	0	1	0	0	0	0	0	0	0	0	1	0
C027	0	0	0	0	0	0	0	0	0	0	0	0	0	0	0	0	1	1	2	0	0	0	0	0	0	0	0	0	0	0	0	1	1	0	1	0	0	0	0	0	0	0	0	2	1	1	0	0	0
C028	0	0	0	0	0	0	0	0	0	0	0	0	0	0	0	0	0	0	0	0	0	0	0	0	1	0	0	0	0	0	0	0	0	1	1	0	0	0	0	0	0	0	0	0	0	0	0	0	0
C029	0	0	0	0	0	0	0	0	0	0	0	0	0	0	0	0	0	0	0	0	0	0	0	0	0	1	0	0	0	0	0	0	0	0	0	0	0	0	0	1	0	0	0	0	0	1	0	0	0
C030	0	0	0	0	0	0	0	0	0	0	0	0	0	0	0	0	0	0	0	0	0	1	1	1	0	0	0	0	0	0	0	0	0	0	0	0	0	0	0	0	0	0	0	0	0	0	0	0	0
C031	0	0	0	0	0	0	0	0	0	0	0	0	0	0	0	0	0	0	0	0	0	0	0	0	0	0	1	0	0	0	0	0	0	0	0	0	0	1	1	0	0	0	0	0	0	0	0	0	0
C032	0	0	0	0	0	0	0	0	0	0	0	0	0	0	0	0	0	0	0	0	0	0	0	0	0	0	0	1	0	0	0	0	0	0	0	0	0	0	0	0	1	0	0	0	0	0	0	1	0
C033	0	0	0	0	0	0	0	0	0	0	0	0	0	0	0	0	0	0	0	0	0	0	0	0	0	0	0	0	2	1	1	0	0	0	0	0	0	0	0	0	0	0	0	0	0	0	0	0	0
C034	0	0	0	0	0	0	0	0	0	0	0	0	0	0	0	0	0	0	0	0	0	0	0	0	0	0	0	0	0	1	0	0	0	0	0	0	0	0	0	0	0	2	1	0	0	0	0	0	0
C035	0	0	0	0	0	0	0	0	0	0	0	0	0	0	0	0	0	0	0	0	0	0	0	0	0	0	0	0	0	0	1	0	0	0	0	0	0	0	0	0	0	0	1	0	0	0	0	0	2
C036	0	0	0	0	0	0	0	0	0	0	0	0	0	0	0	0	1	1	2	0	0	1	1	1	0	0	0	0	2	1	1	0	0	0	0	0	0	0	0	0	0	0	0	0	0	0	0	0	0
C037	0	0	0	0	0	0	0	0	0	0	0	0	0	0	0	0	0	0	0	1	1	0	0	1	0	0	0	0	0	0	0	0	0	0	0	0	0	0	0	0	0	0	0	0	0	0	0	0	0
C038	0	0	0	0	0	0	0	0	0	0	0	0	0	0	0	0	0	0	0	0	0	0	0	0	1	0	1	0	0	1	0	0	0	0	0	0	0	0	0	0	0	0	0	0	0	0	0	0	0
C039	0	0	0	0	0	0	0	0	0	0	0	0	0	0	0	0	0	0	0	0	0	0	0	0	0	1	0	1	0	0	1	0	0	0	0	0	0	0	0	0	0	0	0	0	0	0	0	0	0
C040	0	0	0	0	0	0	0	0	0	0	0	0	0	0	0	0	0	0	0	0	0	0	0	0	0	0	0	0	0	0	0	1	1	0	1	0	0	0	0	0	0	0	0	0	0	0	0	0	0
C041	0	0	0	0	0	0	0	0	0	0	0	0	0	0	0	0	0	0	0	0	0	0	0	0	0	0	0	0	0	0	0	0	0	0	0	1	1	0	1	0	0	0	0	0	0	0	0	0	0
C042	0	0	0	0	0	0	0	0	0	0	0	0	0	0	0	0	0	0	0	0	0	0	0	0	0	0	0	0	0	0	0	0	0	1	0	0	0	1	0	0	0	2	0	0	0	0	0	0	0
C043	0	0	0	0	0	0	0	0	0	0	0	0	0	0	0	0	0	0	0	0	0	0	0	0	0	0	0	0	0	0	0	0	0	0	0	0	0	0	0	1	1	0	1	0	0	0	0	0	0
C044	0	0	0	0	0	0	0	0	0	0	0	0	0	0	0	0	0	0	0	0	0	0	0	0	0	0	0	0	0	0	0	1	0	0	0	1	0	0	0	1	0	0	0	0	0	0	0	0	0
C045	0	0	0	0	0	0	0	0	0	0	0	0	0	0	0	0	0	0	0	0	0	0	0	0	0	0	0	0	0	0	0	0	0	0	0	0	0	0	0	0	0	0	0	2	1	1	0	0	0
C046	0	0	0	0	0	0	0	0	0	0	0	0	0	0	0	0	0	0	0	0	0	0	0	0	0	0	0	0	0	0	0	0	1	0	0	0	1	0	0	0	1	0	0	0	0	0	0	0	0
C047	0	0	0	0	0	0	0	0	0	0	0	0	0	0	0	0	0	0	0	0	0	0	0	0	0	0	0	0	0	0	0	0	0	0	0	0	0	0	0	0	0	0	0	0	1	0	2	1	0
C048	0	0	0	0	0	0	0	0	0	0	0	0	0	0	0	0	0	0	0	0	0	0	0	0	0	0	0	0	0	0	0	0	0	0	1	0	0	0	1	0	0	0	1	0	0	0	0	0	0
C049	0	0	0	0	0	0	0	0	0	0	0	0	0	0	0	0	0	0	0	0	0	0	0	0	0	0	0	0	0	0	0	0	0	0	0	0	0	0	0	0	0	0	0	0	0	1	0	1	2
C050	0	0	0	0	0	0	0	0	0	0	0	0	0	0	0	0	0	0	0	0	0	0	0	0	0	0	0	0	0	0	0	0	0	0	0	0	0	0	0	0	0	0	0	0	0	0	0	0	0
C051	0	0	0	0	0	0	0	0	0	0	0	0	0	0	0	0	0	0	0	0	0	0	0	0	0	0	0	0	0	0	0	0	0	0	0	0	0	0	0	0	0	0	0	0	0	0	0	0	0
C052	0	0	0	0	0	0	0	0	0	0	0	0	0	0	0	0	0	0	0	0	0	0	0	0	0	0	0	0	0	0	0	0	0	0	0	0	0	0	0	0	0	0	0	0	0	0	0	0	0
C053	0	0	0	0	0	0	0	0	0	0	0	0	0	0	0	0	0	0	0	0	0	0	0	0	0	0	0	0	0	0	0	0	0	0	0	0	0	0	0	0	0	0	0	0	0	0	0	0	0
C054	0	0	0	0	0	0	0	0	0	0	0	0	0	0	0	0	0	0	0	0	0	0	0	0	0	0	0	0	0	0	0	0	0	0	0	0	0	0	0	0	0	0	0	0	0	0	0	0	0
C055	0	0	0	0	0	0	0	0	0	0	0	0	0	0	0	0	0	0	0	1	1	0	0	1	0	0	0	0	0	0	0	0	0	0	0	1	1	0	1	0	0	0	0	0	1	0	2	1	0
C056	0	0	0	0	0	0	0	0	0	0	0	0	0	0	0	0	0	0	0	0	0	0	0	0	0	0	0	0	0	0	0	0	0	0	0	0	0	0	0	0	0	0	0	0	0	0	0	0	0
C057	0	0	0	0	0	0	0	0	0	0	0	0	0	0	0	0	0	0	0	0	0	0	0	0	0	0	0	0	0	0	0	0	0	0	0	0	0	0	0	0	0	0	0	0	0	0	0	0	0
C058	0	0	0	0	0	0	0	0	0	0	0	0	0	0	0	0	0	0	0	0	0	0	0	0	0	0	0	0	0	0	0	0	0	0	0	0	0	0	0	0	0	0	0	0	0	0	0	0	0
C059	0	0	0	0	0	0	0	0	0	0	0	0	0	0	0	0	0	0	0	0	0	0	0	0	0	0	0	0	0	0	0	0	0	0	0	0	0	0	0	0	0	0	0	0	0	0	0	0	0
C060	0	0	0	0	0	0	0	0	0	0	0	0	0	0	0	0	0	0	0	0	0	0	0	0	0	0	0	0	0	0	0	0	0	0	0	0	0	0	0	0	0	0	0	0	0	0	0	0	0
C061	0	0	0	0	0	0	0	0	0	0	0	0	0	0	0	0	0	0	0	0	0	0	0	0	0	0	0	0	0	0	0	0	0	0	0	0	0	0	0	0	0	0	0	0	0	0	0	0	0
C062	0	0	0	0	0	0	0	0	0	0	0	0	0	0	0	0	0	0	0	0	0	0	0	0	0	0	0	0	0	0	0	0	0	0	0	0	0	0	0	0	0	0	0	0	0	0	0	0	0
C063	0	0	0	0	0	0	0	0	0	0	0	0	0	0	0	0	0	0	0	0	0	0	0	0	0	0	0	0	0	0	0	0	0	0	0	0	0	0	0	0	0	0	0	0	0	0	0	0	0
C064	0	0	0	0	0	0	0	0	0	0	0	0	0	0	0	0	0	0	0	0	0	0	0	0	1	0	1	0	0	1	0	0	0	1	1	0	0	1	1	0	0	2	1	0	0	0	0	0	0
C065	0	0	0	0	0	0	0	0	0	0	0	0	0	0	0	0	0	0	0	0	0	0	0	0	0	0	0	0	0	0	0	0	0	0	0	0	0	0	0	0	0	0	0	0	0	0	0	0	0
C066	0	0	0	0	0	0	0	0	0	0	0	0	0	0	0	0	0	0	0	0	0	0	0	0	0	0	0	0	0	0	0	0	0	0	0	0	0	0	0	0	0	0	0	0	0	0	0	0	0
C067	0	0	0	0	0	0	0	0	0	0	0	0	0	0	0	0	0	0	0	0	0	0	0	0	0	0	0	0	0	0	0	0	0	0	0	0	0	0	0	0	0	0	0	0	0	0	0	0	0
C068	0	0	0	0	0	0	0	0	0	0	0	0	0	0	0	0	0	0	0	0	0	0	0	0	0	0	0	0	0	0	0	0	0	0	0	0	0	0	0	0	0	0	0	0	0	0	0	0	0
C069	0	0	0	0	0	0	0	0	0	0	0	0	0	0	0	0	0	0	0	0	0	0	0	0	0	0	0	0	0	0	0	0	0	0	0	0	0	0	0	0	0	0	0	0	0	0	0	0	0
C070	0	0	0	0	0	0	0	0	0	0	0	0	0	0	0	0	0	0	0	0	0	0	0	0	0	0	0	0	0	0	0	0	0	0	0	0	0	0	0	0	0	0	0	0	0	0	0	0	0
C071	0	0	0	0	0	0	0	0	0	0	0	0	0	0	0	0	0	0	0	0	0	0	0	0	0	0	0	0	0	0	0	0	0	0	0	0	0	0	0	0	0	0	0	0	0	0	0	0	0
C072	0	0	0	0	0	0	0	0	0	0	0	0	0	0	0	0	0	0	0	0	0	0	0	0	0	0	0	0	0	0	0	0	0	0	0	0	0	0	0	0	0	0	0	0	0	0	0	0	0
C073	0	0	0	0	0	0	0	0	0	0	0	0	0	0	0	0	0	0	0	0	0	0	0	0	0	1	0	1	0	0	1	0	0	0	0	0	0	0	0	1	1	0	1	0	0	1	0	1	2
C074	0	0	0	0	0	0	0	0	0	0	0	0	0	0	0	0	0	0	0	0	0	0	0	0	0	0	0	0	0	0	0	0	0	0	0	0	0	0	0	0	0	0	0	0	0	0	0	0	0
C075	0	0	0	0	0	0	0	0	0	0	0	0	0	0	0	0	0	0	0	0	0	0	0	0	0	0	0	0	0	0	0	0	0	0	0	0	0	0	0	0	0	0	0	0	0	0	0	0	0
C076	0	0	0	0	0	0	0	0	0	0	0	0	0	0	0	0	0	0	0	0	0	0	0	0	0	0	0	0	0	0	0	0	0	0	0	0	0	0	0	0	0	0	0	0	0	0	0	0	0
C077	0	0	0	0	0	0	0	0	0	0	0	0	0	0	0	0	0	0	0	0	0	0	0	0	0	0	0	0	0	0	0	0	0	0	0	0	0	0	0	0	0	0	0	0	0	0	0	0	0
C078	0	0	0	0	0	0	0	0	0	0	0	0	0	0	0	0	0	0	0	0	0	0	0	0	0	0	0	0	0	0	0	0	0	0	0	0	0	0	0	0	0	0	0	0	0	0	0	0	0
C079	0	0	0	0	0	0	0	0	0	0	0	0	0	0	0	0	0	0	0	0	0	0	0	0	0	0	0	0	0	0	0	0	0	0	0	0	0	0	0	0	0	0	0	0	0	0	0	0	0
C080	0	0	0	0	0	0	0	0	0	0	0	0	0	0	0	0	0	0	0	0	0	0	0	0	0	0	0	0	0	0	0	0	0	0	0	0	0	0	0	0	0	0	0	0	0	0	0	0	0
C081	0	0	0	0	0	0	0	0	0	0	0	0	0	0	0	0	0	0	0	0	0	0	0	0	0	0	0	0	0	0	0	0	0	0	0	0	0	0	0	0	0	0	0	0	0	0	0	0	0
D001	2	0	0	0	1	0	0	0	0	0	0	0	1	0	0	1	1	0	0	1	0	0	0	0	1	1	0	0	0	0	0	0	0	0	0	0	0	0	0	0	0	0	0	0	0	0	0	0	0
D002	0	2	0	0	1	1	1	0	2	0	2	0	0	1	1	0	0	1	0	0	1	1	0	0	0	0	1	1	0	0	0	1	0	1	0	1	0	0	0	1	0	0	0	0	0	0	0	0	0
D003	0	0	2	0	0	1	1	1	0	2	0	2	1	0	1	0	0	0	0	0	0	0	1	0	0	0	0	0	0	0	0	0	1	0	0	0	1	1	0	0	1	0	0	0	0	0	0	0	0
D004	0	0	0	2	0	0	0	1	0	0	0	0	0	1	0	1	0	0	0	0	0	0	0	0	0	0	0	0	0	0	0	0	0	0	0	0	0	0	0	0	0	0	0	0	0	0	0	0	0
D005	0	0	0	0	0	0	0	0	0	0	0	0	0	0	0	0	1	1	2	0	0	1	1	1	0	0	0	0	2	1	1	1	1	0	1	0	0	0	0	0	0	0	0	2	1	1	0	0	0
D006	0	0	0	0	0	0	0	0	0	0	0	0	0	0	0	0	0	0	0	1	1	0	0	1	0	0	0	0	0	0	0	0	0	0	0	1	1	0	1	0	0	0	0	0	1	0	2	1	0
D007	0	0	0	0	0	0	0	0	0	0	0	0	0	0	0	0	0	0	0	0	0	0	0	0	1	0	1	0	0	1	0	0	0	1	1	0	0	1	1	0	0	2	1	0	0	0	0	0	0
D008	0	0	0	0	0	0	0	0	0	0	0	0	0	0	0	0	0	0	0	0	0	0	0	0	0	1	0	1	0	0	1	0	0	0	0	0	0	0	0	1	1	0	1	0	0	1	0	1	2
D009	0	0	0	0	0	0	0	0	0	0	0	0	0	0	0	0	0	0	0	0	0	0	0	0	0	0	0	0	0	0	0	0	0	0	0	0	0	0	0	0	0	0	0	0	0	0	0	0	0
D010	0	0	0	0	0	0	0	0	0	0	0	0	0	0	0	0	0	0	0	0	0	0	0	0	0	0	0	0	0	0	0	0	0	0	0	0	0	0	0	0	0	0	0	0	0	0	0	0	0
D011	0	0	0	0	0	0	0	0	0	0	0	0	0	0	0	0	0	0	0	0	0	0	0	0	0	0	0	0	0	0	0	0	0	0	0	0	0	0	0	0	0	0	0	0	0	0	0	0	0
E001	3	0	0	0	1	0	0	0	0	0	1	0	0	0	0	0	1	0	0	0	0	0	0	0	0	0	0	0	0	0	0	1	0	0	0	0	0	0	0	0	0	0	0	1	0	0	0	0	0
E002	0	2	0	0	1	1	0	0	0	0	0	0	1	0	0	0	0	1	0	1	0	0	0	0	0	0	0	0	0	0	0	0	1	0	0	1	0	0	0	0	0	0	0	0	1	0	0	0	0
E003	0	0	1	0	0	0	1	0	1	0	0	0	0	0	0	0	0	0	0	0	1	0	0	0	0	0	0	0	0	0	0	0	0	0	0	0	1	0	0	0	0	0	0	0	0	0	1	0	0
E004	0	1	0	0	0	0	1	0	0	0	0	1	0	0	0	0	0	0	0	0	0	0	0	0	0	0	1	0	0	0	0	0	0	0	0	0	0	0	0	0	0	0	0	0	0	0	0	0	0
E005	0	0	2	0	0	1	0	1	0	0	0	0	0	1	0	0	0	0	0	0	0	0	0	0	0	0	0	0	0	0	0	0	0	0	0	0	0	1	0	0	0	0	0	0	0	0	0	0	0
E006	0	0	0	3	0	0	0	1	0	1	0	0	0	0	0	0	0	0	0	0	0	0	0	0	0	0	0	0	0	0	0	0	0	0	0	0	0	0	0	0	0	0	0	0	0	0	0	0	0
E007	0	0	0	0	1	0	0	0	2	0	0	0	1	0	1	0	0	0	0	0	0	1	0	0	1	0	0	0	0	0	0	0	0	0	0	0	0	0	0	0	0	0	0	0	0	0	0	0	0
E008	0	0	0	0	0	0	1	0	0	0	0	0	1	1	0	3	0	0	0	0	0	0	1	0	0	0	0	0	0	0	0	0	0	0	0	0	0	0	0	0	0	0	0	0	0	0	0	0	0
E009	0	0	0	0	0	1	0	0	0	2	2	0	0	0	1	0	0	0	0	0	0	0	0	0	0	0	0	0	0	0	0	0	0	1	0	0	0	0	0	0	0	0	0	0	0	0	0	0	0
E010	0	0	0	0	0	0	0	1	0	0	0	2	0	1	1	0	0	0	0	0	0	0	0	0	0	0	0	0	0	0	0	0	0	0	0	0	0	0	0	0	0	0	0	0	0	0	0	0	0
E011	0	0	0	0	0	0	0	0	0	0	0	0	0	0	0	0	1	0	0	1	0	1	0	0	0	1	0	0	2	0	0	0	0	0	0	0	0	0	0	0	0	0	0	0	0	0	0	0	0
E012	0	0	0	0	0	0	0	0	0	0	0	0	0	0	0	0	0	1	0	0	1	0	1	0	0	0	0	1	0	1	0	0	0	0	0	0	0	0	0	0	0	0	0	0	0	0	0	0	0
E013	0	0	0	0	0	0	0	0	0	0	0	0	0	0	0	0	0	0	1	0	0	0	0	1	0	0	0	0	0	0	1	0	0	0	0	0	0	0	0	0	0	0	0	0	0	0	0	0	0
E014	0	0	0	0	0	0	0	0	0	0	0	0	0	0	0	0	0	0	0	0	0	0	0	0	0	0	0	0	0	0	0	1	0	0	0	1	0	0	0	1	0	0	0	0	0	0	0	0	0
E015	0	0	0	0	0	0	0	0	0	0	0	0	0	0	0	0	0	0	0	0	0	0	0	0	0	0	0	0	0	0	0	0	1	0	0	0	1	0	0	0	1	0	0	0	0	0	0	0	0
E016	0	0	0	0	0	0	0	0	0	0	0	0	0	0	0	0	0	0	0	0	0	0	0	0	1	0	1	0	0	1	0	0	0	0	0	0	0	0	0	0	0	0	0	0	0	0	0	0	0
E017	0	0	0	0	0	0	0	0	0	0	0	0	0	0	0	0	0	0	0	0	0	0	0	0	0	0	0	0	0	0	0	0	0	1	0	0	0	1	0	0	0	2	0	0	0	0	0	0	0
E018	0	0	0	0	0	0	0	0	0	0	0	0	0	0	0	0	0	0	0	0	0	0	0	0	0	0	0	0	0	0	0	0	0	0	1	0	0	0	1	0	0	0	1	0	0	0	0	0	0
E019	0	0	0	0	0	0	0	0	0	0	0	0	0	0	0	0	1	1	2	0	0	0	0	0	1	1	0	0	0	0	0	0	0	1	1	0	0	0	0	1	0	0	0	0	0	1	0	0	0
E020	0	0	0	0	0	0	0	0	0	0	0	0	0	0	0	0	0	0	0	0	0	0	0	0	0	0	0	0	0	0	0	1	1	0	1	0	0	0	0	0	0	0	0	0	0	0	0	0	0
E021	0	0	0	0	0	0	0	0	0	0	0	0	0	0	0	0	0	0	0	0	0	0	0	0	0	0	0	0	0	0	0	0	0	0	0	0	0	0	0	0	0	0	0	2	1	1	0	0	0
E022	0	0	0	0	0	0	0	0	0	0	0	0	0	0	0	0	0	0	0	1	1	0	0	1	0	0	0	0	0	0	0	0	0	0	0	0	0	0	0	0	0	0	0	0	0	0	0	0	0
E023	0	0	0	0	0	0	0	0	0	0	0	0	0	0	0	0	0	0	0	0	0	0	0	0	0	0	0	0	0	0	0	0	0	0	0	1	1	0	1	0	0	0	0	0	0	0	0	0	0
E024	0	0	0	0	0	0	0	0	0	0	0	0	0	0	0	0	0	0	0	0	0	0	0	0	0	0	0	0	0	0	0	0	0	0	0	0	0	0	0	0	0	0	0	0	1	0	2	1	0
E025	0	0	0	0	0	0	0	0	0	0	0	0	0	0	0	0	0	0	0	0	0	0	0	0	0	1	0	1	0	0	1	0	0	0	0	0	0	0	0	0	0	0	0	0	0	0	0	0	0
E026	0	0	0	0	0	0	0	0	0	0	0	0	0	0	0	0	0	0	0	0	0	0	0	0	0	0	0	0	0	0	0	0	0	0	0	0	0	0	0	1	1	0	1	0	0	0	0	0	0
E027	0	0	0	0	0	0	0	0	0	0	0	0	0	0	0	0	0	0	0	0	0	0	0	0	0	0	0	0	0	0	0	0	0	0	0	0	0	0	0	0	0	0	0	0	0	1	0	1	2
E028	0	0	0	0	0	0	0	0	0	0	0	0	0	0	0	0	0	0	0	0	0	0	0	0	0	0	0	0	0	0	0	0	0	0	0	0	0	0	0	0	0	0	0	0	0	0	0	0	0
E029	0	0	0	0	0	0	0	0	0	0	0	0	0	0	0	0	0	0	0	0	0	0	0	0	0	0	0	0	0	0	0	0	0	0	0	0	0	0	0	0	0	0	0	0	0	0	0	0	0
E030	0	0	0	0	0	0	0	0	0	0	0	0	0	0	0	0	0	0	0	0	0	0	0	0	0	0	0	0	0	0	0	0	0	0	0	0	0	0	0	0	0	0	0	0	0	0	0	0	0
E031	0	0	0	0	0	0	0	0	0	0	0	0	0	0	0	0	0	0	0	0	0	1	1	1	0	0	1	1	0	0	0	0	0	0	0	0	0	1	1	0	1	0	0	0	0	0	0	1	0
E032	0	0	0	0	0	0	0	0	0	0	0	0	0	0	0	0	0	0	0	0	0	0	0	0	0	0	0	0	0	0	0	0	0	0	0	0	0	0	0	0	0	0	0	0	0	0	0	0	0
E033	0	0	0	0	0	0	0	0	0	0	0	0	0	0	0	0	0	0	0	0	0	0	0	0	0	0	0	0	0	0	0	0	0	0	0	0	0	0	0	0	0	0	0	0	0	0	0	0	0
E034	0	0	0	0	0	0	0	0	0	0	0	0	0	0	0	0	0	0	0	0	0	0	0	0	0	0	0	0	0	0	0	0	0	0	0	0	0	0	0	0	0	0	0	0	0	0	0	0	0
E035	0	0	0	0	0	0	0	0	0	0	0	0	0	0	0	0	0	0	0	0	0	0	0	0	0	0	0	0	0	0	0	0	0	0	0	0	0	0	0	0	0	0	0	0	0	0	0	0	0
E036	0	0	0	0	0	0	0	0	0	0	0	0	0	0	0	0	0	0	0	0	0	0	0	0	0	0	0	0	0	0	0	0	0	0	0	0	0	0	0	0	0	0	0	0	0	0	0	0	0
E037	0	0	0	0	0	0	0	0	0	0	0	0	0	0	0	0	0	0	0	0	0	0	0	0	0	0	0	0	0	0	0	0	0	0	0	0	0	0	0	0	0	0	0	0	0	0	0	0	0
E038	0	0	0	0	0	0	0	0	0	0	0	0	0	0	0	0	0	0	0	0	0	0	0	0	0	0	0	0	0	0	0	0	0	0	0	0	0	0	0	0	0	0	0	0	0	0	0	0	0
E039	0	0	0	0	0	0	0	0	0	0	0	0	0	0	0	0	0	0	0	0	0	0	0	0	0	0	0	0	0	0	0	0	0	0	0	0	0	0	0	0	0	0	0	0	0	0	0	0	0
E040	0	0	0	0	0	0	0	0	0	0	0	0	0	0	0	0	0	0	0	0	0	0	0	0	0	0	0	0	1	1	1	0	0	0	0	0	0	0	0	0	0	1	1	0	0	0	0	0	1
E041	0	0	0	0	0	0	0	0	0	0	0	0	0	0	0	0	0	0	0	0	0	0	0	0	0	0	0	0	0	0	0	0	0	0	0	0	0	0	0	0	0	0	0	0	0	0	0	0	0
E042	0	0	0	0	0	0	0	0	0	0	0	0	0	0	0	0	0	0	0	0	0	0	0	0	0	0	0	0	0	0	0	0	0	0	0	0	0	0	0	0	0	0	0	0	0	0	0	0	0
E043	0	0	0	0	0	0	0	0	0	0	0	0	0	0	0	0	0	0	0	0	0	0	0	0	0	0	0	0	0	0	0	0	0	0	0	0	0	0	0	0	0	0	0	0	0	0	0	0	0
E044	0	0	0	0	0	0	0	0	0	0	0	0	0	0	0	0	0	0	0	0	0	0	0	0	0	0	0	0	0	0	0	0	0	0	0	0	0	0	0	0	0	0	0	0	0	0	0	0	0
E045	0	0	0	0	0	0	0	0	0	0	0	0	0	0	0	0	0	0	0	0	0	0	0	0	0	0	0	0	0	0	0	0	0	0	0	0	0	0	0	0	0	0	0	0	0	0	0	0	0
F001	6	0	0	0	3	0	0	0	2	0	2	0	1	0	1	0	3	0	0	1	0	2	0	0	1	1	0	0	2	0	0	2	0	0	0	0	0	0	0	0	0	0	0	2	0	0	0	0	0
F002	0	2	0	0	1	2	0	0	0	2	2	0	1	0	1	0	0	1	0	1	0	0	0	0	0	0	0	0	0	0	0	1	1	1	0	2	0	0	0	1	0	0	0	0	1	0	0	0	0
F003	0	2	0	0	1	1	1	0	0	0	0	0	2	1	0	3	0	1	0	1	0	0	1	0	1	0	1	0	0	1	0	0	1	0	0	1	0	0	0	0	0	0	0	0	1	0	0	0	0
F004	0	0	2	0	0	0	2	1	2	0	0	2	0	1	1	0	0	0	0	0	2	0	0	0	0	0	0	0	0	0	0	0	0	0	0	0	2	0	0	0	0	0	0	0	0	0	2	0	0
F005	0	2	0	0	1	0	2	0	2	0	0	2	1	0	1	0	0	1	0	0	1	1	1	0	1	0	2	1	0	1	0	0	0	0	0	0	0	0	0	0	0	0	0	0	0	0	0	0	0
F006	0	0	2	0	0	1	1	1	0	0	0	0	1	2	0	3	0	0	0	0	0	0	1	0	0	0	0	0	0	0	0	0	1	0	0	0	1	1	0	0	1	0	0	0	0	0	0	0	0
F007	0	0	2	0	0	2	0	1	0	2	2	0	0	1	1	0	0	0	0	0	0	0	0	0	0	0	0	0	0	0	0	0	0	2	0	0	0	2	0	0	0	2	0	0	0	0	0	0	0
F008	0	0	0	6	0	0	0	3	0	2	0	2	0	1	1	0	0	0	0	0	0	0	0	0	0	0	0	0	0	0	0	0	0	0	0	0	0	0	0	0	0	0	0	0	0	0	0	0	0
F009	0	0	0	0	0	0	0	0	0	0	0	0	0	0	0	0	1	1	2	1	1	0	0	1	1	2	0	1	0	0	1	0	0	1	1	0	0	0	0	1	0	0	0	0	0	1	0	0	0
F010	0	0	0	0	0	0	0	0	0	0	0	0	0	0	0	0	0	0	0	0	0	1	1	1	0	0	1	1	0	0	0	0	0	0	0	0	0	1	1	0	1	0	0	0	0	0	0	1	0
F011	0	0	0	0	0	0	0	0	0	0	0	0	0	0	0	0	1	1	2	0	0	0	0	0	1	1	0	0	0	0	0	1	1	1	2	0	0	0	0	1	0	0	0	2	1	2	0	0	0
F012	0	0	0	0	0	0	0	0	0	0	0	0	0	0	0	0	0	0	0	0	0	1	1	1	0	0	1	1	0	0	0	0	0	0	0	0	0	1	1	0	1	0	0	0	0	0	0	1	0
F013	0	0	0	0	0	0	0	0	0	0	0	0	0	0	0	0	0	0	0	0	0	0	0	0	0	0	0	0	2	2	2	0	0	0	0	0	0	0	0	0	0	2	2	0	0	0	0	0	2
F014	0	0	0	0	0	0	0	0	0	0	0	0	0	0	0	0	1	1	2	1	1	1	1	2	0	1	0	1	2	1	2	0	0	0	0	0	0	0	0	0	0	0	0	0	0	0	0	0	0
F015	0	0	0	0	0	0	0	0	0	0	0	0	0	0	0	0	0	0	0	0	0	0	0	0	0	0	0	0	0	0	0	1	1	0	1	1	1	0	1	1	1	0	1	0	0	0	0	0	0
F016	0	0	0	0	0	0	0	0	0	0	0	0	0	0	0	0	0	0	0	0	0	0	0	0	1	0	1	0	0	1	0	0	0	1	1	0	0	1	1	0	0	2	1	0	0	0	0	0	0
F017	0	0	0	0	0	0	0	0	0	0	0	0	0	0	0	0	0	0	0	0	0	0	0	0	0	0	0	0	0	0	0	1	1	0	1	1	1	0	1	1	1	0	1	0	0	0	0	0	0
F018	0	0	0	0	0	0	0	0	0	0	0	0	0	0	0	0	0	0	0	0	0	0	0	0	0	0	0	0	0	0	0	0	0	0	0	0	0	0	0	0	0	0	0	2	2	2	2	2	2
F019	0	0	0	0	0	0	0	0	0	0	0	0	0	0	0	0	0	0	0	1	1	0	0	1	0	0	0	0	0	0	0	0	0	0	0	1	1	0	1	0	0	0	0	0	1	0	2	1	0
F020	0	0	0	0	0	0	0	0	0	0	0	0	0	0	0	0	0	0	0	0	0	0	0	0	0	1	0	1	0	0	1	0	0	0	0	0	0	0	0	1	1	0	1	0	0	1	0	1	2
F021	0	0	0	0	0	0	0	0	0	0	0	0	0	0	0	0	0	0	0	0	0	0	0	0	0	0	0	0	0	0	0	0	0	0	0	0	0	0	0	0	0	0	0	0	0	0	0	0	0
F022	0	0	0	0	0	0	0	0	0	0	0	0	0	0	0	0	0	0	0	0	0	0	0	0	0	0	0	0	0	0	0	0	0	0	0	0	0	0	0	0	0	0	0	0	0	0	0	0	0
F023	0	0	0	0	0	0	0	0	0	0	0	0	0	0	0	0	0	0	0	0	0	0	0	0	0	0	0	0	0	0	0	0	0	0	0	0	0	0	0	0	0	0	0	0	0	0	0	0	0
F024	0	0	0	0	0	0	0	0	0	0	0	0	0	0	0	0	0	0	0	0	0	0	0	0	0	0	0	0	0	0	0	0	0	0	0	0	0	0	0	0	0	0	0	0	0	0	0	0	0
F025	0	0	0	0	0	0	0	0	0	0	0	0	0	0	0	0	0	0	0	0	0	0	0	0	0	0	0	0	0	0	0	0	0	0	0	0	0	0	0	0	0	0	0	0	0	0	0	0	0
F026	0	0	0	0	0	0	0	0	0	0	0	0	0	0	0	0	0	0	0	0	0	0	0	0	0	0	0	0	0	0	0	0	0	0	0	0	0	0	0	0	0	0	0	0	0	0	0	0	0
F027	0	0	0	0	0	0	0	0	0	0	0	0	0	0	0	0	0	0	0	0	0	0	0	0	0	0	0	0	0	0	0	0	0	0	0	0	0	0	0	0	0	0	0	0	0	0	0	0	0
G001	3	0	0	0	1	0	0	0	1	0	0	0	0	0	0	0	1	0	0	0	0	1	0	0	0	0	0	0	1	0	0	0	0	0	0	0	0	0	0	0	0	0	0	0	0	0	0	0	0
G002	0	2	0	0	1	0	1	0	0	0	0	0	1	0	0	0	0	1	0	0	0	0	1	0	1	0	1	0	0	1	0	0	0	0	0	0	0	0	0	0	0	0	0	0	0	0	0	0	0
G003	0	0	1	0	0	1	0	0	0	0	1	0	0	0	0	0	0	0	0	0	0	0	0	0	0	0	0	0	0	0	0	0	0	1	0	0	0	1	0	0	0	1	0	0	0	0	0	0	0
G004	0	1	0	0	0	1	0	0	0	1	0	0	0	0	0	0	0	0	0	0	0	0	0	0	0	0	0	0	0	0	0	0	0	0	0	1	0	0	0	0	0	0	0	0	0	0	0	0	0
G005	0	0	2	0	0	0	1	1	0	0	0	0	0	1	0	0	0	0	0	0	0	0	0	0	0	0	0	0	0	0	0	0	0	0	0	0	1	0	0	0	0	0	0	0	0	0	0	0	0
G006	0	0	0	3	0	0	0	1	0	0	0	1	0	0	0	0	0	0	0	0	0	0	0	0	0	0	0	0	0	0	0	0	0	0	0	0	0	0	0	0	0	0	0	0	0	0	0	0	0
G007	0	0	0	0	1	0	0	0	0	0	2	0	1	0	1	0	0	0	0	1	0	0	0	0	0	0	0	0	0	0	0	1	0	0	0	0	0	0	0	0	0	0	0	0	0	0	0	0	0
G008	0	0	0	0	0	0	1	0	2	0	0	2	0	0	1	0	0	0	0	0	1	0	0	0	0	0	0	0	0	0	0	0	0	0	0	0	0	0	0	0	0	0	0	0	0	0	0	0	0
G009	0	0	0	0	0	1	0	0	0	0	0	0	1	1	0	3	0	0	0	0	0	0	0	0	0	0	0	0	0	0	0	0	1	0	0	0	0	0	0	0	0	0	0	0	0	0	0	0	0
G010	0	0	0	0	0	0	0	1	0	2	0	0	0	1	1	0	0	0	0	0	0	0	0	0	0	0	0	0	0	0	0	0	0	0	0	0	0	0	0	0	0	0	0	0	0	0	0	0	0
G011	0	0	0	0	0	0	0	0	0	0	0	0	0	0	0	0	1	1	2	1	1	0	0	1	0	1	0	1	0	0	1	0	0	0	0	0	0	0	0	0	0	0	0	0	0	0	0	0	0
G012	0	0	0	0	0	0	0	0	0	0	0	0	0	0	0	0	0	0	0	0	0	1	1	1	0	0	0	0	0	0	0	0	0	0	0	0	0	0	0	0	0	0	0	0	0	0	0	0	0
G013	0	0	0	0	0	0	0	0	0	0	0	0	0	0	0	0	1	0	0	0	0	0	0	0	1	1	0	0	0	0	0	1	0	0	0	0	0	0	0	0	0	0	0	2	0	0	0	0	0
G014	0	0	0	0	0	0	0	0	0	0	0	0	0	0	0	0	0	0	0	0	0	1	0	0	0	0	1	1	0	0	0	0	0	0	0	0	0	0	0	0	0	0	0	0	0	0	0	0	0
G015	0	0	0	0	0	0	0	0	0	0	0	0	0	0	0	0	0	0	0	0	0	0	0	0	0	0	0	0	2	1	1	0	0	0	0	0	0	0	0	0	0	0	0	0	0	0	0	0	0
G016	0	0	0	0	0	0	0	0	0	0	0	0	0	0	0	0	0	0	0	0	0	0	0	0	1	0	0	0	0	0	0	0	0	1	1	0	0	0	0	0	0	0	0	0	0	0	0	0	0
G017	0	0	0	0	0	0	0	0	0	0	0	0	0	0	0	0	0	0	0	0	0	0	0	0	0	0	1	0	0	0	0	0	0	0	0	0	0	1	1	0	0	0	0	0	0	0	0	0	0
G018	0	0	0	0	0	0	0	0	0	0	0	0	0	0	0	0	0	1	0	0	0	0	0	0	0	0	0	0	0	0	0	0	1	1	0	0	0	0	0	1	0	0	0	0	1	0	0	0	0
G019	0	0	0	0	0	0	0	0	0	0	0	0	0	0	0	0	0	0	0	0	0	0	1	0	0	0	0	0	0	0	0	0	0	0	0	0	0	1	0	0	1	0	0	0	0	0	0	0	0
G020	0	0	0	0	0	0	0	0	0	0	0	0	0	0	0	0	0	0	0	0	0	0	0	0	0	0	0	0	0	1	0	0	0	0	0	0	0	0	0	0	0	2	1	0	0	0	0	0	0
G021	0	0	0	0	0	0	0	0	0	0	0	0	0	0	0	0	0	0	0	1	0	0	0	0	0	0	0	0	0	0	0	0	0	0	0	1	0	0	0	0	0	0	0	0	1	0	0	0	0
G022	0	0	0	0	0	0	0	0	0	0	0	0	0	0	0	0	0	0	0	0	0	0	0	0	0	1	0	0	0	0	0	0	0	0	0	0	0	0	0	1	0	0	0	0	0	1	0	0	0
G023	0	0	0	0	0	0	0	0	0	0	0	0	0	0	0	0	0	0	0	0	1	0	0	0	0	0	0	0	0	0	0	0	0	0	0	0	1	0	0	0	0	0	0	0	0	0	2	0	0
G024	0	0	0	0	0	0	0	0	0	0	0	0	0	0	0	0	0	0	0	0	0	0	0	0	0	0	0	1	0	0	0	0	0	0	0	0	0	0	0	0	1	0	0	0	0	0	0	1	0
G025	0	0	0	0	0	0	0	0	0	0	0	0	0	0	0	0	0	0	1	0	0	0	0	0	0	0	0	0	0	0	0	0	0	0	1	0	0	0	0	0	0	0	0	0	0	1	0	0	0
G026	0	0	0	0	0	0	0	0	0	0	0	0	0	0	0	0	0	0	0	0	0	0	0	1	0	0	0	0	0	0	0	0	0	0	0	0	0	0	1	0	0	0	0	0	0	0	0	1	0
G027	0	0	0	0	0	0	0	0	0	0	0	0	0	0	0	0	0	0	0	0	0	0	0	0	0	0	0	0	0	0	1	0	0	0	0	0	0	0	0	0	0	0	1	0	0	0	0	0	2
G028	0	0	0	0	0	0	0	0	0	0	0	0	0	0	0	0	0	0	0	0	0	0	0	0	0	0	0	0	0	0	0	1	1	0	1	1	1	0	1	1	1	0	1	0	0	0	0	0	0
G029	0	0	0	0	0	0	0	0	0	0	0	0	0	0	0	0	0	0	0	0	0	0	0	0	0	0	0	0	0	0	0	0	0	0	0	0	0	0	0	0	0	0	0	0	0	0	0	0	0
G030	0	0	0	0	0	0	0	0	0	0	0	0	0	0	0	0	0	0	0	0	0	0	0	0	0	0	0	0	0	0	0	0	0	0	0	0	0	0	0	0	0	0	0	0	0	0	0	0	0
G031	0	0	0	0	0	0	0	0	0	0	0	0	0	0	0	0	0	0	0	0	0	0	0	0	0	0	0	0	0	0	0	0	0	0	0	0	0	0	0	0	0	0	0	0	0	0	0	0	0
G032	0	0	0	0	0	0	0	0	0	0	0	0	0	0	0	0	0	0	0	0	0	0	0	0	0	0	0	0	0	0	0	0	0	0	0	0	0	0	0	0	0	0	0	0	0	0	0	0	0
G033	0	0	0	0	0	0	0	0	0	0	0	0	0	0	0	0	0	0	0	0	0	0	0	0	0	0	0	0	0	0	0	0	0	0	0	0	0	0	0	0	0	0	0	0	0	0	0	0	0
G034	0	0	0	0	0	0	0	0	0	0	0	0	0	0	0	0	0	0	0	0	0	0	0	0	0	0	0	0	0	0	0	0	0	0	0	0	0	0	0	0	0	0	0	0	0	0	0	0	0
G035	0	0	0	0	0	0	0	0	0	0	0	0	0	0	0	0	0	0	0	0	0	0	0	0	0	0	0	0	0	0	0	0	0	0	0	0	0	0	0	0	0	0	0	0	0	0	0	0	0
G036	0	0	0	0	0	0	0	0	0	0	0	0	0	0	0	0	0	0	0	0	0	0	0	0	0	0	0	0	0	0	0	0	0	0	0	0	0	0	0	0	0	0	0	0	0	0	0	0	0
G037	0	0	0	0	0	0	0	0	0	0	0	0	0	0	0	0	0	0	0	0	0	0	0	0	0	0	0	0	0	0	0	0	0	0	0	0	0	0	0	0	0	0	0	0	0	0	0	0	0
G038	0	0	0	0	0	0	0	0	0	0	0	0	0	0	0	0	0	0	0	0	0	0	0	0	0	0	0	0	0	0	0	0	0	0	0	0	0	0	0	0	0	0	0	0	0	0	0	0	0
G039	0	0	0	0	0	0	0	0	0	0	0	0	0	0	0	0	0	0	0	0	0	0	0	0	0	0	0	0	0	0	0	0	0	0	0	0	0	0	0	0	0	0	0	0	0	0	0	0	0
G040	0	0	0	0	0	0	0	0	0	0	0	0	0	0	0	0	0	0	0	0	0	0	0	0	0	0	0	0	0	0	0	0	0	0	0	0	0	0	0	0	0	0	0	1	1	1	1	1	1
G041	0	0	0	0	0	0	0	0	0	0	0	0	0	0	0	0	0	0	0	0	0	0	0	0	0	0	0	0	0	0	0	0	0	0	0	0	0	0	0	0	0	0	0	0	0	0	0	0	0
G042	0	0	0	0	0	0	0	0	0	0	0	0	0	0	0	0	0	0	0	0	0	0	0	0	0	0	0	0	0	0	0	0	0	0	0	0	0	0	0	0	0	0	0	0	0	0	0	0	0
G043	0	0	0	0	0	0	0	0	0	0	0	0	0	0	0	0	0	0	0	0	0	0	0	0	0	0	0	0	0	0	0	0	0	0	0	0	0	0	0	0	0	0	0	0	0	0	0	0	0
G044	0	0	0	0	0	0	0	0	0	0	0	0	0	0	0	0	0	0	0	0	0	0	0	0	0	0	0	0	0	0	0	0	0	0	0	0	0	0	0	0	0	0	0	0	0	0	0	0	0
G045	0	0	0	0	0	0	0	0	0	0	0	0	0	0	0	0	0	0	0	0	0	0	0	0	0	0	0	0	0	0	0	0	0	0	0	0	0	0	0	0	0	0	0	0	0	0	0	0	0
H001	3	1	0	0	1	0	0	0	0	0	0	0	0	0	0	0	1	1	1	0	0	0	0	0	0	0	0	0	0	0	0	0	0	0	0	0	0	0	0	0	0	0	0	0	0	0	0	0	0
H002	0	2	2	0	0	1	1	0	0	0	0	0	0	0	0	0	0	0	0	0	0	0	0	0	0	0	1	0	0	0	0	0	0	0	0	1	1	1	1	0	0	0	0	0	0	0	0	0	0
H003	0	0	1	3	0	0	0	1	0	0	0	0	0	0	0	0	0	0	0	0	0	0	0	0	0	0	0	0	0	0	0	0	0	0	0	0	0	0	0	0	0	0	0	0	0	0	0	0	0
H004	0	0	0	0	1	0	1	0	2	0	0	0	1	0	0	0	0	0	0	1	1	1	1	1	0	0	0	0	0	0	0	0	0	0	0	0	0	0	0	0	0	0	0	0	0	0	0	0	0
H005	0	0	0	0	1	1	0	0	0	0	2	0	1	0	0	0	0	0	0	0	0	0	0	0	1	0	0	0	0	0	0	1	1	1	1	0	0	0	0	0	0	0	0	0	0	0	0	0	0
H006	0	0	0	0	0	0	1	1	0	0	0	2	0	1	0	0	0	0	0	0	0	0	0	0	0	0	0	0	0	0	0	0	0	0	0	0	0	0	0	0	0	0	0	0	0	0	0	0	0
H007	0	0	0	0	0	1	0	1	0	2	0	0	0	1	0	0	0	0	0	0	0	0	0	0	0	0	0	0	0	0	0	0	0	0	0	0	0	0	0	0	0	0	0	0	0	0	0	0	0
H008	0	0	0	0	0	0	0	0	1	1	0	0	0	0	1	0	0	0	0	0	0	0	0	0	0	0	0	0	0	0	0	0	0	0	0	0	0	0	0	0	0	0	0	0	0	0	0	0	0
H009	0	0	0	0	0	0	0	0	0	0	1	1	0	0	1	0	0	0	0	0	0	0	0	0	0	0	0	0	0	0	0	0	0	0	0	0	0	0	0	0	0	0	0	0	0	0	0	0	0
H010	0	0	0	0	0	0	0	0	0	0	0	0	1	1	1	3	0	0	0	0	0	0	0	0	0	0	0	0	0	0	0	0	0	0	0	0	0	0	0	0	0	0	0	0	0	0	0	0	0
H011	0	0	0	0	0	0	0	0	0	0	0	0	0	0	0	0	1	0	0	0	0	1	0	0	1	1	1	1	2	1	1	0	0	0	0	0	0	0	0	0	0	0	0	0	0	0	0	0	0
H012	0	0	0	0	0	0	0	0	0	0	0	0	0	0	0	0	0	1	0	0	0	0	1	0	0	0	0	0	0	1	0	0	0	1	0	0	0	1	0	1	1	2	1	0	0	0	0	0	0
H013	0	0	0	0	0	0	0	0	0	0	0	0	0	0	0	0	1	0	0	1	0	0	0	0	0	1	0	0	0	0	0	1	0	0	0	1	0	0	0	1	0	0	0	2	1	1	0	0	0
H014	0	0	0	0	0	0	0	0	0	0	0	0	0	0	0	0	0	1	0	0	1	0	0	0	0	0	0	1	0	0	0	0	1	0	0	0	1	0	0	0	1	0	0	0	1	0	2	1	0
H015	0	0	0	0	0	0	0	0	0	0	0	0	0	0	0	0	0	0	2	0	0	0	0	1	0	0	0	0	0	0	1	0	0	0	1	0	0	0	1	0	0	0	1	0	0	1	0	1	2
H016	0	0	0	0	0	0	0	0	0	0	0	0	0	0	0	0	0	0	0	1	0	0	0	0	0	0	0	0	0	0	0	0	0	0	0	0	0	0	0	0	0	0	0	0	0	0	0	0	0
H017	0	0	0	0	0	0	0	0	0	0	0	0	0	0	0	0	0	0	0	0	1	0	0	0	0	0	0	0	0	0	0	0	0	0	0	0	0	0	0	0	0	0	0	0	0	0	0	0	0
H018	0	0	0	0	0	0	0	0	0	0	0	0	0	0	0	0	0	0	0	0	0	1	0	0	0	0	0	0	0	0	0	0	0	0	0	0	0	0	0	0	0	0	0	0	0	0	0	0	0
H019	0	0	0	0	0	0	0	0	0	0	0	0	0	0	0	0	0	0	0	0	0	0	1	0	0	0	0	0	0	0	0	0	0	0	0	0	0	0	0	0	0	0	0	0	0	0	0	0	0
H020	0	0	0	0	0	0	0	0	0	0	0	0	0	0	0	0	0	0	0	0	0	0	0	1	0	0	0	0	0	0	0	0	0	0	0	0	0	0	0	0	0	0	0	0	0	0	0	0	0
H021	0	0	0	0	0	0	0	0	0	0	0	0	0	0	0	0	0	0	0	0	0	0	0	0	1	0	0	0	0	0	0	0	0	0	0	0	0	0	0	0	0	0	0	0	0	0	0	0	0
H022	0	0	0	0	0	0	0	0	0	0	0	0	0	0	0	0	0	0	0	0	0	0	0	0	0	1	0	0	0	0	0	0	0	0	0	0	0	0	0	0	0	0	0	0	0	0	0	0	0
H023	0	0	0	0	0	0	0	0	0	0	0	0	0	0	0	0	0	0	0	0	0	0	0	0	0	0	1	0	0	0	0	0	0	0	0	0	0	0	0	0	0	0	0	0	0	0	0	0	0
H024	0	0	0	0	0	0	0	0	0	0	0	0	0	0	0	0	0	0	0	0	0	0	0	0	0	0	0	1	0	0	0	0	0	0	0	0	0	0	0	0	0	0	0	0	0	0	0	0	0
H025	0	0	0	0	0	0	0	0	0	0	0	0	0	0	0	0	0	0	0	0	0	0	0	0	0	0	0	0	1	0	0	0	0	0	0	0	0	0	0	0	0	0	0	0	0	0	0	0	0
H026	0	0	0	0	0	0	0	0	0	0	0	0	0	0	0	0	0	0	0	0	0	0	0	0	0	0	0	0	0	1	0	0	0	0	0	0	0	0	0	0	0	0	0	0	0	0	0	0	0
H027	0	0	0	0	0	0	0	0	0	0	0	0	0	0	0	0	0	0	0	0	0	0	0	0	0	0	0	0	0	0	1	0	0	0	0	0	0	0	0	0	0	0	0	0	0	0	0	0	0
H028	0	0	0	0	0	0	0	0	0	0	0	0	0	0	0	0	0	0	0	0	0	0	0	0	0	0	0	0	0	0	0	1	0	0	0	0	0	0	0	0	0	0	0	0	0	0	0	0	0
H029	0	0	0	0	0	0	0	0	0	0	0	0	0	0	0	0	0	0	0	0	0	0	0	0	0	0	0	0	0	0	0	0	1	0	0	0	0	0	0	0	0	0	0	0	0	0	0	0	0
H030	0	0	0	0	0	0	0	0	0	0	0	0	0	0	0	0	0	0	0	0	0	0	0	0	0	0	0	0	0	0	0	0	0	1	0	0	0	0	0	0	0	0	0	0	0	0	0	0	0
H031	0	0	0	0	0	0	0	0	0	0	0	0	0	0	0	0	0	0	0	0	0	0	0	0	0	0	0	0	0	0	0	0	0	0	1	0	0	0	0	0	0	0	0	0	0	0	0	0	0
H032	0	0	0	0	0	0	0	0	0	0	0	0	0	0	0	0	0	0	0	0	0	0	0	0	0	0	0	0	0	0	0	0	0	0	0	1	0	0	0	0	0	0	0	0	0	0	0	0	0
H033	0	0	0	0	0	0	0	0	0	0	0	0	0	0	0	0	0	0	0	0	0	0	0	0	0	0	0	0	0	0	0	0	0	0	0	0	1	0	0	0	0	0	0	0	0	0	0	0	0
H034	0	0	0	0	0	0	0	0	0	0	0	0	0	0	0	0	0	0	0	0	0	0	0	0	0	0	0	0	0	0	0	0	0	0	0	0	0	1	0	0	0	0	0	0	0	0	0	0	0
H035	0	0	0	0	0	0	0	0	0	0	0	0	0	0	0	0	0	0	0	0	0	0	0	0	0	0	0	0	0	0	0	0	0	0	0	0	0	0	1	0	0	0	0	0	0	0	0	0	0
H036	0	0	0	0	0	0	0	0	0	0	0	0	0	0	0	0	0	0	0	0	0	0	0	0	0	0	0	0	0	0	0	0	0	0	0	0	0	0	0	1	0	0	0	0	0	0	0	0	0
H037	0	0	0	0	0	0	0	0	0	0	0	0	0	0	0	0	0	0	0	0	0	0	0	0	0	0	0	0	0	0	0	0	0	0	0	0	0	0	0	0	1	0	0	0	0	0	0	0	0
H038	0	0	0	0	0	0	0	0	0	0	0	0	0	0	0	0	0	0	0	0	0	0	0	0	0	0	0	0	0	0	0	0	0	0	0	0	0	0	0	0	0	1	0	0	0	0	0	0	0
H039	0	0	0	0	0	0	0	0	0	0	0	0	0	0	0	0	0	0	0	0	0	0	0	0	0	0	0	0	0	0	0	0	0	0	0	0	0	0	0	0	0	0	1	0	0	0	0	0	0
H040	0	0	0	0	0	0	0	0	0	0	0	0	0	0	0	0	0	0	0	0	0	0	0	0	0	0	0	0	0	0	0	0	0	0	0	0	0	0	0	0	0	0	0	1	0	0	0	0	0
H041	0	0	0	0	0	0	0	0	0	0	0	0	0	0	0	0	0	0	0	0	0	0	0	0	0	0	0	0	0	0	0	0	0	0	0	0	0	0	0	0	0	0	0	0	1	0	0	0	0
H042	0	0	0	0	0	0	0	0	0	0	0	0	0	0	0	0	0	0	0	0	0	0	0	0	0	0	0	0	0	0	0	0	0	0	0	0	0	0	0	0	0	0	0	0	0	1	0	0	0
H043	0	0	0	0	0	0	0	0	0	0	0	0	0	0	0	0	0	0	0	0	0	0	0	0	0	0	0	0	0	0	0	0	0	0	0	0	0	0	0	0	0	0	0	0	0	0	1	0	0
H044	0	0	0	0	0	0	0	0	0	0	0	0	0	0	0	0	0	0	0	0	0	0	0	0	0	0	0	0	0	0	0	0	0	0	0	0	0	0	0	0	0	0	0	0	0	0	0	1	0
H045	0	0	0	0	0	0	0	0	0	0	0	0	0	0	0	0	0	0	0	0	0	0	0	0	0	0	0	0	0	0	0	0	0	0	0	0	0	0	0	0	0	0	0	0	0	0	0	0	1
I001	6	2	0	0	3	0	1	0	2	0	0	0	1	0	0	0	3	2	2	1	1	2	1	1	1	1	1	1	2	1	1	0	0	0	0	0	0	0	0	0	0	0	0	0	0	0	0	0	0
I002	0	2	2	0	1	2	1	0	0	0	2	0	1	0	0	0	0	1	0	0	0	0	1	0	1	0	1	0	0	1	0	1	1	2	1	1	1	2	1	1	1	2	1	0	0	0	0	0	0
I003	0	0	0	0	1	0	1	0	2	0	2	2	1	0	2	0	0	0	0	1	1	1	1	1	0	0	0	0	0	0	0	1	0	0	0	0	0	0	0	0	0	0	0	0	0	0	0	0	0
I004	0	0	0	0	0	1	0	1	0	2	0	0	1	2	1	3	0	0	0	0	0	0	0	0	0	0	0	0	0	0	0	0	1	0	0	0	0	0	0	0	0	0	0	0	0	0	0	0	0
I005	0	0	0	0	1	1	0	0	0	0	2	0	2	1	1	3	0	0	0	1	0	0	0	0	1	0	0	0	0	0	0	1	1	1	1	0	0	0	0	0	0	0	0	0	0	0	0	0	0
I006	0	0	0	0	0	0	1	1	2	2	0	2	0	1	2	0	0	0	0	0	1	0	0	0	0	0	0	0	0	0	0	0	0	0	0	0	0	0	0	0	0	0	0	0	0	0	0	0	0
I007	0	2	2	0	0	2	1	1	0	2	0	0	0	1	0	0	0	0	0	0	0	0	0	0	0	0	1	0	0	0	0	0	0	0	0	2	1	1	1	0	0	0	0	0	0	0	0	0	0
I008	0	0	2	6	0	0	1	3	0	0	0	2	0	1	0	0	0	0	0	0	0	0	0	0	0	0	0	0	0	0	0	0	0	0	0	0	1	0	0	0	0	0	0	0	0	0	0	0	0
I009	0	0	0	0	0	0	0	0	0	0	0	0	0	0	0	0	1	0	0	0	0	1	0	0	1	1	1	1	2	1	1	1	0	0	0	0	0	0	0	0	0	0	0	2	0	0	0	0	0
I010	0	0	0	0	0	0	0	0	0	0	0	0	0	0	0	0	0	1	0	0	0	0	1	0	0	0	0	0	0	1	0	0	1	1	0	0	0	1	0	1	1	2	1	0	1	0	0	0	0
I011	0	0	0	0	0	0	0	0	0	0	0	0	0	0	0	0	1	0	0	1	0	0	0	0	1	2	0	0	0	0	0	1	0	0	0	1	0	0	0	1	0	0	0	2	1	1	0	0	0
I012	0	0	0	0	0	0	0	0	0	0	0	0	0	0	0	0	0	1	0	0	1	0	0	0	0	0	0	1	0	0	0	0	1	1	0	0	1	0	0	1	1	0	0	0	1	0	2	1	0
I013	0	0	0	0	0	0	0	0	0	0	0	0	0	0	0	0	0	0	2	0	0	0	0	1	0	0	0	0	0	0	1	0	0	0	2	0	0	0	1	0	0	0	1	0	0	2	0	1	2
I014	0	0	0	0	0	0	0	0	0	0	0	0	0	0	0	0	0	0	0	1	0	0	0	0	0	0	0	0	0	0	0	0	0	0	0	1	0	0	0	0	0	0	0	0	1	0	0	0	0
I015	0	0	0	0	0	0	0	0	0	0	0	0	0	0	0	0	0	0	0	0	1	0	0	0	0	0	0	0	0	0	0	0	0	0	0	0	1	0	0	0	0	0	0	0	0	0	2	0	0
I016	0	0	0	0	0	0	0	0	0	0	0	0	0	0	0	0	0	0	0	0	0	1	0	0	0	0	1	1	0	0	0	0	0	0	0	0	0	0	0	0	0	0	0	0	0	0	0	0	0
I017	0	0	0	0	0	0	0	0	0	0	0	0	0	0	0	0	0	0	0	0	0	0	1	0	0	0	0	0	0	0	0	0	0	0	0	0	0	1	0	0	1	0	0	0	0	0	0	0	0
I018	0	0	0	0	0	0	0	0	0	0	0	0	0	0	0	0	0	0	0	0	0	0	0	1	0	0	0	0	0	0	0	0	0	0	0	0	0	0	1	0	0	0	0	0	0	0	0	1	0
I019	0	0	0	0	0	0	0	0	0	0	0	0	0	0	0	0	1	1	2	1	1	0	0	1	0	1	0	1	0	0	1	1	1	0	1	1	1	0	1	1	1	0	1	2	2	2	2	2	2
I020	0	0	0	0	0	0	0	0	0	0	0	0	0	0	0	0	0	0	0	0	0	0	0	0	1	0	0	0	0	0	0	0	0	1	1	0	0	0	0	0	0	0	0	0	0	0	0	0	0
I021	0	0	0	0	0	0	0	0	0	0	0	0	0	0	0	0	0	0	0	0	0	0	0	0	0	1	0	0	0	0	0	0	0	0	0	0	0	0	0	1	0	0	0	0	0	1	0	0	0
I022	0	0	0	0	0	0	0	0	0	0	0	0	0	0	0	0	0	0	0	0	0	1	1	1	0	0	0	0	0	0	0	0	0	0	0	0	0	0	0	0	0	0	0	0	0	0	0	0	0
I023	0	0	0	0	0	0	0	0	0	0	0	0	0	0	0	0	0	0	0	0	0	0	0	0	0	0	1	0	0	0	0	0	0	0	0	0	0	1	1	0	0	0	0	0	0	0	0	0	0
I024	0	0	0	0	0	0	0	0	0	0	0	0	0	0	0	0	0	0	0	0	0	0	0	0	0	0	0	1	0	0	0	0	0	0	0	0	0	0	0	0	1	0	0	0	0	0	0	1	0
I025	0	0	0	0	0	0	0	0	0	0	0	0	0	0	0	0	0	0	0	0	0	0	0	0	0	0	0	0	2	1	1	0	0	0	0	0	0	0	0	0	0	0	0	0	0	0	0	0	0
I026	0	0	0	0	0	0	0	0	0	0	0	0	0	0	0	0	0	0	0	0	0	0	0	0	0	0	0	0	0	1	0	0	0	0	0	0	0	0	0	0	0	2	1	0	0	0	0	0	0
I027	0	0	0	0	0	0	0	0	0	0	0	0	0	0	0	0	0	0	0	0	0	0	0	0	0	0	0	0	0	0	1	0	0	0	0	0	0	0	0	0	0	0	1	0	0	0	0	0	2
J001	6	2	0	0	3	1	0	0	0	0	2	0	1	0	0	0	3	2	2	1	0	0	0	0	1	1	0	0	0	0	0	2	1	1	1	1	0	0	0	1	0	0	0	2	1	1	0	0	0
J002	0	2	2	0	1	1	2	0	2	0	0	0	1	0	0	0	0	1	0	1	2	1	1	1	0	0	1	1	0	0	0	0	1	0	0	1	2	1	1	0	1	0	0	0	1	0	2	1	0
J003	0	0	0	0	1	0	1	0	2	0	0	0	2	1	1	3	0	0	0	1	1	1	1	1	1	0	0	0	0	0	0	0	0	0	0	0	0	0	0	0	0	0	0	0	0	0	0	0	0
J004	0	0	0	0	0	1	0	1	0	2	2	2	0	1	2	0	0	0	0	0	0	0	0	0	0	0	0	0	0	0	0	0	0	1	0	0	0	0	0	0	0	0	0	0	0	0	0	0	0
J005	0	0	0	0	1	1	0	0	2	2	2	0	1	0	2	0	0	0	0	0	0	1	0	0	1	0	0	0	0	0	0	1	1	1	1	0	0	0	0	0	0	0	0	0	0	0	0	0	0
J006	0	0	0	0	0	0	1	1	0	0	0	2	1	2	1	3	0	0	0	0	0	0	1	0	0	0	0	0	0	0	0	0	0	0	0	0	0	0	0	0	0	0	0	0	0	0	0	0	0
J007	0	2	2	0	0	1	2	1	0	0	0	2	0	1	0	0	0	0	0	0	0	0	0	0	0	0	2	0	0	0	0	0	0	0	0	1	1	1	1	0	0	0	0	0	0	0	0	0	0
J008	0	0	2	6	0	1	0	3	0	2	0	0	0	1	0	0	0	0	0	0	0	0	0	0	0	0	0	0	0	0	0	0	0	0	0	0	0	1	0	0	0	0	0	0	0	0	0	0	0
J009	0	0	0	0	0	0	0	0	0	0	0	0	0	0	0	0	1	0	0	1	0	1	0	0	1	2	1	1	2	1	1	0	0	0	0	0	0	0	0	0	0	0	0	0	0	0	0	0	0
J010	0	0	0	0	0	0	0	0	0	0	0	0	0	0	0	0	0	1	0	0	1	0	1	0	0	0	0	1	0	1	0	0	0	1	0	0	0	1	0	1	1	2	1	0	0	0	0	0	0
J011	0	0	0	0	0	0	0	0	0	0	0	0	0	0	0	0	1	0	0	1	0	1	0	0	0	1	0	0	2	0	0	1	0	0	0	1	0	0	0	1	0	0	0	2	1	1	0	0	0
J012	0	0	0	0	0	0	0	0	0	0	0	0	0	0	0	0	0	1	0	0	1	0	1	0	0	0	0	1	0	1	0	0	1	0	0	0	1	0	0	0	1	0	0	0	1	0	2	1	0
J013	0	0	0	0	0	0	0	0	0	0	0	0	0	0	0	0	0	0	2	0	0	0	0	2	0	0	0	0	0	0	2	0	0	0	1	0	0	0	1	0	0	0	1	0	0	1	0	1	2
J014	0	0	0	0	0	0	0	0	0	0	0	0	0	0	0	0	1	1	2	0	0	1	1	1	1	1	1	1	2	2	2	0	0	1	1	0	0	1	1	1	1	2	2	0	0	1	0	1	2
J015	0	0	0	0	0	0	0	0	0	0	0	0	0	0	0	0	0	0	0	1	1	0	0	1	0	0	0	0	0	0	0	0	0	0	0	0	0	0	0	0	0	0	0	0	0	0	0	0	0
J016	0	0	0	0	0	0	0	0	0	0	0	0	0	0	0	0	0	0	0	0	0	0	0	0	1	0	1	0	0	1	0	0	0	0	0	0	0	0	0	0	0	0	0	0	0	0	0	0	0
J017	0	0	0	0	0	0	0	0	0	0	0	0	0	0	0	0	0	0	0	0	0	0	0	0	0	1	0	1	0	0	1	0	0	0	0	0	0	0	0	0	0	0	0	0	0	0	0	0	0
J018	0	0	0	0	0	0	0	0	0	0	0	0	0	0	0	0	0	0	0	0	0	0	0	0	0	0	0	0	0	0	0	1	0	0	0	1	0	0	0	1	0	0	0	0	0	0	0	0	0
J019	0	0	0	0	0	0	0	0	0	0	0	0	0	0	0	0	0	0	0	0	0	0	0	0	0	0	0	0	0	0	0	0	1	0	0	0	1	0	0	0	1	0	0	0	0	0	0	0	0
J020	0	0	0	0	0	0	0	0	0	0	0	0	0	0	0	0	0	0	0	0	0	0	0	0	0	0	0	0	0	0	0	0	0	1	0	0	0	1	0	0	0	2	0	0	0	0	0	0	0
J021	0	0	0	0	0	0	0	0	0	0	0	0	0	0	0	0	0	0	0	0	0	0	0	0	0	0	0	0	0	0	0	0	0	0	1	0	0	0	1	0	0	0	1	0	0	0	0	0	0
J022	0	0	0	0	0	0	0	0	0	0	0	0	0	0	0	0	0	0	0	0	0	0	0	0	0	0	0	0	0	0	0	1	1	0	1	0	0	0	0	0	0	0	0	0	0	0	0	0	0
J023	0	0	0	0	0	0	0	0	0	0	0	0	0	0	0	0	0	0	0	0	0	0	0	0	0	0	0	0	0	0	0	0	0	0	0	1	1	0	1	0	0	0	0	0	0	0	0	0	0
J024	0	0	0	0	0	0	0	0	0	0	0	0	0	0	0	0	0	0	0	0	0	0	0	0	0	0	0	0	0	0	0	0	0	0	0	0	0	0	0	1	1	0	1	0	0	0	0	0	0
J025	0	0	0	0	0	0	0	0	0	0	0	0	0	0	0	0	0	0	0	0	0	0	0	0	0	0	0	0	0	0	0	0	0	0	0	0	0	0	0	0	0	0	0	2	1	1	0	0	0
J026	0	0	0	0	0	0	0	0	0	0	0	0	0	0	0	0	0	0	0	0	0	0	0	0	0	0	0	0	0	0	0	0	0	0	0	0	0	0	0	0	0	0	0	0	1	0	2	1	0
J027	0	0	0	0	0	0	0	0	0	0	0	0	0	0	0	0	0	0	0	0	0	0	0	0	0	0	0	0	0	0	0	0	0	0	0	0	0	0	0	0	0	0	0	0	0	1	0	1	2
K001	3	1	0	0	2	1	0	0	1	1	2	0	1	0	1	0	2	1	1	1	0	1	0	0	1	1	0	0	1	0	0	2	1	1	1	1	0	0	0	1	0	0	0	2	1	1	0	0	0
K002	0	2	2	0	1	1	3	1	2	0	0	2	2	2	1	3	0	1	0	1	2	1	2	1	1	0	2	1	0	1	0	0	1	0	0	1	2	1	1	0	1	0	0	0	1	0	2	1	0
K003	0	0	1	3	0	1	0	2	0	2	1	1	0	1	1	0	0	0	0	0	0	0	0	0	0	0	0	0	0	0	0	0	0	1	0	0	0	1	0	0	0	1	0	0	0	0	0	0	0
K004	0	0	0	0	0	0	0	0	0	0	0	0	0	0	0	0	1	1	2	1	1	1	1	2	1	2	1	2	2	2	3	0	0	1	1	0	0	1	1	1	1	2	2	0	0	1	0	1	2
K005	0	0	0	0	0	0	0	0	0	0	0	0	0	0	0	0	0	0	0	0	0	0	0	0	0	0	0	0	0	0	0	1	1	0	1	1	1	0	1	1	1	0	1	0	0	0	0	0	0
K006	0	0	0	0	0	0	0	0	0	0	0	0	0	0	0	0	0	0	0	0	0	0	0	0	0	0	0	0	0	0	0	0	0	0	0	0	0	0	0	0	0	0	0	1	1	1	1	1	1
L001	3	1	0	0	2	0	1	0	2	0	1	1	1	0	1	0	2	1	1	1	1	2	1	1	1	1	1	1	2	1	1	1	0	0	0	0	0	0	0	0	0	0	0	1	0	0	0	0	0
L002	0	2	2	0	1	3	1	1	0	2	2	0	2	2	1	3	0	1	0	1	0	0	1	0	1	0	1	0	0	1	0	1	2	2	1	2	1	2	1	1	1	2	1	0	1	0	0	0	0
L003	0	0	1	3	0	0	1	2	1	1	0	2	0	1	1	0	0	0	0	0	1	0	0	0	0	0	0	0	0	0	0	0	0	0	0	0	1	0	0	0	0	0	0	0	0	0	1	0	0
L004	0	0	0	0	0	0	0	0	0	0	0	0	0	0	0	0	1	1	2	1	1	0	0	1	1	2	0	1	0	0	1	1	1	1	2	1	1	0	1	2	1	0	1	2	2	3	2	2	2
L005	0	0	0	0	0	0	0	0	0	0	0	0	0	0	0	0	0	0	0	0	0	1	1	1	0	0	1	1	0	0	0	0	0	0	0	0	0	1	1	0	1	0	0	0	0	0	0	1	0
L006	0	0	0	0	0	0	0	0	0	0	0	0	0	0	0	0	0	0	0	0	0	0	0	0	0	0	0	0	1	1	1	0	0	0	0	0	0	0	0	0	0	1	1	0	0	0	0	0	1
M001	6	2	0	0	4	1	1	0	2	0	2	0	3	1	1	3	4	2	2	3	1	2	1	1	3	3	1	1	2	1	1	2	1	1	1	1	0	0	0	1	0	0	0	2	1	1	0	0	0
M002	0	2	2	0	1	2	2	1	2	2	2	2	1	1	2	0	0	1	0	0	1	1	1	0	1	0	2	1	0	1	0	1	1	2	1	1	1	2	1	1	1	2	1	0	0	0	0	0	0
M003	0	2	2	0	1	2	2	1	2	2	2	2	1	1	2	0	0	1	0	1	2	1	1	1	0	0	1	1	0	0	0	1	1	1	0	2	2	1	1	1	1	0	0	0	1	0	2	1	0
M004	0	0	2	6	0	1	1	4	0	2	0	2	1	3	1	3	0	0	0	0	0	0	1	0	0	0	0	0	0	0	0	0	1	0	0	0	1	1	0	0	1	0	0	0	0	0	0	0	0
M005	0	0	0	0	0	0	0	0	0	0	0	0	0	0	0	0	1	1	2	0	0	1	1	1	1	1	1	1	2	2	2	1	1	1	2	0	0	1	1	1	1	2	2	2	1	2	0	1	2
M006	0	0	0	0	0	0	0	0	0	0	0	0	0	0	0	0	0	0	0	1	1	0	0	1	0	0	0	0	0	0	0	0	0	0	0	1	1	0	1	0	0	0	0	0	1	0	2	1	0
M007	0	0	0	0	0	0	0	0	0	0	0	0	0	0	0	0	1	1	2	1	1	1	1	2	0	1	0	1	2	1	2	1	1	0	1	1	1	0	1	1	1	0	1	2	2	2	2	2	2
M008	0	0	0	0	0	0	0	0	0	0	0	0	0	0	0	0	0	0	0	0	0	0	0	0	1	0	1	0	0	1	0	0	0	1	1	0	0	1	1	0	0	2	1	0	0	0	0	0	0
M009	0	0	0	0	0	0	0	0	0	0	0	0	0	0	0	0	0	0	0	0	0	0	0	0	0	1	0	1	0	0	1	0	0	0	0	0	0	0	0	1	1	0	1	0	0	1	0	1	2
[truncated: 661 more columns]

## Sheet: 4_Edges
Presynaptic neuron	Postsynaptic neuron	Edgecode	Edge polarity
ADAL	ADAL	ADALADAL	4
ADAL	ADLL	ADALADLL	4
ADAL	AIAL	ADALAIAL	4
ADAL	AIBL	ADALAIBL	2
ADAL	AIBR	ADALAIBR	2
ADAL	AVAL	ADALAVAL	2
ADAL	AVAR	ADALAVAR	2
ADAL	AVBL	ADALAVBL	2
ADAL	AVBR	ADALAVBR	2
ADAL	AVDL	ADALAVDL	2
ADAL	AVDR	ADALAVDR	2
ADAL	AVEL	ADALAVEL	2
ADAL	AVJR	ADALAVJR	2
ADAL	PVPL	ADALPVPL	4
ADAL	RICL	ADALRICL	2
ADAL	RICR	ADALRICR	2
ADAL	RID	ADALRID	4
ADAL	RIML	ADALRIML	2
ADAL	RIPL	ADALRIPL	4
ADAL	SMDVR	ADALSMDVR	2
ADAL	URAVL	ADALURAVL	2
ADAL	URXL	ADALURXL	4
ADAR	AIBL	ADARAIBL	2
ADAR	AIBR	ADARAIBR	2
ADAR	ASHR	ADARASHR	4
ADAR	AVAR	ADARAVAR	2
ADAR	AVBL	ADARAVBL	2
ADAR	AVBR	ADARAVBR	2
ADAR	AVDL	ADARAVDL	2
ADAR	AVDR	ADARAVDR	2
ADAR	AVEL	ADARAVEL	2
ADAR	AVJL	ADARAVJL	2
ADAR	PVR	ADARPVR	4
ADAR	RIFR	ADARRIFR	2
ADAR	RIMR	ADARRIMR	2
ADAR	RIPR	ADARRIPR	4
ADAR	RIVR	ADARRIVR	4
ADAR	SMDVL	ADARSMDVL	2
ADAR	URXR	ADARURXR	4
ADAR	URYDR	ADARURYDR	2
ADEL	ADAL	ADELADAL	4
ADEL	ADER	ADELADER	4
ADEL	ALML	ADELALML	4
ADEL	AVAL	ADELAVAL	4
ADEL	AVAR	ADELAVAR	4
ADEL	AVDL	ADELAVDL	4
ADEL	AVEL	ADELAVEL	4
ADEL	AVHL	ADELAVHL	4
ADEL	AVL	ADELAVL	4
ADEL	BDUL	ADELBDUL	4
ADEL	CEPDL	ADELCEPDL	4
ADEL	FLPL	ADELFLPL	4
ADEL	IL1L	ADELIL1L	4
ADEL	IL2L	ADELIL2L	4
ADEL	OLLL	ADELOLLL	4
ADEL	RIAL	ADELRIAL	4
ADEL	RIFL	ADELRIFL	4
ADEL	RIGL	ADELRIGL	4
ADEL	RIGR	ADELRIGR	4
ADEL	RIH	ADELRIH	4
ADEL	RIVL	ADELRIVL	4
ADEL	RIVR	ADELRIVR	4
ADEL	RMDL	ADELRMDL	4
ADEL	RMER	ADELRMER	4
ADEL	RMGL	ADELRMGL	4
ADEL	RMHL	ADELRMHL	4
ADEL	RMHR	ADELRMHR	4
ADEL	SAADR	ADELSAADR	4
ADEL	SIADR	ADELSIADR	4
ADEL	SIBVR	ADELSIBVR	4
ADEL	SMBDR	ADELSMBDR	4
ADEL	SMBVL	ADELSMBVL	4
ADEL	URBL	ADELURBL	4
ADEL	VB01	ADELVB01	4
ADER	ADAR	ADERADAR	4
ADER	ADEL	ADERADEL	4
ADER	ALNR	ADERALNR	4
ADER	ASIR	ADERASIR	4
ADER	AVAL	ADERAVAL	4
ADER	AVAR	ADERAVAR	4
ADER	AVDR	ADERAVDR	4
ADER	AVER	ADERAVER	4
ADER	AVJR	ADERAVJR	4
ADER	CEPDR	ADERCEPDR	4
ADER	CEPVR	ADERCEPVR	4
ADER	FLPL	ADERFLPL	4
ADER	FLPR	ADERFLPR	4
ADER	IL1R	ADERIL1R	4
ADER	IL2R	ADERIL2R	4
ADER	OLLR	ADEROLLR	4
ADER	RIAR	ADERRIAR	4
ADER	RIGL	ADERRIGL	4
ADER	RIGR	ADERRIGR	4
ADER	RMDL	ADERRMDL	4
ADER	RMDR	ADERRMDR	4
ADER	RMGR	ADERRMGR	4
ADER	SMDVR	ADERSMDVR	4
ADER	URBR	ADERURBR	4
ADER	URXR	ADERURXR	4
ADFL	ADAL	ADFLADAL	4
ADFL	ADLL	ADFLADLL	4
ADFL	AFDL	ADFLAFDL	4
ADFL	AIAL	ADFLAIAL	4
ADFL	AIBL	ADFLAIBL	3
ADFL	AIBR	ADFLAIBR	3
ADFL	AIZL	ADFLAIZL	3
ADFL	AUAL	ADFLAUAL	4
ADFL	AWBL	ADFLAWBL	4
ADFL	AWCR	ADFLAWCR	4
ADFL	RIAL	ADFLRIAL	3
ADFL	RIBL	ADFLRIBL	2
ADFL	RIGL	ADFLRIGL	4
ADFL	RIGR	ADFLRIGR	4
ADFL	RIR	ADFLRIR	4
ADFL	RIVL	ADFLRIVL	3
ADFL	SMBDL	ADFLSMBDL	3
ADFL	SMBVL	ADFLSMBVL	3
ADFL	SMDVL	ADFLSMDVL	4
ADFL	URXL	ADFLURXL	3
ADFR	ADAR	ADFRADAR	4
ADFR	ADFR	ADFRADFR	4
ADFR	AFDR	ADFRAFDR	4
ADFR	AIYR	ADFRAIYR	2
ADFR	AIZR	ADFRAIZR	3
ADFR	ASHR	ADFRASHR	4
ADFR	AUAR	ADFRAUAR	4
ADFR	AVHL	ADFRAVHL	4
ADFR	AWAR	ADFRAWAR	4
ADFR	AWBR	ADFRAWBR	4
ADFR	AWCR	ADFRAWCR	4
ADFR	BAGL	ADFRBAGL	4
ADFR	OLQVR	ADFROLQVR	4
ADFR	PVPR	ADFRPVPR	4
ADFR	RIAR	ADFRRIAR	3
ADFR	RIGR	ADFRRIGR	4
ADFR	RIH	ADFRRIH	3
ADFR	RIR	ADFRRIR	4
ADFR	SMBDR	ADFRSMBDR	3
ADFR	SMBVR	ADFRSMBVR	3
ADFR	URXR	ADFRURXR	3
ADFR	URYVR	ADFRURYVR	4
ADLL	ADAL	ADLLADAL	4
ADLL	AIAL	ADLLAIAL	4
ADLL	AIBL	ADLLAIBL	2
ADLL	ALA	ADLLALA	4
ADLL	ASEL	ADLLASEL	4
ADLL	ASER	ADLLASER	4
ADLL	ASGL	ADLLASGL	4
ADLL	ASHL	ADLLASHL	4
ADLL	AVAL	ADLLAVAL	2
ADLL	AVAR	ADLLAVAR	2
ADLL	AVBL	ADLLAVBL	2
ADLL	AVDL	ADLLAVDL	2
ADLL	AVDR	ADLLAVDR	2
ADLL	AVJL	ADLLAVJL	2
ADLL	AVJR	ADLLAVJR	2
ADLL	AWAL	ADLLAWAL	4
ADLL	AWBL	ADLLAWBL	4
ADLL	AWCL	ADLLAWCL	4
ADLL	OLQVL	ADLLOLQVL	4
ADLL	RIAL	ADLLRIAL	2
ADLL	RIGL	ADLLRIGL	2
ADLL	RIPL	ADLLRIPL	4
ADLL	RIR	ADLLRIR	2
ADLL	SMBVL	ADLLSMBVL	4
ADLR	ADAR	ADLRADAR	4
ADLR	ADLR	ADLRADLR	4
ADLR	AIAR	ADLRAIAR	4
ADLR	AIBR	ADLRAIBR	2
ADLR	ASER	ADLRASER	4
ADLR	ASHR	ADLRASHR	4
ADLR	AVAR	ADLRAVAR	2
ADLR	AVBL	ADLRAVBL	2
ADLR	AVBR	ADLRAVBR	2
ADLR	AVDL	ADLRAVDL	2
ADLR	AVDR	ADLRAVDR	2
ADLR	AVJL	ADLRAVJL	2
ADLR	AVJR	ADLRAVJR	2
ADLR	AWCR	ADLRAWCR	4
ADLR	CEPVR	ADLRCEPVR	4
ADLR	OLLR	ADLROLLR	4
ADLR	OLQVR	ADLROLQVR	4
ADLR	PVCL	ADLRPVCL	2
ADLR	RICL	ADLRRICL	2
ADLR	RICR	ADLRRICR	2
ADLR	RIFR	ADLRRIFR	2
ADLR	RIPR	ADLRRIPR	4
ADLR	SIBVL	ADLRSIBVL	2
ADLR	SMBVR	ADLRSMBVR	4
ADLR	URBR	ADLRURBR	2
ADLR	URXR	ADLRURXR	4
AFDL	AFDL	AFDLAFDL	4
AFDL	AIBL	AFDLAIBL	2
AFDL	AINR	AFDLAINR	4
AFDL	AIYL	AFDLAIYL	3
AFDL	ASEL	AFDLASEL	4
AFDL	ASER	AFDLASER	4
AFDL	AWBL	AFDLAWBL	4
AFDR	AFDL	AFDRAFDL	4
AFDR	AIYR	AFDRAIYR	3
AFDR	ASEL	AFDRASEL	4
AFDR	ASER	AFDRASER	4
AIAL	ADAL	AIALADAL	4
AIAL	ADFL	AIALADFL	4
AIAL	ADLL	AIALADLL	4
AIAL	AIBL	AIALAIBL	3
AIAL	AIML	AIALAIML	4
AIAL	AIZL	AIALAIZL	3
AIAL	ASEL	AIALASEL	4
AIAL	ASER	AIALASER	4
AIAL	ASGL	AIALASGL	4
AIAL	ASHL	AIALASHL	4
AIAL	ASJL	AIALASJL	4
AIAL	ASKL	AIALASKL	4
AIAL	AWCL	AIALAWCL	4
AIAL	AWCR	AIALAWCR	4
AIAL	PVQL	AIALPVQL	2
AIAL	RIFL	AIALRIFL	4
AIAL	RIR	AIALRIR	4
AIAL	RMGL	AIALRMGL	4
AIAR	ADAR	AIARADAR	4
AIAR	ADLR	AIARADLR	4
AIAR	AIBR	AIARAIBR	3
AIAR	AIZR	AIARAIZR	3
AIAR	ASER	AIARASER	4
AIAR	ASGR	AIARASGR	4
AIAR	ASIR	AIARASIR	4
AIAR	AWAR	AIARAWAR	4
AIAR	AWCL	AIARAWCL	4
AIAR	AWCR	AIARAWCR	4
AIAR	RIFR	AIARRIFR	4
AIBL	AIBL	AIBLAIBL	2
AIBL	AIZR	AIBLAIZR	4
AIBL	ASHL	AIBLASHL	4
AIBL	ASHR	AIBLASHR	4
AIBL	AVAL	AIBLAVAL	2
AIBL	AVBL	AIBLAVBL	2
AIBL	AVEL	AIBLAVEL	2
AIBL	FLPL	AIBLFLPL	2
AIBL	IL2DR	AIBLIL2DR	4
AIBL	RIBR	AIBLRIBR	2
AIBL	RIFL	AIBLRIFL	2
AIBL	RIGR	AIBLRIGR	2
AIBL	RIML	AIBLRIML	2
AIBL	RIMR	AIBLRIMR	2
AIBL	RMFR	AIBLRMFR	2
AIBL	SAADL	AIBLSAADL	2
AIBL	SAADR	AIBLSAADR	2
AIBL	SAAVL	AIBLSAAVL	2
AIBL	SIADR	AIBLSIADR	4
AIBL	SIAVR	AIBLSIAVR	4
AIBL	SIBDR	AIBLSIBDR	2
AIBL	SMDDR	AIBLSMDDR	2
AIBL	SMDVR	AIBLSMDVR	2
AIBR	ADLR	AIBRADLR	4
AIBR	AIAR	AIBRAIAR	4
AIBR	AIYR	AIBRAIYR	3
AIBR	AQR	AIBRAQR	4
AIBR	AUAL	AIBRAUAL	2
AIBR	AVAR	AIBRAVAR	2
AIBR	AVBR	AIBRAVBR	2
AIBR	AVEL	AIBRAVEL	2
AIBR	AWCR	AIBRAWCR	4
AIBR	DVA	AIBRDVA	2
AIBR	RIAL	AIBRRIAL	2
AIBR	RIBL	AIBRRIBL	2
AIBR	RICR	AIBRRICR	2
AIBR	RIGL	AIBRRIGL	2
AIBR	RIML	AIBRRIML	2
AIBR	RIMR	AIBRRIMR	2
AIBR	RMFL	AIBRRMFL	2
AIBR	SAADL	AIBRSAADL	2
AIBR	SAADR	AIBRSAADR	2
AIBR	SAAVR	AIBRSAAVR	2
AIBR	SIADL	AIBRSIADL	4
AIBR	SIBVR	AIBRSIBVR	2
AIBR	SMDDL	AIBRSMDDL	2
AIBR	SMDVL	AIBRSMDVL	2
AIBR	VB01	AIBRVB01	2
AIML	AIAL	AIMLAIAL	4
AIML	ALML	AIMLALML	2
AIML	ASGL	AIMLASGL	4
AIML	ASJL	AIMLASJL	4
AIML	ASKL	AIMLASKL	4
AIML	AVDL	AIMLAVDL	2
AIML	AVFL	AIMLAVFL	4
AIML	AVFR	AIMLAVFR	4
AIML	AVHL	AIMLAVHL	2
AIML	AVHR	AIMLAVHR	2
AIML	AVJL	AIMLAVJL	2
AIML	CEPDL	AIMLCEPDL	4
AIML	PVQL	AIMLPVQL	2
AIML	RID	AIMLRID	2
AIML	RIFL	AIMLRIFL	2
AIML	RMGL	AIMLRMGL	2
AIML	SMBVL	AIMLSMBVL	3
AIML	URXL	AIMLURXL	3
AIMR	ADFR	AIMRADFR	4
AIMR	AIAR	AIMRAIAR	4
AIMR	AIMR	AIMRAIMR	4
AIMR	ALA	AIMRALA	2
AIMR	ASGR	AIMRASGR	4
AIMR	ASJR	AIMRASJR	4
AIMR	ASKR	AIMRASKR	4
AIMR	AVAR	AIMRAVAR	2
AIMR	AVDR	AIMRAVDR	2
AIMR	AVFL	AIMRAVFL	4
AIMR	AVFR	AIMRAVFR	4
AIMR	AVHR	AIMRAVHR	2
AIMR	AVJR	AIMRAVJR	2
AIMR	BDUR	AIMRBDUR	2
AIMR	CEPVR	AIMRCEPVR	4
AIMR	HSNL	AIMRHSNL	2
AIMR	HSNR	AIMRHSNR	2
AIMR	OLQDR	AIMROLQDR	4
AIMR	PVNR	AIMRPVNR	2
AIMR	RIFR	AIMRRIFR	2
AIMR	RMDR	AIMRRMDR	2
AIMR	RMGR	AIMRRMGR	2
AIMR	URXR	AIMRURXR	3
AINL	AFDR	AINLAFDR	4
AINL	AIAR	AINLAIAR	4
AINL	ASEL	AINLASEL	4
AINL	ASGR	AINLASGR	4
AINL	ASIL	AINLASIL	4
AINL	AUAR	AINLAUAR	4
AINL	BAGL	AINLBAGL	4
AINL	CEPVR	AINLCEPVR	4
AINL	RIBL	AINLRIBL	2
AINL	RIBR	AINLRIBR	2
AINL	RID	AINLRID	2
AINL	RMDVL	AINLRMDVL	3
AINL	RMFL	AINLRMFL	3
AINL	SAAVL	AINLSAAVL	3
AINR	AFDL	AINRAFDL	4
AINR	AFDR	AINRAFDR	4
AINR	AIAL	AINRAIAL	4
AINR	AIBL	AINRAIBL	3
AINR	AINL	AINRAINL	4
AINR	AINR	AINRAINR	4
AINR	ASEL	AINRASEL	4
AINR	ASER	AINRASER	4
AINR	ASGL	AINRASGL	4
AINR	AUAL	AINRAUAL	4
AINR	AUAR	AINRAUAR	4
AINR	AWCL	AINRAWCL	4
AINR	BAGR	AINRBAGR	4
AINR	CEPDL	AINRCEPDL	4
AINR	RIBL	AINRRIBL	2
AINR	RID	AINRRID	2
AINR	URXL	AINRURXL	3
AINR	URXR	AINRURXR	3
AIYL	AFDL	AIYLAFDL	4
AIYL	AIBL	AIYLAIBL	3
AIYL	AIZL	AIYLAIZL	3
AIYL	ASER	AIYLASER	4
AIYL	AWAL	AIYLAWAL	4
AIYL	AWCL	AIYLAWCL	4
AIYL	AWCR	AIYLAWCR	4
AIYL	HSNR	AIYLHSNR	2
AIYL	RIAL	AIYLRIAL	3
AIYL	RIBL	AIYLRIBL	2
AIYL	RIH	AIYLRIH	3
AIYL	RIR	AIYLRIR	4
AIYR	ADFR	AIYRADFR	4
AIYR	AFDR	AIYRAFDR	4
AIYR	AINL	AIYRAINL	4
AIYR	AIYL	AIYRAIYL	2
AIYR	AIZR	AIYRAIZR	3
AIYR	ASEL	AIYRASEL	4
AIYR	ASER	AIYRASER	4
AIYR	ASGR	AIYRASGR	4
AIYR	AWAR	AIYRAWAR	4
AIYR	AWBR	AIYRAWBR	4
AIYR	BAGR	AIYRBAGR	4
AIYR	RIAR	AIYRRIAR	3
AIYR	RIBR	AIYRRIBR	2
AIYR	RIVR	AIYRRIVR	3
AIZL	ADFL	AIZLADFL	4
AIZL	AFDL	AIZLAFDL	4
AIZL	AIAL	AIZLAIAL	4
AIZL	AIBL	AIZLAIBL	2
AIZL	AIBR	AIZLAIBR	2
AIZL	ASEL	AIZLASEL	4
AIZL	AVEL	AIZLAVEL	2
AIZL	AVER	AIZLAVER	2
AIZL	AVKR	AIZLAVKR	2
AIZL	AWCR	AIZLAWCR	4
AIZL	DVA	AIZLDVA	2
AIZL	RIAL	AIZLRIAL	2
AIZL	RICR	AIZLRICR	2
AIZL	RIGL	AIZLRIGL	2
AIZL	RIML	AIZLRIML	2
AIZL	SMBDL	AIZLSMBDL	4
AIZL	SMBVL	AIZLSMBVL	4
AIZL	SMDVL	AIZLSMDVL	2
AIZL	URYDL	AIZLURYDL	2
AIZL	VB02	AIZLVB02	2
AIZR	ADFR	AIZRADFR	4
AIZR	AIAR	AIZRAIAR	4
AIZR	AIBL	AIZRAIBL	2
AIZR	AIBR	AIZRAIBR	2
AIZR	ASER	AIZRASER	4
AIZR	AVEL	AIZRAVEL	2
AIZR	AVER	AIZRAVER	2
AIZR	AWAR	AIZRAWAR	4
AIZR	AWCR	AIZRAWCR	4
AIZR	DVA	AIZRDVA	2
AIZR	RIAR	AIZRRIAR	2
AIZR	RIMR	AIZRRIMR	2
AIZR	SIADR	AIZRSIADR	4
AIZR	SMBDR	AIZRSMBDR	4
AIZR	SMBVR	AIZRSMBVR	4
AIZR	SMDDR	AIZRSMDDR	2
ALA	ASJR	ALAASJR	4
ALA	AVAR	ALAAVAR	3
ALA	AVDR	ALAAVDR	2
ALA	AVEL	ALAAVEL	3
ALA	AVER	ALAAVER	3
ALA	RIAR	ALARIAR	4
ALA	RMDR	ALARMDR	3
ALML	AIML	ALMLAIML	4
ALML	ALML	ALMLALML	4
ALML	AVDR	ALMLAVDR	2
ALML	AVEL	ALMLAVEL	2
ALML	BDUL	ALMLBDUL	2
ALML	CEPDL	ALMLCEPDL	4
ALML	CEPVL	ALMLCEPVL	4
ALML	PVCL	ALMLPVCL	2
ALML	PVCR	ALMLPVCR	2
ALML	RICL	ALMLRICL	2
ALML	RICR	ALMLRICR	2
ALML	RIFL	ALMLRIFL	2
ALML	RMDDR	ALMLRMDDR	2
ALML	RMGL	ALMLRMGL	2
ALML	SDQL	ALMLSDQL	4
ALML	SMBDR	ALMLSMBDR	4
ALMR	BDUR	ALMRBDUR	2
ALMR	CEPDR	ALMRCEPDR	4
ALMR	CEPVR	ALMRCEPVR	4
ALMR	PVCR	ALMRPVCR	2
ALMR	RMDDL	ALMRRMDDL	2
ALMR	SIADL	ALMRSIADL	4
ALMR	SMDDL	ALMRSMDDL	2
ALMR	URBR	ALMRURBR	2
ALNL	RIAL	ALNLRIAL	3
ALNL	RMDDR	ALNLRMDDR	3
ALNL	RMGL	ALNLRMGL	4
ALNL	RMHL	ALNLRMHL	4
ALNL	SAAVL	ALNLSAAVL	3
ALNL	SIADR	ALNLSIADR	4
ALNL	SMBDR	ALNLSMBDR	3
ALNL	SMDVL	ALNLSMDVL	4
ALNR	ADER	ALNRADER	2
ALNR	AVAL	ALNRAVAL	2
ALNR	IL2DR	ALNRIL2DR	4
ALNR	RIML	ALNRRIML	2
ALNR	SAAVR	ALNRSAAVR	3
ALNR	SMBDL	ALNRSMBDL	3
ALNR	SMDDR	ALNRSMDDR	4
ALNR	SMDVL	ALNRSMDVL	4
AQR	AVAL	AQRAVAL	2
AQR	AVAR	AQRAVAR	2
AQR	AVBL	AQRAVBL	2
AQR	AVBR	AQRAVBR	2
AQR	AVDL	AQRAVDL	2
AQR	AVDR	AQRAVDR	2
AQR	AVJL	AQRAVJL	2
AQR	BAGL	AQRBAGL	4
AQR	BAGR	AQRBAGR	4
AQR	DVA	AQRDVA	2
AQR	PVCL	AQRPVCL	2
AQR	PVCR	AQRPVCR	2
AQR	PVPL	AQRPVPL	4
AQR	PVPR	AQRPVPR	4
AQR	RIAL	AQRRIAL	2
AQR	RIAR	AQRRIAR	2
AQR	RIGL	AQRRIGL	2
AQR	RIR	AQRRIR	2
AQR	URXL	AQRURXL	4
AS01	AS01	AS01AS01	2
AS01	DA01	AS01DA01	2
AS01	DB01	AS01DB01	2
AS01	DD01	AS01DD01	2
AS01	VD01	AS01VD01	2
AS02	DB01	AS02DB01	2
AS02	DD01	AS02DD01	2
AS02	RID	AS02RID	2
AS02	VD02	AS02VD02	2
AS03	DA03	AS03DA03	2
AS03	VD03	AS03VD03	2
AS04	DA03	AS04DA03	2
AS04	DB02	AS04DB02	2
AS04	DD01	AS04DD01	2
AS04	DD02	AS04DD02	2
AS04	VD04	AS04VD04	2
AS05	AS05	AS05AS05	2
AS05	VD05	AS05VD05	2
AS06	DA05	AS06DA05	2
AS06	DB04	AS06DB04	2
AS06	VD06	AS06VD06	2
AS07	VD07	AS07VD07	2
AS08	VD08	AS08VD08	2
AS09	VD09	AS09VD09	2
AS10	VD10	AS10VD10	2
AS10	VD11	AS10VD11	2
AS11	DD06	AS11DD06	2
AS11	VD12	AS11VD12	2
AS11	VD13	AS11VD13	2
ASEL	ADFR	ASELADFR	4
ASEL	AFDR	ASELAFDR	4
ASEL	AIAL	ASELAIAL	4
ASEL	AIBL	ASELAIBL	2
ASEL	AIBR	ASELAIBR	2
ASEL	AIYL	ASELAIYL	3
ASEL	AIYR	ASELAIYR	3
ASEL	AIZL	ASELAIZL	4
ASEL	ASER	ASELASER	4
ASEL	ASJL	ASELASJL	4
ASEL	AWBL	ASELAWBL	4
ASEL	AWCL	ASELAWCL	4
ASEL	AWCR	ASELAWCR	4
ASEL	IL2R	ASELIL2R	4
ASEL	OLLR	ASELOLLR	4
ASEL	RIAR	ASELRIAR	2
ASEL	RIR	ASELRIR	2
ASER	ADLL	ASERADLL	4
ASER	ADLR	ASERADLR	4
ASER	AFDL	ASERAFDL	4
ASER	AFDR	ASERAFDR	4
ASER	AIAL	ASERAIAL	4
ASER	AIAR	ASERAIAR	4
ASER	AIBL	ASERAIBL	2
ASER	AIBR	ASERAIBR	2
ASER	AIYL	ASERAIYL	3
ASER	AIYR	ASERAIYR	3
ASER	AIZL	ASERAIZL	4
ASER	ASEL	ASERASEL	4
ASER	ASHR	ASERASHR	4
ASER	ASKL	ASERASKL	4
ASER	AWAR	ASERAWAR	4
ASER	AWCL	ASERAWCL	4
ASER	AWCR	ASERAWCR	4
ASGL	AIAL	ASGLAIAL	4
ASGL	AIBL	ASGLAIBL	2
ASGL	AINR	ASGLAINR	4
ASGL	ASKL	ASGLASKL	4
ASGR	AIAR	ASGRAIAR	4
ASGR	AIBR	ASGRAIBR	2
ASGR	AIYR	ASGRAIYR	3
ASGR	ASER	ASGRASER	4
ASGR	RIFR	ASGRRIFR	2
ASHL	ADAL	ASHLADAL	4
ASHL	ADFL	ASHLADFL	4
ASHL	ADLL	ASHLADLL	4
ASHL	AIAL	ASHLAIAL	4
ASHL	AIBL	ASHLAIBL	2
ASHL	AIZL	ASHLAIZL	4
ASHL	ASKL	ASHLASKL	4
ASHL	AVAL	ASHLAVAL	2
ASHL	AVAR	ASHLAVAR	2
ASHL	AVBL	ASHLAVBL	2
ASHL	AVDL	ASHLAVDL	2
ASHL	AVDR	ASHLAVDR	2
ASHL	AVFL	ASHLAVFL	4
ASHL	AVHR	ASHLAVHR	2
ASHL	HSNL	ASHLHSNL	2
ASHL	RIAL	ASHLRIAL	2
ASHL	RIML	ASHLRIML	2
ASHL	RIPL	ASHLRIPL	4
ASHL	RIR	ASHLRIR	2
ASHL	URXL	ASHLURXL	4
ASHR	ADAR	ASHRADAR	4
ASHR	ADFR	ASHRADFR	4
ASHR	ADLR	ASHRADLR	4
ASHR	AIAR	ASHRAIAR	4
ASHR	AIBR	ASHRAIBR	2
ASHR	ASHR	ASHRASHR	4
ASHR	AVAR	ASHRAVAR	2
ASHR	AVBR	ASHRAVBR	2
ASHR	AVDL	ASHRAVDL	2
ASHR	AVDR	ASHRAVDR	2
ASHR	AVER	ASHRAVER	2
ASHR	AVHL	ASHRAVHL	2
ASHR	AWAR	ASHRAWAR	4
ASHR	AWBL	ASHRAWBL	4
ASHR	HSNL	ASHRHSNL	2
ASHR	HSNR	ASHRHSNR	2
ASHR	PVCL	ASHRPVCL	2
ASHR	PVPR	ASHRPVPR	4
ASHR	RIAR	ASHRRIAR	2
ASHR	RMGR	ASHRRMGR	2
ASHR	SMBVR	ASHRSMBVR	4
ASIL	ADFL	ASILADFL	4
ASIL	AIAL	ASILAIAL	4
ASIL	AIBL	ASILAIBL	4
ASIL	AIYL	ASILAIYL	4
ASIL	AIYR	ASILAIYR	4
ASIL	AIZL	ASILAIZL	4
ASIL	ASER	ASILASER	4
ASIL	ASGL	ASILASGL	4
ASIL	ASKL	ASILASKL	4
ASIL	AWAR	ASILAWAR	4
ASIL	AWCL	ASILAWCL	4
ASIL	AWCR	ASILAWCR	4
ASIL	CEPVR	ASILCEPVR	4
ASIL	RIAL	ASILRIAL	4
ASIL	RIBL	ASILRIBL	4
ASIL	RMFL	ASILRMFL	4
ASIL	SAAVL	ASILSAAVL	4
ASIR	ADLR	ASIRADLR	4
ASIR	AIAL	ASIRAIAL	4
ASIR	AIAR	ASIRAIAR	4
ASIR	AIBR	ASIRAIBR	4
ASIR	ASEL	ASIRASEL	4
ASIR	ASER	ASIRASER	4
ASIR	ASGR	ASIRASGR	4
ASIR	ASHR	ASIRASHR	4
ASIR	AWAR	ASIRAWAR	4
ASIR	AWCL	ASIRAWCL	4
ASIR	AWCR	ASIRAWCR	4
ASIR	CEPVR	ASIRCEPVR	4
ASJL	ALA	ASJLALA	2
ASJL	ASJR	ASJLASJR	4
ASJL	ASKL	ASJLASKL	4
ASJL	ASKR	ASJLASKR	4
ASJL	CEPDL	ASJLCEPDL	4
ASJL	HSNL	ASJLHSNL	2
ASJL	HSNR	ASJLHSNR	2
ASJL	PVQL	ASJLPVQL	2
ASJR	ASKR	ASJRASKR	4
ASJR	HSNR	ASJRHSNR	2
ASJR	PVQR	ASJRPVQR	2
ASKL	AIAL	ASKLAIAL	4
ASKL	AIBL	ASKLAIBL	2
ASKL	AIML	ASKLAIML	4
ASKL	ASER	ASKLASER	4
ASKL	ASJL	ASKLASJL	4
ASKR	ADLR	ASKRADLR	4
ASKR	AIAL	ASKRAIAL	4
ASKR	AIAR	ASKRAIAR	4
ASKR	AIBR	ASKRAIBR	2
ASKR	AIMR	ASKRAIMR	4
ASKR	ALA	ASKRALA	4
ASKR	ASER	ASKRASER	4
ASKR	ASGR	ASKRASGR	4
ASKR	AWAR	ASKRAWAR	4
ASKR	CEPVR	ASKRCEPVR	4
ASKR	HSNL	ASKRHSNL	2
ASKR	RIFR	ASKRRIFR	2
AUAL	ADFL	AUALADFL	4
AUAL	AIBR	AUALAIBR	2
AUAL	AIYL	AUALAIYL	3
AUAL	AIZL	AUALAIZL	4
AUAL	AVAL	AUALAVAL	2
AUAL	AVDR	AUALAVDR	2
AUAL	AVEL	AUALAVEL	2
AUAL	BAGR	AUALBAGR	4
AUAL	DVA	AUALDVA	2
AUAL	RIAL	AUALRIAL	2
AUAL	RIBL	AUALRIBL	2
AUAL	URXL	AUALURXL	4
AUAR	AINL	AUARAINL	4
AUAR	AINR	AUARAINR	4
AUAR	AIYR	AUARAIYR	3
AUAR	AIZR	AUARAIZR	4
AUAR	AVAR	AUARAVAR	2
AUAR	AVER	AUARAVER	2
AUAR	BAGL	AUARBAGL	4
AUAR	RIAR	AUARRIAR	2
AUAR	RIBR	AUARRIBR	2
AUAR	URXR	AUARURXR	4
AVAL	AS02	AVALAS02	2
AVAL	AS04	AVALAS04	2
AVAL	AS05	AVALAS05	2
AVAL	AS07	AVALAS07	2
AVAL	AS08	AVALAS08	2
AVAL	AS09	AVALAS09	2
AVAL	AS10	AVALAS10	2
AVAL	AS11	AVALAS11	2
AVAL	AVAR	AVALAVAR	2
AVAL	AVBL	AVALAVBL	3
AVAL	AVDL	AVALAVDL	2
AVAL	AVDR	AVALAVDR	2
AVAL	AVEL	AVALAVEL	3
AVAL	AVER	AVALAVER	3
AVAL	DA01	AVALDA01	2
AVAL	DA02	AVALDA02	2
AVAL	DA03	AVALDA03	2
AVAL	DA04	AVALDA04	2
AVAL	DA05	AVALDA05	2
AVAL	DA07	AVALDA07	2
AVAL	DA08	AVALDA08	2
AVAL	DA09	AVALDA09	2
AVAL	DB07	AVALDB07	2
AVAL	LUAL	AVALLUAL	3
AVAL	LUAR	AVALLUAR	3
AVAL	PVCL	AVALPVCL	3
AVAL	PVCR	AVALPVCR	3
AVAL	PVNL	AVALPVNL	2
AVAL	RIAL	AVALRIAL	3
AVAL	SABVL	AVALSABVL	3
AVAL	VA01	AVALVA01	3
AVAL	VA02	AVALVA02	3
AVAL	VA03	AVALVA03	3
AVAL	VA04	AVALVA04	3
AVAL	VA05	AVALVA05	3
AVAL	VA06	AVALVA06	3
AVAL	VA07	AVALVA07	3
AVAL	VA08	AVALVA08	3
AVAL	VA09	AVALVA09	3
AVAL	VA10	AVALVA10	3
AVAL	VA11	AVALVA11	3
AVAL	VA12	AVALVA12	3
AVAR	AS01	AVARAS01	2
AVAR	AS02	AVARAS02	2
AVAR	AS04	AVARAS04	2
AVAR	AS05	AVARAS05	2
AVAR	AS06	AVARAS06	2
AVAR	AS07	AVARAS07	2
AVAR	AS08	AVARAS08	2
AVAR	AS09	AVARAS09	2
AVAR	AS11	AVARAS11	2
AVAR	AVAL	AVARAVAL	2
AVAR	AVBL	AVARAVBL	3
AVAR	AVBR	AVARAVBR	3
AVAR	AVDL	AVARAVDL	2
AVAR	AVDR	AVARAVDR	2
AVAR	AVER	AVARAVER	3
AVAR	DA01	AVARDA01	2
AVAR	DA02	AVARDA02	2
AVAR	DA03	AVARDA03	2
AVAR	DA04	AVARDA04	2
AVAR	DA05	AVARDA05	2
AVAR	DA06	AVARDA06	2
AVAR	DA07	AVARDA07	2
AVAR	DA08	AVARDA08	2
AVAR	DA09	AVARDA09	2
AVAR	DB02	AVARDB02	2
AVAR	DB03	AVARDB03	2
AVAR	LUAL	AVARLUAL	3
AVAR	LUAR	AVARLUAR	3
AVAR	PVCL	AVARPVCL	3
AVAR	PVCR	AVARPVCR	3
AVAR	RIGL	AVARRIGL	4
AVAR	SAAVR	AVARSAAVR	3
AVAR	SABVR	AVARSABVR	3
AVAR	SMDVR	AVARSMDVR	3
AVAR	VA02	AVARVA02	3
AVAR	VA03	AVARVA03	3
AVAR	VA04	AVARVA04	3
AVAR	VA05	AVARVA05	3
AVAR	VA06	AVARVA06	3
AVAR	VA07	AVARVA07	3
AVAR	VA08	AVARVA08	3
AVAR	VA09	AVARVA09	3
AVAR	VA10	AVARVA10	3
AVAR	VA11	AVARVA11	3
AVBL	AS04	AVBLAS04	2
AVBL	AS05	AVBLAS05	2
AVBL	AS10	AVBLAS10	2
AVBL	AVAL	AVBLAVAL	2
AVBL	AVAR	AVBLAVAR	2
AVBL	AVBR	AVBLAVBR	3
AVBL	AVDR	AVBLAVDR	2
AVBL	AVER	AVBLAVER	3
AVBL	AVJR	AVBLAVJR	4
AVBL	AVL	AVBLAVL	4
AVBL	DA05	AVBLDA05	2
AVBL	DA07	AVBLDA07	2
AVBL	DVA	AVBLDVA	3
AVBL	PVCR	AVBLPVCR	3
AVBL	PVNR	AVBLPVNR	2
AVBL	PVPR	AVBLPVPR	4
AVBL	SDQL	AVBLSDQL	4
AVBL	VA02	AVBLVA02	3
AVBL	VA10	AVBLVA10	3
AVBL	VB02	AVBLVB02	2
AVBL	VC03	AVBLVC03	3
AVBR	AIBR	AVBRAIBR	3
AVBR	AS01	AVBRAS01	2
AVBR	AS03	AVBRAS03	2
AVBR	AS04	AVBRAS04	2
AVBR	AS10	AVBRAS10	2
AVBR	AVAL	AVBRAVAL	2
AVBR	AVAR	AVBRAVAR	2
AVBR	AVBL	AVBRAVBL	3
AVBR	AVDL	AVBRAVDL	2
AVBR	AVER	AVBRAVER	3
AVBR	AVJL	AVBRAVJL	4
AVBR	DA03	AVBRDA03	2
AVBR	DA04	AVBRDA04	2
AVBR	DA07	AVBRDA07	2
AVBR	DB04	AVBRDB04	2
AVBR	HSNR	AVBRHSNR	3
AVBR	VA03	AVBRVA03	3
AVBR	VA04	AVBRVA04	3
AVBR	VD03	AVBRVD03	2
AVDL	AS04	AVDLAS04	2
AVDL	AS10	AVDLAS10	2
AVDL	AS11	AVDLAS11	2
AVDL	AVAL	AVDLAVAL	2
AVDL	AVAR	AVDLAVAR	2
AVDL	AVDR	AVDLAVDR	4
AVDL	AVEL	AVDLAVEL	3
AVDL	AVJL	AVDLAVJL	4
AVDL	DA01	AVDLDA01	2
AVDL	DA02	AVDLDA02	2
AVDL	DA03	AVDLDA03	2
AVDL	DA04	AVDLDA04	2
AVDL	DA05	AVDLDA05	2
AVDL	DA08	AVDLDA08	2
AVDL	DVC	AVDLDVC	2
AVDL	LUAL	AVDLLUAL	4
AVDL	PVCL	AVDLPVCL	2
AVDL	SABD	AVDLSABD	4
AVDL	SABVL	AVDLSABVL	4
AVDL	SABVR	AVDLSABVR	4
AVDL	VA03	AVDLVA03	2
AVDL	VA05	AVDLVA05	2
AVDL	VA10	AVDLVA10	2
AVDL	VA12	AVDLVA12	2
AVDR	ALA	AVDRALA	2
AVDR	AS10	AVDRAS10	2
AVDR	AS11	AVDRAS11	2
AVDR	AVAL	AVDRAVAL	2
AVDR	AVAR	AVDRAVAR	2
AVDR	AVBL	AVDRAVBL	2
AVDR	AVDL	AVDRAVDL	4
AVDR	AVER	AVDRAVER	3
AVDR	AVJR	AVDRAVJR	4
AVDR	DA01	AVDRDA01	2
AVDR	DA02	AVDRDA02	2
AVDR	DA03	AVDRDA03	2
AVDR	DA04	AVDRDA04	2
AVDR	DA05	AVDRDA05	2
AVDR	DA08	AVDRDA08	2
AVDR	DB01	AVDRDB01	2
AVDR	DB04	AVDRDB04	2
AVDR	DVC	AVDRDVC	2
AVDR	LUAL	AVDRLUAL	4
AVDR	PQR	AVDRPQR	4
AVDR	PVCR	AVDRPVCR	2
AVDR	SABD	AVDRSABD	4
AVDR	SABVL	AVDRSABVL	4
AVDR	SABVR	AVDRSABVR	4
AVDR	VA02	AVDRVA02	2
AVDR	VA03	AVDRVA03	2
AVDR	VA05	AVDRVA05	2
AVDR	VA11	AVDRVA11	2
AVEL	ALML	AVELALML	2
AVEL	AS01	AVELAS01	2
AVEL	AVAL	AVELAVAL	2
AVEL	AVAR	AVELAVAR	2
AVEL	AVDL	AVELAVDL	4
AVEL	DA01	AVELDA01	2
AVEL	DA02	AVELDA02	2
AVEL	DA03	AVELDA03	2
AVEL	DB03	AVELDB03	2
AVEL	PVCL	AVELPVCL	2
AVEL	PVCR	AVELPVCR	2
AVEL	PVT	AVELPVT	2
AVEL	RMGL	AVELRMGL	4
AVEL	SABD	AVELSABD	4
AVEL	SABVL	AVELSABVL	4
AVEL	SABVR	AVELSABVR	4
AVEL	VA01	AVELVA01	2
AVEL	VA03	AVELVA03	2
AVEL	VD02	AVELVD02	2
AVEL	VD03	AVELVD03	2
AVER	AIZR	AVERAIZR	3
AVER	AS01	AVERAS01	2
AVER	AS02	AVERAS02	2
AVER	AS03	AVERAS03	2
AVER	AVAL	AVERAVAL	2
AVER	AVAR	AVERAVAR	2
AVER	AVDL	AVERAVDL	4
AVER	AVDR	AVERAVDR	4
AVER	AVEL	AVERAVEL	3
AVER	CEPDL	AVERCEPDL	4
AVER	DA01	AVERDA01	2
AVER	DA02	AVERDA02	2
AVER	DA03	AVERDA03	2
AVER	DB03	AVERDB03	2
AVER	OLLL	AVEROLLL	3
AVER	RIMR	AVERRIMR	2
AVER	RMGR	AVERRMGR	4
AVER	SABD	AVERSABD	4
AVER	SABVL	AVERSABVL	4
AVER	SABVR	AVERSABVR	4
AVER	URXR	AVERURXR	3
AVER	VA01	AVERVA01	2
AVER	VA02	AVERVA02	2
AVER	VA03	AVERVA03	2
AVER	VA04	AVERVA04	2
AVFL	AIML	AVFLAIML	3
AVFL	AS10	AVFLAS10	3
AVFL	AVBL	AVFLAVBL	3
AVFL	AVBR	AVFLAVBR	3
AVFL	AVFR	AVFLAVFR	3
AVFL	AVG	AVFLAVG	4
AVFL	AVHL	AVFLAVHL	3
AVFL	AVHR	AVFLAVHR	3
AVFL	AVJL	AVFLAVJL	4
AVFL	AVL	AVFLAVL	4
AVFL	DVB	AVFLDVB	4
AVFL	HSNL	AVFLHSNL	3
AVFL	HSNR	AVFLHSNR	3
AVFL	PVNL	AVFLPVNL	4
AVFL	PVQL	AVFLPVQL	3
AVFL	RIFL	AVFLRIFL	4
AVFL	RIFR	AVFLRIFR	4
AVFL	SMBVL	AVFLSMBVL	4
AVFL	VB01	AVFLVB01	3
AVFL	VB02	AVFLVB02	3
AVFL	VC01	AVFLVC01	3
AVFR	AIAL	AVFRAIAL	4
AVFR	AIML	AVFRAIML	3
AVFR	ASHR	AVFRASHR	3
AVFR	AVAL	AVFRAVAL	3
AVFR	AVBL	AVFRAVBL	3
AVFR	AVBR	AVFRAVBR	3
AVFR	AVFL	AVFRAVFL	3
AVFR	AVG	AVFRAVG	4
AVFR	AVHL	AVFRAVHL	3
AVFR	AVHR	AVFRAVHR	3
AVFR	AVJL	AVFRAVJL	4
AVFR	HSNL	AVFRHSNL	3
AVFR	HSNR	AVFRHSNR	3
AVFR	PVCR	AVFRPVCR	3
AVFR	PVDL	AVFRPVDL	3
AVFR	PVPR	AVFRPVPR	4
AVFR	PVQL	AVFRPVQL	3
AVFR	RMDDL	AVFRRMDDL	4
AVFR	RMGL	AVFRRMGL	4
AVFR	VA02	AVFRVA02	3
AVG	AVAL	AVGAVAL	2
AVG	AVAR	AVGAVAR	2
AVG	AVBL	AVGAVBL	2
AVG	AVBR	AVGAVBR	2
AVG	AVDL	AVGAVDL	4
AVG	AVDR	AVGAVDR	4
AVG	AVER	AVGAVER	3
AVG	AVFL	AVGAVFL	4
AVG	AVG	AVGAVG	2
AVG	AVJL	AVGAVJL	4
AVG	AVJR	AVGAVJR	4
AVG	DA08	AVGDA08	2
AVG	DVC	AVGDVC	2
AVG	PHAL	AVGPHAL	3
AVG	PVCL	AVGPVCL	2
AVG	PVCR	AVGPVCR	2
AVG	PVNL	AVGPVNL	2
AVG	PVNR	AVGPVNR	2
AVG	PVQR	AVGPVQR	2
AVG	PVT	AVGPVT	2
AVG	VA06	AVGVA06	2
AVG	VA11	AVGVA11	2
AVG	VC01	AVGVC01	2
AVHL	ADFR	AVHLADFR	4
AVHL	ASHR	AVHLASHR	4
AVHL	AVAR	AVHLAVAR	4
AVHL	AVBL	AVHLAVBL	4
AVHL	AVBR	AVHLAVBR	4
AVHL	AVDL	AVHLAVDL	4
AVHL	AVFL	AVHLAVFL	4
AVHL	AVFR	AVHLAVFR	4
AVHL	AVHR	AVHLAVHR	4
AVHL	AVJL	AVHLAVJL	4
AVHL	AVJR	AVHLAVJR	4
AVHL	AWBR	AVHLAWBR	4
AVHL	BDUR	AVHLBDUR	4
AVHL	DD01	AVHLDD01	4
AVHL	PVPR	AVHLPVPR	4
AVHL	PVQR	AVHLPVQR	4
AVHL	RIFR	AVHLRIFR	4
AVHL	RIMR	AVHLRIMR	4
AVHL	RIR	AVHLRIR	4
AVHL	SABD	AVHLSABD	4
AVHL	SMBDR	AVHLSMBDR	4
AVHL	SMBVR	AVHLSMBVR	4
AVHL	VD01	AVHLVD01	4
AVHR	ADLR	AVHRADLR	4
AVHR	AQR	AVHRAQR	4
AVHR	ASKR	AVHRASKR	4
AVHR	AVAL	AVHRAVAL	4
AVHR	AVBL	AVHRAVBL	4
AVHR	AVBR	AVHRAVBR	4
AVHR	AVDR	AVHRAVDR	4
AVHR	AVFL	AVHRAVFL	4
AVHR	AVFR	AVHRAVFR	4
AVHR	AVHL	AVHRAVHL	4
AVHR	AVJR	AVHRAVJR	4
AVHR	AWBL	AVHRAWBL	4
AVHR	DVA	AVHRDVA	4
AVHR	PVPL	AVHRPVPL	4
AVHR	RIGL	AVHRRIGL	4
AVHR	RIR	AVHRRIR	4
AVHR	SMBDL	AVHRSMBDL	4
AVHR	SMBVL	AVHRSMBVL	4
AVJL	AINL	AVJLAINL	3
AVJL	ASHR	AVJLASHR	3
AVJL	AVAR	AVJLAVAR	3
AVJL	AVBL	AVJLAVBL	3
AVJL	AVBR	AVJLAVBR	3
AVJL	AVDL	AVJLAVDL	2
AVJL	AVEL	AVJLAVEL	3
AVJL	AVHL	AVJLAVHL	3
AVJL	AVJR	AVJLAVJR	4
AVJL	PVCL	AVJLPVCL	3
AVJL	PVCR	AVJLPVCR	3
AVJL	PVNR	AVJLPVNR	4
AVJL	RIFR	AVJLRIFR	4
AVJL	RIS	AVJLRIS	3
AVJL	SABD	AVJLSABD	3
AVJR	ALML	AVJRALML	3
AVJR	AVAL	AVJRAVAL	3
AVJR	AVAR	AVJRAVAR	3
AVJR	AVBL	AVJRAVBL	3
AVJR	AVBR	AVJRAVBR	3
AVJR	AVDL	AVJRAVDL	2
AVJR	AVDR	AVJRAVDR	2
AVJR	AVER	AVJRAVER	3
AVJR	AVJL	AVJRAVJL	4
AVJR	AVM	AVJRAVM	3
AVJR	FLPR	AVJRFLPR	3
AVJR	PVCL	AVJRPVCL	3
AVJR	PVCR	AVJRPVCR	3
AVJR	RID	AVJRRID	4
AVJR	SABVL	AVJRSABVL	3
AVKL	AVBL	AVKLAVBL	4
AVKL	AVEL	AVKLAVEL	4
AVKL	AVER	AVKLAVER	4
AVKL	AVM	AVKLAVM	4
AVKL	DVA	AVKLDVA	4
AVKL	RIML	AVKLRIML	4
AVKL	RIMR	AVKLRIMR	4
AVKL	RIVL	AVKLRIVL	4
AVKL	RMDL	AVKLRMDL	4
AVKL	RMFL	AVKLRMFL	4
AVKL	SAADL	AVKLSAADL	4
AVKL	SAADR	AVKLSAADR	4
AVKL	SAAVL	AVKLSAAVL	4
AVKL	SIAVR	AVKLSIAVR	4
AVKL	SIBVR	AVKLSIBVR	4
AVKR	AVKL	AVKRAVKL	4
AVKR	BDUL	AVKRBDUL	4
AVKR	PVPL	AVKRPVPL	4
AVKR	PVQL	AVKRPVQL	4
AVKR	RIGL	AVKRRIGL	4
AVKR	RIML	AVKRRIML	4
AVKR	RIMR	AVKRRIMR	4
AVKR	RMDL	AVKRRMDL	4
AVKR	RMDR	AVKRRMDR	4
AVKR	RMFL	AVKRRMFL	4
AVKR	RMGL	AVKRRMGL	4
AVKR	RMHR	AVKRRMHR	4
AVKR	SAADL	AVKRSAADL	4
AVKR	SIADL	AVKRSIADL	4
AVKR	SMBDL	AVKRSMBDL	4
AVKR	SMDDR	AVKRSMDDR	4
AVKR	SMDVR	AVKRSMDVR	4
AVL	AVEL	AVLAVEL	3
AVL	AVKR	AVLAVKR	4
AVL	DD01	AVLDD01	4
AVL	DD06	AVLDD06	4
AVL	DVB	AVLDVB	4
AVL	DVC	AVLDVC	4
AVL	HSNR	AVLHSNR	3
AVL	PVPR	AVLPVPR	4
AVL	PVWL	AVLPVWL	3
AVL	RIMR	AVLRIMR	4
AVL	RIS	AVLRIS	3
AVL	SABD	AVLSABD	3
AVL	SABVL	AVLSABVL	3
AVL	SABVR	AVLSABVR	3
AVL	VC01	AVLVC01	3
AVL	VC02	AVLVC02	3
AVL	VC06	AVLVC06	3
AVL	VD12	AVLVD12	4
AVM	ADER	AVMADER	4
AVM	AVBL	AVMAVBL	2
AVM	AVBR	AVMAVBR	2
AVM	AVDL	AVMAVDL	2
AVM	AVDR	AVMAVDR	2
AVM	AVHL	AVMAVHL	2
AVM	AVJR	AVMAVJR	2
AVM	AVKL	AVMAVKL	2
AVM	BDUL	AVMBDUL	2
AVM	BDUR	AVMBDUR	2
AVM	DA01	AVMDA01	4
AVM	PVCL	AVMPVCL	2
AVM	PVCR	AVMPVCR	2
AVM	PVNL	AVMPVNL	2
AVM	PVNR	AVMPVNR	2
AVM	PVR	AVMPVR	4
AVM	RID	AVMRID	4
AVM	SIBVL	AVMSIBVL	2
AVM	VA02	AVMVA02	4
AVM	VB03	AVMVB03	2
AWAL	ADAL	AWALADAL	4
AWAL	AFDL	AWALAFDL	4
AWAL	AIYL	AWALAIYL	4
AWAL	AIZL	AWALAIZL	4
AWAL	ASEL	AWALASEL	4
AWAL	ASGL	AWALASGL	4
AWAL	ASHL	AWALASHL	4
AWAL	AWBL	AWALAWBL	4
AWAR	ADFR	AWARADFR	4
AWAR	AFDR	AWARAFDR	4
AWAR	AIAR	AWARAIAR	4
AWAR	AIYR	AWARAIYR	4
AWAR	AIZR	AWARAIZR	4
AWAR	ASER	AWARASER	4
AWAR	ASGR	AWARASGR	4
AWAR	ASIL	AWARASIL	4
AWAR	AUAR	AWARAUAR	4
AWAR	AWBR	AWARAWBR	4
AWAR	RIFR	AWARRIFR	4
AWAR	RIGR	AWARRIGR	4
AWAR	RIR	AWARRIR	4
AWBL	ADFL	AWBLADFL	4
AWBL	AIAL	AWBLAIAL	4
AWBL	AIBR	AWBLAIBR	3
AWBL	AIYL	AWBLAIYL	2
AWBL	AIZL	AWBLAIZL	3
AWBL	ASEL	AWBLASEL	4
AWBL	ASHL	AWBLASHL	4
AWBL	AVBL	AWBLAVBL	2
AWBL	AVHR	AWBLAVHR	4
AWBL	AWAL	AWBLAWAL	4
AWBL	AWCL	AWBLAWCL	4
AWBL	HSNL	AWBLHSNL	2
AWBL	RIAL	AWBLRIAL	3
AWBL	RIGL	AWBLRIGL	4
AWBL	SMBDL	AWBLSMBDL	3
AWBL	SMBVL	AWBLSMBVL	3
AWBR	ADFR	AWBRADFR	4
AWBR	AIMR	AWBRAIMR	4
AWBR	AIYR	AWBRAIYR	2
AWBR	AIZR	AWBRAIZR	3
AWBR	ASER	AWBRASER	4
AWBR	ASGR	AWBRASGR	4
AWBR	ASHR	AWBRASHR	4
AWBR	AVBR	AWBRAVBR	2
AWBR	HSNL	AWBRHSNL	2
AWBR	HSNR	AWBRHSNR	2
AWBR	OLQVR	AWBROLQVR	4
AWBR	RIAR	AWBRRIAR	3
AWBR	RIFR	AWBRRIFR	4
AWBR	RIR	AWBRRIR	4
AWBR	URYVR	AWBRURYVR	4
AWCL	AFDL	AWCLAFDL	4
AWCL	AIAL	AWCLAIAL	4
AWCL	AIAR	AWCLAIAR	4
AWCL	AIBL	AWCLAIBL	2
AWCL	AIBR	AWCLAIBR	2
AWCL	AIYL	AWCLAIYL	3
AWCL	AIZL	AWCLAIZL	4
AWCL	ASER	AWCLASER	4
AWCL	ASGR	AWCLASGR	4
AWCL	ASIL	AWCLASIL	4
AWCL	AVAL	AWCLAVAL	2
AWCL	AWCR	AWCLAWCR	4
AWCL	RIAL	AWCLRIAL	2
AWCL	SMDVL	AWCLSMDVL	2
AWCR	ADFR	AWCRADFR	4
AWCR	AIAL	AWCRAIAL	4
AWCR	AIAR	AWCRAIAR	4
AWCR	AIBL	AWCRAIBL	2
AWCR	AIBR	AWCRAIBR	2
AWCR	AIYL	AWCRAIYL	3
AWCR	AIYR	AWCRAIYR	3
AWCR	ASEL	AWCRASEL	4
AWCR	ASER	AWCRASER	4
AWCR	ASGR	AWCRASGR	4
AWCR	ASHR	AWCRASHR	4
AWCR	ASIL	AWCRASIL	4
AWCR	ASIR	AWCRASIR	4
AWCR	AWCL	AWCRAWCL	4
AWCR	IL2L	AWCRIL2L	4
AWCR	RIAL	AWCRRIAL	2
AWCR	RIVL	AWCRRIVL	4
BAGL	ADFR	BAGLADFR	4
BAGL	AIBL	BAGLAIBL	2
BAGL	AINL	BAGLAINL	4
BAGL	AIZR	BAGLAIZR	4
BAGL	AUAR	BAGLAUAR	2
BAGL	AVAR	BAGLAVAR	2
BAGL	AVEL	BAGLAVEL	2
BAGL	AVER	BAGLAVER	2
BAGL	BAGR	BAGLBAGR	4
BAGL	CEPVR	BAGLCEPVR	4
BAGL	RIAR	BAGLRIAR	2
BAGL	RIBR	BAGLRIBR	2
BAGL	RID	BAGLRID	4
BAGL	RIGL	BAGLRIGL	2
BAGL	RIGR	BAGLRIGR	2
BAGL	RIPR	BAGLRIPR	4
BAGL	RIVR	BAGLRIVR	4
BAGL	URAVR	BAGLURAVR	2
BAGL	URXR	BAGLURXR	4
BAGR	AIYL	BAGRAIYL	3
BAGR	AQR	BAGRAQR	4
BAGR	AVAL	BAGRAVAL	2
BAGR	AVEL	BAGRAVEL	2
BAGR	BAGL	BAGRBAGL	4
BAGR	OLQVL	BAGROLQVL	4
BAGR	RIAL	BAGRRIAL	2
BAGR	RIBL	BAGRRIBL	2
BAGR	RIBR	BAGRRIBR	2
BAGR	RIGL	BAGRRIGL	2
BAGR	SMDVL	BAGRSMDVL	2
BDUL	ADAL	BDULADAL	4
BDUL	ADEL	BDULADEL	4
BDUL	ALML	BDULALML	4
BDUL	AVHL	BDULAVHL	4
BDUL	AVJR	BDULAVJR	4
BDUL	HSNL	BDULHSNL	4
BDUL	PVNL	BDULPVNL	4
BDUL	PVNR	BDULPVNR	4
BDUL	RIFL	BDULRIFL	4
BDUL	RMGL	BDULRMGL	4
BDUL	SAADL	BDULSAADL	4
BDUL	URADL	BDULURADL	4
BDUR	ADER	BDURADER	4
BDUR	ALMR	BDURALMR	4
BDUR	AVAL	BDURAVAL	4
BDUR	AVBR	BDURAVBR	4
BDUR	AVHL	BDURAVHL	4
BDUR	AVJL	BDURAVJL	4
BDUR	CEPVR	BDURCEPVR	4
BDUR	HSNR	BDURHSNR	4
BDUR	PVCL	BDURPVCL	4
BDUR	PVNL	BDURPVNL	4
BDUR	PVNR	BDURPVNR	4
BDUR	SDQL	BDURSDQL	4
BDUR	URADR	BDURURADR	4
CEPDL	AFDL	CEPDLAFDL	4
CEPDL	AINL	CEPDLAINL	4
CEPDL	ALML	CEPDLALML	4
CEPDL	AVER	CEPDLAVER	4
CEPDL	CEPDR	CEPDLCEPDR	4
CEPDL	IL1DL	CEPDLIL1DL	4
CEPDL	IL2DL	CEPDLIL2DL	4
CEPDL	OLLL	CEPDLOLLL	4
CEPDL	OLQDL	CEPDLOLQDL	4
CEPDL	RIBL	CEPDLRIBL	4
CEPDL	RICL	CEPDLRICL	4
CEPDL	RICR	CEPDLRICR	4
CEPDL	RIH	CEPDLRIH	4
CEPDL	RIPL	CEPDLRIPL	4
CEPDL	RIS	CEPDLRIS	4
CEPDL	RMDVL	CEPDLRMDVL	4
CEPDL	RMGL	CEPDLRMGL	4
CEPDL	RMHL	CEPDLRMHL	4
CEPDL	RMHR	CEPDLRMHR	4
CEPDL	SIADR	CEPDLSIADR	4
CEPDL	SIBDL	CEPDLSIBDL	4
CEPDL	SIBVR	CEPDLSIBVR	4
CEPDL	SMBDR	CEPDLSMBDR	4
CEPDL	URADL	CEPDLURADL	4
CEPDL	URBL	CEPDLURBL	4
CEPDL	URYDL	CEPDLURYDL	4
CEPDR	AVEL	CEPDRAVEL	4
CEPDR	BDUR	CEPDRBDUR	4
CEPDR	CEPDR	CEPDRCEPDR	4
CEPDR	IL1DR	CEPDRIL1DR	4
CEPDR	IL1R	CEPDRIL1R	4
CEPDR	OLLR	CEPDROLLR	4
CEPDR	OLQDR	CEPDROLQDR	4
CEPDR	RICL	CEPDRRICL	4
CEPDR	RICR	CEPDRRICR	4
CEPDR	RIFR	CEPDRRIFR	4
CEPDR	RIH	CEPDRRIH	4
CEPDR	RMDR	CEPDRRMDR	4
CEPDR	RMDVR	CEPDRRMDVR	4
CEPDR	RMGR	CEPDRRMGR	4
CEPDR	RMHL	CEPDRRMHL	4
CEPDR	RMHR	CEPDRRMHR	4
CEPDR	SIBDR	CEPDRSIBDR	4
CEPDR	SMBDL	CEPDRSMBDL	4
CEPDR	URADR	CEPDRURADR	4
CEPDR	URBR	CEPDRURBR	4
CEPDR	URXR	CEPDRURXR	4
CEPDR	URYDR	CEPDRURYDR	4
CEPVL	AVER	CEPVLAVER	4
CEPVL	IL1VL	CEPVLIL1VL	4
CEPVL	OLLL	CEPVLOLLL	4
CEPVL	OLQVL	CEPVLOLQVL	4
CEPVL	PVR	CEPVLPVR	4
CEPVL	RIAL	CEPVLRIAL	4
CEPVL	RIBL	CEPVLRIBL	4
CEPVL	RICL	CEPVLRICL	4
CEPVL	RICR	CEPVLRICR	4
CEPVL	RIPL	CEPVLRIPL	4
CEPVL	RMDDL	CEPVLRMDDL	4
CEPVL	RMDVR	CEPVLRMDVR	4
CEPVL	RMGL	CEPVLRMGL	4
CEPVL	RMHL	CEPVLRMHL	4
CEPVL	RMHR	CEPVLRMHR	4
CEPVL	SIAVL	CEPVLSIAVL	4
CEPVL	SMBVL	CEPVLSMBVL	4
CEPVL	SMDVR	CEPVLSMDVR	4
CEPVL	URAVL	CEPVLURAVL	4
CEPVL	URXL	CEPVLURXL	4
CEPVL	URYVL	CEPVLURYVL	4
CEPVR	ADLR	CEPVRADLR	4
CEPVR	ASGR	CEPVRASGR	4
CEPVR	AVEL	CEPVRAVEL	4
CEPVR	CEPDR	CEPVRCEPDR	4
CEPVR	IL1VR	CEPVRIL1VR	4
CEPVR	IL2VR	CEPVRIL2VR	4
CEPVR	OLLR	CEPVROLLR	4
CEPVR	OLQVR	CEPVROLQVR	4
CEPVR	RIAL	CEPVRRIAL	4
CEPVR	RIAR	CEPVRRIAR	4
CEPVR	RICL	CEPVRRICL	4
CEPVR	RICR	CEPVRRICR	4
CEPVR	RIPR	CEPVRRIPR	4
CEPVR	RIVL	CEPVRRIVL	4
CEPVR	RMDDR	CEPVRRMDDR	4
CEPVR	RMHR	CEPVRRMHR	4
CEPVR	SIAVR	CEPVRSIAVR	4
CEPVR	SMBVR	CEPVRSMBVR	4
CEPVR	SMDDR	CEPVRSMDDR	4
CEPVR	URAVR	CEPVRURAVR	4
CEPVR	URYVR	CEPVRURYVR	4
DA01	AS01	DA01AS01	2
DA01	DB01	DA01DB01	2
DA01	DD01	DA01DD01	2
DA01	FLPR	DA01FLPR	2
DA01	VD02	DA01VD02	2
DA02	AS02	DA02AS02	2
DA02	DA03	DA02DA03	2
DA02	DB01	DA02DB01	2
DA02	DD01	DA02DD01	2
DA02	VD02	DA02VD02	2
DA02	VD03	DA02VD03	2
DA03	AS04	DA03AS04	2
DA03	DA04	DA03DA04	2
DA03	DB03	DA03DB03	2
DA03	DD02	DA03DD02	2
DA03	VD03	DA03VD03	2
DA03	VD04	DA03VD04	2
DA04	DB02	DA04DB02	2
DA04	DD02	DA04DD02	2
DA04	VD04	DA04VD04	2
DA04	VD05	DA04VD05	2
DA05	DA04	DA05DA04	2
DA05	DB04	DA05DB04	2
DA05	DD03	DA05DD03	2
DA05	VD05	DA05VD05	2
DA05	VD06	DA05VD06	2
DA06	DA05	DA06DA05	2
DA06	DB05	DA06DB05	2
DA06	DD03	DA06DD03	2
DA06	VD04	DA06VD04	2
DA06	VD05	DA06VD05	2
DA06	VD06	DA06VD06	2
DA06	VD07	DA06VD07	2
DA07	DA06	DA07DA06	2
DA07	DB06	DA07DB06	2
DA07	DD04	DA07DD04	2
DA07	VD07	DA07VD07	2
DA07	VD08	DA07VD08	2
DA07	VD09	DA07VD09	2
DA08	DA07	DA08DA07	2
DA08	DB07	DA08DB07	2
DA08	DD04	DA08DD04	2
DA08	DD05	DA08DD05	2
DA08	VD08	DA08VD08	2
DA08	VD09	DA08VD09	2
DA08	VD10	DA08VD10	2
DA08	VD11	DA08VD11	2
DA08	VD12	DA08VD12	2
DA08	VD13	DA08VD13	2
DA09	AS11	DA09AS11	2
DA09	DA08	DA09DA08	2
DA09	DB07	DA09DB07	2
DA09	DD06	DA09DD06	2
DA09	DVA	DA09DVA	2
DA09	VA12	DA09VA12	2
DA09	VD09	DA09VD09	2
DA09	VD10	DA09VD10	2
DA09	VD11	DA09VD11	2
DA09	VD12	DA09VD12	2
DA09	VD13	DA09VD13	2
DB01	AS01	DB01AS01	2
DB01	AS02	DB01AS02	2
DB01	DA01	DB01DA01	2
DB01	DA02	DB01DA02	2
DB01	DD01	DB01DD01	2
DB01	FLPR	DB01FLPR	2
DB01	RID	DB01RID	2
DB01	VD02	DB01VD02	2
DB01	VD03	DB01VD03	2
DB02	AS03	DB02AS03	2
DB02	AS04	DB02AS04	2
DB02	DA02	DB02DA02	2
DB02	DA03	DB02DA03	2
DB02	DA04	DB02DA04	2
DB02	DD01	DB02DD01	2
DB02	DD02	DB02DD02	2
DB02	VD03	DB02VD03	2
DB02	VD04	DB02VD04	2
DB03	AS04	DB03AS04	2
DB03	AS05	DB03AS05	2
DB03	DA04	DB03DA04	2
DB03	DA05	DB03DA05	2
DB03	DD02	DB03DD02	2
DB03	DD03	DB03DD03	2
DB03	DD05	DB03DD05	2
DB03	VD04	DB03VD04	2
DB03	VD05	DB03VD05	2
DB03	VD06	DB03VD06	2
DB04	AS06	DB04AS06	2
DB04	DA05	DB04DA05	2
DB04	DD03	DB04DD03	2
DB04	DD04	DB04DD04	2
DB04	DD05	DB04DD05	2
DB04	DD06	DB04DD06	2
DB04	VD06	DB04VD06	2
DB05	AS07	DB05AS07	2
DB05	AS08	DB05AS08	2
DB05	DA06	DB05DA06	2
DB05	DA07	DB05DA07	2
DB05	DA08	DB05DA08	2
DB05	VD04	DB05VD04	2
DB05	VD05	DB05VD05	2
DB05	VD06	DB05VD06	2
DB05	VD07	DB05VD07	2
DB06	AS08	DB06AS08	2
DB06	AS09	DB06AS09	2
DB06	DA08	DB06DA08	2
DB06	DA09	DB06DA09	2
DB06	VD07	DB06VD07	2
DB06	VD08	DB06VD08	2
DB06	VD09	DB06VD09	2
DB07	AS10	DB07AS10	2
DB07	AS11	DB07AS11	2
DB07	DA09	DB07DA09	2
DB07	VD08	DB07VD08	2
DB07	VD09	DB07VD09	2
DB07	VD10	DB07VD10	2
DB07	VD11	DB07VD11	2
DB07	VD12	DB07VD12	2
DB07	VD13	DB07VD13	2
DD01	DA02	DD01DA02	3
DD01	VB02	DD01VB02	3
DD01	VD02	DD01VD02	4
DD02	DA03	DD02DA03	3
DD02	VD03	DD02VD03	4
DD02	VD04	DD02VD04	4
DD03	DA05	DD03DA05	3
DVA	AIZL	DVAAIZL	3
DVA	AIZR	DVAAIZR	3
DVA	AQR	DVAAQR	4
DVA	AUAL	DVAAUAL	4
DVA	AUAR	DVAAUAR	4
DVA	AVAL	DVAAVAL	2
DVA	AVAR	DVAAVAR	2
DVA	AVBL	DVAAVBL	2
DVA	AVBR	DVAAVBR	2
DVA	AVDR	DVAAVDR	4
DVA	AVEL	DVAAVEL	3
DVA	AVER	DVAAVER	3
DVA	DA02	DVADA02	2
DVA	DB02	DVADB02	2
DVA	DB03	DVADB03	2
DVA	DB04	DVADB04	2
DVA	DB07	DVADB07	2
DVA	PDER	DVAPDER	3
DVA	PVCL	DVAPVCL	2
DVA	PVCR	DVAPVCR	2
DVA	PVPR	DVAPVPR	4
DVA	PVR	DVAPVR	4
DVA	RIAL	DVARIAL	3
DVA	RIAR	DVARIAR	3
DVA	RIMR	DVARIMR	2
DVA	RIR	DVARIR	4
DVA	SAADR	DVASAADR	3
DVA	SAAVL	DVASAAVL	3
DVA	SAAVR	DVASAAVR	3
DVA	SABD	DVASABD	4
DVA	SMBDL	DVASMBDL	3
DVA	SMBDR	DVASMBDR	3
DVA	SMBVL	DVASMBVL	3
DVA	SMBVR	DVASMBVR	3
DVA	SMDVL	DVASMDVL	4
DVA	URXL	DVAURXL	3
DVA	URYDL	DVAURYDL	4
DVA	VA02	DVAVA02	2
DVA	VA06	DVAVA06	2
DVA	VA08	DVAVA08	2
DVA	VA12	DVAVA12	2
DVA	VB01	DVAVB01	2
DVA	VB11	DVAVB11	2
DVB	AVL	DVBAVL	4
DVB	DA08	DVBDA08	3
DVB	DD06	DVBDD06	4
DVB	DVC	DVBDVC	4
DVB	PDA	DVBPDA	2
DVB	PHCL	DVBPHCL	4
DVB	PVPL	DVBPVPL	4
DVB	VD13	DVBVD13	4
DVC	AIBL	DVCAIBL	2
DVC	AIBR	DVCAIBR	2
DVC	AVAL	DVCAVAL	2
DVC	AVAR	DVCAVAR	2
DVC	AVBL	DVCAVBL	2
DVC	AVKL	DVCAVKL	2
DVC	PVDR	DVCPVDR	4
DVC	PVPL	DVCPVPL	4
DVC	PVT	DVCPVT	4
DVC	RIBL	DVCRIBL	2
DVC	RIBR	DVCRIBR	2
DVC	RIGL	DVCRIGL	2
DVC	RIGR	DVCRIGR	2
DVC	RIVR	DVCRIVR	4
DVC	RMFL	DVCRMFL	2
DVC	RMFR	DVCRMFR	2
DVC	URAVL	DVCURAVL	2
DVC	VD09	DVCVD09	4
FLPL	ADEL	FLPLADEL	4
FLPL	ADER	FLPLADER	4
FLPL	AIBL	FLPLAIBL	2
FLPL	AIBR	FLPLAIBR	2
FLPL	AVAL	FLPLAVAL	2
FLPL	AVAR	FLPLAVAR	2
FLPL	AVBL	FLPLAVBL	2
FLPL	AVBR	FLPLAVBR	2
FLPL	AVDL	FLPLAVDL	2
FLPL	AVDR	FLPLAVDR	2
FLPL	DD01	FLPLDD01	4
FLPL	DVA	FLPLDVA	2
FLPL	FLPR	FLPLFLPR	2
FLPL	PVCR	FLPLPVCR	2
FLPL	RIS	FLPLRIS	4
FLPL	VA01	FLPLVA01	4
FLPR	ADAL	FLPRADAL	4
FLPR	ADAR	FLPRADAR	4
FLPR	ADER	FLPRADER	4
FLPR	AVAL	FLPRAVAL	2
FLPR	AVAR	FLPRAVAR	2
FLPR	AVBL	FLPRAVBL	2
FLPR	AVBR	FLPRAVBR	2
FLPR	AVDL	FLPRAVDL	2
FLPR	AVDR	FLPRAVDR	2
FLPR	AVEL	FLPRAVEL	2
FLPR	AVER	FLPRAVER	2
FLPR	AVJL	FLPRAVJL	2
FLPR	AVJR	FLPRAVJR	2
FLPR	DVA	FLPRDVA	2
FLPR	FLPL	FLPRFLPL	2
FLPR	PVCL	FLPRPVCL	2
FLPR	VB01	FLPRVB01	2
HSNL	ADLL	HSNLADLL	4
HSNL	ADLR	HSNLADLR	4
HSNL	AIAL	HSNLAIAL	4
HSNL	AIMR	HSNLAIMR	4
HSNL	AIZL	HSNLAIZL	3
HSNL	AIZR	HSNLAIZR	3
HSNL	ASHL	HSNLASHL	4
HSNL	ASHR	HSNLASHR	4
HSNL	ASJR	HSNLASJR	4
HSNL	ASKL	HSNLASKL	4
HSNL	ASKR	HSNLASKR	4
HSNL	AVFL	HSNLAVFL	4
HSNL	AVFR	HSNLAVFR	4
HSNL	AVJL	HSNLAVJL	4
HSNL	AWAR	HSNLAWAR	4
HSNL	AWBL	HSNLAWBL	4
HSNL	AWBR	HSNLAWBR	4
HSNL	HSNL	HSNLHSNL	2
HSNL	HSNR	HSNLHSNR	2
HSNL	PVQL	HSNLPVQL	2
HSNL	RIFL	HSNLRIFL	4
HSNL	RIML	HSNLRIML	2
HSNL	RIR	HSNLRIR	4
HSNL	RMGR	HSNLRMGR	4
HSNL	VC05	HSNLVC05	2
HSNR	AIAL	HSNRAIAL	4
HSNR	AIBL	HSNRAIBL	3
HSNR	AIZL	HSNRAIZL	3
HSNR	AIZR	HSNRAIZR	3
HSNR	AS05	HSNRAS05	2
HSNR	ASHL	HSNRASHL	4
HSNR	AVBR	HSNRAVBR	2
HSNR	AVDR	HSNRAVDR	4
HSNR	AVER	HSNRAVER	3
HSNR	AVFL	HSNRAVFL	4
HSNR	AVFR	HSNRAVFR	4
HSNR	AVHL	HSNRAVHL	4
HSNR	AVHR	HSNRAVHR	4
HSNR	AVJL	HSNRAVJL	4
HSNR	AWBL	HSNRAWBL	4
HSNR	BDUR	HSNRBDUR	4
HSNR	DA05	HSNRDA05	2
HSNR	DA06	HSNRDA06	2
HSNR	HSNL	HSNRHSNL	2
HSNR	PVNR	HSNRPVNR	2
HSNR	PVPR	HSNRPVPR	4
HSNR	PVQR	HSNRPVQR	2
HSNR	PVT	HSNRPVT	2
HSNR	RIFR	HSNRRIFR	4
HSNR	RIML	HSNRRIML	2
HSNR	RIMR	HSNRRIMR	2
HSNR	RMDDR	HSNRRMDDR	3
HSNR	RMGR	HSNRRMGR	4
HSNR	SABD	HSNRSABD	4
HSNR	SABVR	HSNRSABVR	4
HSNR	VA06	HSNRVA06	2
HSNR	VC02	HSNRVC02	2
HSNR	VC03	HSNRVC03	2
HSNR	VC04	HSNRVC04	2
HSNR	VC05	HSNRVC05	2
I1L	I2L	I1LI2L	4
I1L	I3	I1LI3	4
I1L	I5	I1LI5	2
I1L	I6	I1LI6	4
I1L	M2L	I1LM2L	4
I1L	M3L	I1LM3L	4
I1L	M3R	I1LM3R	4
I1L	MCL	I1LMCL	4
I1L	MCR	I1LMCR	4
I1L	MI	I1LMI	4
I1L	NSML	I1LNSML	4
I1R	I2R	I1RI2R	4
I1R	I3	I1RI3	4
I1R	I5	I1RI5	2
I1R	M1	I1RM1	4
I1R	M2L	I1RM2L	4
I1R	M2R	I1RM2R	4
I1R	M3L	I1RM3L	4
I1R	M3R	I1RM3R	4
I1R	MCL	I1RMCL	4
I1R	MCR	I1RMCR	4
I1R	MI	I1RMI	4
I1R	NSML	I1RNSML	4
I1R	NSMR	I1RNSMR	4
I2L	I1L	I2LI1L	2
I2L	I2R	I2LI2R	2
I2L	I4	I2LI4	4
I2L	I5	I2LI5	4
I2L	M1	I2LM1	2
I2L	NSML	I2LNSML	2
I2L	NSMR	I2LNSMR	2
I2R	I1R	I2RI1R	2
I2R	I2L	I2RI2L	2
I2R	I4	I2RI4	4
I2R	I5	I2RI5	4
I2R	M1	I2RM1	2
I2R	M2R	I2RM2R	3
I2R	M3R	I2RM3R	2
I2R	M4	I2RM4	2
I2R	MCL	I2RMCL	2
I2R	NSML	I2RNSML	2
I2R	NSMR	I2RNSMR	2
I3	I1L	I3I1L	4
I3	I5	I3I5	2
I3	I6	I3I6	4
I3	M1	I3M1	4
I3	M2L	I3M2L	4
I3	M3L	I3M3L	4
I3	M3R	I3M3R	4
I3	M4	I3M4	4
I3	MCL	I3MCL	4
I3	MCR	I3MCR	4
I3	MI	I3MI	4
I3	NSMR	I3NSMR	4
I4	I2R	I4I2R	4
I4	I5	I4I5	4
I4	M2L	I4M2L	4
I4	M3L	I4M3L	4
I4	M3R	I4M3R	4
I4	MI	I4MI	4
I4	NSML	I4NSML	4
I4	NSMR	I4NSMR	4
I5	I1L	I5I1L	2
I5	I2L	I5I2L	2
I5	I2R	I5I2R	2
I5	I3	I5I3	2
I5	I4	I5I4	4
I5	M1	I5M1	2
I5	M2L	I5M2L	3
I5	M3L	I5M3L	2
I5	M3R	I5M3R	2
I5	M4	I5M4	2
I5	MI	I5MI	2
I5	NSML	I5NSML	2
I5	NSMR	I5NSMR	2
I6	I1R	I6I1R	4
I6	I2L	I6I2L	4
I6	I2R	I6I2R	4
I6	I3	I6I3	4
I6	M3L	I6M3L	4
I6	M4	I6M4	4
I6	NSML	I6NSML	4
I6	NSMR	I6NSMR	4
IL1DL	IL2DL	IL1DLIL2DL	4
IL1DL	RIPL	IL1DLRIPL	4
IL1DL	RMDDR	IL1DLRMDDR	2
IL1DL	RMDVL	IL1DLRMDVL	2
IL1DL	RMEL	IL1DLRMEL	2
IL1DL	SIBDL	IL1DLSIBDL	2
IL1DL	URADL	IL1DLURADL	2
IL1DR	IL1DR	IL1DRIL1DR	4
IL1DR	IL1R	IL1DRIL1R	4
IL1DR	IL2DR	IL1DRIL2DR	4
IL1DR	OLLR	IL1DROLLR	4
IL1DR	PVR	IL1DRPVR	4
IL1DR	RIPR	IL1DRRIPR	4
IL1DR	RMDDL	IL1DRRMDDL	2
IL1DR	RMDVR	IL1DRRMDVR	2
IL1DR	URADR	IL1DRURADR	2
IL1DR	URYDR	IL1DRURYDR	2
IL1L	AVER	IL1LAVER	2
IL1L	IL2L	IL1LIL2L	4
IL1L	OLLL	IL1LOLLL	4
IL1L	RMDDL	IL1LRMDDL	2
IL1L	RMDL	IL1LRMDL	2
IL1L	RMDR	IL1LRMDR	2
IL1L	RMDVL	IL1LRMDVL	2
IL1L	RMDVR	IL1LRMDVR	2
IL1L	RMER	IL1LRMER	2
IL1L	RMGL	IL1LRMGL	2
IL1L	URAVL	IL1LURAVL	2
IL1L	URBL	IL1LURBL	2
IL1R	AVEL	IL1RAVEL	2
IL1R	AVER	IL1RAVER	2
IL1R	OLLR	IL1ROLLR	4
IL1R	RMDDL	IL1RRMDDL	2
IL1R	RMDDR	IL1RRMDDR	2
IL1R	RMDL	IL1RRMDL	2
IL1R	RMDR	IL1RRMDR	2
IL1R	RMDVL	IL1RRMDVL	2
IL1R	RMDVR	IL1RRMDVR	2
IL1R	RMEL	IL1RRMEL	2
IL1R	RMHL	IL1RRMHL	2
IL1R	URXR	IL1RURXR	4
IL1VL	AVL	IL1VLAVL	3
IL1VL	IL1L	IL1VLIL1L	4
IL1VL	IL1VL	IL1VLIL1VL	4
IL1VL	OLQVL	IL1VLOLQVL	4
IL1VL	RIPL	IL1VLRIPL	4
IL1VL	RMDDL	IL1VLRMDDL	2
IL1VL	RMDVR	IL1VLRMDVR	2
IL1VL	RMHL	IL1VLRMHL	2
IL1VL	URAVL	IL1VLURAVL	2
IL1VL	URYVL	IL1VLURYVL	2
IL1VR	IL1R	IL1VRIL1R	4
IL1VR	IL2VR	IL1VRIL2VR	4
IL1VR	OLLR	IL1VROLLR	4
IL1VR	OLQVR	IL1VROLQVR	4
IL1VR	RIPR	IL1VRRIPR	4
IL1VR	RMDDR	IL1VRRMDDR	2
IL1VR	RMDVL	IL1VRRMDVL	2
IL1VR	URAVR	IL1VRURAVR	2
IL2DL	AUAL	IL2DLAUAL	4
IL2DL	AVBR	IL2DLAVBR	2
IL2DL	IL1DL	IL2DLIL1DL	2
IL2DL	IL2DL	IL2DLIL2DL	4
IL2DL	OLQDL	IL2DLOLQDL	4
IL2DL	RIBL	IL2DLRIBL	2
IL2DL	RIH	IL2DLRIH	3
IL2DL	RIPL	IL2DLRIPL	4
IL2DL	RMED	IL2DLRMED	2
IL2DL	RMEL	IL2DLRMEL	2
IL2DL	RMER	IL2DLRMER	2
IL2DL	RMEV	IL2DLRMEV	2
IL2DL	RMHL	IL2DLRMHL	4
IL2DL	URADL	IL2DLURADL	4
IL2DR	CEPDR	IL2DRCEPDR	4
IL2DR	IL1DR	IL2DRIL1DR	2
IL2DR	OLQDR	IL2DROLQDR	4
IL2DR	RICL	IL2DRRICL	4
IL2DR	RICR	IL2DRRICR	4
IL2DR	RIPL	IL2DRRIPL	4
IL2DR	RIPR	IL2DRRIPR	4
IL2DR	RMED	IL2DRRMED	2
IL2DR	RMEL	IL2DRRMEL	2
IL2DR	RMER	IL2DRRMER	2
IL2DR	RMEV	IL2DRRMEV	2
IL2DR	URADR	IL2DRURADR	4
IL2L	ADEL	IL2LADEL	2
IL2L	AVEL	IL2LAVEL	3
IL2L	IL1L	IL2LIL1L	2
IL2L	OLQDL	IL2LOLQDL	4
IL2L	OLQVL	IL2LOLQVL	4
IL2L	RICL	IL2LRICL	4
IL2L	RIH	IL2LRIH	3
IL2L	RMDL	IL2LRMDL	3
IL2L	RMDR	IL2LRMDR	3
IL2L	RMER	IL2LRMER	2
IL2L	RMEV	IL2LRMEV	2
IL2L	URAVL	IL2LURAVL	4
IL2L	URXL	IL2LURXL	3
IL2R	ADER	IL2RADER	2
IL2R	AVER	IL2RAVER	3
IL2R	IL1R	IL2RIL1R	2
IL2R	OLLR	IL2ROLLR	3
IL2R	OLQDR	IL2ROLQDR	4
IL2R	OLQVR	IL2ROLQVR	4
IL2R	RIH	IL2RRIH	3
IL2R	RMDL	IL2RRMDL	3
IL2R	RMEL	IL2RRMEL	2
IL2R	RMEV	IL2RRMEV	2
IL2R	RMGR	IL2RRMGR	4
IL2R	URADR	IL2RURADR	4
IL2R	URAVR	IL2RURAVR	4
IL2R	URBR	IL2RURBR	2
IL2R	URXR	IL2RURXR	3
IL2VL	BAGR	IL2VLBAGR	4
IL2VL	DVC	IL2VLDVC	2
IL2VL	IL1VL	IL2VLIL1VL	2
IL2VL	IL2L	IL2VLIL2L	4
IL2VL	OLQVL	IL2VLOLQVL	4
IL2VL	RIAL	IL2VLRIAL	3
IL2VL	RIH	IL2VLRIH	3
IL2VL	RIPL	IL2VLRIPL	4
IL2VL	RMEL	IL2VLRMEL	2
IL2VL	RMER	IL2VLRMER	2
IL2VL	RMEV	IL2VLRMEV	2
IL2VL	URAVL	IL2VLURAVL	4
IL2VR	ADLR	IL2VRADLR	4
IL2VR	AVAL	IL2VRAVAL	2
IL2VR	IL1VR	IL2VRIL1VR	2
IL2VR	OLQVR	IL2VROLQVR	4
IL2VR	RIAR	IL2VRRIAR	3
IL2VR	RIH	IL2VRRIH	3
IL2VR	RIPR	IL2VRRIPR	4
IL2VR	RMED	IL2VRRMED	2
IL2VR	RMEL	IL2VRRMEL	2
IL2VR	RMER	IL2VRRMER	2
IL2VR	RMEV	IL2VRRMEV	2
IL2VR	SIADR	IL2VRSIADR	4
IL2VR	URAVR	IL2VRURAVR	4
IL2VR	URXR	IL2VRURXR	3
LUAL	AVAL	LUALAVAL	2
LUAL	AVAR	LUALAVAR	2
LUAL	AVDL	LUALAVDL	2
LUAL	AVDR	LUALAVDR	2
LUAL	AVJL	LUALAVJL	2
LUAL	AVJR	LUALAVJR	2
LUAL	PHBL	LUALPHBL	4
LUAL	PVNL	LUALPVNL	2
LUAL	PVWL	LUALPVWL	4
LUAR	AVAL	LUARAVAL	2
LUAR	AVAR	LUARAVAR	2
LUAR	AVDL	LUARAVDL	2
LUAR	AVDR	LUARAVDR	2
LUAR	AVJR	LUARAVJR	2
LUAR	PDB	LUARPDB	4
LUAR	PQR	LUARPQR	4
LUAR	PVCR	LUARPVCR	2
LUAR	PVNL	LUARPVNL	2
LUAR	PVR	LUARPVR	4
LUAR	PVWL	LUARPVWL	4
LUAR	PVWR	LUARPVWR	4
M1	I2L	M1I2L	4
M1	I2R	M1I2R	4
M1	I3	M1I3	4
M1	I4	M1I4	4
M1	I5	M1I5	2
M1	MI	M1MI	4
M1	NSML	M1NSML	4
M2L	I3	M2LI3	4
M2L	I4	M2LI4	4
M2L	I5	M2LI5	2
M2L	M3L	M2LM3L	4
M2L	M3R	M2LM3R	4
M2R	I4	M2RI4	4
M2R	I5	M2RI5	2
M2R	M3L	M2RM3L	4
M2R	M3R	M2RM3R	4
M2R	NSMR	M2RNSMR	4
M3L	NSML	M3LNSML	2
M3R	M4	M3RM4	2
M4	I4	M4I4	4
M4	I5	M4I5	2
M4	M2L	M4M2L	4
M4	M3L	M4M3L	4
M4	M4	M4M4	4
M4	MCL	M4MCL	4
MI	I1L	MII1L	2
MI	I3	MII3	2
MI	I4	MII4	4
MI	M1	MIM1	2
MI	M2L	MIM2L	3
MI	M2R	MIM2R	3
MI	M3L	MIM3L	2
MI	MCL	MIMCL	2
MI	NSML	MINSML	2
MI	NSMR	MINSMR	2
NSML	I4	NSMLI4	4
NSML	M3L	NSMLM3L	4
NSML	M3R	NSMLM3R	4
NSML	M4	NSMLM4	4
NSML	NSMR	NSMLNSMR	4
NSMR	I2L	NSMRI2L	4
NSMR	I2R	NSMRI2R	4
NSMR	I4	NSMRI4	4
NSMR	I6	NSMRI6	4
NSMR	M3R	NSMRM3R	4
OLLL	AVER	OLLLAVER	2
OLLL	CEPDL	OLLLCEPDL	4
OLLL	CEPVL	OLLLCEPVL	4
OLLL	IL1VL	OLLLIL1VL	4
OLLL	OLLL	OLLLOLLL	4
OLLL	RIBL	OLLLRIBL	2
OLLL	RMDDL	OLLLRMDDL	2
OLLL	RMDL	OLLLRMDL	2
OLLL	RMDVL	OLLLRMDVL	2
OLLL	RMEL	OLLLRMEL	2
OLLL	SMDDL	OLLLSMDDL	2
OLLL	SMDDR	OLLLSMDDR	2
OLLL	SMDVR	OLLLSMDVR	2
OLLL	URYDL	OLLLURYDL	2
OLLL	URYVL	OLLLURYVL	2
OLLR	ADER	OLLRADER	4
OLLR	AVEL	OLLRAVEL	2
OLLR	CEPDR	OLLRCEPDR	4
OLLR	CEPVR	OLLRCEPVR	4
OLLR	IL1DR	OLLRIL1DR	4
OLLR	IL1VR	OLLRIL1VR	4
OLLR	IL2R	OLLRIL2R	4
OLLR	OLLR	OLLROLLR	4
OLLR	OLQDR	OLLROLQDR	4
OLLR	RIBR	OLLRRIBR	2
OLLR	RIS	OLLRRIS	4
OLLR	RMDDR	OLLRRMDDR	2
OLLR	RMDL	OLLRRMDL	2
OLLR	RMDR	OLLRRMDR	2
OLLR	RMDVR	OLLRRMDVR	2
OLLR	RMED	OLLRRMED	4
OLLR	RMER	OLLRRMER	2
OLLR	SMDDL	OLLRSMDDL	2
OLLR	SMDDR	OLLRSMDDR	2
OLLR	SMDVL	OLLRSMDVL	2
OLLR	SMDVR	OLLRSMDVR	2
OLLR	URYVL	OLLRURYVL	2
OLQDL	CEPDL	OLQDLCEPDL	4
OLQDL	RICR	OLQDLRICR	2
OLQDL	RIH	OLQDLRIH	2
OLQDL	RMDDL	OLQDLRMDDL	2
OLQDL	RMDDR	OLQDLRMDDR	2
OLQDL	RMED	OLQDLRMED	4
OLQDL	RMEL	OLQDLRMEL	2
OLQDL	RMHL	OLQDLRMHL	2
OLQDL	SIBDL	OLQDLSIBDL	2
OLQDL	URYDL	OLQDLURYDL	2
OLQDR	IL1DR	OLQDRIL1DR	4
OLQDR	RICL	OLQDRRICL	2
OLQDR	RICR	OLQDRRICR	2
OLQDR	RIH	OLQDRRIH	2
OLQDR	RMDDL	OLQDRRMDDL	2
OLQDR	RMER	OLQDRRMER	2
OLQDR	RMHR	OLQDRRMHR	2
OLQDR	SIBDR	OLQDRSIBDR	2
OLQVL	AVAL	OLQVLAVAL	2
OLQVL	AVDR	OLQVLAVDR	2
OLQVL	IL2L	OLQVLIL2L	4
OLQVL	RICL	OLQVLRICL	2
OLQVL	RMDVR	OLQVLRMDVR	2
OLQVL	RMHL	OLQVLRMHL	2
OLQVL	SIBVL	OLQVLSIBVL	2
OLQVR	IL1VR	OLQVRIL1VR	4
OLQVR	RIAR	OLQVRRIAR	2
OLQVR	RICR	OLQVRRICR	2
OLQVR	RIH	OLQVRRIH	2
OLQVR	RIPR	OLQVRRIPR	4
OLQVR	RMDVL	OLQVRRMDVL	2
OLQVR	RMER	OLQVRRMER	2
OLQVR	RMHR	OLQVRRMHR	2
OLQVR	SIBVR	OLQVRSIBVR	2
PDA	DA09	PDADA09	2
PDA	DD06	PDADD06	2
PDA	PVNR	PDAPVNR	2
PDA	VD11	PDAVD11	2
PDA	VD12	PDAVD12	2
PDA	VD13	PDAVD13	2
PDB	DD06	PDBDD06	2
PDB	VD12	PDBVD12	2
PDB	VD13	PDBVD13	2
PDEL	DVA	PDELDVA	4
PDER	DVA	PDERDVA	4
PDER	PDEL	PDERPDEL	4
PDER	PVR	PDERPVR	4
PHAL	AVDR	PHALAVDR	2
PHAL	AVFL	PHALAVFL	4
PHAL	AVG	PHALAVG	2
PHAL	AVHL	PHALAVHL	2
PHAL	AVHR	PHALAVHR	2
PHAL	DA08	PHALDA08	2
PHAL	DVA	PHALDVA	2
PHAL	PHAR	PHALPHAR	4
PHAL	PHBL	PHALPHBL	4
PHAL	PHBR	PHALPHBR	4
[truncated: 1,639 more rows]

## Sheet: 5_Induced motifs in the network
Triplet no.	Neuron A	Neuron B	Neuron C	Edge AB	Edge BA	Edge BC	Edge CB	Edge CA	Edge AC	Induced motif
1	ADAL	ADAR	AIBL	1	1	2	1	1	2	K001
2	ADAL	ADAR	AIBR	1	1	2	1	1	2	K001
3	ADAL	ADAR	AVAR	1	1	2	1	1	2	K001
4	ADAL	ADAR	AVBL	1	1	2	1	1	2	K001
5	ADAL	ADAR	AVBR	1	1	2	1	1	2	K001
6	ADAL	ADAR	AVDL	1	1	2	1	1	2	K001
7	ADAL	ADAR	AVDR	1	1	2	1	1	2	K001
8	ADAL	ADAR	AVEL	1	1	2	1	1	2	K001
9	ADAL	ADAR	FLPR	1	1	1	4	4	1	L006
10	ADAL	ADAR	RICL	1	1	1	4	4	2	I025
11	ADAL	ADAR	RICR	1	1	1	4	1	2	M007
12	ADAL	ADEL	ADER	1	4	4	4	1	1	I027
13	ADAL	ADEL	ADFL	1	4	1	1	4	1	K006
14	ADAL	ADEL	ADLL	1	4	1	1	4	4	J027
15	ADAL	ADEL	AIAL	1	4	1	1	4	4	J027
16	ADAL	ADEL	AIBL	1	4	1	1	1	2	M005
17	ADAL	ADEL	AIBR	1	4	1	1	1	2	M005
18	ADAL	ADEL	ALML	1	4	4	1	1	1	L006
19	ADAL	ADEL	ASHL	1	4	1	1	4	1	K006
20	ADAL	ADEL	AVAL	1	4	4	1	1	2	F013
21	ADAL	ADEL	AVAR	1	4	4	1	1	2	F013
22	ADAL	ADEL	AVBL	1	4	1	1	1	2	M005
23	ADAL	ADEL	AVBR	1	4	1	1	1	2	M005
24	ADAL	ADEL	AVDL	1	4	4	1	1	2	F013
25	ADAL	ADEL	AVDR	1	4	1	1	1	2	M005
26	ADAL	ADEL	AVEL	1	4	4	1	1	2	F013
27	ADAL	ADEL	AVHL	1	4	4	1	1	1	L006
28	ADAL	ADEL	AVJR	1	4	1	1	1	2	M005
29	ADAL	ADEL	AVL	1	4	4	1	1	1	L006
30	ADAL	ADEL	AWAL	1	4	1	1	4	1	K006
31	ADAL	ADEL	BDUL	1	4	4	4	4	1	G045
32	ADAL	ADEL	CEPDL	1	4	4	1	1	1	L006
33	ADAL	ADEL	FLPL	1	4	4	4	1	1	I027
34	ADAL	ADEL	FLPR	1	4	1	1	4	1	K006
35	ADAL	ADEL	IL1L	1	4	4	1	1	1	L006
36	ADAL	ADEL	IL2L	1	4	4	2	1	1	I025
37	ADAL	ADEL	OLLL	1	4	4	1	1	1	L006
38	ADAL	ADEL	PVPL	1	4	1	1	4	4	J027
39	ADAL	ADEL	RIAL	1	4	4	1	1	1	L006
40	ADAL	ADEL	RICL	1	4	1	1	4	2	J025
41	ADAL	ADEL	RICR	1	4	1	1	1	2	M005
42	ADAL	ADEL	RID	1	4	1	1	1	4	M009
43	ADAL	ADEL	RIFL	1	4	4	1	1	1	L006
44	ADAL	ADEL	RIGL	1	4	4	1	1	1	L006
45	ADAL	ADEL	RIGR	1	4	4	1	1	1	L006
46	ADAL	ADEL	RIH	1	4	4	1	1	1	L006
47	ADAL	ADEL	RIML	1	4	1	1	1	2	M005
48	ADAL	ADEL	RIPL	1	4	1	1	1	4	M009
49	ADAL	ADEL	RIVL	1	4	4	1	1	1	L006
50	ADAL	ADEL	RIVR	1	4	4	1	1	1	L006
51	ADAL	ADEL	RMDL	1	4	4	2	1	1	I025
52	ADAL	ADEL	RMER	1	4	4	1	1	1	L006
53	ADAL	ADEL	RMGL	1	4	4	1	4	1	F027
54	ADAL	ADEL	RMHL	1	4	4	1	1	1	L006
55	ADAL	ADEL	RMHR	1	4	4	1	1	1	L006
56	ADAL	ADEL	SAADR	1	4	4	1	1	1	L006
57	ADAL	ADEL	SIADR	1	4	4	1	1	1	L006
58	ADAL	ADEL	SIAVL	1	4	1	2	1	1	M007
59	ADAL	ADEL	SIBVR	1	4	4	1	1	1	L006
60	ADAL	ADEL	SMBDR	1	4	4	1	1	1	L006
61	ADAL	ADEL	SMBVL	1	4	4	1	1	1	L006
62	ADAL	ADEL	SMDVR	1	4	1	1	1	2	M005
63	ADAL	ADEL	URAVL	1	4	1	1	1	2	M005
64	ADAL	ADEL	URBL	1	4	4	1	4	1	F027
65	ADAL	ADEL	URXL	1	4	1	1	4	4	J027
66	ADAL	ADEL	VB01	1	4	4	1	4	1	F027
67	ADAL	ADER	AVAL	1	1	4	1	1	2	K004
68	ADAL	ADER	AVAR	1	1	4	1	1	2	K004
69	ADAL	ADER	AVDR	1	1	4	1	1	2	K004
70	ADAL	ADER	AVJR	1	1	4	1	1	2	K004
71	ADAL	ADER	FLPR	1	1	4	4	4	1	I027
72	ADAL	ADER	SMDVR	1	1	4	1	1	2	K004
73	ADAL	ADFL	ADLL	1	4	4	1	4	4	E045
74	ADAL	ADFL	AFDL	1	4	4	1	1	1	L006
75	ADAL	ADFL	AIAL	1	4	4	4	4	4	B243
76	ADAL	ADFL	AIBL	1	4	3	1	1	2	F012
77	ADAL	ADFL	AIBR	1	4	3	1	1	2	F012
78	ADAL	ADFL	AIZL	1	4	3	4	1	1	I024
79	ADAL	ADFL	ASHL	1	4	1	4	4	1	F027
80	ADAL	ADFL	ASIL	1	4	1	4	1	1	M009
81	ADAL	ADFL	AUAL	1	4	4	4	1	1	I027
82	ADAL	ADFL	AVAL	1	4	1	1	1	2	M005
83	ADAL	ADFL	AVAR	1	4	1	1	1	2	M005
84	ADAL	ADFL	AVBL	1	4	1	1	1	2	M005
85	ADAL	ADFL	AVBR	1	4	1	1	1	2	M005
86	ADAL	ADFL	AVDL	1	4	1	1	1	2	M005
87	ADAL	ADFL	AVDR	1	4	1	1	1	2	M005
88	ADAL	ADFL	AVEL	1	4	1	1	1	2	M005
89	ADAL	ADFL	AVJR	1	4	1	1	1	2	M005
90	ADAL	ADFL	AWAL	1	4	1	1	4	1	K006
91	ADAL	ADFL	AWBL	1	4	4	4	1	1	I027
92	ADAL	ADFL	AWCR	1	4	4	1	1	1	L006
93	ADAL	ADFL	BDUL	1	4	1	1	4	1	K006
94	ADAL	ADFL	FLPR	1	4	1	1	4	1	K006
95	ADAL	ADFL	PVPL	1	4	1	1	4	4	J027
96	ADAL	ADFL	RIAL	1	4	3	1	1	1	L005
97	ADAL	ADFL	RIBL	1	4	2	1	1	1	L004
98	ADAL	ADFL	RICL	1	4	1	1	4	2	J025
99	ADAL	ADFL	RICR	1	4	1	1	1	2	M005
100	ADAL	ADFL	RID	1	4	1	1	1	4	M009
101	ADAL	ADFL	RIGL	1	4	4	4	1	1	I027
102	ADAL	ADFL	RIGR	1	4	4	1	1	1	L006
103	ADAL	ADFL	RIML	1	4	1	1	1	2	M005
104	ADAL	ADFL	RIPL	1	4	1	1	1	4	M009
105	ADAL	ADFL	RIR	1	4	4	4	1	1	I027
106	ADAL	ADFL	RIVL	1	4	3	1	1	1	L005
107	ADAL	ADFL	RMGL	1	4	1	1	4	1	K006
108	ADAL	ADFL	SMBDL	1	4	3	1	1	1	L005
109	ADAL	ADFL	SMBVL	1	4	3	1	1	1	L005
110	ADAL	ADFL	SMDVL	1	4	4	1	1	1	L006
111	ADAL	ADFL	SMDVR	1	4	1	1	1	2	M005
112	ADAL	ADFL	URAVL	1	4	1	1	1	2	M005
113	ADAL	ADFL	URBL	1	4	1	1	4	1	K006
114	ADAL	ADFL	URXL	1	4	3	4	4	4	B216
115	ADAL	ADFL	VB01	1	4	1	1	4	1	K006
116	ADAL	ADLL	AIAL	4	4	4	4	4	4	A138
117	ADAL	ADLL	AIBL	4	4	2	1	1	2	G025
118	ADAL	ADLL	AIBR	4	4	1	1	1	2	I013
119	ADAL	ADLL	ALA	4	4	4	1	1	1	I027
120	ADAL	ADLL	ASEL	4	4	4	1	1	1	I027
121	ADAL	ADLL	ASER	4	4	4	4	1	1	H045
122	ADAL	ADLL	ASGL	4	4	4	1	1	1	I027
123	ADAL	ADLL	ASHL	4	4	4	4	4	1	B243
124	ADAL	ADLL	AVAL	4	4	2	1	1	2	G025
125	ADAL	ADLL	AVAR	4	4	2	1	1	2	G025
126	ADAL	ADLL	AVBL	4	4	2	1	1	2	G025
127	ADAL	ADLL	AVBR	4	4	1	1	1	2	I013
128	ADAL	ADLL	AVDL	4	4	2	1	1	2	G025
129	ADAL	ADLL	AVDR	4	4	2	1	1	2	G025
130	ADAL	ADLL	AVEL	4	4	1	1	1	2	I013
131	ADAL	ADLL	AVJL	4	4	2	1	1	1	I013
132	ADAL	ADLL	AVJR	4	4	2	1	1	2	G025
133	ADAL	ADLL	AWAL	4	4	4	1	4	1	C081
134	ADAL	ADLL	AWBL	4	4	4	1	1	1	I027
135	ADAL	ADLL	AWCL	4	4	4	1	1	1	I027
136	ADAL	ADLL	BDUL	4	4	1	1	4	1	J027
137	ADAL	ADLL	FLPR	4	4	1	1	4	1	J027
138	ADAL	ADLL	HSNL	4	4	1	4	1	1	J027
139	ADAL	ADLL	OLQVL	4	4	4	1	1	1	I027
140	ADAL	ADLL	PVPL	4	4	1	1	4	4	H045
141	ADAL	ADLL	RIAL	4	4	2	1	1	1	I013
142	ADAL	ADLL	RICL	4	4	1	1	4	2	H042
143	ADAL	ADLL	RICR	4	4	1	1	1	2	I013
144	ADAL	ADLL	RID	4	4	1	1	1	4	I027
145	ADAL	ADLL	RIGL	4	4	2	4	1	1	H042
146	ADAL	ADLL	RIML	4	4	1	1	1	2	I013
147	ADAL	ADLL	RIPL	4	4	4	1	1	4	G045
148	ADAL	ADLL	RIR	4	4	2	1	1	1	I013
149	ADAL	ADLL	RMGL	4	4	1	4	4	1	E045
150	ADAL	ADLL	SDQR	4	4	1	4	1	1	J027
151	ADAL	ADLL	SMBVL	4	4	4	1	1	1	I027
152	ADAL	ADLL	SMDVR	4	4	1	1	1	2	I013
153	ADAL	ADLL	URAVL	4	4	1	1	1	2	I013
154	ADAL	ADLL	URBL	4	4	1	1	4	1	J027
155	ADAL	ADLL	URXL	4	4	1	1	4	4	H045
156	ADAL	ADLL	VB01	4	4	1	1	4	1	J027
157	ADAL	ADLR	AIBR	1	1	2	4	1	2	J011
158	ADAL	ADLR	AVAR	1	1	2	1	1	2	K001
159	ADAL	ADLR	AVBL	1	1	2	1	1	2	K001
160	ADAL	ADLR	AVBR	1	1	2	1	1	2	K001
161	ADAL	ADLR	AVDL	1	1	2	1	1	2	K001
162	ADAL	ADLR	AVDR	1	1	2	1	1	2	K001
163	ADAL	ADLR	AVJR	1	1	2	1	1	2	K001
164	ADAL	ADLR	RICL	1	1	2	4	4	2	H025
165	ADAL	ADLR	RICR	1	1	2	1	1	2	K001
166	ADAL	AFDL	AIBL	1	1	2	1	1	2	K001
167	ADAL	AFDL	AWAL	1	1	1	4	4	1	L006
168	ADAL	AIAL	AIBL	4	4	3	1	1	2	G026
169	ADAL	AIAL	AIBR	4	4	1	1	1	2	I013
170	ADAL	AIAL	AIML	4	4	4	4	1	1	H045
171	ADAL	AIAL	AINR	4	4	1	4	1	1	J027
172	ADAL	AIAL	AIZL	4	4	3	4	1	1	H044
173	ADAL	AIAL	ASEL	4	4	4	4	1	1	H045
174	ADAL	AIAL	ASER	4	4	4	4	1	1	H045
175	ADAL	AIAL	ASGL	4	4	4	4	1	1	H045
176	ADAL	AIAL	ASHL	4	4	4	4	4	1	B243
177	ADAL	AIAL	ASIL	4	4	1	4	1	1	J027
178	ADAL	AIAL	ASIR	4	4	1	4	1	1	J027
179	ADAL	AIAL	ASJL	4	4	4	1	1	1	I027
180	ADAL	AIAL	ASKL	4	4	4	4	1	1	H045
181	ADAL	AIAL	ASKR	4	4	1	4	1	1	J027
182	ADAL	AIAL	AVAL	4	4	1	1	1	2	I013
183	ADAL	AIAL	AVAR	4	4	1	1	1	2	I013
184	ADAL	AIAL	AVBL	4	4	1	1	1	2	I013
185	ADAL	AIAL	AVBR	4	4	1	1	1	2	I013
186	ADAL	AIAL	AVDL	4	4	1	1	1	2	I013
187	ADAL	AIAL	AVDR	4	4	1	1	1	2	I013
188	ADAL	AIAL	AVEL	4	4	1	1	1	2	I013
189	ADAL	AIAL	AVFR	4	4	1	4	1	1	J027
190	ADAL	AIAL	AVJR	4	4	1	1	1	2	I013
191	ADAL	AIAL	AWAL	4	4	1	1	4	1	J027
192	ADAL	AIAL	AWBL	4	4	1	4	1	1	J027
193	ADAL	AIAL	AWCL	4	4	4	4	1	1	H045
194	ADAL	AIAL	AWCR	4	4	4	4	1	1	H045
195	ADAL	AIAL	BDUL	4	4	1	1	4	1	J027
196	ADAL	AIAL	FLPR	4	4	1	1	4	1	J027
197	ADAL	AIAL	HSNL	4	4	1	4	1	1	J027
198	ADAL	AIAL	HSNR	4	4	1	4	1	1	J027
199	ADAL	AIAL	PVPL	4	4	1	1	4	4	H045
200	ADAL	AIAL	PVQL	4	4	2	4	1	1	H042
201	ADAL	AIAL	PVQR	4	4	1	4	1	1	J027
202	ADAL	AIAL	RICL	4	4	1	1	4	2	H042
203	ADAL	AIAL	RICR	4	4	1	1	1	2	I013
204	ADAL	AIAL	RID	4	4	1	1	1	4	I027
205	ADAL	AIAL	RIFL	4	4	4	1	1	1	I027
206	ADAL	AIAL	RIML	4	4	1	1	1	2	I013
207	ADAL	AIAL	RIPL	4	4	1	1	1	4	I027
208	ADAL	AIAL	RIR	4	4	4	1	1	1	I027
209	ADAL	AIAL	RMGL	4	4	4	1	4	1	C081
210	ADAL	AIAL	SMDVR	4	4	1	1	1	2	I013
211	ADAL	AIAL	URAVL	4	4	1	1	1	2	I013
212	ADAL	AIAL	URBL	4	4	1	1	4	1	J027
213	ADAL	AIAL	URXL	4	4	1	1	4	4	H045
214	ADAL	AIAL	VB01	4	4	1	1	4	1	J027
215	ADAL	AIAR	AIBR	1	1	3	4	1	2	J012
216	ADAL	AIBL	AIBR	2	1	1	1	1	2	L001
217	ADAL	AIBL	AINR	2	1	1	3	1	1	K002
218	ADAL	AIBL	AIYL	2	1	1	3	1	1	K002
219	ADAL	AIBL	AIZL	2	1	1	2	1	1	K001
220	ADAL	AIBL	AIZR	2	1	4	2	1	1	J011
221	ADAL	AIBL	ASEL	2	1	1	2	1	1	K001
222	ADAL	AIBL	ASER	2	1	1	2	1	1	K001
223	ADAL	AIBL	ASGL	2	1	1	2	1	1	K001
224	ADAL	AIBL	ASHL	2	1	4	2	4	1	C029
225	ADAL	AIBL	ASHR	2	1	4	1	1	1	M007
226	ADAL	AIBL	ASIL	2	1	1	4	1	1	K004
227	ADAL	AIBL	ASKL	2	1	1	2	1	1	K001
228	ADAL	AIBL	AVAL	2	1	2	1	1	2	F001
229	ADAL	AIBL	AVAR	2	1	1	1	1	2	L001
230	ADAL	AIBL	AVBL	2	1	2	1	1	2	F001
231	ADAL	AIBL	AVBR	2	1	1	1	1	2	L001
232	ADAL	AIBL	AVDL	2	1	1	1	1	2	L001
233	ADAL	AIBL	AVDR	2	1	1	1	1	2	L001
234	ADAL	AIBL	AVEL	2	1	2	1	1	2	F001
235	ADAL	AIBL	AVJR	2	1	1	1	1	2	L001
236	ADAL	AIBL	AWAL	2	1	1	1	4	1	M005
237	ADAL	AIBL	AWCL	2	1	1	2	1	1	K001
238	ADAL	AIBL	AWCR	2	1	1	2	1	1	K001
239	ADAL	AIBL	BAGL	2	1	1	2	1	1	K001
240	ADAL	AIBL	BDUL	2	1	1	1	4	1	M005
241	ADAL	AIBL	DVC	2	1	1	2	1	1	K001
242	ADAL	AIBL	FLPL	2	1	2	2	1	1	J001
243	ADAL	AIBL	FLPR	2	1	1	1	4	1	M005
244	ADAL	AIBL	HSNR	2	1	1	3	1	1	K002
245	ADAL	AIBL	IL2DR	2	1	4	1	1	1	M007
246	ADAL	AIBL	PVPL	2	1	1	1	4	4	I013
247	ADAL	AIBL	PVT	2	1	1	4	1	1	K004
248	ADAL	AIBL	RIBR	2	1	2	3	1	1	J003
249	ADAL	AIBL	RICL	2	1	1	1	4	2	I009
250	ADAL	AIBL	RICR	2	1	1	4	1	2	F014
251	ADAL	AIBL	RID	2	1	1	1	1	4	L004
252	ADAL	AIBL	RIFL	2	1	2	1	1	1	M001
253	ADAL	AIBL	RIGR	2	1	2	2	1	1	J001
254	ADAL	AIBL	RIML	2	1	2	2	1	2	E001
255	ADAL	AIBL	RIMR	2	1	2	2	1	1	J001
256	ADAL	AIBL	RIPL	2	1	1	1	1	4	L004
257	ADAL	AIBL	RMFR	2	1	2	1	1	1	M001
258	ADAL	AIBL	RMGL	2	1	1	1	4	1	M005
259	ADAL	AIBL	SAADL	2	1	2	3	1	1	J003
260	ADAL	AIBL	SAADR	2	1	2	3	1	1	J003
261	ADAL	AIBL	SAAVL	2	1	2	3	1	1	J003
262	ADAL	AIBL	SDQR	2	1	1	3	1	1	K002
263	ADAL	AIBL	SIADR	2	1	4	1	1	1	M007
264	ADAL	AIBL	SIAVR	2	1	4	1	1	1	M007
265	ADAL	AIBL	SIBDR	2	1	2	1	1	1	M001
266	ADAL	AIBL	SMDDR	2	1	2	1	1	1	M001
267	ADAL	AIBL	SMDVR	2	1	2	1	1	2	F001
268	ADAL	AIBL	URAVL	2	1	1	1	1	2	L001
269	ADAL	AIBL	URBL	2	1	1	1	4	1	M005
270	ADAL	AIBL	URXL	2	1	1	1	4	4	I013
271	ADAL	AIBL	VB01	2	1	1	1	4	1	M005
272	ADAL	AIBR	AIYR	2	1	3	1	1	1	M002
273	ADAL	AIBR	AIZL	2	1	1	2	1	1	K001
274	ADAL	AIBR	AIZR	2	1	1	2	1	1	K001
275	ADAL	AIBR	AQR	2	1	4	1	1	1	M007
276	ADAL	AIBR	ASEL	2	1	1	2	1	1	K001
277	ADAL	AIBR	ASER	2	1	1	2	1	1	K001
278	ADAL	AIBR	ASGR	2	1	1	2	1	1	K001
279	ADAL	AIBR	ASHL	2	1	1	1	4	1	M005
280	ADAL	AIBR	ASHR	2	1	1	2	1	1	K001
281	ADAL	AIBR	ASIR	2	1	1	4	1	1	K004
282	ADAL	AIBR	ASKR	2	1	1	2	1	1	K001
283	ADAL	AIBR	AUAL	2	1	2	2	1	1	J001
284	ADAL	AIBR	AVAL	2	1	1	1	1	2	L001
285	ADAL	AIBR	AVAR	2	1	2	1	1	2	F001
286	ADAL	AIBR	AVBL	2	1	1	1	1	2	L001
287	ADAL	AIBR	AVBR	2	1	2	3	1	2	E007
288	ADAL	AIBR	AVDL	2	1	1	1	1	2	L001
289	ADAL	AIBR	AVDR	2	1	1	1	1	2	L001
290	ADAL	AIBR	AVEL	2	1	2	1	1	2	F001
291	ADAL	AIBR	AVJR	2	1	1	1	1	2	L001
292	ADAL	AIBR	AWAL	2	1	1	1	4	1	M005
293	ADAL	AIBR	AWBL	2	1	1	3	1	1	K002
294	ADAL	AIBR	AWCL	2	1	1	2	1	1	K001
295	ADAL	AIBR	AWCR	2	1	4	2	1	1	J011
296	ADAL	AIBR	BDUL	2	1	1	1	4	1	M005
297	ADAL	AIBR	DVA	2	1	2	1	1	1	M001
298	ADAL	AIBR	DVC	2	1	1	2	1	1	K001
299	ADAL	AIBR	FLPL	2	1	1	2	1	1	K001
300	ADAL	AIBR	FLPR	2	1	1	1	4	1	M005
301	ADAL	AIBR	PVPL	2	1	1	1	4	4	I013
302	ADAL	AIBR	PVT	2	1	1	4	1	1	K004
303	ADAL	AIBR	RIAL	2	1	2	1	1	1	M001
304	ADAL	AIBR	RIBL	2	1	2	3	1	1	J003
305	ADAL	AIBR	RICL	2	1	1	1	4	2	I009
306	ADAL	AIBR	RICR	2	1	2	4	1	2	E011
307	ADAL	AIBR	RID	2	1	1	1	1	4	L004
308	ADAL	AIBR	RIGL	2	1	2	2	1	1	J001
309	ADAL	AIBR	RIML	2	1	2	2	1	2	E001
310	ADAL	AIBR	RIMR	2	1	2	1	1	1	M001
311	ADAL	AIBR	RIPL	2	1	1	1	1	4	L004
312	ADAL	AIBR	RMFL	2	1	2	1	1	1	M001
313	ADAL	AIBR	RMGL	2	1	1	4	4	1	F013
314	ADAL	AIBR	RMHR	2	1	1	3	1	1	K002
315	ADAL	AIBR	SAADL	2	1	2	1	1	1	M001
316	ADAL	AIBR	SAADR	2	1	2	3	1	1	J003
317	ADAL	AIBR	SAAVR	2	1	2	3	1	1	J003
318	ADAL	AIBR	SDQL	2	1	1	3	1	1	K002
319	ADAL	AIBR	SIADL	2	1	4	1	1	1	M007
320	ADAL	AIBR	SIBVR	2	1	2	1	1	1	M001
321	ADAL	AIBR	SMDDL	2	1	2	1	1	1	M001
322	ADAL	AIBR	SMDVL	2	1	2	1	1	1	M001
323	ADAL	AIBR	SMDVR	2	1	1	3	1	2	F005
324	ADAL	AIBR	URAVL	2	1	1	1	1	2	L001
325	ADAL	AIBR	URBL	2	1	1	1	4	1	M005
326	ADAL	AIBR	URXL	2	1	1	1	4	4	I013
327	ADAL	AIBR	VB01	2	1	2	3	4	1	C030
328	ADAL	AIML	AVDL	1	1	2	1	1	2	K001
329	ADAL	AIML	RID	1	1	2	1	1	4	K004
330	ADAL	AIML	RMGL	1	1	2	4	4	1	I025
331	ADAL	AIML	URXL	1	1	3	4	4	4	H039
332	ADAL	AIMR	AVAR	1	1	2	1	1	2	K001
333	ADAL	AIMR	AVDR	1	1	2	1	1	2	K001
334	ADAL	AIMR	AVJR	1	1	2	1	1	2	K001
335	ADAL	AINL	RID	1	1	2	1	1	4	K004
336	ADAL	AINR	RID	1	1	2	1	1	4	K004
337	ADAL	AINR	URXL	1	1	3	1	4	4	J021
338	ADAL	AIYL	AWAL	1	1	4	4	4	1	I027
339	ADAL	AIZL	ASHL	1	1	1	4	4	1	L006
340	ADAL	AIZL	AVEL	1	1	2	1	1	2	K001
341	ADAL	AIZL	AWAL	1	1	1	4	4	1	L006
342	ADAL	AIZL	RICR	1	1	2	4	1	2	J011
343	ADAL	AIZL	RIML	1	1	2	1	1	2	K001
344	ADAL	AIZL	URXL	1	1	1	3	4	4	I018
345	ADAL	AIZR	AVEL	1	1	2	1	1	2	K001
346	ADAL	ALA	AVAR	1	1	3	1	1	2	K002
347	ADAL	ALA	AVDR	1	1	2	2	1	2	J001
348	ADAL	ALA	AVEL	1	1	3	1	1	2	K002
349	ADAL	ALML	AVDR	1	1	2	1	1	2	K001
350	ADAL	ALML	AVEL	1	1	2	2	1	2	J001
351	ADAL	ALML	AVJR	1	1	1	3	1	2	M002
352	ADAL	ALML	BDUL	1	1	2	4	4	1	I025
353	ADAL	ALML	RICL	1	1	2	1	4	2	J011
354	ADAL	ALML	RICR	1	1	2	1	1	2	K001
355	ADAL	ALML	RMGL	1	1	2	1	4	1	M007
356	ADAL	ALNL	RMGL	1	1	4	1	4	1	M009
357	ADAL	ALNR	AVAL	1	1	2	1	1	2	K001
358	ADAL	ALNR	RIML	1	1	2	1	1	2	K001
359	ADAL	AQR	AVAL	1	1	2	1	1	2	K001
360	ADAL	AQR	AVAR	1	1	2	1	1	2	K001
361	ADAL	AQR	AVBL	1	1	2	1	1	2	K001
362	ADAL	AQR	AVBR	1	1	2	1	1	2	K001
363	ADAL	AQR	AVDL	1	1	2	1	1	2	K001
364	ADAL	AQR	AVDR	1	1	2	1	1	2	K001
365	ADAL	AQR	PVPL	1	1	4	4	4	4	H045
366	ADAL	AQR	URXL	1	1	4	1	4	4	J027
367	ADAL	AS01	AVAR	1	1	1	2	1	2	M001
368	ADAL	AS01	AVBR	1	1	1	2	1	2	M001
369	ADAL	AS01	AVEL	1	1	1	2	1	2	M001
370	ADAL	AS02	AVAL	1	1	1	2	1	2	M001
371	ADAL	AS02	AVAR	1	1	1	2	1	2	M001
372	ADAL	AS02	RID	1	1	2	1	1	4	K004
373	ADAL	AS03	AVBR	1	1	1	2	1	2	M001
374	ADAL	AS04	AVAL	1	1	1	2	1	2	M001
375	ADAL	AS04	AVAR	1	1	1	2	1	2	M001
376	ADAL	AS04	AVBL	1	1	1	2	1	2	M001
377	ADAL	AS04	AVBR	1	1	1	2	1	2	M001
378	ADAL	AS04	AVDL	1	1	1	2	1	2	M001
379	ADAL	AS05	AVAL	1	1	1	2	1	2	M001
380	ADAL	AS05	AVAR	1	1	1	2	1	2	M001
381	ADAL	AS05	AVBL	1	1	1	2	1	2	M001
382	ADAL	AS06	AVAR	1	1	1	2	1	2	M001
383	ADAL	AS07	AVAL	1	1	1	2	1	2	M001
384	ADAL	AS07	AVAR	1	1	1	2	1	2	M001
385	ADAL	AS08	AVAL	1	1	1	2	1	2	M001
386	ADAL	AS08	AVAR	1	1	1	2	1	2	M001
387	ADAL	AS09	AVAL	1	1	1	2	1	2	M001
388	ADAL	AS09	AVAR	1	1	1	2	1	2	M001
389	ADAL	AS10	AVAL	1	1	1	2	1	2	M001
390	ADAL	AS10	AVBL	1	1	1	2	1	2	M001
391	ADAL	AS10	AVBR	1	1	1	2	1	2	M001
392	ADAL	AS10	AVDL	1	1	1	2	1	2	M001
393	ADAL	AS10	AVDR	1	1	1	2	1	2	M001
394	ADAL	AS11	AVAL	1	1	1	2	1	2	M001
395	ADAL	AS11	AVAR	1	1	1	2	1	2	M001
396	ADAL	AS11	AVDL	1	1	1	2	1	2	M001
397	ADAL	AS11	AVDR	1	1	1	2	1	2	M001
398	ADAL	ASEL	AWAL	1	1	1	4	4	1	L006
399	ADAL	ASGL	AWAL	1	1	1	4	4	1	L006
400	ADAL	ASHL	ASKL	1	4	4	1	1	1	L006
401	ADAL	ASHL	AVAL	1	4	2	1	1	2	F011
402	ADAL	ASHL	AVAR	1	4	2	1	1	2	F011
403	ADAL	ASHL	AVBL	1	4	2	1	1	2	F011
404	ADAL	ASHL	AVBR	1	4	1	1	1	2	M005
405	ADAL	ASHL	AVDL	1	4	2	1	1	2	F011
406	ADAL	ASHL	AVDR	1	4	2	1	1	2	F011
407	ADAL	ASHL	AVEL	1	4	1	1	1	2	M005
408	ADAL	ASHL	AVFL	1	4	4	1	1	1	L006
409	ADAL	ASHL	AVHR	1	4	2	1	1	1	L004
410	ADAL	ASHL	AVJR	1	4	1	1	1	2	M005
411	ADAL	ASHL	AWAL	1	4	1	4	4	1	F027
412	ADAL	ASHL	AWBL	1	4	1	4	1	1	M009
413	ADAL	ASHL	BDUL	1	4	1	1	4	1	K006
414	ADAL	ASHL	FLPR	1	4	1	1	4	1	K006
415	ADAL	ASHL	HSNL	1	4	2	4	1	1	I021
416	ADAL	ASHL	HSNR	1	4	1	4	1	1	M009
417	ADAL	ASHL	PVPL	1	4	1	1	4	4	J027
418	ADAL	ASHL	RIAL	1	4	2	1	1	1	L004
419	ADAL	ASHL	RICL	1	4	1	1	4	2	J025
420	ADAL	ASHL	RICR	1	4	1	1	1	2	M005
421	ADAL	ASHL	RID	1	4	1	1	1	4	M009
422	ADAL	ASHL	RIML	1	4	2	1	1	2	F011
423	ADAL	ASHL	RIPL	1	4	4	1	1	4	F027
424	ADAL	ASHL	RIR	1	4	2	4	1	1	I021
425	ADAL	ASHL	RMGL	1	4	1	4	4	1	F027
426	ADAL	ASHL	SMDVR	1	4	1	1	1	2	M005
427	ADAL	ASHL	URAVL	1	4	1	1	1	2	M005
428	ADAL	ASHL	URBL	1	4	1	1	4	1	K006
429	ADAL	ASHL	URXL	1	4	4	4	4	4	B243
430	ADAL	ASHL	VB01	1	4	1	1	4	1	K006
431	ADAL	ASHR	AVAR	1	1	2	1	1	2	K001
432	ADAL	ASHR	AVBR	1	1	2	1	1	2	K001
433	ADAL	ASHR	AVDL	1	1	2	1	1	2	K001
434	ADAL	ASHR	AVDR	1	1	2	1	1	2	K001
435	ADAL	ASIL	URXL	1	1	1	4	4	4	I027
436	ADAL	AUAL	AVAL	1	1	2	1	1	2	K001
437	ADAL	AUAL	AVDR	1	1	2	1	1	2	K001
438	ADAL	AUAL	AVEL	1	1	2	1	1	2	K001
439	ADAL	AUAL	URXL	1	1	4	4	4	4	H045
440	ADAL	AUAR	AVAR	1	1	2	1	1	2	K001
441	ADAL	AVAL	AVAR	2	1	2	2	1	2	E001
442	ADAL	AVAL	AVBL	2	1	3	2	1	2	E007
443	ADAL	AVAL	AVBR	2	1	1	2	1	2	F001
444	ADAL	AVAL	AVDL	2	1	2	2	1	2	E001
445	ADAL	AVAL	AVDR	2	1	2	2	1	2	E001
446	ADAL	AVAL	AVEL	2	1	3	2	1	2	E007
447	ADAL	AVAL	AVER	2	1	3	2	1	1	J005
448	ADAL	AVAL	AVFR	2	1	1	3	1	1	K002
449	ADAL	AVAL	AVG	2	1	1	2	1	1	K001
450	ADAL	AVAL	AVHR	2	1	1	4	1	1	K004
451	ADAL	AVAL	AVJR	2	1	1	3	1	2	F005
452	ADAL	AVAL	AWAL	2	1	1	1	4	1	M005
453	ADAL	AVAL	AWCL	2	1	1	2	1	1	K001
454	ADAL	AVAL	BAGR	2	1	1	2	1	1	K001
455	ADAL	AVAL	BDUL	2	1	1	1	4	1	M005
456	ADAL	AVAL	BDUR	2	1	1	4	1	1	K004
457	ADAL	AVAL	DA01	2	1	2	1	1	1	M001
458	ADAL	AVAL	DA02	2	1	2	1	1	1	M001
459	ADAL	AVAL	DA03	2	1	2	1	1	1	M001
460	ADAL	AVAL	DA04	2	1	2	1	1	1	M001
461	ADAL	AVAL	DA05	2	1	2	1	1	1	M001
462	ADAL	AVAL	DA07	2	1	2	1	1	1	M001
463	ADAL	AVAL	DA08	2	1	2	1	1	1	M001
464	ADAL	AVAL	DA09	2	1	2	1	1	1	M001
465	ADAL	AVAL	DB07	2	1	2	1	1	1	M001
466	ADAL	AVAL	DVA	2	1	1	2	1	1	K001
467	ADAL	AVAL	DVC	2	1	1	2	1	1	K001
468	ADAL	AVAL	FLPL	2	1	1	2	1	1	K001
469	ADAL	AVAL	FLPR	2	1	1	2	4	1	F011
470	ADAL	AVAL	IL2VR	2	1	1	2	1	1	K001
471	ADAL	AVAL	LUAL	2	1	3	2	1	1	J005
472	ADAL	AVAL	LUAR	2	1	3	2	1	1	J005
473	ADAL	AVAL	OLQVL	2	1	1	2	1	1	K001
474	ADAL	AVAL	PHBL	2	1	1	2	1	1	K001
475	ADAL	AVAL	PHBR	2	1	1	2	1	1	K001
476	ADAL	AVAL	PHCL	2	1	1	2	1	1	K001
477	ADAL	AVAL	PQR	2	1	1	2	1	1	K001
478	ADAL	AVAL	PVCL	2	1	3	2	1	1	J005
479	ADAL	AVAL	PVCR	2	1	3	2	1	1	J005
480	ADAL	AVAL	PVDL	2	1	1	2	1	1	K001
481	ADAL	AVAL	PVDR	2	1	1	2	1	1	K001
482	ADAL	AVAL	PVNL	2	1	2	2	1	1	J001
483	ADAL	AVAL	PVNR	2	1	1	2	1	1	K001
484	ADAL	AVAL	PVPL	2	1	1	2	4	4	G025
485	ADAL	AVAL	PVPR	2	1	1	2	1	1	K001
486	ADAL	AVAL	RIAL	2	1	3	2	1	1	J005
487	ADAL	AVAL	RIBL	2	1	1	2	1	1	K001
488	ADAL	AVAL	RICL	2	1	1	4	4	2	G015
489	ADAL	AVAL	RICR	2	1	1	4	1	2	F014
490	ADAL	AVAL	RID	2	1	1	1	1	4	L004
491	ADAL	AVAL	RIML	2	1	1	2	1	2	F001
492	ADAL	AVAL	RIMR	2	1	1	2	1	1	K001
493	ADAL	AVAL	RIPL	2	1	1	1	1	4	L004
494	ADAL	AVAL	RMGL	2	1	1	4	4	1	F013
495	ADAL	AVAL	RMGR	2	1	1	4	1	1	K004
496	ADAL	AVAL	SAADL	2	1	1	2	1	1	K001
497	ADAL	AVAL	SAADR	2	1	1	2	1	1	K001
498	ADAL	AVAL	SAAVL	2	1	1	2	1	1	K001
499	ADAL	AVAL	SABVL	2	1	3	1	1	1	M002
500	ADAL	AVAL	SDQL	2	1	1	2	1	1	K001
501	ADAL	AVAL	SDQR	2	1	1	2	1	1	K001
502	ADAL	AVAL	SIADR	2	1	1	2	1	1	K001
503	ADAL	AVAL	SMBDR	2	1	1	2	1	1	K001
504	ADAL	AVAL	SMDVR	2	1	1	1	1	2	L001
505	ADAL	AVAL	URAVL	2	1	1	1	1	2	L001
506	ADAL	AVAL	URBL	2	1	1	1	4	1	M005
507	ADAL	AVAL	URXL	2	1	1	2	4	4	G025
508	ADAL	AVAL	URYVR	2	1	1	2	1	1	K001
509	ADAL	AVAL	VA01	2	1	3	1	1	1	M002
510	ADAL	AVAL	VA02	2	1	3	2	1	1	J005
511	ADAL	AVAL	VA03	2	1	3	1	1	1	M002
512	ADAL	AVAL	VA04	2	1	3	1	1	1	M002
513	ADAL	AVAL	VA05	2	1	3	1	1	1	M002
514	ADAL	AVAL	VA06	2	1	3	1	1	1	M002
515	ADAL	AVAL	VA07	2	1	3	1	1	1	M002
516	ADAL	AVAL	VA08	2	1	3	1	1	1	M002
517	ADAL	AVAL	VA09	2	1	3	1	1	1	M002
518	ADAL	AVAL	VA10	2	1	3	1	1	1	M002
519	ADAL	AVAL	VA11	2	1	3	1	1	1	M002
520	ADAL	AVAL	VA12	2	1	3	2	1	1	J005
521	ADAL	AVAL	VB01	2	1	1	1	4	1	M005
522	ADAL	AVAL	VD06	2	1	1	3	1	1	K002
523	ADAL	AVAR	AVBL	2	1	3	2	1	2	E007
524	ADAL	AVAR	AVBR	2	1	3	2	1	2	E007
525	ADAL	AVAR	AVDL	2	1	2	2	1	2	E001
526	ADAL	AVAR	AVDR	2	1	2	2	1	2	E001
527	ADAL	AVAR	AVEL	2	1	1	2	1	2	F001
528	ADAL	AVAR	AVER	2	1	3	2	1	1	J005
529	ADAL	AVAR	AVG	2	1	1	2	1	1	K001
530	ADAL	AVAR	AVHL	2	1	1	4	1	1	K004
531	ADAL	AVAR	AVJL	2	1	1	3	1	1	K002
532	ADAL	AVAR	AVJR	2	1	1	3	1	2	F005
533	ADAL	AVAR	AWAL	2	1	1	1	4	1	M005
534	ADAL	AVAR	BAGL	2	1	1	2	1	1	K001
535	ADAL	AVAR	BDUL	2	1	1	1	4	1	M005
536	ADAL	AVAR	DA01	2	1	2	1	1	1	M001
537	ADAL	AVAR	DA02	2	1	2	1	1	1	M001
538	ADAL	AVAR	DA03	2	1	2	1	1	1	M001
539	ADAL	AVAR	DA04	2	1	2	1	1	1	M001
540	ADAL	AVAR	DA05	2	1	2	1	1	1	M001
541	ADAL	AVAR	DA06	2	1	2	1	1	1	M001
542	ADAL	AVAR	DA07	2	1	2	1	1	1	M001
543	ADAL	AVAR	DA08	2	1	2	1	1	1	M001
544	ADAL	AVAR	DA09	2	1	2	1	1	1	M001
545	ADAL	AVAR	DB02	2	1	2	1	1	1	M001
546	ADAL	AVAR	DB03	2	1	2	1	1	1	M001
547	ADAL	AVAR	DVA	2	1	1	2	1	1	K001
548	ADAL	AVAR	DVC	2	1	1	2	1	1	K001
549	ADAL	AVAR	FLPL	2	1	1	2	1	1	K001
550	ADAL	AVAR	FLPR	2	1	1	2	4	1	F011
551	ADAL	AVAR	LUAL	2	1	3	2	1	1	J005
552	ADAL	AVAR	LUAR	2	1	3	2	1	1	J005
553	ADAL	AVAR	PHBL	2	1	1	2	1	1	K001
554	ADAL	AVAR	PHBR	2	1	1	2	1	1	K001
555	ADAL	AVAR	PQR	2	1	1	2	1	1	K001
556	ADAL	AVAR	PVCL	2	1	3	2	1	1	J005
557	ADAL	AVAR	PVCR	2	1	3	2	1	1	J005
558	ADAL	AVAR	PVDL	2	1	1	2	1	1	K001
559	ADAL	AVAR	PVDR	2	1	1	2	1	1	K001
560	ADAL	AVAR	PVPL	2	1	1	2	4	4	G025
561	ADAL	AVAR	PVPR	2	1	1	2	1	1	K001
562	ADAL	AVAR	PVWR	2	1	1	4	1	1	K004
563	ADAL	AVAR	RIAR	2	1	1	2	1	1	K001
564	ADAL	AVAR	RIBR	2	1	1	2	1	1	K001
565	ADAL	AVAR	RICL	2	1	1	4	4	2	G015
566	ADAL	AVAR	RICR	2	1	1	4	1	2	F014
567	ADAL	AVAR	RID	2	1	1	1	1	4	L004
568	ADAL	AVAR	RIGL	2	1	4	1	1	1	M007
569	ADAL	AVAR	RIML	2	1	1	2	1	2	F001
570	ADAL	AVAR	RIPL	2	1	1	1	1	4	L004
571	ADAL	AVAR	RMDVR	2	1	1	2	1	1	K001
572	ADAL	AVAR	RMGL	2	1	1	1	4	1	M005
573	ADAL	AVAR	RMHL	2	1	1	2	1	1	K001
574	ADAL	AVAR	SAADR	2	1	1	2	1	1	K001
575	ADAL	AVAR	SAAVR	2	1	3	2	1	1	J005
576	ADAL	AVAR	SABVR	2	1	3	1	1	1	M002
577	ADAL	AVAR	SDQL	2	1	1	2	1	1	K001
578	ADAL	AVAR	SMDVR	2	1	3	2	1	2	E007
579	ADAL	AVAR	URAVL	2	1	1	1	1	2	L001
580	ADAL	AVAR	URBL	2	1	1	1	4	1	M005
581	ADAL	AVAR	URXL	2	1	1	1	4	4	I013
582	ADAL	AVAR	URXR	2	1	1	2	1	1	K001
583	ADAL	AVAR	VA02	2	1	3	1	1	1	M002
584	ADAL	AVAR	VA03	2	1	3	1	1	1	M002
585	ADAL	AVAR	VA04	2	1	3	2	1	1	J005
586	ADAL	AVAR	VA05	2	1	3	1	1	1	M002
587	ADAL	AVAR	VA06	2	1	3	2	1	1	J005
588	ADAL	AVAR	VA07	2	1	3	1	1	1	M002
589	ADAL	AVAR	VA08	2	1	3	1	1	1	M002
590	ADAL	AVAR	VA09	2	1	3	1	1	1	M002
591	ADAL	AVAR	VA10	2	1	3	1	1	1	M002
592	ADAL	AVAR	VA11	2	1	3	1	1	1	M002
593	ADAL	AVAR	VB01	2	1	1	1	4	1	M005
594	ADAL	AVAR	VD05	2	1	1	3	1	1	K002
595	ADAL	AVAR	VD11	2	1	1	3	1	1	K002
596	ADAL	AVAR	VD13	2	1	1	3	1	1	K002
597	ADAL	AVBL	AVBR	2	1	3	3	1	2	E004
598	ADAL	AVBL	AVDL	2	1	1	1	1	2	L001
599	ADAL	AVBL	AVDR	2	1	2	2	1	2	E001
600	ADAL	AVBL	AVEL	2	1	1	1	1	2	L001
601	ADAL	AVBL	AVER	2	1	3	1	1	1	M002
602	ADAL	AVBL	AVFL	2	1	1	3	1	1	K002
603	ADAL	AVBL	AVFR	2	1	1	3	1	1	K002
604	ADAL	AVBL	AVG	2	1	1	2	1	1	K001
605	ADAL	AVBL	AVHL	2	1	1	4	1	1	K004
606	ADAL	AVBL	AVHR	2	1	1	4	1	1	K004
607	ADAL	AVBL	AVJL	2	1	1	3	1	1	K002
608	ADAL	AVBL	AVJR	2	1	4	3	1	2	E012
609	ADAL	AVBL	AVKL	2	1	1	4	1	1	K004
610	ADAL	AVBL	AVL	2	1	4	1	1	1	M007
611	ADAL	AVBL	AVM	2	1	1	2	1	1	K001
612	ADAL	AVBL	AWAL	2	1	1	1	4	1	M005
613	ADAL	AVBL	AWBL	2	1	1	2	1	1	K001
614	ADAL	AVBL	BDUL	2	1	1	1	4	1	M005
615	ADAL	AVBL	DA05	2	1	2	1	1	1	M001
616	ADAL	AVBL	DA07	2	1	2	1	1	1	M001
617	ADAL	AVBL	DVA	2	1	3	2	1	1	J005
618	ADAL	AVBL	DVC	2	1	1	2	1	1	K001
619	ADAL	AVBL	FLPL	2	1	1	2	1	1	K001
620	ADAL	AVBL	FLPR	2	1	1	2	4	1	F011
621	ADAL	AVBL	PVCL	2	1	1	2	1	1	K001
622	ADAL	AVBL	PVCR	2	1	3	2	1	1	J005
623	ADAL	AVBL	PVNR	2	1	2	1	1	1	M001
624	ADAL	AVBL	PVPL	2	1	1	2	4	4	G025
625	ADAL	AVBL	PVPR	2	1	4	2	1	1	J011
626	ADAL	AVBL	PVR	2	1	1	2	1	1	K001
627	ADAL	AVBL	RIBR	2	1	1	3	1	1	K002
628	ADAL	AVBL	RICL	2	1	1	1	4	2	I009
629	ADAL	AVBL	RICR	2	1	1	1	1	2	L001
630	ADAL	AVBL	RID	2	1	1	1	1	4	L004
631	ADAL	AVBL	RIFL	2	1	1	2	1	1	K001
632	ADAL	AVBL	RIFR	2	1	1	2	1	1	K001
633	ADAL	AVBL	RIML	2	1	1	2	1	2	F001
634	ADAL	AVBL	RIMR	2	1	1	2	1	1	K001
635	ADAL	AVBL	RIPL	2	1	1	1	1	4	L004
636	ADAL	AVBL	RMGL	2	1	1	1	4	1	M005
637	ADAL	AVBL	RMGR	2	1	1	4	1	1	K004
638	ADAL	AVBL	SAAVR	2	1	1	2	1	1	K001
639	ADAL	AVBL	SDQL	2	1	4	2	1	1	J011
640	ADAL	AVBL	SDQR	2	1	1	2	1	1	K001
641	ADAL	AVBL	SMDVR	2	1	1	1	1	2	L001
642	ADAL	AVBL	URAVL	2	1	1	1	1	2	L001
643	ADAL	AVBL	URBL	2	1	1	2	4	1	F011
644	ADAL	AVBL	URXL	2	1	1	2	4	4	G025
645	ADAL	AVBL	URXR	2	1	1	2	1	1	K001
646	ADAL	AVBL	URYDR	2	1	1	2	1	1	K001
647	ADAL	AVBL	URYVR	2	1	1	2	1	1	K001
648	ADAL	AVBL	VA02	2	1	3	1	1	1	M002
649	ADAL	AVBL	VA10	2	1	3	1	1	1	M002
650	ADAL	AVBL	VB01	2	1	1	1	4	1	M005
651	ADAL	AVBL	VB02	2	1	2	1	1	1	M001
652	ADAL	AVBL	VC03	2	1	3	2	1	1	J005
653	ADAL	AVBR	AVDL	2	1	2	1	1	2	F001
654	ADAL	AVBR	AVDR	2	1	1	1	1	2	L001
655	ADAL	AVBR	AVEL	2	1	1	1	1	2	L001
656	ADAL	AVBR	AVER	2	1	3	1	1	1	M002
657	ADAL	AVBR	AVFL	2	1	1	3	1	1	K002
658	ADAL	AVBR	AVFR	2	1	1	3	1	1	K002
659	ADAL	AVBR	AVG	2	1	1	2	1	1	K001
660	ADAL	AVBR	AVHL	2	1	1	4	1	1	K004
661	ADAL	AVBR	AVHR	2	1	1	4	1	1	K004
662	ADAL	AVBR	AVJL	2	1	4	3	1	1	J012
663	ADAL	AVBR	AVJR	2	1	1	3	1	2	F005
664	ADAL	AVBR	AVM	2	1	1	2	1	1	K001
665	ADAL	AVBR	AWAL	2	1	1	1	4	1	M005
666	ADAL	AVBR	AWBR	2	1	1	2	1	1	K001
667	ADAL	AVBR	BDUL	2	1	1	1	4	1	M005
668	ADAL	AVBR	BDUR	2	1	1	4	1	1	K004
669	ADAL	AVBR	DA03	2	1	2	1	1	1	M001
670	ADAL	AVBR	DA04	2	1	2	1	1	1	M001
671	ADAL	AVBR	DA07	2	1	2	1	1	1	M001
672	ADAL	AVBR	DB04	2	1	2	1	1	1	M001
673	ADAL	AVBR	DVA	2	1	1	2	1	1	K001
674	ADAL	AVBR	FLPL	2	1	1	2	1	1	K001
675	ADAL	AVBR	FLPR	2	1	1	2	4	1	F011
676	ADAL	AVBR	HSNR	2	1	3	2	1	1	J005
677	ADAL	AVBR	IL2DL	2	1	1	2	1	1	K001
678	ADAL	AVBR	PVCL	2	1	1	2	1	1	K001
679	ADAL	AVBR	PVCR	2	1	1	2	1	1	K001
680	ADAL	AVBR	PVNL	2	1	1	2	1	1	K001
681	ADAL	AVBR	PVNR	2	1	1	2	1	1	K001
682	ADAL	AVBR	PVPL	2	1	1	2	4	4	G025
683	ADAL	AVBR	PVPR	2	1	1	2	1	1	K001
684	ADAL	AVBR	PVQR	2	1	1	2	1	1	K001
685	ADAL	AVBR	PVR	2	1	1	2	1	1	K001
686	ADAL	AVBR	RIBL	2	1	1	3	1	1	K002
687	ADAL	AVBR	RICL	2	1	1	1	4	2	I009
688	ADAL	AVBR	RICR	2	1	1	1	1	2	L001
689	ADAL	AVBR	RID	2	1	1	1	1	4	L004
690	ADAL	AVBR	RIFL	2	1	1	2	1	1	K001
691	ADAL	AVBR	RIFR	2	1	1	2	1	1	K001
692	ADAL	AVBR	RIML	2	1	1	2	1	2	F001
693	ADAL	AVBR	RIMR	2	1	1	2	1	1	K001
694	ADAL	AVBR	RIPL	2	1	1	1	1	4	L004
695	ADAL	AVBR	RIPR	2	1	1	4	1	1	K004
696	ADAL	AVBR	RMGL	2	1	1	4	4	1	F013
697	ADAL	AVBR	RMGR	2	1	1	4	1	1	K004
698	ADAL	AVBR	SAADL	2	1	1	2	1	1	K001
699	ADAL	AVBR	SDQL	2	1	1	2	1	1	K001
700	ADAL	AVBR	SDQR	2	1	1	2	1	1	K001
701	ADAL	AVBR	SMBVL	2	1	1	2	1	1	K001
702	ADAL	AVBR	SMDVR	2	1	1	1	1	2	L001
703	ADAL	AVBR	URAVL	2	1	1	1	1	2	L001
704	ADAL	AVBR	URBL	2	1	1	1	4	1	M005
705	ADAL	AVBR	URBR	2	1	1	2	1	1	K001
706	ADAL	AVBR	URXL	2	1	1	1	4	4	I013
707	ADAL	AVBR	URXR	2	1	1	2	1	1	K001
708	ADAL	AVBR	URYVL	2	1	1	2	1	1	K001
709	ADAL	AVBR	VA03	2	1	3	1	1	1	M002
710	ADAL	AVBR	VA04	2	1	3	1	1	1	M002
711	ADAL	AVBR	VB01	2	1	1	1	4	1	M005
712	ADAL	AVBR	VC04	2	1	1	2	1	1	K001
713	ADAL	AVBR	VD03	2	1	2	1	1	1	M001
714	ADAL	AVDL	AVDR	2	1	4	4	1	2	E013
715	ADAL	AVDL	AVEL	2	1	3	4	1	2	E012
716	ADAL	AVDL	AVER	2	1	1	4	1	1	K004
717	ADAL	AVDL	AVG	2	1	1	4	1	1	K004
718	ADAL	AVDL	AVHL	2	1	1	4	1	1	K004
719	ADAL	AVDL	AVJL	2	1	4	2	1	1	J011
720	ADAL	AVDL	AVJR	2	1	1	2	1	2	F001
721	ADAL	AVDL	AVM	2	1	1	2	1	1	K001
722	ADAL	AVDL	AWAL	2	1	1	1	4	1	M005
723	ADAL	AVDL	BDUL	2	1	1	1	4	1	M005
724	ADAL	AVDL	DA01	2	1	2	1	1	1	M001
725	ADAL	AVDL	DA02	2	1	2	1	1	1	M001
726	ADAL	AVDL	DA03	2	1	2	1	1	1	M001
727	ADAL	AVDL	DA04	2	1	2	1	1	1	M001
728	ADAL	AVDL	DA05	2	1	2	1	1	1	M001
729	ADAL	AVDL	DA08	2	1	2	1	1	1	M001
730	ADAL	AVDL	DVC	2	1	2	1	1	1	M001
731	ADAL	AVDL	FLPL	2	1	1	2	1	1	K001
732	ADAL	AVDL	FLPR	2	1	1	2	4	1	F011
733	ADAL	AVDL	LUAL	2	1	4	2	1	1	J011
734	ADAL	AVDL	LUAR	2	1	1	2	1	1	K001
735	ADAL	AVDL	PHBL	2	1	1	2	1	1	K001
736	ADAL	AVDL	PHBR	2	1	1	2	1	1	K001
737	ADAL	AVDL	PQR	2	1	1	2	1	1	K001
738	ADAL	AVDL	PVCL	2	1	2	4	1	1	J009
739	ADAL	AVDL	PVCR	2	1	1	4	1	1	K004
740	ADAL	AVDL	PVDL	2	1	1	2	1	1	K001
741	ADAL	AVDL	PVDR	2	1	1	2	1	1	K001
742	ADAL	AVDL	PVNL	2	1	1	4	1	1	K004
743	ADAL	AVDL	PVNR	2	1	1	4	1	1	K004
744	ADAL	AVDL	PVPL	2	1	1	1	4	4	I013
745	ADAL	AVDL	RICL	2	1	1	1	4	2	I009
746	ADAL	AVDL	RICR	2	1	1	1	1	2	L001
747	ADAL	AVDL	RID	2	1	1	1	1	4	L004
748	ADAL	AVDL	RIGR	2	1	1	2	1	1	K001
749	ADAL	AVDL	RIML	2	1	1	1	1	2	L001
750	ADAL	AVDL	RIPL	2	1	1	1	1	4	L004
751	ADAL	AVDL	RMGL	2	1	1	1	4	1	M005
752	ADAL	AVDL	RMGR	2	1	1	4	1	1	K004
753	ADAL	AVDL	SABD	2	1	4	1	1	1	M007
754	ADAL	AVDL	SABVL	2	1	4	1	1	1	M007
755	ADAL	AVDL	SABVR	2	1	4	1	1	1	M007
756	ADAL	AVDL	SDQL	2	1	1	4	1	1	K004
757	ADAL	AVDL	SMDVR	2	1	1	1	1	2	L001
758	ADAL	AVDL	URAVL	2	1	1	1	1	2	L001
759	ADAL	AVDL	URBL	2	1	1	1	4	1	M005
760	ADAL	AVDL	URBR	2	1	1	4	1	1	K004
761	ADAL	AVDL	URXL	2	1	1	1	4	4	I013
762	ADAL	AVDL	VA03	2	1	2	1	1	1	M001
763	ADAL	AVDL	VA04	2	1	1	4	1	1	K004
764	ADAL	AVDL	VA05	2	1	2	1	1	1	M001
765	ADAL	AVDL	VA10	2	1	2	1	1	1	M001
766	ADAL	AVDL	VA12	2	1	2	1	1	1	M001
767	ADAL	AVDL	VB01	2	1	1	1	4	1	M005
768	ADAL	AVDR	AVEL	2	1	1	1	1	2	L001
769	ADAL	AVDR	AVER	2	1	3	4	1	1	J010
770	ADAL	AVDR	AVG	2	1	1	4	1	1	K004
771	ADAL	AVDR	AVHR	2	1	1	4	1	1	K004
772	ADAL	AVDR	AVJR	2	1	4	2	1	2	E011
773	ADAL	AVDR	AVM	2	1	1	2	1	1	K001
774	ADAL	AVDR	AWAL	2	1	1	1	4	1	M005
775	ADAL	AVDR	BDUL	2	1	1	1	4	1	M005
776	ADAL	AVDR	DA01	2	1	2	1	1	1	M001
777	ADAL	AVDR	DA02	2	1	2	1	1	1	M001
778	ADAL	AVDR	DA03	2	1	2	1	1	1	M001
779	ADAL	AVDR	DA04	2	1	2	1	1	1	M001
780	ADAL	AVDR	DA05	2	1	2	1	1	1	M001
781	ADAL	AVDR	DA08	2	1	2	1	1	1	M001
782	ADAL	AVDR	DB01	2	1	2	1	1	1	M001
783	ADAL	AVDR	DB04	2	1	2	1	1	1	M001
784	ADAL	AVDR	DVA	2	1	1	4	1	1	K004
785	ADAL	AVDR	DVC	2	1	2	1	1	1	M001
786	ADAL	AVDR	FLPL	2	1	1	2	1	1	K001
787	ADAL	AVDR	FLPR	2	1	1	2	4	1	F011
788	ADAL	AVDR	HSNR	2	1	1	4	1	1	K004
789	ADAL	AVDR	LUAL	2	1	4	2	1	1	J011
790	ADAL	AVDR	LUAR	2	1	1	2	1	1	K001
791	ADAL	AVDR	OLQVL	2	1	1	2	1	1	K001
792	ADAL	AVDR	PHAL	2	1	1	2	1	1	K001
793	ADAL	AVDR	PHAR	2	1	1	2	1	1	K001
794	ADAL	AVDR	PHBL	2	1	1	2	1	1	K001
795	ADAL	AVDR	PHBR	2	1	1	2	1	1	K001
796	ADAL	AVDR	PQR	2	1	4	2	1	1	J011
797	ADAL	AVDR	PVCL	2	1	1	4	1	1	K004
798	ADAL	AVDR	PVCR	2	1	2	4	1	1	J009
799	ADAL	AVDR	PVDL	2	1	1	2	1	1	K001
800	ADAL	AVDR	PVNL	2	1	1	4	1	1	K004
801	ADAL	AVDR	PVNR	2	1	1	4	1	1	K004
802	ADAL	AVDR	PVPL	2	1	1	4	4	4	G027
803	ADAL	AVDR	PVWR	2	1	1	4	1	1	K004
804	ADAL	AVDR	RIBL	2	1	1	2	1	1	K001
805	ADAL	AVDR	RICL	2	1	1	1	4	2	I009
806	ADAL	AVDR	RICR	2	1	1	1	1	2	L001
807	ADAL	AVDR	RID	2	1	1	1	1	4	L004
808	ADAL	AVDR	RIML	2	1	1	1	1	2	L001
809	ADAL	AVDR	RIPL	2	1	1	1	1	4	L004
810	ADAL	AVDR	RMGL	2	1	1	1	4	1	M005
811	ADAL	AVDR	SABD	2	1	4	1	1	1	M007
812	ADAL	AVDR	SABVL	2	1	4	1	1	1	M007
813	ADAL	AVDR	SABVR	2	1	4	1	1	1	M007
814	ADAL	AVDR	SMDVR	2	1	1	1	1	2	L001
815	ADAL	AVDR	URAVL	2	1	1	1	1	2	L001
816	ADAL	AVDR	URBL	2	1	1	1	4	1	M005
817	ADAL	AVDR	URXL	2	1	1	4	4	4	G027
818	ADAL	AVDR	URYVL	2	1	1	2	1	1	K001
819	ADAL	AVDR	VA02	2	1	2	1	1	1	M001
820	ADAL	AVDR	VA03	2	1	2	1	1	1	M001
821	ADAL	AVDR	VA05	2	1	2	1	1	1	M001
822	ADAL	AVDR	VA11	2	1	2	1	1	1	M001
823	ADAL	AVDR	VB01	2	1	1	1	4	1	M005
824	ADAL	AVEL	AVER	2	1	1	3	1	1	K002
825	ADAL	AVEL	AVJL	2	1	1	3	1	1	K002
826	ADAL	AVEL	AVJR	2	1	1	1	1	2	L001
827	ADAL	AVEL	AVKL	2	1	1	4	1	1	K004
828	ADAL	AVEL	AVL	2	1	1	3	1	1	K002
829	ADAL	AVEL	AWAL	2	1	1	1	4	1	M005
830	ADAL	AVEL	BAGL	2	1	1	2	1	1	K001
831	ADAL	AVEL	BAGR	2	1	1	2	1	1	K001
832	ADAL	AVEL	BDUL	2	1	1	1	4	1	M005
833	ADAL	AVEL	CEPDR	2	1	1	4	1	1	K004
834	ADAL	AVEL	CEPVR	2	1	1	4	1	1	K004
835	ADAL	AVEL	DA01	2	1	2	1	1	1	M001
836	ADAL	AVEL	DA02	2	1	2	1	1	1	M001
837	ADAL	AVEL	DA03	2	1	2	1	1	1	M001
838	ADAL	AVEL	DB03	2	1	2	1	1	1	M001
839	ADAL	AVEL	DVA	2	1	1	3	1	1	K002
840	ADAL	AVEL	FLPR	2	1	1	2	4	1	F011
841	ADAL	AVEL	IL1R	2	1	1	2	1	1	K001
842	ADAL	AVEL	IL2L	2	1	1	3	1	1	K002
843	ADAL	AVEL	OLLR	2	1	1	2	1	1	K001
844	ADAL	AVEL	PVCL	2	1	2	3	1	1	J003
845	ADAL	AVEL	PVCR	2	1	2	3	1	1	J003
846	ADAL	AVEL	PVNR	2	1	1	3	1	1	K002
847	ADAL	AVEL	PVPL	2	1	1	1	4	4	I013
848	ADAL	AVEL	PVT	2	1	2	1	1	1	M001
849	ADAL	AVEL	RIBL	2	1	1	3	1	1	K002
850	ADAL	AVEL	RIBR	2	1	1	3	1	1	K002
851	ADAL	AVEL	RICL	2	1	1	1	4	2	I009
852	ADAL	AVEL	RICR	2	1	1	1	1	2	L001
853	ADAL	AVEL	RID	2	1	1	1	1	4	L004
854	ADAL	AVEL	RIGL	2	1	1	2	1	1	K001
855	ADAL	AVEL	RIML	2	1	1	1	1	2	L001
856	ADAL	AVEL	RIPL	2	1	1	1	1	4	L004
857	ADAL	AVEL	RIR	2	1	1	3	1	1	K002
858	ADAL	AVEL	RIS	2	1	1	3	1	1	K002
859	ADAL	AVEL	RMGL	2	1	4	4	4	1	C035
860	ADAL	AVEL	SABD	2	1	4	1	1	1	M007
861	ADAL	AVEL	SABVL	2	1	4	1	1	1	M007
862	ADAL	AVEL	SABVR	2	1	4	1	1	1	M007
863	ADAL	AVEL	SDQL	2	1	1	3	1	1	K002
864	ADAL	AVEL	SMDDL	2	1	1	3	1	1	K002
865	ADAL	AVEL	SMDVR	2	1	1	1	1	2	L001
866	ADAL	AVEL	URAVL	2	1	1	1	1	2	L001
867	ADAL	AVEL	URBL	2	1	1	1	4	1	M005
868	ADAL	AVEL	URXL	2	1	1	3	4	4	G026
869	ADAL	AVEL	URYDL	2	1	1	2	1	1	K001
870	ADAL	AVEL	URYDR	2	1	1	2	1	1	K001
871	ADAL	AVEL	URYVL	2	1	1	2	1	1	K001
872	ADAL	AVEL	URYVR	2	1	1	2	1	1	K001
873	ADAL	AVEL	VA01	2	1	2	1	1	1	M001
874	ADAL	AVEL	VA03	2	1	2	1	1	1	M001
875	ADAL	AVEL	VB01	2	1	1	1	4	1	M005
876	ADAL	AVEL	VB02	2	1	1	3	1	1	K002
877	ADAL	AVEL	VD02	2	1	2	3	1	1	J003
878	ADAL	AVEL	VD03	2	1	2	1	1	1	M001
879	ADAL	AVER	AVJR	1	1	1	3	1	2	M002
880	ADAL	AVER	FLPR	1	1	1	2	4	1	L004
881	ADAL	AVER	RIML	1	1	1	2	1	2	M001
882	ADAL	AVER	SMDVR	1	1	1	3	1	2	M002
883	ADAL	AVER	URAVL	1	1	1	3	1	2	M002
884	ADAL	AVFL	VB01	1	1	3	1	4	1	M008
885	ADAL	AVFR	RMGL	1	1	4	4	4	1	I027
886	ADAL	AVG	AVJR	1	1	4	1	1	2	K004
887	ADAL	AVHL	AVJR	1	1	4	1	1	2	K004
888	ADAL	AVHL	BDUL	1	1	1	4	4	1	L006
889	ADAL	AVHR	AVJR	1	1	4	1	1	2	K004
890	ADAL	AVHR	PVPL	1	1	4	4	4	4	H045
891	ADAL	AVJL	AVJR	1	1	4	4	1	2	J013
892	ADAL	AVJL	FLPR	1	1	1	2	4	1	L004
893	ADAL	AVJR	AVM	2	1	3	2	1	1	J005
894	ADAL	AVJR	AWAL	2	1	1	1	4	1	M005
895	ADAL	AVJR	BDUL	2	1	1	4	4	1	F013
896	ADAL	AVJR	FLPR	2	1	3	2	4	1	C028
897	ADAL	AVJR	LUAL	2	1	1	2	1	1	K001
898	ADAL	AVJR	LUAR	2	1	1	2	1	1	K001
899	ADAL	AVJR	PQR	2	1	1	2	1	1	K001
900	ADAL	AVJR	PVCL	2	1	3	4	1	1	J010
901	ADAL	AVJR	PVCR	2	1	3	1	1	1	M002
902	ADAL	AVJR	PVNL	2	1	1	4	1	1	K004
903	ADAL	AVJR	PVNR	2	1	1	4	1	1	K004
904	ADAL	AVJR	PVPL	2	1	1	1	4	4	I013
905	ADAL	AVJR	PVR	2	1	1	2	1	1	K001
906	ADAL	AVJR	RICL	2	1	1	1	4	2	I009
907	ADAL	AVJR	RICR	2	1	1	1	1	2	L001
908	ADAL	AVJR	RID	2	1	4	1	1	4	F018
909	ADAL	AVJR	RIFL	2	1	1	4	1	1	K004
910	ADAL	AVJR	RIFR	2	1	1	4	1	1	K004
911	ADAL	AVJR	RIML	2	1	1	1	1	2	L001
912	ADAL	AVJR	RIPL	2	1	1	1	1	4	L004
913	ADAL	AVJR	RMGL	2	1	1	1	4	1	M005
914	ADAL	AVJR	SABVL	2	1	3	1	1	1	M002
915	ADAL	AVJR	SMBVL	2	1	1	4	1	1	K004
916	ADAL	AVJR	SMDVR	2	1	1	1	1	2	L001
917	ADAL	AVJR	URAVL	2	1	1	1	1	2	L001
918	ADAL	AVJR	URBL	2	1	1	1	4	1	M005
919	ADAL	AVJR	URXL	2	1	1	4	4	4	G027
920	ADAL	AVJR	URYVL	2	1	1	2	1	1	K001
921	ADAL	AVJR	VB01	2	1	1	1	4	1	M005
922	ADAL	AVKL	RIML	1	1	4	1	1	2	K004
923	ADAL	AVKR	BDUL	1	1	4	1	4	1	M009
924	ADAL	AVKR	PVPL	1	1	4	1	4	4	J027
925	ADAL	AVKR	RICR	1	1	1	4	1	2	M007
926	ADAL	AVKR	RIML	1	1	4	2	1	2	J009
927	ADAL	AVKR	RMGL	1	1	4	1	4	1	M009
928	ADAL	AVKR	SMDVR	1	1	4	1	1	2	K004
929	ADAL	AVM	BDUL	1	1	2	1	4	1	M007
930	ADAL	AVM	RID	1	1	4	1	1	4	K006
931	ADAL	AWAL	AWBL	1	4	4	4	1	1	I027
932	ADAL	AWAL	BDUL	1	4	1	1	4	1	K006
933	ADAL	AWAL	FLPR	1	4	1	1	4	1	K006
934	ADAL	AWAL	PVPL	1	4	1	1	4	4	J027
935	ADAL	AWAL	PVQL	1	4	1	4	1	1	M009
936	ADAL	AWAL	RICL	1	4	1	1	4	2	J025
937	ADAL	AWAL	RICR	1	4	1	1	1	2	M005
938	ADAL	AWAL	RID	1	4	1	1	1	4	M009
939	ADAL	AWAL	RIML	1	4	1	1	1	2	M005
940	ADAL	AWAL	RIPL	1	4	1	1	1	4	M009
941	ADAL	AWAL	RMGL	1	4	1	1	4	1	K006
942	ADAL	AWAL	SMDVR	1	4	1	1	1	2	M005
943	ADAL	AWAL	URAVL	1	4	1	1	1	2	M005
944	ADAL	AWAL	URBL	1	4	1	1	4	1	K006
945	ADAL	AWAL	URXL	1	4	1	1	4	4	J027
946	ADAL	AWAL	VB01	1	4	1	1	4	1	K006
947	ADAL	BAGL	RID	1	1	4	1	1	4	K006
948	ADAL	BAGR	URXL	1	1	1	4	4	4	I027
949	ADAL	BDUL	FLPR	1	4	1	1	4	1	K006
950	ADAL	BDUL	HSNL	1	4	4	1	1	1	L006
951	ADAL	BDUL	PVNL	1	4	4	4	1	1	I027
952	ADAL	BDUL	PVNR	1	4	4	4	1	1	I027
953	ADAL	BDUL	PVPL	1	4	1	1	4	4	J027
954	ADAL	BDUL	RICL	1	4	1	1	4	2	J025
955	ADAL	BDUL	RICR	1	4	1	1	1	2	M005
956	ADAL	BDUL	RID	1	4	1	1	1	4	M009
957	ADAL	BDUL	RIFL	1	4	4	1	1	1	L006
958	ADAL	BDUL	RIML	1	4	1	1	1	2	M005
959	ADAL	BDUL	RIPL	1	4	1	1	1	4	M009
960	ADAL	BDUL	RMGL	1	4	4	1	4	1	F027
961	ADAL	BDUL	SAADL	1	4	4	1	1	1	L006
962	ADAL	BDUL	SMDVR	1	4	1	1	1	2	M005
963	ADAL	BDUL	URADL	1	4	4	1	1	1	L006
964	ADAL	BDUL	URAVL	1	4	1	1	1	2	M005
965	ADAL	BDUL	URBL	1	4	1	1	4	1	K006
966	ADAL	BDUL	URXL	1	4	1	1	4	4	J027
967	ADAL	BDUL	VB01	1	4	1	1	4	1	K006
968	ADAL	CEPDL	RICL	1	1	4	4	4	2	H027
969	ADAL	CEPDL	RICR	1	1	4	4	1	2	J013
970	ADAL	CEPDL	RIPL	1	1	4	1	1	4	K006
971	ADAL	CEPDL	RMGL	1	1	4	4	4	1	I027
972	ADAL	CEPDL	URBL	1	1	4	4	4	1	I027
973	ADAL	CEPDL	URXL	1	1	1	4	4	4	I027
974	ADAL	CEPDR	RICL	1	1	4	1	4	2	J017
975	ADAL	CEPDR	RICR	1	1	4	4	1	2	J013
976	ADAL	CEPVL	RICL	1	1	4	4	4	2	H027
977	ADAL	CEPVL	RICR	1	1	4	1	1	2	K004
978	ADAL	CEPVL	RIPL	1	1	4	1	1	4	K006
979	ADAL	CEPVL	RMGL	1	1	4	1	4	1	M009
980	ADAL	CEPVL	SMDVR	1	1	4	3	1	2	J010
981	ADAL	CEPVL	URAVL	1	1	4	4	1	2	J013
982	ADAL	CEPVL	URXL	1	1	4	1	4	4	J027
983	ADAL	CEPVR	RICL	1	1	4	1	4	2	J017
984	ADAL	CEPVR	RICR	1	1	4	1	1	2	K004
985	ADAL	DA01	FLPR	1	1	2	1	4	1	M007
986	ADAL	DA02	RID	1	1	1	4	1	4	M009
987	ADAL	DA06	RID	1	1	1	4	1	4	M009
988	ADAL	DB01	FLPR	1	1	2	1	4	1	M007
989	ADAL	DB01	RID	1	1	2	4	1	4	J017
990	ADAL	DD01	RID	1	1	1	4	1	4	M009
991	ADAL	DD01	VB01	1	1	1	2	4	1	L004
992	ADAL	DD02	RID	1	1	1	4	1	4	M009
993	ADAL	DVA	FLPR	1	1	1	2	4	1	L004
994	ADAL	DVA	URXL	1	1	3	1	4	4	J021
995	ADAL	DVA	VB01	1	1	2	1	4	1	M007
996	ADAL	DVB	PVPL	1	1	4	1	4	4	J027
997	ADAL	DVC	PVPL	1	1	4	1	4	4	J027
998	ADAL	DVC	URAVL	1	1	2	2	1	2	J001
999	ADAL	FLPL	FLPR	1	1	2	2	4	1	I019
1000	ADAL	FLPL	RID	1	1	1	4	1	4	M009
1001	ADAL	FLPR	PVCL	1	4	2	1	1	1	L004
1002	ADAL	FLPR	PVPL	1	4	1	1	4	4	J027
1003	ADAL	FLPR	RICL	1	4	1	1	4	2	J025
1004	ADAL	FLPR	RICR	1	4	1	1	1	2	M005
1005	ADAL	FLPR	RID	1	4	1	1	1	4	M009
1006	ADAL	FLPR	RIML	1	4	1	1	1	2	M005
1007	ADAL	FLPR	RIPL	1	4	1	1	1	4	M009
1008	ADAL	FLPR	RMGL	1	4	1	1	4	1	K006
1009	ADAL	FLPR	SMDVR	1	4	1	1	1	2	M005
1010	ADAL	FLPR	URAVL	1	4	1	1	1	2	M005
1011	ADAL	FLPR	URBL	1	4	1	1	4	1	K006
1012	ADAL	FLPR	URXL	1	4	1	1	4	4	J027
1013	ADAL	FLPR	VB01	1	4	2	1	4	1	F018
1014	ADAL	HSNL	RIML	1	1	2	1	1	2	K001
1015	ADAL	HSNR	RIML	1	1	2	1	1	2	K001
1016	ADAL	HSNR	URXL	1	1	1	2	4	4	I013
1017	ADAL	IL1DL	RIPL	1	1	4	1	1	4	K006
1018	ADAL	IL1DL	URXL	1	1	1	2	4	4	I013
1019	ADAL	IL1L	RMGL	1	1	2	1	4	1	M007
1020	ADAL	IL1L	URAVL	1	1	2	2	1	2	J001
1021	ADAL	IL1L	URBL	1	1	2	2	4	1	I019
1022	ADAL	IL1VL	RIPL	1	1	4	1	1	4	K006
1023	ADAL	IL1VL	URAVL	1	1	2	2	1	2	J001
1024	ADAL	IL2DL	RIPL	1	1	4	1	1	4	K006
1025	ADAL	IL2DR	RICL	1	1	4	1	4	2	J017
1026	ADAL	IL2DR	RICR	1	1	4	1	1	2	K004
1027	ADAL	IL2DR	RIPL	1	1	4	1	1	4	K006
1028	ADAL	IL2L	RICL	1	1	4	1	4	2	J017
1029	ADAL	IL2L	URAVL	1	1	4	1	1	2	K004
1030	ADAL	IL2L	URXL	1	1	3	4	4	4	H039
1031	ADAL	IL2VL	RIPL	1	1	4	1	1	4	K006
1032	ADAL	IL2VL	URAVL	1	1	4	1	1	2	K004
1033	ADAL	OLLL	SMDVR	1	1	2	1	1	2	K001
1034	ADAL	OLLL	URBL	1	1	1	3	4	1	L005
1035	ADAL	OLLR	SMDVR	1	1	2	1	1	2	K001
1036	ADAL	OLQDL	RICR	1	1	2	1	1	2	K001
1037	ADAL	OLQDR	RICL	1	1	2	1	4	2	J011
1038	ADAL	OLQDR	RICR	1	1	2	1	1	2	K001
1039	ADAL	OLQDR	RIPL	1	1	1	4	1	4	M009
1040	ADAL	OLQVL	RICL	1	1	2	4	4	2	H025
1041	ADAL	OLQVL	RIPL	1	1	1	4	1	4	M009
1042	ADAL	OLQVL	URXL	1	1	1	4	4	4	I027
1043	ADAL	OLQVR	RICR	1	1	2	1	1	2	K001
1044	ADAL	PHAR	PVPL	1	1	4	1	4	4	J027
1045	ADAL	PLNL	SMDVR	1	1	4	3	1	2	J010
1046	ADAL	PVCL	PVPL	1	1	1	2	4	4	I013
1047	ADAL	PVCL	RID	1	1	2	1	1	4	K004
1048	ADAL	PVCR	PVPL	1	1	1	2	4	4	I013
1049	ADAL	PVCR	RID	1	1	2	1	1	4	K004
1050	ADAL	PVDL	PVPL	1	1	4	2	4	4	H042
1051	ADAL	PVNR	URBL	1	1	2	1	4	1	M007
1052	ADAL	PVNR	URXL	1	1	3	1	4	4	J021
1053	ADAL	PVPL	PVQL	4	4	1	4	1	1	J027
1054	ADAL	PVPL	RICL	4	4	1	1	4	2	H042
1055	ADAL	PVPL	RICR	4	4	1	1	1	2	I013
1056	ADAL	PVPL	RID	4	4	1	1	1	4	I027
1057	ADAL	PVPL	RIFL	4	4	1	4	1	1	J027
1058	ADAL	PVPL	RIGL	4	4	4	4	1	1	H045
1059	ADAL	PVPL	RIML	4	4	1	1	1	2	I013
1060	ADAL	PVPL	RIPL	4	4	1	1	1	4	I027
1061	ADAL	PVPL	RIR	4	4	4	4	1	1	H045
1062	ADAL	PVPL	RMGL	4	4	1	4	4	1	E045
1063	ADAL	PVPL	SIBDL	4	4	1	4	1	1	J027
1064	ADAL	PVPL	SMBVL	4	4	1	4	1	1	J027
1065	ADAL	PVPL	SMDVR	4	4	1	1	1	2	I013
1066	ADAL	PVPL	URAVL	4	4	1	1	1	2	I013
1067	ADAL	PVPL	URBL	4	4	1	1	4	1	J027
1068	ADAL	PVPL	URXL	4	4	1	1	4	4	H045
1069	ADAL	PVPL	VB01	4	4	1	1	4	1	J027
1070	ADAL	PVQL	RMGL	1	1	2	1	4	1	M007
1071	ADAL	PVR	RIPL	1	1	4	1	1	4	K006
1072	ADAL	PVR	URBL	1	1	1	4	4	1	L006
1073	ADAL	RIAL	RIML	1	1	2	2	1	2	J001
1074	ADAL	RIAL	SMDVR	1	1	2	3	1	2	J005
1075	ADAL	RIAL	URXL	1	1	4	3	4	4	H044
1076	ADAL	RIAR	SMDVR	1	1	2	3	1	2	J005
1077	ADAL	RIBL	RIML	1	1	2	2	1	2	J001
1078	ADAL	RIBL	SMDVR	1	1	3	1	1	2	K002
1079	ADAL	RIBL	URAVL	1	1	1	2	1	2	M001
1080	ADAL	RIBR	SMDVR	1	1	3	1	1	2	K002
1081	ADAL	RICL	RICR	2	4	4	4	1	2	B051
1082	ADAL	RICL	RID	2	4	1	1	1	4	I021
1083	ADAL	RICL	RIML	2	4	4	1	1	2	G015
1084	ADAL	RICL	RIMR	2	4	4	1	1	1	I025
1085	ADAL	RICL	RIPL	2	4	1	1	1	4	I021
1086	ADAL	RICL	RIVR	2	4	4	1	1	1	I025
1087	ADAL	RICL	RMFR	2	4	4	1	1	1	I025
1088	ADAL	RICL	RMGL	2	4	1	1	4	1	J025
1089	ADAL	RICL	RMHL	2	4	1	4	1	1	J017
1090	ADAL	RICL	SAAVL	2	4	4	1	1	1	I025
1091	ADAL	RICL	SIBVR	2	4	1	4	1	1	J017
1092	ADAL	RICL	SMBDL	2	4	4	1	1	1	I025
1093	ADAL	RICL	SMBDR	2	4	4	1	1	1	I025
1094	ADAL	RICL	SMDDL	2	4	4	1	1	1	I025
1095	ADAL	RICL	SMDDR	2	4	4	1	1	1	I025
1096	ADAL	RICL	SMDVR	2	4	4	1	1	2	G015
1097	ADAL	RICL	URAVL	2	4	1	1	1	2	I009
1098	ADAL	RICL	URBL	2	4	1	4	4	1	E042
1099	ADAL	RICL	URBR	2	4	4	4	1	1	H027
1100	ADAL	RICL	URXL	2	4	1	4	4	4	B237
1101	ADAL	RICL	VB01	2	4	1	1	4	1	J025
1102	ADAL	RICR	RID	2	1	1	1	1	4	L004
1103	ADAL	RICR	RIML	2	1	4	2	1	2	E011
1104	ADAL	RICR	RIMR	2	1	4	1	1	1	M007
1105	ADAL	RICR	RIPL	2	1	1	1	1	4	L004
1106	ADAL	RICR	RIVL	2	1	4	1	1	1	M007
1107	ADAL	RICR	RMFL	2	1	4	1	1	1	M007
1108	ADAL	RICR	RMGL	2	1	4	1	4	1	D008
1109	ADAL	RICR	RMHL	2	1	1	4	1	1	K004
1110	ADAL	RICR	SDQL	2	1	1	4	1	1	K004
1111	ADAL	RICR	SDQR	2	1	1	4	1	1	K004
1112	ADAL	RICR	SMBDR	2	1	4	1	1	1	M007
1113	ADAL	RICR	SMDDL	2	1	4	1	1	1	M007
1114	ADAL	RICR	SMDDR	2	1	4	1	1	1	M007
1115	ADAL	RICR	SMDVL	2	1	4	1	1	1	M007
1116	ADAL	RICR	SMDVR	2	1	4	1	1	2	F014
1117	ADAL	RICR	URAVL	2	1	1	1	1	2	L001
1118	ADAL	RICR	URBL	2	1	1	4	4	1	F013
1119	ADAL	RICR	URBR	2	1	4	4	1	1	J013
1120	ADAL	RICR	URXL	2	1	1	1	4	4	I013
1121	ADAL	RICR	URXR	2	1	1	4	1	1	K004
1122	ADAL	RICR	VB01	2	1	4	1	4	1	D008
1123	ADAL	RID	RIML	4	1	1	1	1	2	L004
1124	ADAL	RID	RIPL	4	1	1	1	1	4	L006
1125	ADAL	RID	RMED	4	1	4	1	1	1	M009
1126	ADAL	RID	RMGL	4	1	1	4	4	1	F027
1127	ADAL	RID	RMHL	4	1	1	2	1	1	K004
1128	ADAL	RID	SMDVR	4	1	1	1	1	2	L004
1129	ADAL	RID	URAVL	4	1	1	1	1	2	L004
1130	ADAL	RID	URBL	4	1	1	1	4	1	M009
1131	ADAL	RID	URXL	4	1	1	1	4	4	I027
1132	ADAL	RID	URYVL	4	1	1	4	1	1	K006
1133	ADAL	RID	VB01	4	1	1	1	4	1	M009
1134	ADAL	RID	VD05	4	1	4	1	1	1	M009
1135	ADAL	RIFL	RIML	1	1	2	1	1	2	K001
1136	ADAL	RIFL	RMGL	1	1	1	4	4	1	L006
1137	ADAL	RIGL	RMGL	1	1	2	1	4	1	M007
1138	ADAL	RIGL	URXL	1	1	4	4	4	4	H045
1139	ADAL	RIH	RIPL	1	1	4	4	1	4	J027
1140	ADAL	RIML	RIMR	2	1	2	2	1	1	J001
1141	ADAL	RIML	RIPL	2	1	1	1	1	4	L004
1142	ADAL	RIML	RIS	2	1	1	4	1	1	K004
1143	ADAL	RIML	RMDL	2	1	2	2	1	1	J001
1144	ADAL	RIML	RMDR	2	1	2	1	1	1	M001
1145	ADAL	RIML	RMFL	2	1	2	1	1	1	M001
1146	ADAL	RIML	RMFR	2	1	2	1	1	1	M001
1147	ADAL	RIML	RMGL	2	1	1	1	4	1	M005
1148	ADAL	RIML	SAADL	2	1	2	2	1	1	J001
1149	ADAL	RIML	SAADR	2	1	2	2	1	1	J001
1150	ADAL	RIML	SAAVL	2	1	2	2	1	1	J001
1151	ADAL	RIML	SAAVR	2	1	2	2	1	1	J001
1152	ADAL	RIML	SMDDL	2	1	2	2	1	1	J001
1153	ADAL	RIML	SMDDR	2	1	2	1	1	1	M001
1154	ADAL	RIML	SMDVL	2	1	2	1	1	1	M001
1155	ADAL	RIML	SMDVR	2	1	1	2	1	2	F001
1156	ADAL	RIML	URAVL	2	1	1	1	1	2	L001
1157	ADAL	RIML	URBL	2	1	1	1	4	1	M005
1158	ADAL	RIML	URXL	2	1	1	1	4	4	I013
1159	ADAL	RIML	VB01	2	1	2	2	4	1	C027
1160	ADAL	RIMR	SMDVR	1	1	2	1	1	2	K001
1161	ADAL	RIMR	VB01	1	1	2	1	4	1	M007
1162	ADAL	RIPL	RMGL	4	1	1	1	4	1	M009
1163	ADAL	RIPL	SAAVR	4	1	1	4	1	1	K006
1164	ADAL	RIPL	SMDVR	4	1	1	1	1	2	L004
1165	ADAL	RIPL	URADL	4	1	1	4	1	1	K006
1166	ADAL	RIPL	URAVL	4	1	1	4	1	2	F018
1167	ADAL	RIPL	URBL	4	1	1	1	4	1	M009
1168	ADAL	RIPL	URXL	4	1	1	1	4	4	I027
1169	ADAL	RIPL	VB01	4	1	1	1	4	1	M009
1170	ADAL	RIR	RMGL	1	1	4	1	4	1	M009
1171	ADAL	RIR	URXL	1	1	3	4	4	4	H039
1172	ADAL	RIS	SMDVR	1	1	3	1	1	2	K002
1173	ADAL	RIVR	RMGL	1	1	1	4	4	1	L006
1174	ADAL	RIVR	SMDVR	1	1	4	3	1	2	J010
1175	ADAL	RMDDL	SMDVR	1	1	1	3	1	2	M002
1176	ADAL	RMDDL	URAVL	1	1	1	3	1	2	M002
1177	ADAL	RMDDR	RMGL	1	1	1	4	4	1	L006
1178	ADAL	RMDDR	URBL	1	1	1	3	4	1	L005
1179	ADAL	RMDL	RMGL	1	1	1	4	4	1	L006
1180	ADAL	RMDR	RMGL	1	1	4	4	4	1	I027
1181	ADAL	RMDVL	RMGL	1	1	1	4	4	1	L006
1182	ADAL	RMDVR	URAVL	1	1	4	3	1	2	J010
1183	ADAL	RMED	SMDVR	1	1	1	2	1	2	M001
1184	ADAL	RMEL	URAVL	1	1	1	2	1	2	M001
1185	ADAL	RMER	URAVL	1	1	1	2	1	2	M001
1186	ADAL	RMEV	URAVL	1	1	1	2	1	2	M001
1187	ADAL	RMFL	VB01	1	1	1	3	4	1	L005
1188	ADAL	RMGL	RMHL	1	4	4	1	1	1	L006
1189	ADAL	RMGL	RMHR	1	4	4	4	1	1	I027
1190	ADAL	RMGL	SAADL	1	4	4	1	1	1	L006
1191	ADAL	RMGL	SAADR	1	4	1	4	1	1	M009
1192	ADAL	RMGL	SIADL	1	4	4	1	1	1	L006
1193	ADAL	RMGL	SIADR	1	4	4	1	1	1	L006
1194	ADAL	RMGL	SIAVL	1	4	4	1	1	1	L006
1195	ADAL	RMGL	SIBDL	1	4	4	1	1	1	L006
1196	ADAL	RMGL	SIBVR	1	4	4	1	1	1	L006
1197	ADAL	RMGL	SMBVL	1	4	4	1	1	1	L006
1198	ADAL	RMGL	SMDDL	1	4	4	1	1	1	L006
1199	ADAL	RMGL	SMDDR	1	4	4	1	1	1	L006
1200	ADAL	RMGL	SMDVR	1	4	1	1	1	2	M005
1201	ADAL	RMGL	URAVL	1	4	1	1	1	2	M005
1202	ADAL	RMGL	URBL	1	4	1	1	4	1	K006
1203	ADAL	RMGL	URXL	1	4	4	4	4	4	B243
1204	ADAL	RMGL	VB01	1	4	1	1	4	1	K006
1205	ADAL	RMHR	URBL	1	1	1	4	4	1	L006
1206	ADAL	SAADL	VB01	1	1	1	3	4	1	L005
1207	ADAL	SIADR	URBL	1	1	1	4	4	1	L006
1208	ADAL	SIAVL	SMDVR	1	1	4	3	1	2	J010
1209	ADAL	SIAVL	URBL	1	1	1	4	4	1	L006
1210	ADAL	SIBDR	SMDVR	1	1	1	2	1	2	M001
1211	ADAL	SIBVL	URBL	1	1	1	2	4	1	L004
1212	ADAL	SIBVR	SMDVR	1	1	4	1	1	2	K004
1213	ADAL	SMBDR	URBL	1	1	1	3	4	1	L005
1214	ADAL	SMBVL	URBL	1	1	1	3	4	1	L005
1215	ADAL	SMBVL	VB01	1	1	1	3	4	1	L005
1216	ADAL	SMDDL	SMDVR	1	1	3	3	1	2	J007
1217	ADAL	SMDVL	SMDVR	1	1	3	3	1	2	J007
1218	ADAL	SMDVR	URAVL	2	1	1	1	1	2	L001
1219	ADAL	SMDVR	URBL	2	1	1	1	4	1	M005
1220	ADAL	SMDVR	URXL	2	1	1	1	4	4	I013
1221	ADAL	SMDVR	URYDR	2	1	1	2	1	1	K001
1222	ADAL	SMDVR	URYVL	2	1	1	2	1	1	K001
1223	ADAL	SMDVR	VB01	2	1	2	1	4	1	D005
1224	ADAL	URAVL	URBL	2	1	1	1	4	1	M005
1225	ADAL	URAVL	URXL	2	1	1	1	4	4	I013
1226	ADAL	URAVL	VB01	2	1	1	1	4	1	M005
1227	ADAL	URBL	URXL	1	4	3	1	4	4	E039
1228	ADAL	URBL	URYDL	1	4	4	1	1	1	L006
1229	ADAL	URBL	VB01	1	4	1	1	4	1	K006
1230	ADAL	URXL	URYVL	4	4	1	4	1	1	J027
1231	ADAL	URXL	VB01	4	4	1	1	4	1	J027
1232	ADAL	VA01	VB01	1	1	1	2	4	1	L004
1233	ADAL	VA02	VB01	1	1	2	2	4	1	I019
1234	ADAL	VA03	VB01	1	1	1	2	4	1	L004
1235	ADAL	VA04	VB01	1	1	1	2	4	1	L004
1236	ADAL	VB01	VD01	1	4	2	3	1	1	I020
1237	ADAL	VB01	VD02	1	4	2	1	1	1	L004
1238	ADAL	VB01	VD05	1	4	1	3	1	1	M008
1239	ADAR	ADEL	ADER	1	1	4	4	4	1	I027
1240	ADAR	ADEL	AVAR	1	1	4	1	1	2	K004
1241	ADAR	ADEL	AVDL	1	1	4	1	1	2	K004
1242	ADAR	ADEL	AVEL	1	1	4	1	1	2	K004
1243	ADAR	ADEL	RIVR	1	1	4	1	1	4	K006
1244	ADAR	ADER	ADFR	1	4	1	1	4	1	K006
1245	ADAR	ADER	ADLR	1	4	1	1	4	1	K006
1246	ADAR	ADER	AIAR	1	4	1	1	4	1	K006
1247	ADAR	ADER	AIBL	1	4	1	1	1	2	M005
1248	ADAR	ADER	AIBR	1	4	1	1	1	2	M005
1249	ADAR	ADER	ALNR	1	4	4	2	1	1	I025
1250	ADAR	ADER	ASHR	1	4	1	1	4	4	J027
1251	ADAR	ADER	ASIR	1	4	4	1	1	1	L006
1252	ADAR	ADER	AVAL	1	4	4	1	1	1	L006
1253	ADAR	ADER	AVAR	1	4	4	1	1	2	F013
1254	ADAR	ADER	AVBL	1	4	1	1	1	2	M005
1255	ADAR	ADER	AVBR	1	4	1	1	1	2	M005
1256	ADAR	ADER	AVDL	1	4	1	1	1	2	M005
1257	ADAR	ADER	AVDR	1	4	4	1	1	2	F013
1258	ADAR	ADER	AVEL	1	4	1	1	1	2	M005
1259	ADAR	ADER	AVER	1	4	4	1	1	1	L006
1260	ADAR	ADER	AVJL	1	4	1	1	1	2	M005
1261	ADAR	ADER	AVJR	1	4	4	1	1	1	L006
1262	ADAR	ADER	AVM	1	4	1	4	1	1	M009
1263	ADAR	ADER	BDUR	1	4	1	4	1	1	M009
1264	ADAR	ADER	CEPDR	1	4	4	1	1	1	L006
1265	ADAR	ADER	CEPVR	1	4	4	1	1	1	L006
1266	ADAR	ADER	FLPL	1	4	4	4	1	1	I027
1267	ADAR	ADER	FLPR	1	4	4	4	4	1	G045
1268	ADAR	ADER	IL1R	1	4	4	1	1	1	L006
1269	ADAR	ADER	IL2R	1	4	4	2	1	1	I025
1270	ADAR	ADER	OLLR	1	4	4	4	1	1	I027
1271	ADAR	ADER	PVR	1	4	1	1	4	4	J027
1272	ADAR	ADER	RIAR	1	4	4	1	1	1	L006
1273	ADAR	ADER	RICL	1	4	1	1	4	1	K006
1274	ADAR	ADER	RICR	1	4	1	1	4	1	K006
1275	ADAR	ADER	RIFR	1	4	1	1	1	2	M005
1276	ADAR	ADER	RIGL	1	4	4	1	1	1	L006
1277	ADAR	ADER	RIGR	1	4	4	1	1	1	L006
1278	ADAR	ADER	RIMR	1	4	1	1	4	2	J025
1279	ADAR	ADER	RIPR	1	4	1	1	1	4	M009
1280	ADAR	ADER	RIR	1	4	1	1	4	1	K006
1281	ADAR	ADER	RIVR	1	4	1	1	1	4	M009
1282	ADAR	ADER	RMDL	1	4	4	2	1	1	I025
1283	ADAR	ADER	RMDR	1	4	4	1	1	1	L006
1284	ADAR	ADER	RMGR	1	4	4	4	4	1	G045
1285	ADAR	ADER	SMDVL	1	4	1	1	1	2	M005
1286	ADAR	ADER	SMDVR	1	4	4	1	1	1	L006
1287	ADAR	ADER	URAVR	1	4	1	1	4	1	K006
1288	ADAR	ADER	URBR	1	4	4	2	4	1	G042
1289	ADAR	ADER	URXR	1	4	4	1	4	4	E045
1290	ADAR	ADER	URYDR	1	4	1	1	1	2	M005
1291	ADAR	ADER	URYVR	1	4	1	1	4	1	K006
1292	ADAR	ADFL	AIBL	1	1	3	1	1	2	K002
1293	ADAR	ADFL	AIBR	1	1	3	1	1	2	K002
1294	ADAR	ADFL	RIR	1	1	4	4	4	1	I027
1295	ADAR	ADFL	SMDVL	1	1	4	1	1	2	K004
1296	ADAR	ADFR	ADLR	1	4	1	1	4	1	K006
1297	ADAR	ADFR	AFDR	1	4	4	1	1	1	L006
1298	ADAR	ADFR	AIAR	1	4	1	1	4	1	K006
1299	ADAR	ADFR	AIBL	1	4	1	1	1	2	M005
1300	ADAR	ADFR	AIBR	1	4	1	1	1	2	M005
1301	ADAR	ADFR	AIMR	1	4	1	4	1	1	M009
1302	ADAR	ADFR	AIYR	1	4	2	4	1	1	I021
1303	ADAR	ADFR	AIZR	1	4	3	4	1	1	I024
1304	ADAR	ADFR	ASEL	1	4	1	4	1	1	M009
1305	ADAR	ADFR	ASHR	1	4	4	4	4	4	B243
1306	ADAR	ADFR	AUAR	1	4	4	1	1	1	L006
1307	ADAR	ADFR	AVAR	1	4	1	1	1	2	M005
1308	ADAR	ADFR	AVBL	1	4	1	1	1	2	M005
1309	ADAR	ADFR	AVBR	1	4	1	1	1	2	M005
1310	ADAR	ADFR	AVDL	1	4	1	1	1	2	M005
1311	ADAR	ADFR	AVDR	1	4	1	1	1	2	M005
1312	ADAR	ADFR	AVEL	1	4	1	1	1	2	M005
1313	ADAR	ADFR	AVHL	1	4	4	4	1	1	I027
1314	ADAR	ADFR	AVJL	1	4	1	1	1	2	M005
1315	ADAR	ADFR	AWAR	1	4	4	4	1	1	I027
1316	ADAR	ADFR	AWBR	1	4	4	4	1	1	I027
1317	ADAR	ADFR	AWCR	1	4	4	4	1	1	I027
1318	ADAR	ADFR	BAGL	1	4	4	4	1	1	I027
1319	ADAR	ADFR	FLPR	1	4	1	1	4	1	K006
1320	ADAR	ADFR	OLQVR	1	4	4	1	1	1	L006
1321	ADAR	ADFR	PVPR	1	4	4	4	1	1	I027
1322	ADAR	ADFR	PVR	1	4	1	1	4	4	J027
1323	ADAR	ADFR	RIAR	1	4	3	4	1	1	I024
1324	ADAR	ADFR	RICL	1	4	1	1	4	1	K006
1325	ADAR	ADFR	RICR	1	4	1	1	4	1	K006
1326	ADAR	ADFR	RIFR	1	4	1	1	1	2	M005
1327	ADAR	ADFR	RIGR	1	4	4	1	1	1	L006
1328	ADAR	ADFR	RIH	1	4	3	4	1	1	I024
1329	ADAR	ADFR	RIMR	1	4	1	1	4	2	J025
1330	ADAR	ADFR	RIPR	1	4	1	1	1	4	M009
1331	ADAR	ADFR	RIR	1	4	4	4	4	1	G045
1332	ADAR	ADFR	RIVR	1	4	1	1	1	4	M009
1333	ADAR	ADFR	RMGR	1	4	1	1	4	1	K006
1334	ADAR	ADFR	SMBDR	1	4	3	1	1	1	L005
1335	ADAR	ADFR	SMBVR	1	4	3	1	1	1	L005
1336	ADAR	ADFR	SMDVL	1	4	1	1	1	2	M005
1337	ADAR	ADFR	URAVR	1	4	1	1	4	1	K006
1338	ADAR	ADFR	URBR	1	4	1	1	4	1	K006
1339	ADAR	ADFR	URXR	1	4	3	4	4	4	B216
1340	ADAR	ADFR	URYDR	1	4	1	1	1	2	M005
1341	ADAR	ADFR	URYVR	1	4	4	1	4	1	F027
1342	ADAR	ADLL	AIBL	1	1	2	1	1	2	K001
1343	ADAR	ADLL	AVAR	1	1	2	1	1	2	K001
1344	ADAR	ADLL	AVBL	1	1	2	1	1	2	K001
1345	ADAR	ADLL	AVDL	1	1	2	1	1	2	K001
1346	ADAR	ADLL	AVDR	1	1	2	1	1	2	K001
1347	ADAR	ADLL	AVJL	1	1	2	1	1	2	K001
1348	ADAR	ADLL	RIR	1	1	2	1	4	1	M007
1349	ADAR	ADLR	AIAR	1	4	4	4	4	1	G045
1350	ADAR	ADLR	AIBL	1	4	1	1	1	2	M005
1351	ADAR	ADLR	AIBR	1	4	2	4	1	2	C029
1352	ADAR	ADLR	ASER	1	4	4	4	1	1	I027
1353	ADAR	ADLR	ASHR	1	4	4	4	4	4	B243
1354	ADAR	ADLR	ASIR	1	4	1	4	1	1	M009
1355	ADAR	ADLR	ASKR	1	4	1	4	1	1	M009
1356	ADAR	ADLR	AVAR	1	4	2	1	1	2	F011
1357	ADAR	ADLR	AVBL	1	4	2	1	1	2	F011
1358	ADAR	ADLR	AVBR	1	4	2	1	1	2	F011
1359	ADAR	ADLR	AVDL	1	4	2	1	1	2	F011
1360	ADAR	ADLR	AVDR	1	4	2	1	1	2	F011
1361	ADAR	ADLR	AVEL	1	4	1	1	1	2	M005
1362	ADAR	ADLR	AVHR	1	4	1	4	1	1	M009
1363	ADAR	ADLR	AVJL	1	4	2	1	1	2	F011
1364	ADAR	ADLR	AVJR	1	4	2	1	1	1	L004
1365	ADAR	ADLR	AWCR	1	4	4	1	1	1	L006
1366	ADAR	ADLR	CEPVR	1	4	4	4	1	1	I027
1367	ADAR	ADLR	FLPR	1	4	1	1	4	1	K006
1368	ADAR	ADLR	HSNL	1	4	1	4	1	1	M009
1369	ADAR	ADLR	IL2VR	1	4	1	4	1	1	M009
1370	ADAR	ADLR	OLLR	1	4	4	1	1	1	L006
1371	ADAR	ADLR	OLQVR	1	4	4	1	1	1	L006
1372	ADAR	ADLR	PVCL	1	4	2	4	1	1	I021
1373	ADAR	ADLR	PVR	1	4	1	1	4	4	J027
1374	ADAR	ADLR	RICL	1	4	2	4	4	1	G042
1375	ADAR	ADLR	RICR	1	4	2	1	4	1	F018
1376	ADAR	ADLR	RIFR	1	4	2	4	1	2	C029
1377	ADAR	ADLR	RIMR	1	4	1	1	4	2	J025
1378	ADAR	ADLR	RIPR	1	4	4	1	1	4	F027
1379	ADAR	ADLR	RIR	1	4	1	1	4	1	K006
1380	ADAR	ADLR	RIVR	1	4	1	1	1	4	M009
1381	ADAR	ADLR	RMGR	1	4	1	1	4	1	K006
1382	ADAR	ADLR	SIBVL	1	4	2	1	1	1	L004
1383	ADAR	ADLR	SIBVR	1	4	1	4	1	1	M009
1384	ADAR	ADLR	SMBVR	1	4	4	4	1	1	I027
1385	ADAR	ADLR	SMDVL	1	4	1	1	1	2	M005
1386	ADAR	ADLR	URAVR	1	4	1	1	4	1	K006
1387	ADAR	ADLR	URBR	1	4	2	4	4	1	G042
1388	ADAR	ADLR	URXR	1	4	4	4	4	4	B243
1389	ADAR	ADLR	URYDR	1	4	1	1	1	2	M005
1390	ADAR	ADLR	URYVR	1	4	1	1	4	1	K006
1391	ADAR	AFDL	AIBL	1	1	2	1	1	2	K001
1392	ADAR	AFDR	RIR	1	1	1	4	4	1	L006
1393	ADAR	AIAL	AIBL	1	1	3	1	1	2	K002
1394	ADAR	AIAL	RIR	1	1	4	1	4	1	M009
1395	ADAR	AIAR	AIBL	1	4	1	1	1	2	M005
1396	ADAR	AIAR	AIBR	1	4	3	4	1	2	C032
1397	ADAR	AIAR	AIMR	1	4	1	4	1	1	M009
1398	ADAR	AIAR	AINL	1	4	1	4	1	1	M009
1399	ADAR	AIAR	AIZR	1	4	3	4	1	1	I024
1400	ADAR	AIAR	ASER	1	4	4	4	1	1	I027
1401	ADAR	AIAR	ASGR	1	4	4	4	1	1	I027
1402	ADAR	AIAR	ASHR	1	4	1	4	4	4	C081
1403	ADAR	AIAR	ASIR	1	4	4	4	1	1	I027
1404	ADAR	AIAR	ASKR	1	4	1	4	1	1	M009
1405	ADAR	AIAR	AVAR	1	4	1	1	1	2	M005
1406	ADAR	AIAR	AVBL	1	4	1	1	1	2	M005
1407	ADAR	AIAR	AVBR	1	4	1	1	1	2	M005
1408	ADAR	AIAR	AVDL	1	4	1	1	1	2	M005
1409	ADAR	AIAR	AVDR	1	4	1	1	1	2	M005
1410	ADAR	AIAR	AVEL	1	4	1	1	1	2	M005
1411	ADAR	AIAR	AVJL	1	4	1	1	1	2	M005
1412	ADAR	AIAR	AWAR	1	4	4	4	1	1	I027
1413	ADAR	AIAR	AWCL	1	4	4	4	1	1	I027
1414	ADAR	AIAR	AWCR	1	4	4	4	1	1	I027
1415	ADAR	AIAR	FLPR	1	4	1	1	4	1	K006
1416	ADAR	AIAR	PVQR	1	4	1	4	1	1	M009
1417	ADAR	AIAR	PVR	1	4	1	1	4	4	J027
1418	ADAR	AIAR	RICL	1	4	1	1	4	1	K006
1419	ADAR	AIAR	RICR	1	4	1	1	4	1	K006
1420	ADAR	AIAR	RIFR	1	4	4	1	1	2	F013
1421	ADAR	AIAR	RIMR	1	4	1	1	4	2	J025
1422	ADAR	AIAR	RIPR	1	4	1	1	1	4	M009
1423	ADAR	AIAR	RIR	1	4	1	1	4	1	K006
1424	ADAR	AIAR	RIVR	1	4	1	1	1	4	M009
1425	ADAR	AIAR	RMGR	1	4	1	1	4	1	K006
1426	ADAR	AIAR	SMDVL	1	4	1	1	1	2	M005
1427	ADAR	AIAR	URAVR	1	4	1	1	4	1	K006
1428	ADAR	AIAR	URBR	1	4	1	1	4	1	K006
1429	ADAR	AIAR	URXR	1	4	1	1	4	4	J027
1430	ADAR	AIAR	URYDR	1	4	1	1	1	2	M005
1431	ADAR	AIAR	URYVR	1	4	1	1	4	1	K006
1432	ADAR	AIBL	AIBR	2	1	1	1	1	2	L001
1433	ADAR	AIBL	AINR	2	1	1	3	1	1	K002
1434	ADAR	AIBL	AIYL	2	1	1	3	1	1	K002
1435	ADAR	AIBL	AIZL	2	1	1	2	1	1	K001
1436	ADAR	AIBL	AIZR	2	1	4	2	1	1	J011
1437	ADAR	AIBL	ASEL	2	1	1	2	1	1	K001
1438	ADAR	AIBL	ASER	2	1	1	2	1	1	K001
1439	ADAR	AIBL	ASGL	2	1	1	2	1	1	K001
1440	ADAR	AIBL	ASHL	2	1	4	2	1	1	J011
1441	ADAR	AIBL	ASHR	2	1	4	1	4	4	C049
1442	ADAR	AIBL	ASIL	2	1	1	4	1	1	K004
1443	ADAR	AIBL	ASKL	2	1	1	2	1	1	K001
1444	ADAR	AIBL	AVAL	2	1	2	1	1	1	M001
1445	ADAR	AIBL	AVAR	2	1	1	1	1	2	L001
1446	ADAR	AIBL	AVBL	2	1	2	1	1	2	F001
1447	ADAR	AIBL	AVBR	2	1	1	1	1	2	L001
1448	ADAR	AIBL	AVDL	2	1	1	1	1	2	L001
1449	ADAR	AIBL	AVDR	2	1	1	1	1	2	L001
1450	ADAR	AIBL	AVEL	2	1	2	1	1	2	F001
1451	ADAR	AIBL	AVJL	2	1	1	1	1	2	L001
1452	ADAR	AIBL	AWCL	2	1	1	2	1	1	K001
1453	ADAR	AIBL	AWCR	2	1	1	2	1	1	K001
1454	ADAR	AIBL	BAGL	2	1	1	2	1	1	K001
1455	ADAR	AIBL	DVC	2	1	1	2	1	1	K001
1456	ADAR	AIBL	FLPL	2	1	2	2	1	1	J001
1457	ADAR	AIBL	FLPR	2	1	1	1	4	1	M005
1458	ADAR	AIBL	HSNR	2	1	1	3	1	1	K002
1459	ADAR	AIBL	IL2DR	2	1	4	1	1	1	M007
1460	ADAR	AIBL	PVR	2	1	1	1	4	4	I013
1461	ADAR	AIBL	PVT	2	1	1	4	1	1	K004
1462	ADAR	AIBL	RIBR	2	1	2	3	1	1	J003
1463	ADAR	AIBL	RICL	2	1	1	1	4	1	M005
1464	ADAR	AIBL	RICR	2	1	1	4	4	1	F013
1465	ADAR	AIBL	RIFL	2	1	2	1	1	1	M001
1466	ADAR	AIBL	RIFR	2	1	1	1	1	2	L001
1467	ADAR	AIBL	RIGR	2	1	2	2	1	1	J001
1468	ADAR	AIBL	RIML	2	1	2	2	1	1	J001
1469	ADAR	AIBL	RIMR	2	1	2	2	4	2	B043
1470	ADAR	AIBL	RIPR	2	1	1	1	1	4	L004
1471	ADAR	AIBL	RIR	2	1	1	1	4	1	M005
1472	ADAR	AIBL	RIVR	2	1	1	1	1	4	L004
1473	ADAR	AIBL	RMFR	2	1	2	1	1	1	M001
1474	ADAR	AIBL	RMGR	2	1	1	1	4	1	M005
1475	ADAR	AIBL	SAADL	2	1	2	3	1	1	J003
1476	ADAR	AIBL	SAADR	2	1	2	3	1	1	J003
1477	ADAR	AIBL	SAAVL	2	1	2	3	1	1	J003
1478	ADAR	AIBL	SDQR	2	1	1	3	1	1	K002
1479	ADAR	AIBL	SIADR	2	1	4	1	1	1	M007
1480	ADAR	AIBL	SIAVR	2	1	4	1	1	1	M007
1481	ADAR	AIBL	SIBDR	2	1	2	1	1	1	M001
1482	ADAR	AIBL	SMDDR	2	1	2	1	1	1	M001
1483	ADAR	AIBL	SMDVL	2	1	1	1	1	2	L001
1484	ADAR	AIBL	SMDVR	2	1	2	1	1	1	M001
1485	ADAR	AIBL	URAVR	2	1	1	1	4	1	M005
1486	ADAR	AIBL	URBR	2	1	1	1	4	1	M005
1487	ADAR	AIBL	URXR	2	1	1	1	4	4	I013
1488	ADAR	AIBL	URYDR	2	1	1	1	1	2	L001
1489	ADAR	AIBL	URYVR	2	1	1	1	4	1	M005
1490	ADAR	AIBR	AIYR	2	1	3	1	1	1	M002
1491	ADAR	AIBR	AIZL	2	1	1	2	1	1	K001
1492	ADAR	AIBR	AIZR	2	1	1	2	1	1	K001
1493	ADAR	AIBR	AQR	2	1	4	1	1	1	M007
1494	ADAR	AIBR	ASEL	2	1	1	2	1	1	K001
1495	ADAR	AIBR	ASER	2	1	1	2	1	1	K001
1496	ADAR	AIBR	ASGR	2	1	1	2	1	1	K001
1497	ADAR	AIBR	ASHR	2	1	1	2	4	4	G025
1498	ADAR	AIBR	ASIR	2	1	1	4	1	1	K004
1499	ADAR	AIBR	ASKR	2	1	1	2	1	1	K001
1500	ADAR	AIBR	AUAL	2	1	2	2	1	1	J001
1501	ADAR	AIBR	AVAR	2	1	2	1	1	2	F001
1502	ADAR	AIBR	AVBL	2	1	1	1	1	2	L001
1503	ADAR	AIBR	AVBR	2	1	2	3	1	2	E007
1504	ADAR	AIBR	AVDL	2	1	1	1	1	2	L001
1505	ADAR	AIBR	AVDR	2	1	1	1	1	2	L001
1506	ADAR	AIBR	AVEL	2	1	2	1	1	2	F001
1507	ADAR	AIBR	AVJL	2	1	1	1	1	2	L001
1508	ADAR	AIBR	AWBL	2	1	1	3	1	1	K002
1509	ADAR	AIBR	AWCL	2	1	1	2	1	1	K001
1510	ADAR	AIBR	AWCR	2	1	4	2	1	1	J011
1511	ADAR	AIBR	DVA	2	1	2	1	1	1	M001
1512	ADAR	AIBR	DVC	2	1	1	2	1	1	K001
1513	ADAR	AIBR	FLPL	2	1	1	2	1	1	K001
1514	ADAR	AIBR	FLPR	2	1	1	1	4	1	M005
1515	ADAR	AIBR	PVR	2	1	1	1	4	4	I013
1516	ADAR	AIBR	PVT	2	1	1	4	1	1	K004
1517	ADAR	AIBR	RIAL	2	1	2	1	1	1	M001
1518	ADAR	AIBR	RIBL	2	1	2	3	1	1	J003
1519	ADAR	AIBR	RICL	2	1	1	1	4	1	M005
1520	ADAR	AIBR	RICR	2	1	2	4	4	1	C033
1521	ADAR	AIBR	RIFR	2	1	1	1	1	2	L001
1522	ADAR	AIBR	RIGL	2	1	2	2	1	1	J001
1523	ADAR	AIBR	RIML	2	1	2	2	1	1	J001
1524	ADAR	AIBR	RIMR	2	1	2	1	4	2	C017
1525	ADAR	AIBR	RIPR	2	1	1	1	1	4	L004
1526	ADAR	AIBR	RIR	2	1	1	1	4	1	M005
1527	ADAR	AIBR	RIVR	2	1	1	1	1	4	L004
1528	ADAR	AIBR	RMFL	2	1	2	1	1	1	M001
1529	ADAR	AIBR	RMGL	2	1	1	4	1	1	K004
1530	ADAR	AIBR	RMGR	2	1	1	1	4	1	M005
1531	ADAR	AIBR	RMHR	2	1	1	3	1	1	K002
1532	ADAR	AIBR	SAADL	2	1	2	1	1	1	M001
1533	ADAR	AIBR	SAADR	2	1	2	3	1	1	J003
1534	ADAR	AIBR	SAAVR	2	1	2	3	1	1	J003
1535	ADAR	AIBR	SDQL	2	1	1	3	1	1	K002
1536	ADAR	AIBR	SIADL	2	1	4	1	1	1	M007
1537	ADAR	AIBR	SIBVR	2	1	2	1	1	1	M001
1538	ADAR	AIBR	SMDDL	2	1	2	1	1	1	M001
1539	ADAR	AIBR	SMDVL	2	1	2	1	1	2	F001
1540	ADAR	AIBR	SMDVR	2	1	1	3	1	1	K002
1541	ADAR	AIBR	URAVR	2	1	1	1	4	1	M005
1542	ADAR	AIBR	URBR	2	1	1	1	4	1	M005
1543	ADAR	AIBR	URXR	2	1	1	1	4	4	I013
1544	ADAR	AIBR	URYDR	2	1	1	1	1	2	L001
1545	ADAR	AIBR	URYVR	2	1	1	1	4	1	M005
1546	ADAR	AIBR	VB01	2	1	2	3	1	1	J003
1547	ADAR	AIML	AVDL	1	1	2	1	1	2	K001
1548	ADAR	AIML	AVJL	1	1	2	1	1	2	K001
1549	ADAR	AIMR	AVAR	1	1	2	1	1	2	K001
1550	ADAR	AIMR	AVDR	1	1	2	1	1	2	K001
1551	ADAR	AIMR	RIFR	1	1	2	1	1	2	K001
1552	ADAR	AIMR	RIR	1	1	1	4	4	1	L006
1553	ADAR	AIMR	RMGR	1	1	2	4	4	1	I025
1554	ADAR	AIMR	URXR	1	1	3	4	4	4	H039
1555	ADAR	AINL	AVJL	1	1	1	3	1	2	M002
1556	ADAR	AINR	URXR	1	1	3	1	4	4	J021
1557	ADAR	AIYL	RIR	1	1	4	1	4	1	M009
1558	ADAR	AIYR	RIVR	1	1	3	1	1	4	K005
1559	ADAR	AIZL	AVEL	1	1	2	1	1	2	K001
1560	ADAR	AIZL	RICR	1	1	2	4	4	1	I025
1561	ADAR	AIZL	RIFR	1	1	1	3	1	2	M002
1562	ADAR	AIZL	RIR	1	1	1	3	4	1	L005
1563	ADAR	AIZL	SMDVL	1	1	2	1	1	2	K001
1564	ADAR	AIZR	AVEL	1	1	2	1	1	2	K001
1565	ADAR	AIZR	RIMR	1	1	2	1	4	2	J011
1566	ADAR	AIZR	RIR	1	1	1	3	4	1	L005
1567	ADAR	ALA	AVAR	1	1	3	1	1	2	K002
1568	ADAR	ALA	AVDR	1	1	2	2	1	2	J001
1569	ADAR	ALA	AVEL	1	1	3	1	1	2	K002
1570	ADAR	ALML	AVDR	1	1	2	1	1	2	K001
1571	ADAR	ALML	AVEL	1	1	2	2	1	2	J001
1572	ADAR	ALML	RICL	1	1	2	1	4	1	M007
1573	ADAR	ALML	RICR	1	1	2	1	4	1	M007
1574	ADAR	ALMR	PVR	1	1	1	4	4	4	I027
1575	ADAR	ALMR	RMGR	1	1	1	4	4	1	L006
1576	ADAR	ALMR	URBR	1	1	2	1	4	1	M007
1577	ADAR	ALMR	URXR	1	1	1	2	4	4	I013
1578	ADAR	ALNL	SMDVL	1	1	4	4	1	2	J013
1579	ADAR	ALNR	RMGR	1	1	1	4	4	1	L006
1580	ADAR	ALNR	SMDVL	1	1	4	4	1	2	J013
1581	ADAR	AQR	AVAR	1	1	2	1	1	2	K001
1582	ADAR	AQR	AVBL	1	1	2	1	1	2	K001
1583	ADAR	AQR	AVBR	1	1	2	1	1	2	K001
1584	ADAR	AQR	AVDL	1	1	2	1	1	2	K001
1585	ADAR	AQR	AVDR	1	1	2	1	1	2	K001
1586	ADAR	AQR	AVJL	1	1	2	1	1	2	K001
1587	ADAR	AQR	RIR	1	1	2	4	4	1	I025
1588	ADAR	AS01	AVAR	1	1	1	2	1	2	M001
1589	ADAR	AS01	AVBR	1	1	1	2	1	2	M001
1590	ADAR	AS01	AVEL	1	1	1	2	1	2	M001
1591	ADAR	AS02	AVAR	1	1	1	2	1	2	M001
1592	ADAR	AS03	AVBR	1	1	1	2	1	2	M001
1593	ADAR	AS04	AVAR	1	1	1	2	1	2	M001
1594	ADAR	AS04	AVBL	1	1	1	2	1	2	M001
1595	ADAR	AS04	AVBR	1	1	1	2	1	2	M001
1596	ADAR	AS04	AVDL	1	1	1	2	1	2	M001
1597	ADAR	AS05	AVAR	1	1	1	2	1	2	M001
1598	ADAR	AS05	AVBL	1	1	1	2	1	2	M001
1599	ADAR	AS06	AVAR	1	1	1	2	1	2	M001
1600	ADAR	AS07	AVAR	1	1	1	2	1	2	M001
1601	ADAR	AS08	AVAR	1	1	1	2	1	2	M001
1602	ADAR	AS09	AVAR	1	1	1	2	1	2	M001
1603	ADAR	AS10	AVBL	1	1	1	2	1	2	M001
1604	ADAR	AS10	AVBR	1	1	1	2	1	2	M001
1605	ADAR	AS10	AVDL	1	1	1	2	1	2	M001
1606	ADAR	AS10	AVDR	1	1	1	2	1	2	M001
1607	ADAR	AS11	AVAR	1	1	1	2	1	2	M001
1608	ADAR	AS11	AVDL	1	1	1	2	1	2	M001
1609	ADAR	AS11	AVDR	1	1	1	2	1	2	M001
1610	ADAR	ASEL	RIR	1	1	2	1	4	1	M007
1611	ADAR	ASER	ASHR	1	1	4	1	4	4	J027
1612	ADAR	ASGR	RIFR	1	1	2	1	1	2	K001
1613	ADAR	ASHL	AVAR	1	1	2	1	1	2	K001
1614	ADAR	ASHL	AVBL	1	1	2	1	1	2	K001
1615	ADAR	ASHL	AVDL	1	1	2	1	1	2	K001
1616	ADAR	ASHL	AVDR	1	1	2	1	1	2	K001
1617	ADAR	ASHL	RIR	1	1	2	4	4	1	I025
1618	ADAR	ASHR	ASIR	4	4	1	4	1	1	J027
1619	ADAR	ASHR	AVAR	4	4	2	1	1	2	G025
1620	ADAR	ASHR	AVBL	4	4	1	1	1	2	I013
1621	ADAR	ASHR	AVBR	4	4	2	1	1	2	G025
1622	ADAR	ASHR	AVDL	4	4	2	1	1	2	G025
1623	ADAR	ASHR	AVDR	4	4	2	1	1	2	G025
1624	ADAR	ASHR	AVEL	4	4	1	1	1	2	I013
1625	ADAR	ASHR	AVER	4	4	2	1	1	1	I013
1626	ADAR	ASHR	AVFR	4	4	1	3	1	1	J021
1627	ADAR	ASHR	AVHL	4	4	2	4	1	1	H042
1628	ADAR	ASHR	AVJL	4	4	1	3	1	2	C048
1629	ADAR	ASHR	AWAR	4	4	4	1	1	1	I027
1630	ADAR	ASHR	AWBL	4	4	4	1	1	1	I027
1631	ADAR	ASHR	AWBR	4	4	1	4	1	1	J027
1632	ADAR	ASHR	AWCR	4	4	1	4	1	1	J027
1633	ADAR	ASHR	FLPR	4	4	1	1	4	1	J027
1634	ADAR	ASHR	HSNL	4	4	2	4	1	1	H042
1635	ADAR	ASHR	HSNR	4	4	2	1	1	1	I013
1636	ADAR	ASHR	PVCL	4	4	2	4	1	1	H042
1637	ADAR	ASHR	PVPR	4	4	4	4	1	1	H045
1638	ADAR	ASHR	PVR	4	4	1	1	4	4	H045
1639	ADAR	ASHR	RIAR	4	4	2	1	1	1	I013
1640	ADAR	ASHR	RICL	4	4	1	1	4	1	J027
1641	ADAR	ASHR	RICR	4	4	1	1	4	1	J027
1642	ADAR	ASHR	RIFR	4	4	1	4	1	2	C049
1643	ADAR	ASHR	RIMR	4	4	1	1	4	2	H042
1644	ADAR	ASHR	RIPR	4	4	1	1	1	4	I027
1645	ADAR	ASHR	RIR	4	4	1	4	4	1	E045
1646	ADAR	ASHR	RIVR	4	4	1	1	1	4	I027
1647	ADAR	ASHR	RMGR	4	4	2	4	4	1	B225
1648	ADAR	ASHR	SMBVR	4	4	4	1	1	1	I027
1649	ADAR	ASHR	SMDVL	4	4	1	1	1	2	I013
1650	ADAR	ASHR	URAVR	4	4	1	1	4	1	J027
1651	ADAR	ASHR	URBR	4	4	1	1	4	1	J027
1652	ADAR	ASHR	URXR	4	4	1	1	4	4	H045
1653	ADAR	ASHR	URYDR	4	4	1	1	1	2	I013
1654	ADAR	ASHR	URYVR	4	4	1	1	4	1	J027
1655	ADAR	ASKR	RIFR	1	1	2	1	1	2	K001
1656	ADAR	AUAL	AVDR	1	1	2	1	1	2	K001
1657	ADAR	AUAL	AVEL	1	1	2	1	1	2	K001
1658	ADAR	AUAL	RIR	1	1	1	4	4	1	L006
1659	ADAR	AUAR	AVAR	1	1	2	1	1	2	K001
1660	ADAR	AUAR	URXR	1	1	4	4	4	4	H045
1661	ADAR	AVAL	AVAR	1	1	2	2	1	2	J001
1662	ADAR	AVAL	AVBL	1	1	3	2	1	2	J003
1663	ADAR	AVAL	AVBR	1	1	1	2	1	2	M001
1664	ADAR	AVAL	AVDL	1	1	2	2	1	2	J001
1665	ADAR	AVAL	AVDR	1	1	2	2	1	2	J001
1666	ADAR	AVAL	AVEL	1	1	3	2	1	2	J003
1667	ADAR	AVAL	FLPR	1	1	1	2	4	1	L004
1668	ADAR	AVAL	RICL	1	1	1	4	4	1	L006
1669	ADAR	AVAL	RICR	1	1	1	4	4	1	L006
1670	ADAR	AVAL	RIMR	1	1	1	2	4	2	I011
1671	ADAR	AVAL	RMGR	1	1	1	4	4	1	L006
1672	ADAR	AVAL	URYVR	1	1	1	2	4	1	L004
1673	ADAR	AVAR	AVBL	2	1	3	2	1	2	E007
1674	ADAR	AVAR	AVBR	2	1	3	2	1	2	E007
1675	ADAR	AVAR	AVDL	2	1	2	2	1	2	E001
1676	ADAR	AVAR	AVDR	2	1	2	2	1	2	E001
1677	ADAR	AVAR	AVEL	2	1	1	2	1	2	F001
1678	ADAR	AVAR	AVER	2	1	3	2	1	1	J005
1679	ADAR	AVAR	AVG	2	1	1	2	1	1	K001
1680	ADAR	AVAR	AVHL	2	1	1	4	1	1	K004
1681	ADAR	AVAR	AVJL	2	1	1	3	1	2	F005
1682	ADAR	AVAR	AVJR	2	1	1	3	1	1	K002
1683	ADAR	AVAR	BAGL	2	1	1	2	1	1	K001
1684	ADAR	AVAR	DA01	2	1	2	1	1	1	M001
1685	ADAR	AVAR	DA02	2	1	2	1	1	1	M001
1686	ADAR	AVAR	DA03	2	1	2	1	1	1	M001
1687	ADAR	AVAR	DA04	2	1	2	1	1	1	M001
1688	ADAR	AVAR	DA05	2	1	2	1	1	1	M001
1689	ADAR	AVAR	DA06	2	1	2	1	1	1	M001
1690	ADAR	AVAR	DA07	2	1	2	1	1	1	M001
1691	ADAR	AVAR	DA08	2	1	2	1	1	1	M001
1692	ADAR	AVAR	DA09	2	1	2	1	1	1	M001
1693	ADAR	AVAR	DB02	2	1	2	1	1	1	M001
1694	ADAR	AVAR	DB03	2	1	2	1	1	1	M001
1695	ADAR	AVAR	DVA	2	1	1	2	1	1	K001
1696	ADAR	AVAR	DVC	2	1	1	2	1	1	K001
1697	ADAR	AVAR	FLPL	2	1	1	2	1	1	K001
1698	ADAR	AVAR	FLPR	2	1	1	2	4	1	F011
1699	ADAR	AVAR	LUAL	2	1	3	2	1	1	J005
1700	ADAR	AVAR	LUAR	2	1	3	2	1	1	J005
1701	ADAR	AVAR	PHBL	2	1	1	2	1	1	K001
1702	ADAR	AVAR	PHBR	2	1	1	2	1	1	K001
1703	ADAR	AVAR	PQR	2	1	1	2	1	1	K001
1704	ADAR	AVAR	PVCL	2	1	3	2	1	1	J005
1705	ADAR	AVAR	PVCR	2	1	3	2	1	1	J005
1706	ADAR	AVAR	PVDL	2	1	1	2	1	1	K001
1707	ADAR	AVAR	PVDR	2	1	1	2	1	1	K001
1708	ADAR	AVAR	PVPL	2	1	1	2	1	1	K001
1709	ADAR	AVAR	PVPR	2	1	1	2	1	1	K001
1710	ADAR	AVAR	PVR	2	1	1	1	4	4	I013
1711	ADAR	AVAR	PVWR	2	1	1	4	1	1	K004
1712	ADAR	AVAR	RIAR	2	1	1	2	1	1	K001
1713	ADAR	AVAR	RIBR	2	1	1	2	1	1	K001
1714	ADAR	AVAR	RICL	2	1	1	4	4	1	F013
1715	ADAR	AVAR	RICR	2	1	1	4	4	1	F013
1716	ADAR	AVAR	RIFR	2	1	1	1	1	2	L001
1717	ADAR	AVAR	RIGL	2	1	4	1	1	1	M007
1718	ADAR	AVAR	RIML	2	1	1	2	1	1	K001
1719	ADAR	AVAR	RIMR	2	1	1	1	4	2	I009
1720	ADAR	AVAR	RIPR	2	1	1	1	1	4	L004
1721	ADAR	AVAR	RIR	2	1	1	1	4	1	M005
1722	ADAR	AVAR	RIVR	2	1	1	1	1	4	L004
1723	ADAR	AVAR	RMDVR	2	1	1	2	1	1	K001
1724	ADAR	AVAR	RMGR	2	1	1	1	4	1	M005
1725	ADAR	AVAR	RMHL	2	1	1	2	1	1	K001
1726	ADAR	AVAR	SAADR	2	1	1	2	1	1	K001
1727	ADAR	AVAR	SAAVR	2	1	3	2	1	1	J005
1728	ADAR	AVAR	SABVR	2	1	3	1	1	1	M002
1729	ADAR	AVAR	SDQL	2	1	1	2	1	1	K001
1730	ADAR	AVAR	SMDVL	2	1	1	1	1	2	L001
1731	ADAR	AVAR	SMDVR	2	1	3	2	1	1	J005
1732	ADAR	AVAR	URAVR	2	1	1	1	4	1	M005
1733	ADAR	AVAR	URBR	2	1	1	1	4	1	M005
1734	ADAR	AVAR	URXR	2	1	1	2	4	4	G025
1735	ADAR	AVAR	URYDR	2	1	1	1	1	2	L001
1736	ADAR	AVAR	URYVR	2	1	1	1	4	1	M005
1737	ADAR	AVAR	VA02	2	1	3	1	1	1	M002
1738	ADAR	AVAR	VA03	2	1	3	1	1	1	M002
1739	ADAR	AVAR	VA04	2	1	3	2	1	1	J005
1740	ADAR	AVAR	VA05	2	1	3	1	1	1	M002
1741	ADAR	AVAR	VA06	2	1	3	2	1	1	J005
1742	ADAR	AVAR	VA07	2	1	3	1	1	1	M002
1743	ADAR	AVAR	VA08	2	1	3	1	1	1	M002
1744	ADAR	AVAR	VA09	2	1	3	1	1	1	M002
1745	ADAR	AVAR	VA10	2	1	3	1	1	1	M002
1746	ADAR	AVAR	VA11	2	1	3	1	1	1	M002
1747	ADAR	AVAR	VD05	2	1	1	3	1	1	K002
1748	ADAR	AVAR	VD11	2	1	1	3	1	1	K002
1749	ADAR	AVAR	VD13	2	1	1	3	1	1	K002
1750	ADAR	AVBL	AVBR	2	1	3	3	1	2	E004
1751	ADAR	AVBL	AVDL	2	1	1	1	1	2	L001
1752	ADAR	AVBL	AVDR	2	1	2	2	1	2	E001
1753	ADAR	AVBL	AVEL	2	1	1	1	1	2	L001
1754	ADAR	AVBL	AVER	2	1	3	1	1	1	M002
1755	ADAR	AVBL	AVFL	2	1	1	3	1	1	K002
1756	ADAR	AVBL	AVFR	2	1	1	3	1	1	K002
1757	ADAR	AVBL	AVG	2	1	1	2	1	1	K001
1758	ADAR	AVBL	AVHL	2	1	1	4	1	1	K004
1759	ADAR	AVBL	AVHR	2	1	1	4	1	1	K004
1760	ADAR	AVBL	AVJL	2	1	1	3	1	2	F005
1761	ADAR	AVBL	AVJR	2	1	4	3	1	1	J012
1762	ADAR	AVBL	AVKL	2	1	1	4	1	1	K004
1763	ADAR	AVBL	AVL	2	1	4	1	1	1	M007
1764	ADAR	AVBL	AVM	2	1	1	2	1	1	K001
1765	ADAR	AVBL	AWBL	2	1	1	2	1	1	K001
1766	ADAR	AVBL	DA05	2	1	2	1	1	1	M001
1767	ADAR	AVBL	DA07	2	1	2	1	1	1	M001
1768	ADAR	AVBL	DVA	2	1	3	2	1	1	J005
1769	ADAR	AVBL	DVC	2	1	1	2	1	1	K001
1770	ADAR	AVBL	FLPL	2	1	1	2	1	1	K001
1771	ADAR	AVBL	FLPR	2	1	1	2	4	1	F011
1772	ADAR	AVBL	PVCL	2	1	1	2	1	1	K001
1773	ADAR	AVBL	PVCR	2	1	3	2	1	1	J005
1774	ADAR	AVBL	PVNR	2	1	2	1	1	1	M001
1775	ADAR	AVBL	PVPL	2	1	1	2	1	1	K001
1776	ADAR	AVBL	PVPR	2	1	4	2	1	1	J011
1777	ADAR	AVBL	PVR	2	1	1	2	4	4	G025
1778	ADAR	AVBL	RIBR	2	1	1	3	1	1	K002
1779	ADAR	AVBL	RICL	2	1	1	1	4	1	M005
1780	ADAR	AVBL	RICR	2	1	1	1	4	1	M005
1781	ADAR	AVBL	RIFL	2	1	1	2	1	1	K001
1782	ADAR	AVBL	RIFR	2	1	1	2	1	2	F001
1783	ADAR	AVBL	RIML	2	1	1	2	1	1	K001
1784	ADAR	AVBL	RIMR	2	1	1	2	4	2	G013
1785	ADAR	AVBL	RIPR	2	1	1	1	1	4	L004
1786	ADAR	AVBL	RIR	2	1	1	1	4	1	M005
1787	ADAR	AVBL	RIVR	2	1	1	1	1	4	L004
1788	ADAR	AVBL	RMGR	2	1	1	4	4	1	F013
1789	ADAR	AVBL	SAAVR	2	1	1	2	1	1	K001
1790	ADAR	AVBL	SDQL	2	1	4	2	1	1	J011
1791	ADAR	AVBL	SDQR	2	1	1	2	1	1	K001
1792	ADAR	AVBL	SMDVL	2	1	1	1	1	2	L001
1793	ADAR	AVBL	URAVR	2	1	1	1	4	1	M005
1794	ADAR	AVBL	URBL	2	1	1	2	1	1	K001
1795	ADAR	AVBL	URBR	2	1	1	1	4	1	M005
1796	ADAR	AVBL	URXL	2	1	1	2	1	1	K001
1797	ADAR	AVBL	URXR	2	1	1	2	4	4	G025
1798	ADAR	AVBL	URYDR	2	1	1	2	1	2	F001
1799	ADAR	AVBL	URYVR	2	1	1	2	4	1	F011
1800	ADAR	AVBL	VA02	2	1	3	1	1	1	M002
1801	ADAR	AVBL	VA10	2	1	3	1	1	1	M002
1802	ADAR	AVBL	VB02	2	1	2	1	1	1	M001
1803	ADAR	AVBL	VC03	2	1	3	2	1	1	J005
1804	ADAR	AVBR	AVDL	2	1	2	1	1	2	F001
1805	ADAR	AVBR	AVDR	2	1	1	1	1	2	L001
1806	ADAR	AVBR	AVEL	2	1	1	1	1	2	L001
1807	ADAR	AVBR	AVER	2	1	3	1	1	1	M002
1808	ADAR	AVBR	AVFL	2	1	1	3	1	1	K002
1809	ADAR	AVBR	AVFR	2	1	1	3	1	1	K002
1810	ADAR	AVBR	AVG	2	1	1	2	1	1	K001
1811	ADAR	AVBR	AVHL	2	1	1	4	1	1	K004
1812	ADAR	AVBR	AVHR	2	1	1	4	1	1	K004
1813	ADAR	AVBR	AVJL	2	1	4	3	1	2	E012
1814	ADAR	AVBR	AVJR	2	1	1	3	1	1	K002
1815	ADAR	AVBR	AVM	2	1	1	2	1	1	K001
1816	ADAR	AVBR	AWBR	2	1	1	2	1	1	K001
1817	ADAR	AVBR	BDUR	2	1	1	4	1	1	K004
1818	ADAR	AVBR	DA03	2	1	2	1	1	1	M001
1819	ADAR	AVBR	DA04	2	1	2	1	1	1	M001
1820	ADAR	AVBR	DA07	2	1	2	1	1	1	M001
1821	ADAR	AVBR	DB04	2	1	2	1	1	1	M001
1822	ADAR	AVBR	DVA	2	1	1	2	1	1	K001
1823	ADAR	AVBR	FLPL	2	1	1	2	1	1	K001
1824	ADAR	AVBR	FLPR	2	1	1	2	4	1	F011
1825	ADAR	AVBR	HSNR	2	1	3	2	1	1	J005
1826	ADAR	AVBR	IL2DL	2	1	1	2	1	1	K001
1827	ADAR	AVBR	PVCL	2	1	1	2	1	1	K001
1828	ADAR	AVBR	PVCR	2	1	1	2	1	1	K001
1829	ADAR	AVBR	PVNL	2	1	1	2	1	1	K001
1830	ADAR	AVBR	PVNR	2	1	1	2	1	1	K001
1831	ADAR	AVBR	PVPL	2	1	1	2	1	1	K001
1832	ADAR	AVBR	PVPR	2	1	1	2	1	1	K001
1833	ADAR	AVBR	PVQR	2	1	1	2	1	1	K001
1834	ADAR	AVBR	PVR	2	1	1	2	4	4	G025
1835	ADAR	AVBR	RIBL	2	1	1	3	1	1	K002
1836	ADAR	AVBR	RICL	2	1	1	1	4	1	M005
1837	ADAR	AVBR	RICR	2	1	1	1	4	1	M005
1838	ADAR	AVBR	RIFL	2	1	1	2	1	1	K001
1839	ADAR	AVBR	RIFR	2	1	1	2	1	2	F001
1840	ADAR	AVBR	RIML	2	1	1	2	1	1	K001
1841	ADAR	AVBR	RIMR	2	1	1	2	4	2	G013
1842	ADAR	AVBR	RIPR	2	1	1	4	1	4	F020
1843	ADAR	AVBR	RIR	2	1	1	1	4	1	M005
1844	ADAR	AVBR	RIVR	2	1	1	1	1	4	L004
1845	ADAR	AVBR	RMGL	2	1	1	4	1	1	K004
1846	ADAR	AVBR	RMGR	2	1	1	4	4	1	F013
1847	ADAR	AVBR	SAADL	2	1	1	2	1	1	K001
1848	ADAR	AVBR	SDQL	2	1	1	2	1	1	K001
1849	ADAR	AVBR	SDQR	2	1	1	2	1	1	K001
1850	ADAR	AVBR	SMBVL	2	1	1	2	1	1	K001
1851	ADAR	AVBR	SMDVL	2	1	1	1	1	2	L001
1852	ADAR	AVBR	URAVR	2	1	1	1	4	1	M005
1853	ADAR	AVBR	URBR	2	1	1	2	4	1	F011
1854	ADAR	AVBR	URXR	2	1	1	2	4	4	G025
1855	ADAR	AVBR	URYDR	2	1	1	1	1	2	L001
1856	ADAR	AVBR	URYVL	2	1	1	2	1	1	K001
1857	ADAR	AVBR	URYVR	2	1	1	1	4	1	M005
1858	ADAR	AVBR	VA03	2	1	3	1	1	1	M002
1859	ADAR	AVBR	VA04	2	1	3	1	1	1	M002
1860	ADAR	AVBR	VC04	2	1	1	2	1	1	K001
1861	ADAR	AVBR	VD03	2	1	2	1	1	1	M001
1862	ADAR	AVDL	AVDR	2	1	4	4	1	2	E013
1863	ADAR	AVDL	AVEL	2	1	3	4	1	2	E012
1864	ADAR	AVDL	AVER	2	1	1	4	1	1	K004
1865	ADAR	AVDL	AVG	2	1	1	4	1	1	K004
1866	ADAR	AVDL	AVHL	2	1	1	4	1	1	K004
1867	ADAR	AVDL	AVJL	2	1	4	2	1	2	E011
1868	ADAR	AVDL	AVJR	2	1	1	2	1	1	K001
1869	ADAR	AVDL	AVM	2	1	1	2	1	1	K001
1870	ADAR	AVDL	DA01	2	1	2	1	1	1	M001
1871	ADAR	AVDL	DA02	2	1	2	1	1	1	M001
1872	ADAR	AVDL	DA03	2	1	2	1	1	1	M001
1873	ADAR	AVDL	DA04	2	1	2	1	1	1	M001
1874	ADAR	AVDL	DA05	2	1	2	1	1	1	M001
1875	ADAR	AVDL	DA08	2	1	2	1	1	1	M001
1876	ADAR	AVDL	DVC	2	1	2	1	1	1	M001
1877	ADAR	AVDL	FLPL	2	1	1	2	1	1	K001
1878	ADAR	AVDL	FLPR	2	1	1	2	4	1	F011
1879	ADAR	AVDL	LUAL	2	1	4	2	1	1	J011
1880	ADAR	AVDL	LUAR	2	1	1	2	1	1	K001
1881	ADAR	AVDL	PHBL	2	1	1	2	1	1	K001
1882	ADAR	AVDL	PHBR	2	1	1	2	1	1	K001
1883	ADAR	AVDL	PQR	2	1	1	2	1	1	K001
1884	ADAR	AVDL	PVCL	2	1	2	4	1	1	J009
1885	ADAR	AVDL	PVCR	2	1	1	4	1	1	K004
1886	ADAR	AVDL	PVDL	2	1	1	2	1	1	K001
1887	ADAR	AVDL	PVDR	2	1	1	2	1	1	K001
1888	ADAR	AVDL	PVNL	2	1	1	4	1	1	K004
1889	ADAR	AVDL	PVNR	2	1	1	4	1	1	K004
1890	ADAR	AVDL	PVR	2	1	1	1	4	4	I013
1891	ADAR	AVDL	RICL	2	1	1	1	4	1	M005
1892	ADAR	AVDL	RICR	2	1	1	1	4	1	M005
1893	ADAR	AVDL	RIFR	2	1	1	1	1	2	L001
1894	ADAR	AVDL	RIGR	2	1	1	2	1	1	K001
1895	ADAR	AVDL	RIMR	2	1	1	1	4	2	I009
1896	ADAR	AVDL	RIPR	2	1	1	1	1	4	L004
1897	ADAR	AVDL	RIR	2	1	1	1	4	1	M005
1898	ADAR	AVDL	RIVR	2	1	1	1	1	4	L004
1899	ADAR	AVDL	RMGR	2	1	1	4	4	1	F013
1900	ADAR	AVDL	SABD	2	1	4	1	1	1	M007
1901	ADAR	AVDL	SABVL	2	1	4	1	1	1	M007
1902	ADAR	AVDL	SABVR	2	1	4	1	1	1	M007
1903	ADAR	AVDL	SDQL	2	1	1	4	1	1	K004
1904	ADAR	AVDL	SMDVL	2	1	1	1	1	2	L001
1905	ADAR	AVDL	URAVR	2	1	1	1	4	1	M005
1906	ADAR	AVDL	URBR	2	1	1	4	4	1	F013
1907	ADAR	AVDL	URXR	2	1	1	1	4	4	I013
1908	ADAR	AVDL	URYDR	2	1	1	1	1	2	L001
1909	ADAR	AVDL	URYVR	2	1	1	1	4	1	M005
1910	ADAR	AVDL	VA03	2	1	2	1	1	1	M001
1911	ADAR	AVDL	VA04	2	1	1	4	1	1	K004
1912	ADAR	AVDL	VA05	2	1	2	1	1	1	M001
1913	ADAR	AVDL	VA10	2	1	2	1	1	1	M001
1914	ADAR	AVDL	VA12	2	1	2	1	1	1	M001
1915	ADAR	AVDR	AVEL	2	1	1	1	1	2	L001
1916	ADAR	AVDR	AVER	2	1	3	4	1	1	J010
1917	ADAR	AVDR	AVG	2	1	1	4	1	1	K004
1918	ADAR	AVDR	AVHR	2	1	1	4	1	1	K004
1919	ADAR	AVDR	AVJL	2	1	1	1	1	2	L001
1920	ADAR	AVDR	AVJR	2	1	4	2	1	1	J011
1921	ADAR	AVDR	AVM	2	1	1	2	1	1	K001
1922	ADAR	AVDR	DA01	2	1	2	1	1	1	M001
1923	ADAR	AVDR	DA02	2	1	2	1	1	1	M001
1924	ADAR	AVDR	DA03	2	1	2	1	1	1	M001
1925	ADAR	AVDR	DA04	2	1	2	1	1	1	M001
1926	ADAR	AVDR	DA05	2	1	2	1	1	1	M001
1927	ADAR	AVDR	DA08	2	1	2	1	1	1	M001
1928	ADAR	AVDR	DB01	2	1	2	1	1	1	M001
1929	ADAR	AVDR	DB04	2	1	2	1	1	1	M001
1930	ADAR	AVDR	DVA	2	1	1	4	1	1	K004
1931	ADAR	AVDR	DVC	2	1	2	1	1	1	M001
1932	ADAR	AVDR	FLPL	2	1	1	2	1	1	K001
1933	ADAR	AVDR	FLPR	2	1	1	2	4	1	F011
1934	ADAR	AVDR	HSNR	2	1	1	4	1	1	K004
1935	ADAR	AVDR	LUAL	2	1	4	2	1	1	J011
1936	ADAR	AVDR	LUAR	2	1	1	2	1	1	K001
1937	ADAR	AVDR	OLQVL	2	1	1	2	1	1	K001
1938	ADAR	AVDR	PHAL	2	1	1	2	1	1	K001
1939	ADAR	AVDR	PHAR	2	1	1	2	1	1	K001
1940	ADAR	AVDR	PHBL	2	1	1	2	1	1	K001
1941	ADAR	AVDR	PHBR	2	1	1	2	1	1	K001
1942	ADAR	AVDR	PQR	2	1	4	2	1	1	J011
1943	ADAR	AVDR	PVCL	2	1	1	4	1	1	K004
1944	ADAR	AVDR	PVCR	2	1	2	4	1	1	J009
1945	ADAR	AVDR	PVDL	2	1	1	2	1	1	K001
1946	ADAR	AVDR	PVNL	2	1	1	4	1	1	K004
1947	ADAR	AVDR	PVNR	2	1	1	4	1	1	K004
1948	ADAR	AVDR	PVPL	2	1	1	4	1	1	K004
1949	ADAR	AVDR	PVR	2	1	1	1	4	4	I013
1950	ADAR	AVDR	PVWR	2	1	1	4	1	1	K004
1951	ADAR	AVDR	RIBL	2	1	1	2	1	1	K001
1952	ADAR	AVDR	RICL	2	1	1	1	4	1	M005
1953	ADAR	AVDR	RICR	2	1	1	1	4	1	M005
1954	ADAR	AVDR	RIFR	2	1	1	1	1	2	L001
1955	ADAR	AVDR	RIMR	2	1	1	1	4	2	I009
1956	ADAR	AVDR	RIPR	2	1	1	1	1	4	L004
1957	ADAR	AVDR	RIR	2	1	1	1	4	1	M005
1958	ADAR	AVDR	RIVR	2	1	1	1	1	4	L004
1959	ADAR	AVDR	RMGR	2	1	1	1	4	1	M005
1960	ADAR	AVDR	SABD	2	1	4	1	1	1	M007
1961	ADAR	AVDR	SABVL	2	1	4	1	1	1	M007
1962	ADAR	AVDR	SABVR	2	1	4	1	1	1	M007
1963	ADAR	AVDR	SMDVL	2	1	1	1	1	2	L001
1964	ADAR	AVDR	URAVR	2	1	1	1	4	1	M005
1965	ADAR	AVDR	URBR	2	1	1	1	4	1	M005
1966	ADAR	AVDR	URXL	2	1	1	4	1	1	K004
1967	ADAR	AVDR	URXR	2	1	1	1	4	4	I013
1968	ADAR	AVDR	URYDR	2	1	1	1	1	2	L001
1969	ADAR	AVDR	URYVL	2	1	1	2	1	1	K001
1970	ADAR	AVDR	URYVR	2	1	1	1	4	1	M005
1971	ADAR	AVDR	VA02	2	1	2	1	1	1	M001
1972	ADAR	AVDR	VA03	2	1	2	1	1	1	M001
1973	ADAR	AVDR	VA05	2	1	2	1	1	1	M001
1974	ADAR	AVDR	VA11	2	1	2	1	1	1	M001
1975	ADAR	AVEL	AVER	2	1	1	3	1	1	K002
1976	ADAR	AVEL	AVJL	2	1	1	3	1	2	F005
1977	ADAR	AVEL	AVKL	2	1	1	4	1	1	K004
1978	ADAR	AVEL	AVL	2	1	1	3	1	1	K002
1979	ADAR	AVEL	BAGL	2	1	1	2	1	1	K001
1980	ADAR	AVEL	BAGR	2	1	1	2	1	1	K001
1981	ADAR	AVEL	CEPDR	2	1	1	4	1	1	K004
1982	ADAR	AVEL	CEPVR	2	1	1	4	1	1	K004
1983	ADAR	AVEL	DA01	2	1	2	1	1	1	M001
1984	ADAR	AVEL	DA02	2	1	2	1	1	1	M001
1985	ADAR	AVEL	DA03	2	1	2	1	1	1	M001
1986	ADAR	AVEL	DB03	2	1	2	1	1	1	M001
1987	ADAR	AVEL	DVA	2	1	1	3	1	1	K002
1988	ADAR	AVEL	FLPR	2	1	1	2	4	1	F011
1989	ADAR	AVEL	IL1R	2	1	1	2	1	1	K001
1990	ADAR	AVEL	IL2L	2	1	1	3	1	1	K002
1991	ADAR	AVEL	OLLR	2	1	1	2	1	1	K001
1992	ADAR	AVEL	PVCL	2	1	2	3	1	1	J003
1993	ADAR	AVEL	PVCR	2	1	2	3	1	1	J003
1994	ADAR	AVEL	PVNR	2	1	1	3	1	1	K002
1995	ADAR	AVEL	PVR	2	1	1	1	4	4	I013
1996	ADAR	AVEL	PVT	2	1	2	1	1	1	M001
1997	ADAR	AVEL	RIBL	2	1	1	3	1	1	K002
1998	ADAR	AVEL	RIBR	2	1	1	3	1	1	K002
1999	ADAR	AVEL	RICL	2	1	1	1	4	1	M005
[truncated: 62,963 more rows]

## Sheet: 6_Partial motifs in the network
Triplet no.	Neuron A	Neuron B	Neuron C	Induced motif	Partial motif 1	Partial motif 2	Partial motif 3	Partial motif 4	Partial motif 5	Partial motif 6	Partial motif 7	Partial motif 8	Partial motif 9	Partial motif 10	Partial motif 11	Partial motif 12	Partial motif 13	Partial motif 14	Partial motif 15	Partial motif 16	Partial motif 17	Partial motif 18	Partial motif 19	Partial motif 20	Partial motif 21	Partial motif 22	Partial motif 23	Partial motif 24	Partial motif 25	Partial motif 26	Partial motif 27	Partial motif 28	Partial motif 29	Partial motif 30	Partial motif 31	Partial motif 32	Partial motif 33	Partial motif 34	Partial motif 35	Partial motif 36	Partial motif 37	Partial motif 38	Partial motif 39	Partial motif 40	Partial motif 41	Partial motif 42	Partial motif 43	Partial motif 44	Partial motif 45
1	ADAL	ADAR	AIBL	K001
2	ADAL	ADAR	AIBR	K001
3	ADAL	ADAR	AVAR	K001
4	ADAL	ADAR	AVBL	K001
5	ADAL	ADAR	AVBR	K001
6	ADAL	ADAR	AVDL	K001
7	ADAL	ADAR	AVDR	K001
8	ADAL	ADAR	AVEL	K001
9	ADAL	ADAR	FLPR	L006
10	ADAL	ADAR	RICL	I025	L006	M007
11	ADAL	ADAR	RICR	M007
12	ADAL	ADEL	ADER	I027	L006	M009
13	ADAL	ADEL	ADFL	K006
14	ADAL	ADEL	ADLL	J027	K006	M009
15	ADAL	ADEL	AIAL	J027	K006	M009
16	ADAL	ADEL	AIBL	M005
17	ADAL	ADEL	AIBR	M005
18	ADAL	ADEL	ALML	L006
19	ADAL	ADEL	ASHL	K006
20	ADAL	ADEL	AVAL	F013	K004	L006	M005
21	ADAL	ADEL	AVAR	F013	K004	L006	M005
22	ADAL	ADEL	AVBL	M005
23	ADAL	ADEL	AVBR	M005
24	ADAL	ADEL	AVDL	F013	K004	L006	M005
25	ADAL	ADEL	AVDR	M005
26	ADAL	ADEL	AVEL	F013	K004	L006	M005
27	ADAL	ADEL	AVHL	L006
28	ADAL	ADEL	AVJR	M005
29	ADAL	ADEL	AVL	L006
30	ADAL	ADEL	AWAL	K006
31	ADAL	ADEL	BDUL	G045	F027	F027	I027	I027	K006	L006	L006	M009	M009
32	ADAL	ADEL	CEPDL	L006
33	ADAL	ADEL	FLPL	I027	L006	M009
34	ADAL	ADEL	FLPR	K006
35	ADAL	ADEL	IL1L	L006
36	ADAL	ADEL	IL2L	I025	L006	M007
37	ADAL	ADEL	OLLL	L006
38	ADAL	ADEL	PVPL	J027	K006	M009
39	ADAL	ADEL	RIAL	L006
40	ADAL	ADEL	RICL	J025	K006	M005
41	ADAL	ADEL	RICR	M005
42	ADAL	ADEL	RID	M009
43	ADAL	ADEL	RIFL	L006
44	ADAL	ADEL	RIGL	L006
45	ADAL	ADEL	RIGR	L006
46	ADAL	ADEL	RIH	L006
47	ADAL	ADEL	RIML	M005
48	ADAL	ADEL	RIPL	M009
49	ADAL	ADEL	RIVL	L006
50	ADAL	ADEL	RIVR	L006
51	ADAL	ADEL	RMDL	I025	L006	M007
52	ADAL	ADEL	RMER	L006
53	ADAL	ADEL	RMGL	F027	K006	L006	M009
54	ADAL	ADEL	RMHL	L006
55	ADAL	ADEL	RMHR	L006
56	ADAL	ADEL	SAADR	L006
57	ADAL	ADEL	SIADR	L006
58	ADAL	ADEL	SIAVL	M007
59	ADAL	ADEL	SIBVR	L006
60	ADAL	ADEL	SMBDR	L006
61	ADAL	ADEL	SMBVL	L006
62	ADAL	ADEL	SMDVR	M005
63	ADAL	ADEL	URAVL	M005
64	ADAL	ADEL	URBL	F027	K006	L006	M009
65	ADAL	ADEL	URXL	J027	K006	M009
66	ADAL	ADEL	VB01	F027	K006	L006	M009
67	ADAL	ADER	AVAL	K004
68	ADAL	ADER	AVAR	K004
69	ADAL	ADER	AVDR	K004
70	ADAL	ADER	AVJR	K004
71	ADAL	ADER	FLPR	I027	L006	M009
72	ADAL	ADER	SMDVR	K004
73	ADAL	ADFL	ADLL	E045	F027	F027	J027	J027	K006	K006	L006	M009	M009
74	ADAL	ADFL	AFDL	L006
75	ADAL	ADFL	AIAL	B243	C081	C081	D011	E045	F027	F027	F027	G045	H045	I027	I027	I027	J027	J027	J027	K006	K006	L006	L006	M009	M009	M009	M009
76	ADAL	ADFL	AIBL	F012	K002	L005	M005
77	ADAL	ADFL	AIBR	F012	K002	L005	M005
78	ADAL	ADFL	AIZL	I024	L005	M009
79	ADAL	ADFL	ASHL	F027	K006	L006	M009
80	ADAL	ADFL	ASIL	M009
81	ADAL	ADFL	AUAL	I027	L006	M009
82	ADAL	ADFL	AVAL	M005
83	ADAL	ADFL	AVAR	M005
84	ADAL	ADFL	AVBL	M005
85	ADAL	ADFL	AVBR	M005
86	ADAL	ADFL	AVDL	M005
87	ADAL	ADFL	AVDR	M005
88	ADAL	ADFL	AVEL	M005
89	ADAL	ADFL	AVJR	M005
90	ADAL	ADFL	AWAL	K006
91	ADAL	ADFL	AWBL	I027	L006	M009
92	ADAL	ADFL	AWCR	L006
93	ADAL	ADFL	BDUL	K006
94	ADAL	ADFL	FLPR	K006
95	ADAL	ADFL	PVPL	J027	K006	M009
96	ADAL	ADFL	RIAL	L005
97	ADAL	ADFL	RIBL	L004
98	ADAL	ADFL	RICL	J025	K006	M005
99	ADAL	ADFL	RICR	M005
100	ADAL	ADFL	RID	M009
101	ADAL	ADFL	RIGL	I027	L006	M009
102	ADAL	ADFL	RIGR	L006
103	ADAL	ADFL	RIML	M005
104	ADAL	ADFL	RIPL	M009
105	ADAL	ADFL	RIR	I027	L006	M009
106	ADAL	ADFL	RIVL	L005
107	ADAL	ADFL	RMGL	K006
108	ADAL	ADFL	SMBDL	L005
109	ADAL	ADFL	SMBVL	L005
110	ADAL	ADFL	SMDVL	L006
111	ADAL	ADFL	SMDVR	M005
112	ADAL	ADFL	URAVL	M005
113	ADAL	ADFL	URBL	K006
114	ADAL	ADFL	URXL	B216	C081	C078	D011	E039	F025	F027	F026	G044	H039	I026	I027	I024	J021	J024	J027	K005	K006	L006	L005	M008	M009	M009	M009
115	ADAL	ADFL	VB01	K006
116	ADAL	ADLL	AIAL	A138	B243	B243	B243	B243	B243	B243	C081	C081	C081	C081	C081	C081	D011	D011	E045	E045	E045	F027	F027	F027	F027	F027	F027	G045	G045	G045	H045	H045	H045	I027	I027	I027	I027	I027	I027	J027	J027	J027	J027	J027	J027	K006	K006	K006	L006
117	ADAL	ADLL	AIBL	G025	F011	F011	I013	I013	K001	L004	L004	M005	M005
118	ADAL	ADLL	AIBR	I013	L004	M005
119	ADAL	ADLL	ALA	I027	L006	M009
120	ADAL	ADLL	ASEL	I027	L006	M009
121	ADAL	ADLL	ASER	H045	I027	I027	J027	J027	K006	L006	M009	M009
122	ADAL	ADLL	ASGL	I027	L006	M009
123	ADAL	ADLL	ASHL	B243	C081	C081	D011	E045	F027	F027	F027	G045	H045	I027	I027	I027	J027	J027	J027	K006	K006	L006	L006	M009	M009	M009	M009
124	ADAL	ADLL	AVAL	G025	F011	F011	I013	I013	K001	L004	L004	M005	M005
125	ADAL	ADLL	AVAR	G025	F011	F011	I013	I013	K001	L004	L004	M005	M005
126	ADAL	ADLL	AVBL	G025	F011	F011	I013	I013	K001	L004	L004	M005	M005
127	ADAL	ADLL	AVBR	I013	L004	M005
128	ADAL	ADLL	AVDL	G025	F011	F011	I013	I013	K001	L004	L004	M005	M005
129	ADAL	ADLL	AVDR	G025	F011	F011	I013	I013	K001	L004	L004	M005	M005
130	ADAL	ADLL	AVEL	I013	L004	M005
131	ADAL	ADLL	AVJL	I013	L004	M005
132	ADAL	ADLL	AVJR	G025	F011	F011	I013	I013	K001	L004	L004	M005	M005
133	ADAL	ADLL	AWAL	C081	D011	F027	I027	J027	K006	L006	M009	M009	M009
134	ADAL	ADLL	AWBL	I027	L006	M009
135	ADAL	ADLL	AWCL	I027	L006	M009
136	ADAL	ADLL	BDUL	J027	K006	M009
137	ADAL	ADLL	FLPR	J027	K006	M009
138	ADAL	ADLL	HSNL	J027	K006	M009
139	ADAL	ADLL	OLQVL	I027	L006	M009
140	ADAL	ADLL	PVPL	H045	I027	I027	J027	J027	K006	L006	M009	M009
141	ADAL	ADLL	RIAL	I013	L004	M005
142	ADAL	ADLL	RICL	H042	I021	I013	J025	J027	K006	L004	M009	M005
143	ADAL	ADLL	RICR	I013	L004	M005
144	ADAL	ADLL	RID	I027	L006	M009
145	ADAL	ADLL	RIGL	H042	I021	I013	J025	J027	K006	L004	M009	M005
146	ADAL	ADLL	RIML	I013	L004	M005
147	ADAL	ADLL	RIPL	G045	F027	F027	I027	I027	K006	L006	L006	M009	M009
148	ADAL	ADLL	RIR	I013	L004	M005
149	ADAL	ADLL	RMGL	E045	F027	F027	J027	J027	K006	K006	L006	M009	M009
150	ADAL	ADLL	SDQR	J027	K006	M009
151	ADAL	ADLL	SMBVL	I027	L006	M009
152	ADAL	ADLL	SMDVR	I013	L004	M005
153	ADAL	ADLL	URAVL	I013	L004	M005
154	ADAL	ADLL	URBL	J027	K006	M009
155	ADAL	ADLL	URXL	H045	I027	I027	J027	J027	K006	L006	M009	M009
156	ADAL	ADLL	VB01	J027	K006	M009
157	ADAL	ADLR	AIBR	J011	K001	M007
158	ADAL	ADLR	AVAR	K001
159	ADAL	ADLR	AVBL	K001
160	ADAL	ADLR	AVBR	K001
161	ADAL	ADLR	AVDL	K001
162	ADAL	ADLR	AVDR	K001
163	ADAL	ADLR	AVJR	K001
164	ADAL	ADLR	RICL	H025	I025	I025	J011	J011	K001	L006	M007	M007
165	ADAL	ADLR	RICR	K001
166	ADAL	AFDL	AIBL	K001
167	ADAL	AFDL	AWAL	L006
168	ADAL	AIAL	AIBL	G026	F019	F012	I013	I018	K002	L004	L005	M005	M006
169	ADAL	AIAL	AIBR	I013	L004	M005
170	ADAL	AIAL	AIML	H045	I027	I027	J027	J027	K006	L006	M009	M009
171	ADAL	AIAL	AINR	J027	K006	M009
172	ADAL	AIAL	AIZL	H044	I024	I018	J026	J027	K006	L005	M009	M006
173	ADAL	AIAL	ASEL	H045	I027	I027	J027	J027	K006	L006	M009	M009
174	ADAL	AIAL	ASER	H045	I027	I027	J027	J027	K006	L006	M009	M009
175	ADAL	AIAL	ASGL	H045	I027	I027	J027	J027	K006	L006	M009	M009
176	ADAL	AIAL	ASHL	B243	C081	C081	D011	E045	F027	F027	F027	G045	H045	I027	I027	I027	J027	J027	J027	K006	K006	L006	L006	M009	M009	M009	M009
177	ADAL	AIAL	ASIL	J027	K006	M009
178	ADAL	AIAL	ASIR	J027	K006	M009
179	ADAL	AIAL	ASJL	I027	L006	M009
180	ADAL	AIAL	ASKL	H045	I027	I027	J027	J027	K006	L006	M009	M009
181	ADAL	AIAL	ASKR	J027	K006	M009
182	ADAL	AIAL	AVAL	I013	L004	M005
183	ADAL	AIAL	AVAR	I013	L004	M005
184	ADAL	AIAL	AVBL	I013	L004	M005
185	ADAL	AIAL	AVBR	I013	L004	M005
186	ADAL	AIAL	AVDL	I013	L004	M005
187	ADAL	AIAL	AVDR	I013	L004	M005
188	ADAL	AIAL	AVEL	I013	L004	M005
189	ADAL	AIAL	AVFR	J027	K006	M009
190	ADAL	AIAL	AVJR	I013	L004	M005
191	ADAL	AIAL	AWAL	J027	K006	M009
192	ADAL	AIAL	AWBL	J027	K006	M009
193	ADAL	AIAL	AWCL	H045	I027	I027	J027	J027	K006	L006	M009	M009
194	ADAL	AIAL	AWCR	H045	I027	I027	J027	J027	K006	L006	M009	M009
195	ADAL	AIAL	BDUL	J027	K006	M009
196	ADAL	AIAL	FLPR	J027	K006	M009
197	ADAL	AIAL	HSNL	J027	K006	M009
198	ADAL	AIAL	HSNR	J027	K006	M009
199	ADAL	AIAL	PVPL	H045	I027	I027	J027	J027	K006	L006	M009	M009
200	ADAL	AIAL	PVQL	H042	I021	I013	J025	J027	K006	L004	M009	M005
201	ADAL	AIAL	PVQR	J027	K006	M009
202	ADAL	AIAL	RICL	H042	I021	I013	J025	J027	K006	L004	M009	M005
203	ADAL	AIAL	RICR	I013	L004	M005
204	ADAL	AIAL	RID	I027	L006	M009
205	ADAL	AIAL	RIFL	I027	L006	M009
206	ADAL	AIAL	RIML	I013	L004	M005
207	ADAL	AIAL	RIPL	I027	L006	M009
208	ADAL	AIAL	RIR	I027	L006	M009
209	ADAL	AIAL	RMGL	C081	D011	F027	I027	J027	K006	L006	M009	M009	M009
210	ADAL	AIAL	SMDVR	I013	L004	M005
211	ADAL	AIAL	URAVL	I013	L004	M005
212	ADAL	AIAL	URBL	J027	K006	M009
213	ADAL	AIAL	URXL	H045	I027	I027	J027	J027	K006	L006	M009	M009
214	ADAL	AIAL	VB01	J027	K006	M009
215	ADAL	AIAR	AIBR	J012	K002	M007
216	ADAL	AIBL	AIBR	L001
217	ADAL	AIBL	AINR	K002
218	ADAL	AIBL	AIYL	K002
219	ADAL	AIBL	AIZL	K001
220	ADAL	AIBL	AIZR	J011	K001	M007
221	ADAL	AIBL	ASEL	K001
222	ADAL	AIBL	ASER	K001
223	ADAL	AIBL	ASGL	K001
224	ADAL	AIBL	ASHL	C029	D008	F011	I021	J011	K001	L004	M007	M005	M009
225	ADAL	AIBL	ASHR	M007
226	ADAL	AIBL	ASIL	K004
227	ADAL	AIBL	ASKL	K001
228	ADAL	AIBL	AVAL	F001	K001	L001	M001
229	ADAL	AIBL	AVAR	L001
230	ADAL	AIBL	AVBL	F001	K001	L001	M001
231	ADAL	AIBL	AVBR	L001
232	ADAL	AIBL	AVDL	L001
233	ADAL	AIBL	AVDR	L001
234	ADAL	AIBL	AVEL	F001	K001	L001	M001
235	ADAL	AIBL	AVJR	L001
236	ADAL	AIBL	AWAL	M005
237	ADAL	AIBL	AWCL	K001
238	ADAL	AIBL	AWCR	K001
239	ADAL	AIBL	BAGL	K001
240	ADAL	AIBL	BDUL	M005
241	ADAL	AIBL	DVC	K001
242	ADAL	AIBL	FLPL	J001	M001	K001
243	ADAL	AIBL	FLPR	M005
244	ADAL	AIBL	HSNR	K002
245	ADAL	AIBL	IL2DR	M007
246	ADAL	AIBL	PVPL	I013	L004	M005
247	ADAL	AIBL	PVT	K004
248	ADAL	AIBL	RIBR	J003	K002	M001
249	ADAL	AIBL	RICL	I009	L001	M005
250	ADAL	AIBL	RICR	F014	K004	L001	M007
251	ADAL	AIBL	RID	L004
252	ADAL	AIBL	RIFL	M001
253	ADAL	AIBL	RIGR	J001	M001	K001
254	ADAL	AIBL	RIML	E001	F001	F001	J001	J001	K001	K001	L001	M001	M001
255	ADAL	AIBL	RIMR	J001	M001	K001
256	ADAL	AIBL	RIPL	L004
257	ADAL	AIBL	RMFR	M001
258	ADAL	AIBL	RMGL	M005
259	ADAL	AIBL	SAADL	J003	K002	M001
260	ADAL	AIBL	SAADR	J003	K002	M001
261	ADAL	AIBL	SAAVL	J003	K002	M001
262	ADAL	AIBL	SDQR	K002
263	ADAL	AIBL	SIADR	M007
264	ADAL	AIBL	SIAVR	M007
265	ADAL	AIBL	SIBDR	M001
266	ADAL	AIBL	SMDDR	M001
267	ADAL	AIBL	SMDVR	F001	K001	L001	M001
268	ADAL	AIBL	URAVL	L001
269	ADAL	AIBL	URBL	M005
270	ADAL	AIBL	URXL	I013	L004	M005
271	ADAL	AIBL	VB01	M005
272	ADAL	AIBR	AIYR	M002
273	ADAL	AIBR	AIZL	K001
274	ADAL	AIBR	AIZR	K001
275	ADAL	AIBR	AQR	M007
276	ADAL	AIBR	ASEL	K001
277	ADAL	AIBR	ASER	K001
278	ADAL	AIBR	ASGR	K001
279	ADAL	AIBR	ASHL	M005
280	ADAL	AIBR	ASHR	K001
281	ADAL	AIBR	ASIR	K004
282	ADAL	AIBR	ASKR	K001
283	ADAL	AIBR	AUAL	J001	M001	K001
284	ADAL	AIBR	AVAL	L001
285	ADAL	AIBR	AVAR	F001	K001	L001	M001
286	ADAL	AIBR	AVBL	L001
287	ADAL	AIBR	AVBR	E007	F001	F005	J005	J003	K001	K002	L001	M001	M002
288	ADAL	AIBR	AVDL	L001
289	ADAL	AIBR	AVDR	L001
290	ADAL	AIBR	AVEL	F001	K001	L001	M001
291	ADAL	AIBR	AVJR	L001
292	ADAL	AIBR	AWAL	M005
293	ADAL	AIBR	AWBL	K002
294	ADAL	AIBR	AWCL	K001
295	ADAL	AIBR	AWCR	J011	K001	M007
296	ADAL	AIBR	BDUL	M005
297	ADAL	AIBR	DVA	M001
298	ADAL	AIBR	DVC	K001
299	ADAL	AIBR	FLPL	K001
300	ADAL	AIBR	FLPR	M005
301	ADAL	AIBR	PVPL	I013	L004	M005
302	ADAL	AIBR	PVT	K004
303	ADAL	AIBR	RIAL	M001
304	ADAL	AIBR	RIBL	J003	K002	M001
305	ADAL	AIBR	RICL	I009	L001	M005
306	ADAL	AIBR	RICR	E011	F001	F014	J011	J009	K001	K004	L001	M001	M007
307	ADAL	AIBR	RID	L004
308	ADAL	AIBR	RIGL	J001	M001	K001
309	ADAL	AIBR	RIML	E001	F001	F001	J001	J001	K001	K001	L001	M001	M001
310	ADAL	AIBR	RIMR	M001
311	ADAL	AIBR	RIPL	L004
312	ADAL	AIBR	RMFL	M001
313	ADAL	AIBR	RMGL	F013	K004	L006	M005
314	ADAL	AIBR	RMHR	K002
315	ADAL	AIBR	SAADL	M001
316	ADAL	AIBR	SAADR	J003	K002	M001
317	ADAL	AIBR	SAAVR	J003	K002	M001
318	ADAL	AIBR	SDQL	K002
319	ADAL	AIBR	SIADL	M007
320	ADAL	AIBR	SIBVR	M001
321	ADAL	AIBR	SMDDL	M001
322	ADAL	AIBR	SMDVL	M001
323	ADAL	AIBR	SMDVR	F005	K002	L001	M002
324	ADAL	AIBR	URAVL	L001
325	ADAL	AIBR	URBL	M005
326	ADAL	AIBR	URXL	I013	L004	M005
327	ADAL	AIBR	VB01	C030	D005	F012	I022	J003	K002	L005	M001	M005	M007
328	ADAL	AIML	AVDL	K001
329	ADAL	AIML	RID	K004
330	ADAL	AIML	RMGL	I025	L006	M007
331	ADAL	AIML	URXL	H039	I026	I027	J024	J021	K005	L006	M008	M009
332	ADAL	AIMR	AVAR	K001
333	ADAL	AIMR	AVDR	K001
334	ADAL	AIMR	AVJR	K001
335	ADAL	AINL	RID	K004
336	ADAL	AINR	RID	K004
337	ADAL	AINR	URXL	J021	K005	M008
338	ADAL	AIYL	AWAL	I027	L006	M009
339	ADAL	AIZL	ASHL	L006
340	ADAL	AIZL	AVEL	K001
341	ADAL	AIZL	AWAL	L006
342	ADAL	AIZL	RICR	J011	K001	M007
343	ADAL	AIZL	RIML	K001
344	ADAL	AIZL	URXL	I018	L005	M006
345	ADAL	AIZR	AVEL	K001
346	ADAL	ALA	AVAR	K002
347	ADAL	ALA	AVDR	J001	M001	K001
348	ADAL	ALA	AVEL	K002
349	ADAL	ALML	AVDR	K001
350	ADAL	ALML	AVEL	J001	M001	K001
351	ADAL	ALML	AVJR	M002
352	ADAL	ALML	BDUL	I025	L006	M007
353	ADAL	ALML	RICL	J011	K001	M007
354	ADAL	ALML	RICR	K001
355	ADAL	ALML	RMGL	M007
356	ADAL	ALNL	RMGL	M009
357	ADAL	ALNR	AVAL	K001
358	ADAL	ALNR	RIML	K001
359	ADAL	AQR	AVAL	K001
360	ADAL	AQR	AVAR	K001
361	ADAL	AQR	AVBL	K001
362	ADAL	AQR	AVBR	K001
363	ADAL	AQR	AVDL	K001
364	ADAL	AQR	AVDR	K001
365	ADAL	AQR	PVPL	H045	I027	I027	J027	J027	K006	L006	M009	M009
366	ADAL	AQR	URXL	J027	K006	M009
367	ADAL	AS01	AVAR	M001
368	ADAL	AS01	AVBR	M001
369	ADAL	AS01	AVEL	M001
370	ADAL	AS02	AVAL	M001
371	ADAL	AS02	AVAR	M001
372	ADAL	AS02	RID	K004
373	ADAL	AS03	AVBR	M001
374	ADAL	AS04	AVAL	M001
375	ADAL	AS04	AVAR	M001
376	ADAL	AS04	AVBL	M001
377	ADAL	AS04	AVBR	M001
378	ADAL	AS04	AVDL	M001
379	ADAL	AS05	AVAL	M001
380	ADAL	AS05	AVAR	M001
381	ADAL	AS05	AVBL	M001
382	ADAL	AS06	AVAR	M001
383	ADAL	AS07	AVAL	M001
384	ADAL	AS07	AVAR	M001
385	ADAL	AS08	AVAL	M001
386	ADAL	AS08	AVAR	M001
387	ADAL	AS09	AVAL	M001
388	ADAL	AS09	AVAR	M001
389	ADAL	AS10	AVAL	M001
390	ADAL	AS10	AVBL	M001
391	ADAL	AS10	AVBR	M001
392	ADAL	AS10	AVDL	M001
393	ADAL	AS10	AVDR	M001
394	ADAL	AS11	AVAL	M001
395	ADAL	AS11	AVAR	M001
396	ADAL	AS11	AVDL	M001
397	ADAL	AS11	AVDR	M001
398	ADAL	ASEL	AWAL	L006
399	ADAL	ASGL	AWAL	L006
400	ADAL	ASHL	ASKL	L006
401	ADAL	ASHL	AVAL	F011	K001	L004	M005
402	ADAL	ASHL	AVAR	F011	K001	L004	M005
403	ADAL	ASHL	AVBL	F011	K001	L004	M005
404	ADAL	ASHL	AVBR	M005
405	ADAL	ASHL	AVDL	F011	K001	L004	M005
406	ADAL	ASHL	AVDR	F011	K001	L004	M005
407	ADAL	ASHL	AVEL	M005
408	ADAL	ASHL	AVFL	L006
409	ADAL	ASHL	AVHR	L004
410	ADAL	ASHL	AVJR	M005
411	ADAL	ASHL	AWAL	F027	K006	L006	M009
412	ADAL	ASHL	AWBL	M009
413	ADAL	ASHL	BDUL	K006
414	ADAL	ASHL	FLPR	K006
415	ADAL	ASHL	HSNL	I021	L004	M009
416	ADAL	ASHL	HSNR	M009
417	ADAL	ASHL	PVPL	J027	K006	M009
418	ADAL	ASHL	RIAL	L004
419	ADAL	ASHL	RICL	J025	K006	M005
420	ADAL	ASHL	RICR	M005
421	ADAL	ASHL	RID	M009
422	ADAL	ASHL	RIML	F011	K001	L004	M005
423	ADAL	ASHL	RIPL	F027	K006	L006	M009
424	ADAL	ASHL	RIR	I021	L004	M009
425	ADAL	ASHL	RMGL	F027	K006	L006	M009
426	ADAL	ASHL	SMDVR	M005
427	ADAL	ASHL	URAVL	M005
428	ADAL	ASHL	URBL	K006
429	ADAL	ASHL	URXL	B243	C081	C081	D011	E045	F027	F027	F027	G045	H045	I027	I027	I027	J027	J027	J027	K006	K006	L006	L006	M009	M009	M009	M009
430	ADAL	ASHL	VB01	K006
431	ADAL	ASHR	AVAR	K001
432	ADAL	ASHR	AVBR	K001
433	ADAL	ASHR	AVDL	K001
434	ADAL	ASHR	AVDR	K001
435	ADAL	ASIL	URXL	I027	L006	M009
436	ADAL	AUAL	AVAL	K001
437	ADAL	AUAL	AVDR	K001
438	ADAL	AUAL	AVEL	K001
439	ADAL	AUAL	URXL	H045	I027	I027	J027	J027	K006	L006	M009	M009
440	ADAL	AUAR	AVAR	K001
441	ADAL	AVAL	AVAR	E001	F001	F001	J001	J001	K001	K001	L001	M001	M001
442	ADAL	AVAL	AVBL	E007	F001	F005	J005	J003	K001	K002	L001	M001	M002
443	ADAL	AVAL	AVBR	F001	K001	L001	M001
444	ADAL	AVAL	AVDL	E001	F001	F001	J001	J001	K001	K001	L001	M001	M001
445	ADAL	AVAL	AVDR	E001	F001	F001	J001	J001	K001	K001	L001	M001	M001
446	ADAL	AVAL	AVEL	E007	F001	F005	J005	J003	K001	K002	L001	M001	M002
447	ADAL	AVAL	AVER	J005	K001	M002
448	ADAL	AVAL	AVFR	K002
449	ADAL	AVAL	AVG	K001
450	ADAL	AVAL	AVHR	K004
451	ADAL	AVAL	AVJR	F005	K002	L001	M002
452	ADAL	AVAL	AWAL	M005
453	ADAL	AVAL	AWCL	K001
454	ADAL	AVAL	BAGR	K001
455	ADAL	AVAL	BDUL	M005
456	ADAL	AVAL	BDUR	K004
457	ADAL	AVAL	DA01	M001
458	ADAL	AVAL	DA02	M001
459	ADAL	AVAL	DA03	M001
460	ADAL	AVAL	DA04	M001
461	ADAL	AVAL	DA05	M001
462	ADAL	AVAL	DA07	M001
463	ADAL	AVAL	DA08	M001
464	ADAL	AVAL	DA09	M001
465	ADAL	AVAL	DB07	M001
466	ADAL	AVAL	DVA	K001
467	ADAL	AVAL	DVC	K001
468	ADAL	AVAL	FLPL	K001
469	ADAL	AVAL	FLPR	F011	K001	L004	M005
470	ADAL	AVAL	IL2VR	K001
471	ADAL	AVAL	LUAL	J005	K001	M002
472	ADAL	AVAL	LUAR	J005	K001	M002
473	ADAL	AVAL	OLQVL	K001
474	ADAL	AVAL	PHBL	K001
475	ADAL	AVAL	PHBR	K001
476	ADAL	AVAL	PHCL	K001
477	ADAL	AVAL	PQR	K001
478	ADAL	AVAL	PVCL	J005	K001	M002
479	ADAL	AVAL	PVCR	J005	K001	M002
480	ADAL	AVAL	PVDL	K001
481	ADAL	AVAL	PVDR	K001
482	ADAL	AVAL	PVNL	J001	M001	K001
483	ADAL	AVAL	PVNR	K001
484	ADAL	AVAL	PVPL	G025	F011	F011	I013	I013	K001	L004	L004	M005	M005
485	ADAL	AVAL	PVPR	K001
486	ADAL	AVAL	RIAL	J005	K001	M002
487	ADAL	AVAL	RIBL	K001
488	ADAL	AVAL	RICL	G015	F014	F013	I009	I025	K004	L001	L006	M005	M007
489	ADAL	AVAL	RICR	F014	K004	L001	M007
490	ADAL	AVAL	RID	L004
491	ADAL	AVAL	RIML	F001	K001	L001	M001
492	ADAL	AVAL	RIMR	K001
493	ADAL	AVAL	RIPL	L004
494	ADAL	AVAL	RMGL	F013	K004	L006	M005
495	ADAL	AVAL	RMGR	K004
496	ADAL	AVAL	SAADL	K001
497	ADAL	AVAL	SAADR	K001
498	ADAL	AVAL	SAAVL	K001
499	ADAL	AVAL	SABVL	M002
500	ADAL	AVAL	SDQL	K001
501	ADAL	AVAL	SDQR	K001
502	ADAL	AVAL	SIADR	K001
503	ADAL	AVAL	SMBDR	K001
504	ADAL	AVAL	SMDVR	L001
505	ADAL	AVAL	URAVL	L001
506	ADAL	AVAL	URBL	M005
507	ADAL	AVAL	URXL	G025	F011	F011	I013	I013	K001	L004	L004	M005	M005
508	ADAL	AVAL	URYVR	K001
509	ADAL	AVAL	VA01	M002
510	ADAL	AVAL	VA02	J005	K001	M002
511	ADAL	AVAL	VA03	M002
512	ADAL	AVAL	VA04	M002
513	ADAL	AVAL	VA05	M002
514	ADAL	AVAL	VA06	M002
515	ADAL	AVAL	VA07	M002
516	ADAL	AVAL	VA08	M002
517	ADAL	AVAL	VA09	M002
518	ADAL	AVAL	VA10	M002
519	ADAL	AVAL	VA11	M002
520	ADAL	AVAL	VA12	J005	K001	M002
521	ADAL	AVAL	VB01	M005
522	ADAL	AVAL	VD06	K002
523	ADAL	AVAR	AVBL	E007	F001	F005	J005	J003	K001	K002	L001	M001	M002
524	ADAL	AVAR	AVBR	E007	F001	F005	J005	J003	K001	K002	L001	M001	M002
525	ADAL	AVAR	AVDL	E001	F001	F001	J001	J001	K001	K001	L001	M001	M001
526	ADAL	AVAR	AVDR	E001	F001	F001	J001	J001	K001	K001	L001	M001	M001
527	ADAL	AVAR	AVEL	F001	K001	L001	M001
528	ADAL	AVAR	AVER	J005	K001	M002
529	ADAL	AVAR	AVG	K001
530	ADAL	AVAR	AVHL	K004
531	ADAL	AVAR	AVJL	K002
532	ADAL	AVAR	AVJR	F005	K002	L001	M002
533	ADAL	AVAR	AWAL	M005
534	ADAL	AVAR	BAGL	K001
535	ADAL	AVAR	BDUL	M005
536	ADAL	AVAR	DA01	M001
537	ADAL	AVAR	DA02	M001
538	ADAL	AVAR	DA03	M001
539	ADAL	AVAR	DA04	M001
540	ADAL	AVAR	DA05	M001
541	ADAL	AVAR	DA06	M001
542	ADAL	AVAR	DA07	M001
543	ADAL	AVAR	DA08	M001
544	ADAL	AVAR	DA09	M001
545	ADAL	AVAR	DB02	M001
546	ADAL	AVAR	DB03	M001
547	ADAL	AVAR	DVA	K001
548	ADAL	AVAR	DVC	K001
549	ADAL	AVAR	FLPL	K001
550	ADAL	AVAR	FLPR	F011	K001	L004	M005
551	ADAL	AVAR	LUAL	J005	K001	M002
552	ADAL	AVAR	LUAR	J005	K001	M002
553	ADAL	AVAR	PHBL	K001
554	ADAL	AVAR	PHBR	K001
555	ADAL	AVAR	PQR	K001
556	ADAL	AVAR	PVCL	J005	K001	M002
557	ADAL	AVAR	PVCR	J005	K001	M002
558	ADAL	AVAR	PVDL	K001
559	ADAL	AVAR	PVDR	K001
560	ADAL	AVAR	PVPL	G025	F011	F011	I013	I013	K001	L004	L004	M005	M005
561	ADAL	AVAR	PVPR	K001
562	ADAL	AVAR	PVWR	K004
563	ADAL	AVAR	RIAR	K001
564	ADAL	AVAR	RIBR	K001
565	ADAL	AVAR	RICL	G015	F014	F013	I009	I025	K004	L001	L006	M005	M007
566	ADAL	AVAR	RICR	F014	K004	L001	M007
567	ADAL	AVAR	RID	L004
568	ADAL	AVAR	RIGL	M007
569	ADAL	AVAR	RIML	F001	K001	L001	M001
570	ADAL	AVAR	RIPL	L004
571	ADAL	AVAR	RMDVR	K001
572	ADAL	AVAR	RMGL	M005
573	ADAL	AVAR	RMHL	K001
574	ADAL	AVAR	SAADR	K001
575	ADAL	AVAR	SAAVR	J005	K001	M002
576	ADAL	AVAR	SABVR	M002
577	ADAL	AVAR	SDQL	K001
578	ADAL	AVAR	SMDVR	E007	F001	F005	J005	J003	K001	K002	L001	M001	M002
579	ADAL	AVAR	URAVL	L001
580	ADAL	AVAR	URBL	M005
581	ADAL	AVAR	URXL	I013	L004	M005
582	ADAL	AVAR	URXR	K001
583	ADAL	AVAR	VA02	M002
584	ADAL	AVAR	VA03	M002
585	ADAL	AVAR	VA04	J005	K001	M002
586	ADAL	AVAR	VA05	M002
587	ADAL	AVAR	VA06	J005	K001	M002
588	ADAL	AVAR	VA07	M002
589	ADAL	AVAR	VA08	M002
590	ADAL	AVAR	VA09	M002
591	ADAL	AVAR	VA10	M002
592	ADAL	AVAR	VA11	M002
593	ADAL	AVAR	VB01	M005
594	ADAL	AVAR	VD05	K002
595	ADAL	AVAR	VD11	K002
596	ADAL	AVAR	VD13	K002
597	ADAL	AVBL	AVBR	E004	F005	F005	J007	J007	K002	K002	L001	M002	M002
598	ADAL	AVBL	AVDL	L001
599	ADAL	AVBL	AVDR	E001	F001	F001	J001	J001	K001	K001	L001	M001	M001
600	ADAL	AVBL	AVEL	L001
601	ADAL	AVBL	AVER	M002
602	ADAL	AVBL	AVFL	K002
603	ADAL	AVBL	AVFR	K002
604	ADAL	AVBL	AVG	K001
605	ADAL	AVBL	AVHL	K004
606	ADAL	AVBL	AVHR	K004
607	ADAL	AVBL	AVJL	K002
608	ADAL	AVBL	AVJR	E012	F005	F014	J012	J010	K002	K004	L001	M002	M007
609	ADAL	AVBL	AVKL	K004
610	ADAL	AVBL	AVL	M007
611	ADAL	AVBL	AVM	K001
612	ADAL	AVBL	AWAL	M005
613	ADAL	AVBL	AWBL	K001
614	ADAL	AVBL	BDUL	M005
615	ADAL	AVBL	DA05	M001
616	ADAL	AVBL	DA07	M001
617	ADAL	AVBL	DVA	J005	K001	M002
618	ADAL	AVBL	DVC	K001
619	ADAL	AVBL	FLPL	K001
620	ADAL	AVBL	FLPR	F011	K001	L004	M005
621	ADAL	AVBL	PVCL	K001
622	ADAL	AVBL	PVCR	J005	K001	M002
623	ADAL	AVBL	PVNR	M001
624	ADAL	AVBL	PVPL	G025	F011	F011	I013	I013	K001	L004	L004	M005	M005
625	ADAL	AVBL	PVPR	J011	K001	M007
626	ADAL	AVBL	PVR	K001
627	ADAL	AVBL	RIBR	K002
628	ADAL	AVBL	RICL	I009	L001	M005
629	ADAL	AVBL	RICR	L001
630	ADAL	AVBL	RID	L004
631	ADAL	AVBL	RIFL	K001
632	ADAL	AVBL	RIFR	K001
633	ADAL	AVBL	RIML	F001	K001	L001	M001
634	ADAL	AVBL	RIMR	K001
635	ADAL	AVBL	RIPL	L004
636	ADAL	AVBL	RMGL	M005
637	ADAL	AVBL	RMGR	K004
638	ADAL	AVBL	SAAVR	K001
639	ADAL	AVBL	SDQL	J011	K001	M007
640	ADAL	AVBL	SDQR	K001
641	ADAL	AVBL	SMDVR	L001
642	ADAL	AVBL	URAVL	L001
643	ADAL	AVBL	URBL	F011	K001	L004	M005
644	ADAL	AVBL	URXL	G025	F011	F011	I013	I013	K001	L004	L004	M005	M005
645	ADAL	AVBL	URXR	K001
646	ADAL	AVBL	URYDR	K001
647	ADAL	AVBL	URYVR	K001
648	ADAL	AVBL	VA02	M002
649	ADAL	AVBL	VA10	M002
650	ADAL	AVBL	VB01	M005
651	ADAL	AVBL	VB02	M001
652	ADAL	AVBL	VC03	J005	K001	M002
653	ADAL	AVBR	AVDL	F001	K001	L001	M001
654	ADAL	AVBR	AVDR	L001
655	ADAL	AVBR	AVEL	L001
656	ADAL	AVBR	AVER	M002
657	ADAL	AVBR	AVFL	K002
658	ADAL	AVBR	AVFR	K002
659	ADAL	AVBR	AVG	K001
660	ADAL	AVBR	AVHL	K004
661	ADAL	AVBR	AVHR	K004
662	ADAL	AVBR	AVJL	J012	K002	M007
663	ADAL	AVBR	AVJR	F005	K002	L001	M002
664	ADAL	AVBR	AVM	K001
665	ADAL	AVBR	AWAL	M005
666	ADAL	AVBR	AWBR	K001
667	ADAL	AVBR	BDUL	M005
668	ADAL	AVBR	BDUR	K004
669	ADAL	AVBR	DA03	M001
670	ADAL	AVBR	DA04	M001
671	ADAL	AVBR	DA07	M001
672	ADAL	AVBR	DB04	M001
673	ADAL	AVBR	DVA	K001
674	ADAL	AVBR	FLPL	K001
675	ADAL	AVBR	FLPR	F011	K001	L004	M005
676	ADAL	AVBR	HSNR	J005	K001	M002
677	ADAL	AVBR	IL2DL	K001
678	ADAL	AVBR	PVCL	K001
679	ADAL	AVBR	PVCR	K001
680	ADAL	AVBR	PVNL	K001
681	ADAL	AVBR	PVNR	K001
682	ADAL	AVBR	PVPL	G025	F011	F011	I013	I013	K001	L004	L004	M005	M005
683	ADAL	AVBR	PVPR	K001
684	ADAL	AVBR	PVQR	K001
685	ADAL	AVBR	PVR	K001
686	ADAL	AVBR	RIBL	K002
687	ADAL	AVBR	RICL	I009	L001	M005
688	ADAL	AVBR	RICR	L001
689	ADAL	AVBR	RID	L004
690	ADAL	AVBR	RIFL	K001
691	ADAL	AVBR	RIFR	K001
692	ADAL	AVBR	RIML	F001	K001	L001	M001
693	ADAL	AVBR	RIMR	K001
694	ADAL	AVBR	RIPL	L004
695	ADAL	AVBR	RIPR	K004
696	ADAL	AVBR	RMGL	F013	K004	L006	M005
697	ADAL	AVBR	RMGR	K004
698	ADAL	AVBR	SAADL	K001
699	ADAL	AVBR	SDQL	K001
700	ADAL	AVBR	SDQR	K001
701	ADAL	AVBR	SMBVL	K001
702	ADAL	AVBR	SMDVR	L001
703	ADAL	AVBR	URAVL	L001
704	ADAL	AVBR	URBL	M005
705	ADAL	AVBR	URBR	K001
706	ADAL	AVBR	URXL	I013	L004	M005
707	ADAL	AVBR	URXR	K001
708	ADAL	AVBR	URYVL	K001
709	ADAL	AVBR	VA03	M002
710	ADAL	AVBR	VA04	M002
711	ADAL	AVBR	VB01	M005
712	ADAL	AVBR	VC04	K001
713	ADAL	AVBR	VD03	M001
714	ADAL	AVDL	AVDR	E013	F014	F014	J013	J013	K004	K004	L001	M007	M007
715	ADAL	AVDL	AVEL	E012	F005	F014	J012	J010	K002	K004	L001	M002	M007
716	ADAL	AVDL	AVER	K004
717	ADAL	AVDL	AVG	K004
718	ADAL	AVDL	AVHL	K004
719	ADAL	AVDL	AVJL	J011	K001	M007
720	ADAL	AVDL	AVJR	F001	K001	L001	M001
721	ADAL	AVDL	AVM	K001
722	ADAL	AVDL	AWAL	M005
723	ADAL	AVDL	BDUL	M005
724	ADAL	AVDL	DA01	M001
725	ADAL	AVDL	DA02	M001
726	ADAL	AVDL	DA03	M001
727	ADAL	AVDL	DA04	M001
728	ADAL	AVDL	DA05	M001
729	ADAL	AVDL	DA08	M001
730	ADAL	AVDL	DVC	M001
731	ADAL	AVDL	FLPL	K001
732	ADAL	AVDL	FLPR	F011	K001	L004	M005
733	ADAL	AVDL	LUAL	J011	K001	M007
734	ADAL	AVDL	LUAR	K001
735	ADAL	AVDL	PHBL	K001
736	ADAL	AVDL	PHBR	K001
737	ADAL	AVDL	PQR	K001
738	ADAL	AVDL	PVCL	J009	K004	M001
739	ADAL	AVDL	PVCR	K004
740	ADAL	AVDL	PVDL	K001
741	ADAL	AVDL	PVDR	K001
742	ADAL	AVDL	PVNL	K004
743	ADAL	AVDL	PVNR	K004
744	ADAL	AVDL	PVPL	I013	L004	M005
745	ADAL	AVDL	RICL	I009	L001	M005
746	ADAL	AVDL	RICR	L001
747	ADAL	AVDL	RID	L004
748	ADAL	AVDL	RIGR	K001
749	ADAL	AVDL	RIML	L001
750	ADAL	AVDL	RIPL	L004
751	ADAL	AVDL	RMGL	M005
752	ADAL	AVDL	RMGR	K004
753	ADAL	AVDL	SABD	M007
754	ADAL	AVDL	SABVL	M007
755	ADAL	AVDL	SABVR	M007
756	ADAL	AVDL	SDQL	K004
757	ADAL	AVDL	SMDVR	L001
758	ADAL	AVDL	URAVL	L001
759	ADAL	AVDL	URBL	M005
760	ADAL	AVDL	URBR	K004
761	ADAL	AVDL	URXL	I013	L004	M005
762	ADAL	AVDL	VA03	M001
763	ADAL	AVDL	VA04	K004
764	ADAL	AVDL	VA05	M001
765	ADAL	AVDL	VA10	M001
766	ADAL	AVDL	VA12	M001
767	ADAL	AVDL	VB01	M005
768	ADAL	AVDR	AVEL	L001
769	ADAL	AVDR	AVER	J010	K004	M002
770	ADAL	AVDR	AVG	K004
771	ADAL	AVDR	AVHR	K004
772	ADAL	AVDR	AVJR	E011	F001	F014	J011	J009	K001	K004	L001	M001	M007
773	ADAL	AVDR	AVM	K001
774	ADAL	AVDR	AWAL	M005
775	ADAL	AVDR	BDUL	M005
776	ADAL	AVDR	DA01	M001
777	ADAL	AVDR	DA02	M001
778	ADAL	AVDR	DA03	M001
779	ADAL	AVDR	DA04	M001
780	ADAL	AVDR	DA05	M001
781	ADAL	AVDR	DA08	M001
782	ADAL	AVDR	DB01	M001
783	ADAL	AVDR	DB04	M001
784	ADAL	AVDR	DVA	K004
785	ADAL	AVDR	DVC	M001
786	ADAL	AVDR	FLPL	K001
787	ADAL	AVDR	FLPR	F011	K001	L004	M005
788	ADAL	AVDR	HSNR	K004
789	ADAL	AVDR	LUAL	J011	K001	M007
790	ADAL	AVDR	LUAR	K001
791	ADAL	AVDR	OLQVL	K001
792	ADAL	AVDR	PHAL	K001
793	ADAL	AVDR	PHAR	K001
794	ADAL	AVDR	PHBL	K001
795	ADAL	AVDR	PHBR	K001
796	ADAL	AVDR	PQR	J011	K001	M007
797	ADAL	AVDR	PVCL	K004
798	ADAL	AVDR	PVCR	J009	K004	M001
799	ADAL	AVDR	PVDL	K001
800	ADAL	AVDR	PVNL	K004
801	ADAL	AVDR	PVNR	K004
802	ADAL	AVDR	PVPL	G027	F020	F013	I013	I027	K004	L004	L006	M005	M009
803	ADAL	AVDR	PVWR	K004
804	ADAL	AVDR	RIBL	K001
805	ADAL	AVDR	RICL	I009	L001	M005
806	ADAL	AVDR	RICR	L001
807	ADAL	AVDR	RID	L004
808	ADAL	AVDR	RIML	L001
809	ADAL	AVDR	RIPL	L004
810	ADAL	AVDR	RMGL	M005
811	ADAL	AVDR	SABD	M007
812	ADAL	AVDR	SABVL	M007
813	ADAL	AVDR	SABVR	M007
814	ADAL	AVDR	SMDVR	L001
815	ADAL	AVDR	URAVL	L001
816	ADAL	AVDR	URBL	M005
817	ADAL	AVDR	URXL	G027	F020	F013	I013	I027	K004	L004	L006	M005	M009
818	ADAL	AVDR	URYVL	K001
819	ADAL	AVDR	VA02	M001
820	ADAL	AVDR	VA03	M001
821	ADAL	AVDR	VA05	M001
822	ADAL	AVDR	VA11	M001
823	ADAL	AVDR	VB01	M005
824	ADAL	AVEL	AVER	K002
825	ADAL	AVEL	AVJL	K002
826	ADAL	AVEL	AVJR	L001
827	ADAL	AVEL	AVKL	K004
828	ADAL	AVEL	AVL	K002
829	ADAL	AVEL	AWAL	M005
830	ADAL	AVEL	BAGL	K001
831	ADAL	AVEL	BAGR	K001
832	ADAL	AVEL	BDUL	M005
833	ADAL	AVEL	CEPDR	K004
834	ADAL	AVEL	CEPVR	K004
835	ADAL	AVEL	DA01	M001
836	ADAL	AVEL	DA02	M001
837	ADAL	AVEL	DA03	M001
838	ADAL	AVEL	DB03	M001
839	ADAL	AVEL	DVA	K002
840	ADAL	AVEL	FLPR	F011	K001	L004	M005
841	ADAL	AVEL	IL1R	K001
842	ADAL	AVEL	IL2L	K002
843	ADAL	AVEL	OLLR	K001
844	ADAL	AVEL	PVCL	J003	K002	M001
845	ADAL	AVEL	PVCR	J003	K002	M001
846	ADAL	AVEL	PVNR	K002
847	ADAL	AVEL	PVPL	I013	L004	M005
848	ADAL	AVEL	PVT	M001
849	ADAL	AVEL	RIBL	K002
850	ADAL	AVEL	RIBR	K002
851	ADAL	AVEL	RICL	I009	L001	M005
852	ADAL	AVEL	RICR	L001
853	ADAL	AVEL	RID	L004
854	ADAL	AVEL	RIGL	K001
855	ADAL	AVEL	RIML	L001
856	ADAL	AVEL	RIPL	L004
857	ADAL	AVEL	RIR	K002
858	ADAL	AVEL	RIS	K002
859	ADAL	AVEL	RMGL	C035	D008	F013	I027	J013	K004	L006	M007	M005	M009
860	ADAL	AVEL	SABD	M007
861	ADAL	AVEL	SABVL	M007
862	ADAL	AVEL	SABVR	M007
863	ADAL	AVEL	SDQL	K002
864	ADAL	AVEL	SMDDL	K002
865	ADAL	AVEL	SMDVR	L001
866	ADAL	AVEL	URAVL	L001
867	ADAL	AVEL	URBL	M005
868	ADAL	AVEL	URXL	G026	F019	F012	I013	I018	K002	L004	L005	M005	M006
869	ADAL	AVEL	URYDL	K001
870	ADAL	AVEL	URYDR	K001
871	ADAL	AVEL	URYVL	K001
872	ADAL	AVEL	URYVR	K001
873	ADAL	AVEL	VA01	M001
874	ADAL	AVEL	VA03	M001
875	ADAL	AVEL	VB01	M005
876	ADAL	AVEL	VB02	K002
877	ADAL	AVEL	VD02	J003	K002	M001
878	ADAL	AVEL	VD03	M001
879	ADAL	AVER	AVJR	M002
880	ADAL	AVER	FLPR	L004
881	ADAL	AVER	RIML	M001
882	ADAL	AVER	SMDVR	M002
883	ADAL	AVER	URAVL	M002
884	ADAL	AVFL	VB01	M008
885	ADAL	AVFR	RMGL	I027	L006	M009
886	ADAL	AVG	AVJR	K004
887	ADAL	AVHL	AVJR	K004
888	ADAL	AVHL	BDUL	L006
889	ADAL	AVHR	AVJR	K004
890	ADAL	AVHR	PVPL	H045	I027	I027	J027	J027	K006	L006	M009	M009
891	ADAL	AVJL	AVJR	J013	K004	M007
892	ADAL	AVJL	FLPR	L004
893	ADAL	AVJR	AVM	J005	K001	M002
894	ADAL	AVJR	AWAL	M005
895	ADAL	AVJR	BDUL	F013	K004	L006	M005
896	ADAL	AVJR	FLPR	C028	D007	F011	I020	J005	K001	L004	M002	M005	M008
897	ADAL	AVJR	LUAL	K001
898	ADAL	AVJR	LUAR	K001
899	ADAL	AVJR	PQR	K001
900	ADAL	AVJR	PVCL	J010	K004	M002
901	ADAL	AVJR	PVCR	M002
902	ADAL	AVJR	PVNL	K004
903	ADAL	AVJR	PVNR	K004
904	ADAL	AVJR	PVPL	I013	L004	M005
905	ADAL	AVJR	PVR	K001
906	ADAL	AVJR	RICL	I009	L001	M005
907	ADAL	AVJR	RICR	L001
908	ADAL	AVJR	RID	F018	K006	L004	M007
909	ADAL	AVJR	RIFL	K004
910	ADAL	AVJR	RIFR	K004
911	ADAL	AVJR	RIML	L001
912	ADAL	AVJR	RIPL	L004
913	ADAL	AVJR	RMGL	M005
914	ADAL	AVJR	SABVL	M002
915	ADAL	AVJR	SMBVL	K004
916	ADAL	AVJR	SMDVR	L001
917	ADAL	AVJR	URAVL	L001
918	ADAL	AVJR	URBL	M005
919	ADAL	AVJR	URXL	G027	F020	F013	I013	I027	K004	L004	L006	M005	M009
920	ADAL	AVJR	URYVL	K001
921	ADAL	AVJR	VB01	M005
922	ADAL	AVKL	RIML	K004
923	ADAL	AVKR	BDUL	M009
924	ADAL	AVKR	PVPL	J027	K006	M009
925	ADAL	AVKR	RICR	M007
926	ADAL	AVKR	RIML	J009	K004	M001
927	ADAL	AVKR	RMGL	M009
928	ADAL	AVKR	SMDVR	K004
929	ADAL	AVM	BDUL	M007
930	ADAL	AVM	RID	K006
931	ADAL	AWAL	AWBL	I027	L006	M009
932	ADAL	AWAL	BDUL	K006
933	ADAL	AWAL	FLPR	K006
934	ADAL	AWAL	PVPL	J027	K006	M009
935	ADAL	AWAL	PVQL	M009
936	ADAL	AWAL	RICL	J025	K006	M005
937	ADAL	AWAL	RICR	M005
938	ADAL	AWAL	RID	M009
939	ADAL	AWAL	RIML	M005
940	ADAL	AWAL	RIPL	M009
941	ADAL	AWAL	RMGL	K006
942	ADAL	AWAL	SMDVR	M005
943	ADAL	AWAL	URAVL	M005
944	ADAL	AWAL	URBL	K006
945	ADAL	AWAL	URXL	J027	K006	M009
946	ADAL	AWAL	VB01	K006
947	ADAL	BAGL	RID	K006
948	ADAL	BAGR	URXL	I027	L006	M009
949	ADAL	BDUL	FLPR	K006
950	ADAL	BDUL	HSNL	L006
951	ADAL	BDUL	PVNL	I027	L006	M009
952	ADAL	BDUL	PVNR	I027	L006	M009
953	ADAL	BDUL	PVPL	J027	K006	M009
954	ADAL	BDUL	RICL	J025	K006	M005
955	ADAL	BDUL	RICR	M005
956	ADAL	BDUL	RID	M009
957	ADAL	BDUL	RIFL	L006
958	ADAL	BDUL	RIML	M005
959	ADAL	BDUL	RIPL	M009
960	ADAL	BDUL	RMGL	F027	K006	L006	M009
961	ADAL	BDUL	SAADL	L006
962	ADAL	BDUL	SMDVR	M005
963	ADAL	BDUL	URADL	L006
964	ADAL	BDUL	URAVL	M005
965	ADAL	BDUL	URBL	K006
966	ADAL	BDUL	URXL	J027	K006	M009
967	ADAL	BDUL	VB01	K006
968	ADAL	CEPDL	RICL	H027	I025	I027	J017	J013	K004	L006	M007	M009
969	ADAL	CEPDL	RICR	J013	K004	M007
970	ADAL	CEPDL	RIPL	K006
971	ADAL	CEPDL	RMGL	I027	L006	M009
972	ADAL	CEPDL	URBL	I027	L006	M009
973	ADAL	CEPDL	URXL	I027	L006	M009
974	ADAL	CEPDR	RICL	J017	K004	M009
975	ADAL	CEPDR	RICR	J013	K004	M007
976	ADAL	CEPVL	RICL	H027	I025	I027	J017	J013	K004	L006	M007	M009
977	ADAL	CEPVL	RICR	K004
978	ADAL	CEPVL	RIPL	K006
979	ADAL	CEPVL	RMGL	M009
980	ADAL	CEPVL	SMDVR	J010	K004	M002
981	ADAL	CEPVL	URAVL	J013	K004	M007
982	ADAL	CEPVL	URXL	J027	K006	M009
983	ADAL	CEPVR	RICL	J017	K004	M009
984	ADAL	CEPVR	RICR	K004
985	ADAL	DA01	FLPR	M007
986	ADAL	DA02	RID	M009
987	ADAL	DA06	RID	M009
988	ADAL	DB01	FLPR	M007
989	ADAL	DB01	RID	J017	K004	M009
990	ADAL	DD01	RID	M009
991	ADAL	DD01	VB01	L004
992	ADAL	DD02	RID	M009
993	ADAL	DVA	FLPR	L004
994	ADAL	DVA	URXL	J021	K005	M008
995	ADAL	DVA	VB01	M007
996	ADAL	DVB	PVPL	J027	K006	M009
997	ADAL	DVC	PVPL	J027	K006	M009
998	ADAL	DVC	URAVL	J001	M001	K001
999	ADAL	FLPL	FLPR	I019	L004	M007
1000	ADAL	FLPL	RID	M009
1001	ADAL	FLPR	PVCL	L004
1002	ADAL	FLPR	PVPL	J027	K006	M009
1003	ADAL	FLPR	RICL	J025	K006	M005
1004	ADAL	FLPR	RICR	M005
1005	ADAL	FLPR	RID	M009
1006	ADAL	FLPR	RIML	M005
1007	ADAL	FLPR	RIPL	M009
1008	ADAL	FLPR	RMGL	K006
1009	ADAL	FLPR	SMDVR	M005
1010	ADAL	FLPR	URAVL	M005
1011	ADAL	FLPR	URBL	K006
1012	ADAL	FLPR	URXL	J027	K006	M009
1013	ADAL	FLPR	VB01	F018	K006	L004	M007
1014	ADAL	HSNL	RIML	K001
1015	ADAL	HSNR	RIML	K001
1016	ADAL	HSNR	URXL	I013	L004	M005
1017	ADAL	IL1DL	RIPL	K006
1018	ADAL	IL1DL	URXL	I013	L004	M005
1019	ADAL	IL1L	RMGL	M007
1020	ADAL	IL1L	URAVL	J001	M001	K001
1021	ADAL	IL1L	URBL	I019	L004	M007
1022	ADAL	IL1VL	RIPL	K006
1023	ADAL	IL1VL	URAVL	J001	M001	K001
1024	ADAL	IL2DL	RIPL	K006
1025	ADAL	IL2DR	RICL	J017	K004	M009
1026	ADAL	IL2DR	RICR	K004
1027	ADAL	IL2DR	RIPL	K006
1028	ADAL	IL2L	RICL	J017	K004	M009
1029	ADAL	IL2L	URAVL	K004
1030	ADAL	IL2L	URXL	H039	I026	I027	J024	J021	K005	L006	M008	M009
1031	ADAL	IL2VL	RIPL	K006
1032	ADAL	IL2VL	URAVL	K004
1033	ADAL	OLLL	SMDVR	K001
1034	ADAL	OLLL	URBL	L005
1035	ADAL	OLLR	SMDVR	K001
1036	ADAL	OLQDL	RICR	K001
1037	ADAL	OLQDR	RICL	J011	K001	M007
1038	ADAL	OLQDR	RICR	K001
1039	ADAL	OLQDR	RIPL	M009
1040	ADAL	OLQVL	RICL	H025	I025	I025	J011	J011	K001	L006	M007	M007
1041	ADAL	OLQVL	RIPL	M009
1042	ADAL	OLQVL	URXL	I027	L006	M009
1043	ADAL	OLQVR	RICR	K001
1044	ADAL	PHAR	PVPL	J027	K006	M009
1045	ADAL	PLNL	SMDVR	J010	K004	M002
1046	ADAL	PVCL	PVPL	I013	L004	M005
1047	ADAL	PVCL	RID	K004
1048	ADAL	PVCR	PVPL	I013	L004	M005
1049	ADAL	PVCR	RID	K004
1050	ADAL	PVDL	PVPL	H042	I021	I013	J025	J027	K006	L004	M009	M005
1051	ADAL	PVNR	URBL	M007
1052	ADAL	PVNR	URXL	J021	K005	M008
1053	ADAL	PVPL	PVQL	J027	K006	M009
1054	ADAL	PVPL	RICL	H042	I021	I013	J025	J027	K006	L004	M009	M005
1055	ADAL	PVPL	RICR	I013	L004	M005
1056	ADAL	PVPL	RID	I027	L006	M009
1057	ADAL	PVPL	RIFL	J027	K006	M009
1058	ADAL	PVPL	RIGL	H045	I027	I027	J027	J027	K006	L006	M009	M009
1059	ADAL	PVPL	RIML	I013	L004	M005
1060	ADAL	PVPL	RIPL	I027	L006	M009
1061	ADAL	PVPL	RIR	H045	I027	I027	J027	J027	K006	L006	M009	M009
1062	ADAL	PVPL	RMGL	E045	F027	F027	J027	J027	K006	K006	L006	M009	M009
1063	ADAL	PVPL	SIBDL	J027	K006	M009
1064	ADAL	PVPL	SMBVL	J027	K006	M009
1065	ADAL	PVPL	SMDVR	I013	L004	M005
1066	ADAL	PVPL	URAVL	I013	L004	M005
1067	ADAL	PVPL	URBL	J027	K006	M009
1068	ADAL	PVPL	URXL	H045	I027	I027	J027	J027	K006	L006	M009	M009
1069	ADAL	PVPL	VB01	J027	K006	M009
1070	ADAL	PVQL	RMGL	M007
1071	ADAL	PVR	RIPL	K006
1072	ADAL	PVR	URBL	L006
1073	ADAL	RIAL	RIML	J001	M001	K001
1074	ADAL	RIAL	SMDVR	J005	K001	M002
1075	ADAL	RIAL	URXL	H044	I024	I018	J026	J027	K006	L005	M009	M006
1076	ADAL	RIAR	SMDVR	J005	K001	M002
1077	ADAL	RIBL	RIML	J001	M001	K001
1078	ADAL	RIBL	SMDVR	K002
1079	ADAL	RIBL	URAVL	M001
1080	ADAL	RIBR	SMDVR	K002
1081	ADAL	RICL	RICR	B051	C035	C039	D008	E013	F014	F013	F014	G015	H027	I025	I027	I009	J013	J017	J013	K004	K004	L006	L001	M007	M009	M007	M005
1082	ADAL	RICL	RID	I021	L004	M009
1083	ADAL	RICL	RIML	G015	F014	F013	I009	I025	K004	L001	L006	M005	M007
1084	ADAL	RICL	RIMR	I025	L006	M007
1085	ADAL	RICL	RIPL	I021	L004	M009
1086	ADAL	RICL	RIVR	I025	L006	M007
1087	ADAL	RICL	RMFR	I025	L006	M007
1088	ADAL	RICL	RMGL	J025	K006	M005
1089	ADAL	RICL	RMHL	J017	K004	M009
1090	ADAL	RICL	SAAVL	I025	L006	M007
1091	ADAL	RICL	SIBVR	J017	K004	M009
1092	ADAL	RICL	SMBDL	I025	L006	M007
1093	ADAL	RICL	SMBDR	I025	L006	M007
1094	ADAL	RICL	SMDDL	I025	L006	M007
1095	ADAL	RICL	SMDDR	I025	L006	M007
1096	ADAL	RICL	SMDVR	G015	F014	F013	I009	I025	K004	L001	L006	M005	M007
1097	ADAL	RICL	URAVL	I009	L001	M005
1098	ADAL	RICL	URBL	E042	F013	F027	J017	J025	K004	K006	L006	M005	M009
1099	ADAL	RICL	URBR	H027	I025	I027	J017	J013	K004	L006	M007	M009
1100	ADAL	RICL	URXL	B237	C075	C081	D011	E042	F013	F020	F027	G027	H042	I013	I021	I027	J025	J027	J017	K006	K004	L004	L006	M005	M009	M009	M009
1101	ADAL	RICL	VB01	J025	K006	M005
1102	ADAL	RICR	RID	L004
1103	ADAL	RICR	RIML	E011	F001	F014	J011	J009	K001	K004	L001	M001	M007
1104	ADAL	RICR	RIMR	M007
1105	ADAL	RICR	RIPL	L004
1106	ADAL	RICR	RIVL	M007
1107	ADAL	RICR	RMFL	M007
1108	ADAL	RICR	RMGL	D008	M007	M005	M009
1109	ADAL	RICR	RMHL	K004
1110	ADAL	RICR	SDQL	K004
1111	ADAL	RICR	SDQR	K004
1112	ADAL	RICR	SMBDR	M007
1113	ADAL	RICR	SMDDL	M007
1114	ADAL	RICR	SMDDR	M007
1115	ADAL	RICR	SMDVL	M007
1116	ADAL	RICR	SMDVR	F014	K004	L001	M007
1117	ADAL	RICR	URAVL	L001
1118	ADAL	RICR	URBL	F013	K004	L006	M005
1119	ADAL	RICR	URBR	J013	K004	M007
1120	ADAL	RICR	URXL	I013	L004	M005
1121	ADAL	RICR	URXR	K004
1122	ADAL	RICR	VB01	D008	M007	M005	M009
1123	ADAL	RID	RIML	L004
1124	ADAL	RID	RIPL	L006
1125	ADAL	RID	RMED	M009
1126	ADAL	RID	RMGL	F027	K006	L006	M009
1127	ADAL	RID	RMHL	K004
1128	ADAL	RID	SMDVR	L004
1129	ADAL	RID	URAVL	L004
1130	ADAL	RID	URBL	M009
1131	ADAL	RID	URXL	I027	L006	M009
1132	ADAL	RID	URYVL	K006
1133	ADAL	RID	VB01	M009
1134	ADAL	RID	VD05	M009
1135	ADAL	RIFL	RIML	K001
1136	ADAL	RIFL	RMGL	L006
1137	ADAL	RIGL	RMGL	M007
1138	ADAL	RIGL	URXL	H045	I027	I027	J027	J027	K006	L006	M009	M009
1139	ADAL	RIH	RIPL	J027	K006	M009
1140	ADAL	RIML	RIMR	J001	M001	K001
1141	ADAL	RIML	RIPL	L004
1142	ADAL	RIML	RIS	K004
1143	ADAL	RIML	RMDL	J001	M001	K001
1144	ADAL	RIML	RMDR	M001
1145	ADAL	RIML	RMFL	M001
1146	ADAL	RIML	RMFR	M001
1147	ADAL	RIML	RMGL	M005
1148	ADAL	RIML	SAADL	J001	M001	K001
1149	ADAL	RIML	SAADR	J001	M001	K001
1150	ADAL	RIML	SAAVL	J001	M001	K001
1151	ADAL	RIML	SAAVR	J001	M001	K001
1152	ADAL	RIML	SMDDL	J001	M001	K001
1153	ADAL	RIML	SMDDR	M001
1154	ADAL	RIML	SMDVL	M001
1155	ADAL	RIML	SMDVR	F001	K001	L001	M001
1156	ADAL	RIML	URAVL	L001
1157	ADAL	RIML	URBL	M005
1158	ADAL	RIML	URXL	I013	L004	M005
1159	ADAL	RIML	VB01	C027	D005	F011	I019	J001	K001	L004	M001	M005	M007
1160	ADAL	RIMR	SMDVR	K001
1161	ADAL	RIMR	VB01	M007
1162	ADAL	RIPL	RMGL	M009
1163	ADAL	RIPL	SAAVR	K006
1164	ADAL	RIPL	SMDVR	L004
1165	ADAL	RIPL	URADL	K006
1166	ADAL	RIPL	URAVL	F018	K006	L004	M007
1167	ADAL	RIPL	URBL	M009
1168	ADAL	RIPL	URXL	I027	L006	M009
1169	ADAL	RIPL	VB01	M009
1170	ADAL	RIR	RMGL	M009
1171	ADAL	RIR	URXL	H039	I026	I027	J024	J021	K005	L006	M008	M009
1172	ADAL	RIS	SMDVR	K002
1173	ADAL	RIVR	RMGL	L006
1174	ADAL	RIVR	SMDVR	J010	K004	M002
1175	ADAL	RMDDL	SMDVR	M002
1176	ADAL	RMDDL	URAVL	M002
1177	ADAL	RMDDR	RMGL	L006
1178	ADAL	RMDDR	URBL	L005
1179	ADAL	RMDL	RMGL	L006
1180	ADAL	RMDR	RMGL	I027	L006	M009
1181	ADAL	RMDVL	RMGL	L006
1182	ADAL	RMDVR	URAVL	J010	K004	M002
1183	ADAL	RMED	SMDVR	M001
1184	ADAL	RMEL	URAVL	M001
1185	ADAL	RMER	URAVL	M001
1186	ADAL	RMEV	URAVL	M001
1187	ADAL	RMFL	VB01	L005
1188	ADAL	RMGL	RMHL	L006
1189	ADAL	RMGL	RMHR	I027	L006	M009
1190	ADAL	RMGL	SAADL	L006
1191	ADAL	RMGL	SAADR	M009
1192	ADAL	RMGL	SIADL	L006
1193	ADAL	RMGL	SIADR	L006
1194	ADAL	RMGL	SIAVL	L006
1195	ADAL	RMGL	SIBDL	L006
1196	ADAL	RMGL	SIBVR	L006
1197	ADAL	RMGL	SMBVL	L006
1198	ADAL	RMGL	SMDDL	L006
1199	ADAL	RMGL	SMDDR	L006
1200	ADAL	RMGL	SMDVR	M005
1201	ADAL	RMGL	URAVL	M005
1202	ADAL	RMGL	URBL	K006
1203	ADAL	RMGL	URXL	B243	C081	C081	D011	E045	F027	F027	F027	G045	H045	I027	I027	I027	J027	J027	J027	K006	K006	L006	L006	M009	M009	M009	M009
1204	ADAL	RMGL	VB01	K006
1205	ADAL	RMHR	URBL	L006
1206	ADAL	SAADL	VB01	L005
1207	ADAL	SIADR	URBL	L006
1208	ADAL	SIAVL	SMDVR	J010	K004	M002
1209	ADAL	SIAVL	URBL	L006
1210	ADAL	SIBDR	SMDVR	M001
1211	ADAL	SIBVL	URBL	L004
1212	ADAL	SIBVR	SMDVR	K004
1213	ADAL	SMBDR	URBL	L005
1214	ADAL	SMBVL	URBL	L005
1215	ADAL	SMBVL	VB01	L005
1216	ADAL	SMDDL	SMDVR	J007	K002	M002
1217	ADAL	SMDVL	SMDVR	J007	K002	M002
1218	ADAL	SMDVR	URAVL	L001
1219	ADAL	SMDVR	URBL	M005
1220	ADAL	SMDVR	URXL	I013	L004	M005
1221	ADAL	SMDVR	URYDR	K001
1222	ADAL	SMDVR	URYVL	K001
1223	ADAL	SMDVR	VB01	D005	M007	M001	M005
1224	ADAL	URAVL	URBL	M005
1225	ADAL	URAVL	URXL	I013	L004	M005
1226	ADAL	URAVL	VB01	M005
1227	ADAL	URBL	URXL	E039	F026	F025	J021	J027	K005	K006	L005	M009	M008
1228	ADAL	URBL	URYDL	L006
1229	ADAL	URBL	VB01	K006
1230	ADAL	URXL	URYVL	J027	K006	M009
1231	ADAL	URXL	VB01	J027	K006	M009
1232	ADAL	VA01	VB01	L004
1233	ADAL	VA02	VB01	I019	L004	M007
1234	ADAL	VA03	VB01	L004
1235	ADAL	VA04	VB01	L004
1236	ADAL	VB01	VD01	I020	L004	M008
1237	ADAL	VB01	VD02	L004
1238	ADAL	VB01	VD05	M008
1239	ADAR	ADEL	ADER	I027	L006	M009
1240	ADAR	ADEL	AVAR	K004
1241	ADAR	ADEL	AVDL	K004
1242	ADAR	ADEL	AVEL	K004
1243	ADAR	ADEL	RIVR	K006
1244	ADAR	ADER	ADFR	K006
1245	ADAR	ADER	ADLR	K006
1246	ADAR	ADER	AIAR	K006
1247	ADAR	ADER	AIBL	M005
1248	ADAR	ADER	AIBR	M005
1249	ADAR	ADER	ALNR	I025	L006	M007
1250	ADAR	ADER	ASHR	J027	K006	M009
1251	ADAR	ADER	ASIR	L006
1252	ADAR	ADER	AVAL	L006
1253	ADAR	ADER	AVAR	F013	K004	L006	M005
1254	ADAR	ADER	AVBL	M005
1255	ADAR	ADER	AVBR	M005
1256	ADAR	ADER	AVDL	M005
1257	ADAR	ADER	AVDR	F013	K004	L006	M005
1258	ADAR	ADER	AVEL	M005
1259	ADAR	ADER	AVER	L006
1260	ADAR	ADER	AVJL	M005
1261	ADAR	ADER	AVJR	L006
1262	ADAR	ADER	AVM	M009
1263	ADAR	ADER	BDUR	M009
1264	ADAR	ADER	CEPDR	L006
1265	ADAR	ADER	CEPVR	L006
1266	ADAR	ADER	FLPL	I027	L006	M009
1267	ADAR	ADER	FLPR	G045	F027	F027	I027	I027	K006	L006	L006	M009	M009
1268	ADAR	ADER	IL1R	L006
1269	ADAR	ADER	IL2R	I025	L006	M007
1270	ADAR	ADER	OLLR	I027	L006	M009
1271	ADAR	ADER	PVR	J027	K006	M009
1272	ADAR	ADER	RIAR	L006
1273	ADAR	ADER	RICL	K006
1274	ADAR	ADER	RICR	K006
1275	ADAR	ADER	RIFR	M005
1276	ADAR	ADER	RIGL	L006
1277	ADAR	ADER	RIGR	L006
1278	ADAR	ADER	RIMR	J025	K006	M005
1279	ADAR	ADER	RIPR	M009
1280	ADAR	ADER	RIR	K006
1281	ADAR	ADER	RIVR	M009
1282	ADAR	ADER	RMDL	I025	L006	M007
1283	ADAR	ADER	RMDR	L006
1284	ADAR	ADER	RMGR	G045	F027	F027	I027	I027	K006	L006	L006	M009	M009
1285	ADAR	ADER	SMDVL	M005
1286	ADAR	ADER	SMDVR	L006
1287	ADAR	ADER	URAVR	K006
1288	ADAR	ADER	URBR	G042	F018	F027	I021	I025	K006	L004	L006	M009	M007
1289	ADAR	ADER	URXR	E045	F027	F027	J027	J027	K006	K006	L006	M009	M009
1290	ADAR	ADER	URYDR	M005
1291	ADAR	ADER	URYVR	K006
1292	ADAR	ADFL	AIBL	K002
1293	ADAR	ADFL	AIBR	K002
1294	ADAR	ADFL	RIR	I027	L006	M009
1295	ADAR	ADFL	SMDVL	K004
1296	ADAR	ADFR	ADLR	K006
1297	ADAR	ADFR	AFDR	L006
1298	ADAR	ADFR	AIAR	K006
1299	ADAR	ADFR	AIBL	M005
1300	ADAR	ADFR	AIBR	M005
1301	ADAR	ADFR	AIMR	M009
1302	ADAR	ADFR	AIYR	I021	L004	M009
1303	ADAR	ADFR	AIZR	I024	L005	M009
1304	ADAR	ADFR	ASEL	M009
1305	ADAR	ADFR	ASHR	B243	C081	C081	D011	E045	F027	F027	F027	G045	H045	I027	I027	I027	J027	J027	J027	K006	K006	L006	L006	M009	M009	M009	M009
1306	ADAR	ADFR	AUAR	L006
1307	ADAR	ADFR	AVAR	M005
1308	ADAR	ADFR	AVBL	M005
1309	ADAR	ADFR	AVBR	M005
1310	ADAR	ADFR	AVDL	M005
1311	ADAR	ADFR	AVDR	M005
1312	ADAR	ADFR	AVEL	M005
1313	ADAR	ADFR	AVHL	I027	L006	M009
1314	ADAR	ADFR	AVJL	M005
1315	ADAR	ADFR	AWAR	I027	L006	M009
1316	ADAR	ADFR	AWBR	I027	L006	M009
1317	ADAR	ADFR	AWCR	I027	L006	M009
1318	ADAR	ADFR	BAGL	I027	L006	M009
1319	ADAR	ADFR	FLPR	K006
1320	ADAR	ADFR	OLQVR	L006
1321	ADAR	ADFR	PVPR	I027	L006	M009
1322	ADAR	ADFR	PVR	J027	K006	M009
1323	ADAR	ADFR	RIAR	I024	L005	M009
1324	ADAR	ADFR	RICL	K006
1325	ADAR	ADFR	RICR	K006
1326	ADAR	ADFR	RIFR	M005
1327	ADAR	ADFR	RIGR	L006
1328	ADAR	ADFR	RIH	I024	L005	M009
1329	ADAR	ADFR	RIMR	J025	K006	M005
1330	ADAR	ADFR	RIPR	M009
1331	ADAR	ADFR	RIR	G045	F027	F027	I027	I027	K006	L006	L006	M009	M009
1332	ADAR	ADFR	RIVR	M009
1333	ADAR	ADFR	RMGR	K006
1334	ADAR	ADFR	SMBDR	L005
1335	ADAR	ADFR	SMBVR	L005
1336	ADAR	ADFR	SMDVL	M005
1337	ADAR	ADFR	URAVR	K006
1338	ADAR	ADFR	URBR	K006
1339	ADAR	ADFR	URXR	B216	C081	C078	D011	E039	F025	F027	F026	G044	H039	I026	I027	I024	J021	J024	J027	K005	K006	L006	L005	M008	M009	M009	M009
1340	ADAR	ADFR	URYDR	M005
1341	ADAR	ADFR	URYVR	F027	K006	L006	M009
1342	ADAR	ADLL	AIBL	K001
1343	ADAR	ADLL	AVAR	K001
1344	ADAR	ADLL	AVBL	K001
1345	ADAR	ADLL	AVDL	K001
1346	ADAR	ADLL	AVDR	K001
1347	ADAR	ADLL	AVJL	K001
1348	ADAR	ADLL	RIR	M007
1349	ADAR	ADLR	AIAR	G045	F027	F027	I027	I027	K006	L006	L006	M009	M009
1350	ADAR	ADLR	AIBL	M005
1351	ADAR	ADLR	AIBR	C029	D008	F011	I021	J011	K001	L004	M007	M005	M009
1352	ADAR	ADLR	ASER	I027	L006	M009
1353	ADAR	ADLR	ASHR	B243	C081	C081	D011	E045	F027	F027	F027	G045	H045	I027	I027	I027	J027	J027	J027	K006	K006	L006	L006	M009	M009	M009	M009
1354	ADAR	ADLR	ASIR	M009
1355	ADAR	ADLR	ASKR	M009
1356	ADAR	ADLR	AVAR	F011	K001	L004	M005
1357	ADAR	ADLR	AVBL	F011	K001	L004	M005
1358	ADAR	ADLR	AVBR	F011	K001	L004	M005
1359	ADAR	ADLR	AVDL	F011	K001	L004	M005
1360	ADAR	ADLR	AVDR	F011	K001	L004	M005
1361	ADAR	ADLR	AVEL	M005
1362	ADAR	ADLR	AVHR	M009
1363	ADAR	ADLR	AVJL	F011	K001	L004	M005
1364	ADAR	ADLR	AVJR	L004
1365	ADAR	ADLR	AWCR	L006
1366	ADAR	ADLR	CEPVR	I027	L006	M009
1367	ADAR	ADLR	FLPR	K006
1368	ADAR	ADLR	HSNL	M009
1369	ADAR	ADLR	IL2VR	M009
1370	ADAR	ADLR	OLLR	L006
1371	ADAR	ADLR	OLQVR	L006
1372	ADAR	ADLR	PVCL	I021	L004	M009
1373	ADAR	ADLR	PVR	J027	K006	M009
1374	ADAR	ADLR	RICL	G042	F018	F027	I021	I025	K006	L004	L006	M009	M007
1375	ADAR	ADLR	RICR	F018	K006	L004	M007
1376	ADAR	ADLR	RIFR	C029	D008	F011	I021	J011	K001	L004	M007	M005	M009
1377	ADAR	ADLR	RIMR	J025	K006	M005
1378	ADAR	ADLR	RIPR	F027	K006	L006	M009
1379	ADAR	ADLR	RIR	K006
1380	ADAR	ADLR	RIVR	M009
1381	ADAR	ADLR	RMGR	K006
1382	ADAR	ADLR	SIBVL	L004
1383	ADAR	ADLR	SIBVR	M009
1384	ADAR	ADLR	SMBVR	I027	L006	M009
1385	ADAR	ADLR	SMDVL	M005
1386	ADAR	ADLR	URAVR	K006
1387	ADAR	ADLR	URBR	G042	F018	F027	I021	I025	K006	L004	L006	M009	M007
1388	ADAR	ADLR	URXR	B243	C081	C081	D011	E045	F027	F027	F027	G045	H045	I027	I027	I027	J027	J027	J027	K006	K006	L006	L006	M009	M009	M009	M009
1389	ADAR	ADLR	URYDR	M005
1390	ADAR	ADLR	URYVR	K006
1391	ADAR	AFDL	AIBL	K001
1392	ADAR	AFDR	RIR	L006
1393	ADAR	AIAL	AIBL	K002
1394	ADAR	AIAL	RIR	M009
1395	ADAR	AIAR	AIBL	M005
1396	ADAR	AIAR	AIBR	C032	D008	F012	I024	J012	K002	L005	M007	M005	M009
1397	ADAR	AIAR	AIMR	M009
1398	ADAR	AIAR	AINL	M009
1399	ADAR	AIAR	AIZR	I024	L005	M009
1400	ADAR	AIAR	ASER	I027	L006	M009
1401	ADAR	AIAR	ASGR	I027	L006	M009
1402	ADAR	AIAR	ASHR	C081	D011	F027	I027	J027	K006	L006	M009	M009	M009
1403	ADAR	AIAR	ASIR	I027	L006	M009
1404	ADAR	AIAR	ASKR	M009
1405	ADAR	AIAR	AVAR	M005
1406	ADAR	AIAR	AVBL	M005
1407	ADAR	AIAR	AVBR	M005
1408	ADAR	AIAR	AVDL	M005
1409	ADAR	AIAR	AVDR	M005
1410	ADAR	AIAR	AVEL	M005
1411	ADAR	AIAR	AVJL	M005
1412	ADAR	AIAR	AWAR	I027	L006	M009
1413	ADAR	AIAR	AWCL	I027	L006	M009
1414	ADAR	AIAR	AWCR	I027	L006	M009
1415	ADAR	AIAR	FLPR	K006
1416	ADAR	AIAR	PVQR	M009
1417	ADAR	AIAR	PVR	J027	K006	M009
1418	ADAR	AIAR	RICL	K006
1419	ADAR	AIAR	RICR	K006
1420	ADAR	AIAR	RIFR	F013	K004	L006	M005
1421	ADAR	AIAR	RIMR	J025	K006	M005
1422	ADAR	AIAR	RIPR	M009
1423	ADAR	AIAR	RIR	K006
1424	ADAR	AIAR	RIVR	M009
1425	ADAR	AIAR	RMGR	K006
1426	ADAR	AIAR	SMDVL	M005
1427	ADAR	AIAR	URAVR	K006
1428	ADAR	AIAR	URBR	K006
1429	ADAR	AIAR	URXR	J027	K006	M009
1430	ADAR	AIAR	URYDR	M005
1431	ADAR	AIAR	URYVR	K006
1432	ADAR	AIBL	AIBR	L001
1433	ADAR	AIBL	AINR	K002
1434	ADAR	AIBL	AIYL	K002
1435	ADAR	AIBL	AIZL	K001
1436	ADAR	AIBL	AIZR	J011	K001	M007
1437	ADAR	AIBL	ASEL	K001
1438	ADAR	AIBL	ASER	K001
1439	ADAR	AIBL	ASGL	K001
1440	ADAR	AIBL	ASHL	J011	K001	M007
1441	ADAR	AIBL	ASHR	C049	D008	F018	I013	J027	K006	L004	M005	M007	M009
1442	ADAR	AIBL	ASIL	K004
1443	ADAR	AIBL	ASKL	K001
1444	ADAR	AIBL	AVAL	M001
1445	ADAR	AIBL	AVAR	L001
1446	ADAR	AIBL	AVBL	F001	K001	L001	M001
1447	ADAR	AIBL	AVBR	L001
1448	ADAR	AIBL	AVDL	L001
1449	ADAR	AIBL	AVDR	L001
1450	ADAR	AIBL	AVEL	F001	K001	L001	M001
1451	ADAR	AIBL	AVJL	L001
1452	ADAR	AIBL	AWCL	K001
1453	ADAR	AIBL	AWCR	K001
1454	ADAR	AIBL	BAGL	K001
1455	ADAR	AIBL	DVC	K001
1456	ADAR	AIBL	FLPL	J001	M001	K001
1457	ADAR	AIBL	FLPR	M005
1458	ADAR	AIBL	HSNR	K002
1459	ADAR	AIBL	IL2DR	M007
1460	ADAR	AIBL	PVR	I013	L004	M005
1461	ADAR	AIBL	PVT	K004
1462	ADAR	AIBL	RIBR	J003	K002	M001
1463	ADAR	AIBL	RICL	M005
1464	ADAR	AIBL	RICR	F013	K004	L006	M005
1465	ADAR	AIBL	RIFL	M001
1466	ADAR	AIBL	RIFR	L001
1467	ADAR	AIBL	RIGR	J001	M001	K001
1468	ADAR	AIBL	RIML	J001	M001	K001
1469	ADAR	AIBL	RIMR	B043	C027	C017	D005	E001	F001	F011	F001	G013	H013	I011	I019	I009	J001	J011	J001	K001	K001	L004	L001	M001	M007	M001	M005
1470	ADAR	AIBL	RIPR	L004
1471	ADAR	AIBL	RIR	M005
1472	ADAR	AIBL	RIVR	L004
1473	ADAR	AIBL	RMFR	M001
1474	ADAR	AIBL	RMGR	M005
1475	ADAR	AIBL	SAADL	J003	K002	M001
1476	ADAR	AIBL	SAADR	J003	K002	M001
1477	ADAR	AIBL	SAAVL	J003	K002	M001
1478	ADAR	AIBL	SDQR	K002
1479	ADAR	AIBL	SIADR	M007
1480	ADAR	AIBL	SIAVR	M007
1481	ADAR	AIBL	SIBDR	M001
1482	ADAR	AIBL	SMDDR	M001
1483	ADAR	AIBL	SMDVL	L001
1484	ADAR	AIBL	SMDVR	M001
1485	ADAR	AIBL	URAVR	M005
1486	ADAR	AIBL	URBR	M005
1487	ADAR	AIBL	URXR	I013	L004	M005
1488	ADAR	AIBL	URYDR	L001
1489	ADAR	AIBL	URYVR	M005
1490	ADAR	AIBR	AIYR	M002
1491	ADAR	AIBR	AIZL	K001
1492	ADAR	AIBR	AIZR	K001
1493	ADAR	AIBR	AQR	M007
1494	ADAR	AIBR	ASEL	K001
1495	ADAR	AIBR	ASER	K001
1496	ADAR	AIBR	ASGR	K001
1497	ADAR	AIBR	ASHR	G025	F011	F011	I013	I013	K001	L004	L004	M005	M005
1498	ADAR	AIBR	ASIR	K004
1499	ADAR	AIBR	ASKR	K001
1500	ADAR	AIBR	AUAL	J001	M001	K001
1501	ADAR	AIBR	AVAR	F001	K001	L001	M001
1502	ADAR	AIBR	AVBL	L001
1503	ADAR	AIBR	AVBR	E007	F001	F005	J005	J003	K001	K002	L001	M001	M002
1504	ADAR	AIBR	AVDL	L001
1505	ADAR	AIBR	AVDR	L001
1506	ADAR	AIBR	AVEL	F001	K001	L001	M001
1507	ADAR	AIBR	AVJL	L001
1508	ADAR	AIBR	AWBL	K002
1509	ADAR	AIBR	AWCL	K001
1510	ADAR	AIBR	AWCR	J011	K001	M007
1511	ADAR	AIBR	DVA	M001
1512	ADAR	AIBR	DVC	K001
1513	ADAR	AIBR	FLPL	K001
1514	ADAR	AIBR	FLPR	M005
1515	ADAR	AIBR	PVR	I013	L004	M005
1516	ADAR	AIBR	PVT	K004
1517	ADAR	AIBR	RIAL	M001
1518	ADAR	AIBR	RIBL	J003	K002	M001
1519	ADAR	AIBR	RICL	M005
1520	ADAR	AIBR	RICR	C033	D005	F013	I025	J009	K004	L006	M001	M005	M007
1521	ADAR	AIBR	RIFR	L001
1522	ADAR	AIBR	RIGL	J001	M001	K001
1523	ADAR	AIBR	RIML	J001	M001	K001
1524	ADAR	AIBR	RIMR	C017	D005	F001	I009	J011	K001	L001	M007	M001	M005
1525	ADAR	AIBR	RIPR	L004
1526	ADAR	AIBR	RIR	M005
1527	ADAR	AIBR	RIVR	L004
1528	ADAR	AIBR	RMFL	M001
1529	ADAR	AIBR	RMGL	K004
1530	ADAR	AIBR	RMGR	M005
1531	ADAR	AIBR	RMHR	K002
1532	ADAR	AIBR	SAADL	M001
1533	ADAR	AIBR	SAADR	J003	K002	M001
1534	ADAR	AIBR	SAAVR	J003	K002	M001
1535	ADAR	AIBR	SDQL	K002
1536	ADAR	AIBR	SIADL	M007
1537	ADAR	AIBR	SIBVR	M001
1538	ADAR	AIBR	SMDDL	M001
1539	ADAR	AIBR	SMDVL	F001	K001	L001	M001
1540	ADAR	AIBR	SMDVR	K002
1541	ADAR	AIBR	URAVR	M005
1542	ADAR	AIBR	URBR	M005
1543	ADAR	AIBR	URXR	I013	L004	M005
1544	ADAR	AIBR	URYDR	L001
1545	ADAR	AIBR	URYVR	M005
1546	ADAR	AIBR	VB01	J003	K002	M001
1547	ADAR	AIML	AVDL	K001
1548	ADAR	AIML	AVJL	K001
1549	ADAR	AIMR	AVAR	K001
1550	ADAR	AIMR	AVDR	K001
1551	ADAR	AIMR	RIFR	K001
1552	ADAR	AIMR	RIR	L006
1553	ADAR	AIMR	RMGR	I025	L006	M007
1554	ADAR	AIMR	URXR	H039	I026	I027	J024	J021	K005	L006	M008	M009
1555	ADAR	AINL	AVJL	M002
1556	ADAR	AINR	URXR	J021	K005	M008
1557	ADAR	AIYL	RIR	M009
1558	ADAR	AIYR	RIVR	K005
1559	ADAR	AIZL	AVEL	K001
1560	ADAR	AIZL	RICR	I025	L006	M007
1561	ADAR	AIZL	RIFR	M002
1562	ADAR	AIZL	RIR	L005
1563	ADAR	AIZL	SMDVL	K001
1564	ADAR	AIZR	AVEL	K001
1565	ADAR	AIZR	RIMR	J011	K001	M007
1566	ADAR	AIZR	RIR	L005
1567	ADAR	ALA	AVAR	K002
1568	ADAR	ALA	AVDR	J001	M001	K001
1569	ADAR	ALA	AVEL	K002
1570	ADAR	ALML	AVDR	K001
1571	ADAR	ALML	AVEL	J001	M001	K001
1572	ADAR	ALML	RICL	M007
1573	ADAR	ALML	RICR	M007
1574	ADAR	ALMR	PVR	I027	L006	M009
1575	ADAR	ALMR	RMGR	L006
1576	ADAR	ALMR	URBR	M007
1577	ADAR	ALMR	URXR	I013	L004	M005
1578	ADAR	ALNL	SMDVL	J013	K004	M007
1579	ADAR	ALNR	RMGR	L006
1580	ADAR	ALNR	SMDVL	J013	K004	M007
1581	ADAR	AQR	AVAR	K001
1582	ADAR	AQR	AVBL	K001
1583	ADAR	AQR	AVBR	K001
1584	ADAR	AQR	AVDL	K001
1585	ADAR	AQR	AVDR	K001
1586	ADAR	AQR	AVJL	K001
1587	ADAR	AQR	RIR	I025	L006	M007
1588	ADAR	AS01	AVAR	M001
1589	ADAR	AS01	AVBR	M001
1590	ADAR	AS01	AVEL	M001
1591	ADAR	AS02	AVAR	M001
1592	ADAR	AS03	AVBR	M001
1593	ADAR	AS04	AVAR	M001
1594	ADAR	AS04	AVBL	M001
1595	ADAR	AS04	AVBR	M001
1596	ADAR	AS04	AVDL	M001
1597	ADAR	AS05	AVAR	M001
1598	ADAR	AS05	AVBL	M001
1599	ADAR	AS06	AVAR	M001
1600	ADAR	AS07	AVAR	M001
1601	ADAR	AS08	AVAR	M001
1602	ADAR	AS09	AVAR	M001
1603	ADAR	AS10	AVBL	M001
1604	ADAR	AS10	AVBR	M001
1605	ADAR	AS10	AVDL	M001
1606	ADAR	AS10	AVDR	M001
1607	ADAR	AS11	AVAR	M001
1608	ADAR	AS11	AVDL	M001
1609	ADAR	AS11	AVDR	M001
1610	ADAR	ASEL	RIR	M007
1611	ADAR	ASER	ASHR	J027	K006	M009
1612	ADAR	ASGR	RIFR	K001
1613	ADAR	ASHL	AVAR	K001
1614	ADAR	ASHL	AVBL	K001
1615	ADAR	ASHL	AVDL	K001
1616	ADAR	ASHL	AVDR	K001
1617	ADAR	ASHL	RIR	I025	L006	M007
1618	ADAR	ASHR	ASIR	J027	K006	M009
1619	ADAR	ASHR	AVAR	G025	F011	F011	I013	I013	K001	L004	L004	M005	M005
1620	ADAR	ASHR	AVBL	I013	L004	M005
1621	ADAR	ASHR	AVBR	G025	F011	F011	I013	I013	K001	L004	L004	M005	M005
1622	ADAR	ASHR	AVDL	G025	F011	F011	I013	I013	K001	L004	L004	M005	M005
1623	ADAR	ASHR	AVDR	G025	F011	F011	I013	I013	K001	L004	L004	M005	M005
1624	ADAR	ASHR	AVEL	I013	L004	M005
1625	ADAR	ASHR	AVER	I013	L004	M005
1626	ADAR	ASHR	AVFR	J021	K005	M008
1627	ADAR	ASHR	AVHL	H042	I021	I013	J025	J027	K006	L004	M009	M005
1628	ADAR	ASHR	AVJL	C048	D007	F017	I013	J021	K005	L004	M005	M002	M008
1629	ADAR	ASHR	AWAR	I027	L006	M009
1630	ADAR	ASHR	AWBL	I027	L006	M009
1631	ADAR	ASHR	AWBR	J027	K006	M009
1632	ADAR	ASHR	AWCR	J027	K006	M009
1633	ADAR	ASHR	FLPR	J027	K006	M009
1634	ADAR	ASHR	HSNL	H042	I021	I013	J025	J027	K006	L004	M009	M005
1635	ADAR	ASHR	HSNR	I013	L004	M005
1636	ADAR	ASHR	PVCL	H042	I021	I013	J025	J027	K006	L004	M009	M005
1637	ADAR	ASHR	PVPR	H045	I027	I027	J027	J027	K006	L006	M009	M009
1638	ADAR	ASHR	PVR	H045	I027	I027	J027	J027	K006	L006	M009	M009
1639	ADAR	ASHR	RIAR	I013	L004	M005
1640	ADAR	ASHR	RICL	J027	K006	M009
1641	ADAR	ASHR	RICR	J027	K006	M009
1642	ADAR	ASHR	RIFR	C049	D008	F018	I013	J027	K006	L004	M005	M007	M009
1643	ADAR	ASHR	RIMR	H042	I021	I013	J025	J027	K006	L004	M009	M005
1644	ADAR	ASHR	RIPR	I027	L006	M009
1645	ADAR	ASHR	RIR	E045	F027	F027	J027	J027	K006	K006	L006	M009	M009
1646	ADAR	ASHR	RIVR	I027	L006	M009
1647	ADAR	ASHR	RMGR	B225	C049	C079	D008	E045	F027	F018	F027	G042	H042	I021	I013	I025	J027	J025	J027	K006	K006	L004	L006	M009	M005	M009	M007
1648	ADAR	ASHR	SMBVR	I027	L006	M009
1649	ADAR	ASHR	SMDVL	I013	L004	M005
1650	ADAR	ASHR	URAVR	J027	K006	M009
1651	ADAR	ASHR	URBR	J027	K006	M009
1652	ADAR	ASHR	URXR	H045	I027	I027	J027	J027	K006	L006	M009	M009
1653	ADAR	ASHR	URYDR	I013	L004	M005
1654	ADAR	ASHR	URYVR	J027	K006	M009
1655	ADAR	ASKR	RIFR	K001
1656	ADAR	AUAL	AVDR	K001
1657	ADAR	AUAL	AVEL	K001
1658	ADAR	AUAL	RIR	L006
1659	ADAR	AUAR	AVAR	K001
1660	ADAR	AUAR	URXR	H045	I027	I027	J027	J027	K006	L006	M009	M009
1661	ADAR	AVAL	AVAR	J001	M001	K001
1662	ADAR	AVAL	AVBL	J003	K002	M001
1663	ADAR	AVAL	AVBR	M001
1664	ADAR	AVAL	AVDL	J001	M001	K001
1665	ADAR	AVAL	AVDR	J001	M001	K001
1666	ADAR	AVAL	AVEL	J003	K002	M001
1667	ADAR	AVAL	FLPR	L004
1668	ADAR	AVAL	RICL	L006
1669	ADAR	AVAL	RICR	L006
1670	ADAR	AVAL	RIMR	I011	L004	M001
1671	ADAR	AVAL	RMGR	L006
1672	ADAR	AVAL	URYVR	L004
1673	ADAR	AVAR	AVBL	E007	F001	F005	J005	J003	K001	K002	L001	M001	M002
1674	ADAR	AVAR	AVBR	E007	F001	F005	J005	J003	K001	K002	L001	M001	M002
1675	ADAR	AVAR	AVDL	E001	F001	F001	J001	J001	K001	K001	L001	M001	M001
1676	ADAR	AVAR	AVDR	E001	F001	F001	J001	J001	K001	K001	L001	M001	M001
1677	ADAR	AVAR	AVEL	F001	K001	L001	M001
1678	ADAR	AVAR	AVER	J005	K001	M002
1679	ADAR	AVAR	AVG	K001
1680	ADAR	AVAR	AVHL	K004
1681	ADAR	AVAR	AVJL	F005	K002	L001	M002
1682	ADAR	AVAR	AVJR	K002
1683	ADAR	AVAR	BAGL	K001
1684	ADAR	AVAR	DA01	M001
1685	ADAR	AVAR	DA02	M001
1686	ADAR	AVAR	DA03	M001
1687	ADAR	AVAR	DA04	M001
1688	ADAR	AVAR	DA05	M001
1689	ADAR	AVAR	DA06	M001
1690	ADAR	AVAR	DA07	M001
1691	ADAR	AVAR	DA08	M001
1692	ADAR	AVAR	DA09	M001
1693	ADAR	AVAR	DB02	M001
1694	ADAR	AVAR	DB03	M001
1695	ADAR	AVAR	DVA	K001
1696	ADAR	AVAR	DVC	K001
1697	ADAR	AVAR	FLPL	K001
1698	ADAR	AVAR	FLPR	F011	K001	L004	M005
1699	ADAR	AVAR	LUAL	J005	K001	M002
1700	ADAR	AVAR	LUAR	J005	K001	M002
1701	ADAR	AVAR	PHBL	K001
1702	ADAR	AVAR	PHBR	K001
1703	ADAR	AVAR	PQR	K001
1704	ADAR	AVAR	PVCL	J005	K001	M002
1705	ADAR	AVAR	PVCR	J005	K001	M002
1706	ADAR	AVAR	PVDL	K001
1707	ADAR	AVAR	PVDR	K001
1708	ADAR	AVAR	PVPL	K001
1709	ADAR	AVAR	PVPR	K001
1710	ADAR	AVAR	PVR	I013	L004	M005
1711	ADAR	AVAR	PVWR	K004
1712	ADAR	AVAR	RIAR	K001
1713	ADAR	AVAR	RIBR	K001
1714	ADAR	AVAR	RICL	F013	K004	L006	M005
1715	ADAR	AVAR	RICR	F013	K004	L006	M005
1716	ADAR	AVAR	RIFR	L001
1717	ADAR	AVAR	RIGL	M007
1718	ADAR	AVAR	RIML	K001
1719	ADAR	AVAR	RIMR	I009	L001	M005
1720	ADAR	AVAR	RIPR	L004
1721	ADAR	AVAR	RIR	M005
1722	ADAR	AVAR	RIVR	L004
1723	ADAR	AVAR	RMDVR	K001
1724	ADAR	AVAR	RMGR	M005
1725	ADAR	AVAR	RMHL	K001
1726	ADAR	AVAR	SAADR	K001
1727	ADAR	AVAR	SAAVR	J005	K001	M002
1728	ADAR	AVAR	SABVR	M002
1729	ADAR	AVAR	SDQL	K001
1730	ADAR	AVAR	SMDVL	L001
1731	ADAR	AVAR	SMDVR	J005	K001	M002
1732	ADAR	AVAR	URAVR	M005
1733	ADAR	AVAR	URBR	M005
1734	ADAR	AVAR	URXR	G025	F011	F011	I013	I013	K001	L004	L004	M005	M005
1735	ADAR	AVAR	URYDR	L001
1736	ADAR	AVAR	URYVR	M005
1737	ADAR	AVAR	VA02	M002
1738	ADAR	AVAR	VA03	M002
1739	ADAR	AVAR	VA04	J005	K001	M002
1740	ADAR	AVAR	VA05	M002
1741	ADAR	AVAR	VA06	J005	K001	M002
1742	ADAR	AVAR	VA07	M002
1743	ADAR	AVAR	VA08	M002
1744	ADAR	AVAR	VA09	M002
1745	ADAR	AVAR	VA10	M002
1746	ADAR	AVAR	VA11	M002
1747	ADAR	AVAR	VD05	K002
1748	ADAR	AVAR	VD11	K002
1749	ADAR	AVAR	VD13	K002
1750	ADAR	AVBL	AVBR	E004	F005	F005	J007	J007	K002	K002	L001	M002	M002
1751	ADAR	AVBL	AVDL	L001
1752	ADAR	AVBL	AVDR	E001	F001	F001	J001	J001	K001	K001	L001	M001	M001
1753	ADAR	AVBL	AVEL	L001
1754	ADAR	AVBL	AVER	M002
1755	ADAR	AVBL	AVFL	K002
1756	ADAR	AVBL	AVFR	K002
1757	ADAR	AVBL	AVG	K001
1758	ADAR	AVBL	AVHL	K004
1759	ADAR	AVBL	AVHR	K004
1760	ADAR	AVBL	AVJL	F005	K002	L001	M002
1761	ADAR	AVBL	AVJR	J012	K002	M007
1762	ADAR	AVBL	AVKL	K004
1763	ADAR	AVBL	AVL	M007
1764	ADAR	AVBL	AVM	K001
1765	ADAR	AVBL	AWBL	K001
1766	ADAR	AVBL	DA05	M001
1767	ADAR	AVBL	DA07	M001
1768	ADAR	AVBL	DVA	J005	K001	M002
1769	ADAR	AVBL	DVC	K001
1770	ADAR	AVBL	FLPL	K001
1771	ADAR	AVBL	FLPR	F011	K001	L004	M005
1772	ADAR	AVBL	PVCL	K001
1773	ADAR	AVBL	PVCR	J005	K001	M002
1774	ADAR	AVBL	PVNR	M001
1775	ADAR	AVBL	PVPL	K001
1776	ADAR	AVBL	PVPR	J011	K001	M007
1777	ADAR	AVBL	PVR	G025	F011	F011	I013	I013	K001	L004	L004	M005	M005
1778	ADAR	AVBL	RIBR	K002
1779	ADAR	AVBL	RICL	M005
1780	ADAR	AVBL	RICR	M005
1781	ADAR	AVBL	RIFL	K001
1782	ADAR	AVBL	RIFR	F001	K001	L001	M001
1783	ADAR	AVBL	RIML	K001
1784	ADAR	AVBL	RIMR	G013	F001	F011	I009	I011	K001	L001	L004	M005	M001
1785	ADAR	AVBL	RIPR	L004
1786	ADAR	AVBL	RIR	M005
1787	ADAR	AVBL	RIVR	L004
1788	ADAR	AVBL	RMGR	F013	K004	L006	M005
1789	ADAR	AVBL	SAAVR	K001
1790	ADAR	AVBL	SDQL	J011	K001	M007
1791	ADAR	AVBL	SDQR	K001
1792	ADAR	AVBL	SMDVL	L001
1793	ADAR	AVBL	URAVR	M005
1794	ADAR	AVBL	URBL	K001
1795	ADAR	AVBL	URBR	M005
1796	ADAR	AVBL	URXL	K001
1797	ADAR	AVBL	URXR	G025	F011	F011	I013	I013	K001	L004	L004	M005	M005
1798	ADAR	AVBL	URYDR	F001	K001	L001	M001
1799	ADAR	AVBL	URYVR	F011	K001	L004	M005
1800	ADAR	AVBL	VA02	M002
1801	ADAR	AVBL	VA10	M002
1802	ADAR	AVBL	VB02	M001
1803	ADAR	AVBL	VC03	J005	K001	M002
1804	ADAR	AVBR	AVDL	F001	K001	L001	M001
1805	ADAR	AVBR	AVDR	L001
1806	ADAR	AVBR	AVEL	L001
1807	ADAR	AVBR	AVER	M002
1808	ADAR	AVBR	AVFL	K002
1809	ADAR	AVBR	AVFR	K002
1810	ADAR	AVBR	AVG	K001
1811	ADAR	AVBR	AVHL	K004
1812	ADAR	AVBR	AVHR	K004
1813	ADAR	AVBR	AVJL	E012	F005	F014	J012	J010	K002	K004	L001	M002	M007
1814	ADAR	AVBR	AVJR	K002
1815	ADAR	AVBR	AVM	K001
1816	ADAR	AVBR	AWBR	K001
1817	ADAR	AVBR	BDUR	K004
1818	ADAR	AVBR	DA03	M001
1819	ADAR	AVBR	DA04	M001
1820	ADAR	AVBR	DA07	M001
1821	ADAR	AVBR	DB04	M001
1822	ADAR	AVBR	DVA	K001
1823	ADAR	AVBR	FLPL	K001
1824	ADAR	AVBR	FLPR	F011	K001	L004	M005
1825	ADAR	AVBR	HSNR	J005	K001	M002
1826	ADAR	AVBR	IL2DL	K001
1827	ADAR	AVBR	PVCL	K001
1828	ADAR	AVBR	PVCR	K001
1829	ADAR	AVBR	PVNL	K001
1830	ADAR	AVBR	PVNR	K001
1831	ADAR	AVBR	PVPL	K001
1832	ADAR	AVBR	PVPR	K001
1833	ADAR	AVBR	PVQR	K001
1834	ADAR	AVBR	PVR	G025	F011	F011	I013	I013	K001	L004	L004	M005	M005
1835	ADAR	AVBR	RIBL	K002
1836	ADAR	AVBR	RICL	M005
1837	ADAR	AVBR	RICR	M005
1838	ADAR	AVBR	RIFL	K001
1839	ADAR	AVBR	RIFR	F001	K001	L001	M001
1840	ADAR	AVBR	RIML	K001
1841	ADAR	AVBR	RIMR	G013	F001	F011	I009	I011	K001	L001	L004	M005	M001
1842	ADAR	AVBR	RIPR	F020	K004	L004	M009
1843	ADAR	AVBR	RIR	M005
1844	ADAR	AVBR	RIVR	L004
1845	ADAR	AVBR	RMGL	K004
1846	ADAR	AVBR	RMGR	F013	K004	L006	M005
1847	ADAR	AVBR	SAADL	K001
1848	ADAR	AVBR	SDQL	K001
1849	ADAR	AVBR	SDQR	K001
1850	ADAR	AVBR	SMBVL	K001
1851	ADAR	AVBR	SMDVL	L001
1852	ADAR	AVBR	URAVR	M005
1853	ADAR	AVBR	URBR	F011	K001	L004	M005
1854	ADAR	AVBR	URXR	G025	F011	F011	I013	I013	K001	L004	L004	M005	M005
1855	ADAR	AVBR	URYDR	L001
1856	ADAR	AVBR	URYVL	K001
1857	ADAR	AVBR	URYVR	M005
1858	ADAR	AVBR	VA03	M002
1859	ADAR	AVBR	VA04	M002
1860	ADAR	AVBR	VC04	K001
1861	ADAR	AVBR	VD03	M001
1862	ADAR	AVDL	AVDR	E013	F014	F014	J013	J013	K004	K004	L001	M007	M007
1863	ADAR	AVDL	AVEL	E012	F005	F014	J012	J010	K002	K004	L001	M002	M007
1864	ADAR	AVDL	AVER	K004
1865	ADAR	AVDL	AVG	K004
1866	ADAR	AVDL	AVHL	K004
1867	ADAR	AVDL	AVJL	E011	F001	F014	J011	J009	K001	K004	L001	M001	M007
1868	ADAR	AVDL	AVJR	K001
1869	ADAR	AVDL	AVM	K001
1870	ADAR	AVDL	DA01	M001
1871	ADAR	AVDL	DA02	M001
1872	ADAR	AVDL	DA03	M001
1873	ADAR	AVDL	DA04	M001
1874	ADAR	AVDL	DA05	M001
1875	ADAR	AVDL	DA08	M001
1876	ADAR	AVDL	DVC	M001
1877	ADAR	AVDL	FLPL	K001
1878	ADAR	AVDL	FLPR	F011	K001	L004	M005
1879	ADAR	AVDL	LUAL	J011	K001	M007
1880	ADAR	AVDL	LUAR	K001
1881	ADAR	AVDL	PHBL	K001
1882	ADAR	AVDL	PHBR	K001
1883	ADAR	AVDL	PQR	K001
1884	ADAR	AVDL	PVCL	J009	K004	M001
1885	ADAR	AVDL	PVCR	K004
1886	ADAR	AVDL	PVDL	K001
1887	ADAR	AVDL	PVDR	K001
1888	ADAR	AVDL	PVNL	K004
1889	ADAR	AVDL	PVNR	K004
1890	ADAR	AVDL	PVR	I013	L004	M005
1891	ADAR	AVDL	RICL	M005
1892	ADAR	AVDL	RICR	M005
1893	ADAR	AVDL	RIFR	L001
1894	ADAR	AVDL	RIGR	K001
1895	ADAR	AVDL	RIMR	I009	L001	M005
1896	ADAR	AVDL	RIPR	L004
1897	ADAR	AVDL	RIR	M005
1898	ADAR	AVDL	RIVR	L004
1899	ADAR	AVDL	RMGR	F013	K004	L006	M005
1900	ADAR	AVDL	SABD	M007
1901	ADAR	AVDL	SABVL	M007
1902	ADAR	AVDL	SABVR	M007
1903	ADAR	AVDL	SDQL	K004
1904	ADAR	AVDL	SMDVL	L001
1905	ADAR	AVDL	URAVR	M005
1906	ADAR	AVDL	URBR	F013	K004	L006	M005
1907	ADAR	AVDL	URXR	I013	L004	M005
1908	ADAR	AVDL	URYDR	L001
1909	ADAR	AVDL	URYVR	M005
1910	ADAR	AVDL	VA03	M001
1911	ADAR	AVDL	VA04	K004
1912	ADAR	AVDL	VA05	M001
1913	ADAR	AVDL	VA10	M001
1914	ADAR	AVDL	VA12	M001
1915	ADAR	AVDR	AVEL	L001
1916	ADAR	AVDR	AVER	J010	K004	M002
1917	ADAR	AVDR	AVG	K004
1918	ADAR	AVDR	AVHR	K004
1919	ADAR	AVDR	AVJL	L001
1920	ADAR	AVDR	AVJR	J011	K001	M007
1921	ADAR	AVDR	AVM	K001
1922	ADAR	AVDR	DA01	M001
1923	ADAR	AVDR	DA02	M001
1924	ADAR	AVDR	DA03	M001
1925	ADAR	AVDR	DA04	M001
1926	ADAR	AVDR	DA05	M001
1927	ADAR	AVDR	DA08	M001
1928	ADAR	AVDR	DB01	M001
1929	ADAR	AVDR	DB04	M001
1930	ADAR	AVDR	DVA	K004
1931	ADAR	AVDR	DVC	M001
1932	ADAR	AVDR	FLPL	K001
1933	ADAR	AVDR	FLPR	F011	K001	L004	M005
1934	ADAR	AVDR	HSNR	K004
1935	ADAR	AVDR	LUAL	J011	K001	M007
1936	ADAR	AVDR	LUAR	K001
1937	ADAR	AVDR	OLQVL	K001
1938	ADAR	AVDR	PHAL	K001
1939	ADAR	AVDR	PHAR	K001
1940	ADAR	AVDR	PHBL	K001
1941	ADAR	AVDR	PHBR	K001
1942	ADAR	AVDR	PQR	J011	K001	M007
1943	ADAR	AVDR	PVCL	K004
1944	ADAR	AVDR	PVCR	J009	K004	M001
1945	ADAR	AVDR	PVDL	K001
1946	ADAR	AVDR	PVNL	K004
1947	ADAR	AVDR	PVNR	K004
1948	ADAR	AVDR	PVPL	K004
1949	ADAR	AVDR	PVR	I013	L004	M005
1950	ADAR	AVDR	PVWR	K004
1951	ADAR	AVDR	RIBL	K001
1952	ADAR	AVDR	RICL	M005
1953	ADAR	AVDR	RICR	M005
1954	ADAR	AVDR	RIFR	L001
1955	ADAR	AVDR	RIMR	I009	L001	M005
1956	ADAR	AVDR	RIPR	L004
1957	ADAR	AVDR	RIR	M005
1958	ADAR	AVDR	RIVR	L004
1959	ADAR	AVDR	RMGR	M005
1960	ADAR	AVDR	SABD	M007
1961	ADAR	AVDR	SABVL	M007
1962	ADAR	AVDR	SABVR	M007
1963	ADAR	AVDR	SMDVL	L001
1964	ADAR	AVDR	URAVR	M005
1965	ADAR	AVDR	URBR	M005
1966	ADAR	AVDR	URXL	K004
1967	ADAR	AVDR	URXR	I013	L004	M005
1968	ADAR	AVDR	URYDR	L001
1969	ADAR	AVDR	URYVL	K001
1970	ADAR	AVDR	URYVR	M005
1971	ADAR	AVDR	VA02	M001
1972	ADAR	AVDR	VA03	M001
1973	ADAR	AVDR	VA05	M001
1974	ADAR	AVDR	VA11	M001
1975	ADAR	AVEL	AVER	K002
1976	ADAR	AVEL	AVJL	F005	K002	L001	M002
1977	ADAR	AVEL	AVKL	K004
1978	ADAR	AVEL	AVL	K002
1979	ADAR	AVEL	BAGL	K001
1980	ADAR	AVEL	BAGR	K001
1981	ADAR	AVEL	CEPDR	K004
1982	ADAR	AVEL	CEPVR	K004
1983	ADAR	AVEL	DA01	M001
1984	ADAR	AVEL	DA02	M001
1985	ADAR	AVEL	DA03	M001
1986	ADAR	AVEL	DB03	M001
1987	ADAR	AVEL	DVA	K002
1988	ADAR	AVEL	FLPR	F011	K001	L004	M005
1989	ADAR	AVEL	IL1R	K001
1990	ADAR	AVEL	IL2L	K002
1991	ADAR	AVEL	OLLR	K001
1992	ADAR	AVEL	PVCL	J003	K002	M001
1993	ADAR	AVEL	PVCR	J003	K002	M001
1994	ADAR	AVEL	PVNR	K002
1995	ADAR	AVEL	PVR	I013	L004	M005
1996	ADAR	AVEL	PVT	M001
1997	ADAR	AVEL	RIBL	K002
1998	ADAR	AVEL	RIBR	K002
1999	ADAR	AVEL	RICL	M005
[truncated: 62,963 more rows]
[truncated: 8 more columns]

## Sheet: 7_Motif counts
Motif name	Induced motif count	Partial motif count
A001	10	10
A002	3	3
A003	0	0
A004	1	1
A005	13	13
A006	0	0
A007	0	0
A008	0	0
A009	18	18
A010	2	2
A011	7	7
A012	11	11
A013	0	0
A014	0	0
A015	6	6
A016	0	0
A017	0	0
A018	5	5
A019	5	5
A020	0	0
A021	0	0
A022	4	4
A023	0	0
A024	0	0
A025	5	5
A026	3	3
A027	0	0
A028	0	0
A029	3	3
A030	0	0
A031	3	3
A032	5	5
A033	0	0
A034	3	3
A035	1	1
A036	0	0
A037	0	0
A038	0	0
A039	2	2
A040	0	0
A041	0	0
A042	0	0
A043	0	0
A044	2	2
A045	1	1
A046	1	1
A047	4	4
A048	1	1
A049	2	2
A050	0	0
A051	0	0
A052	0	0
A053	0	0
A054	0	0
A055	0	0
A056	0	0
A057	0	0
A058	0	0
A059	0	0
A060	0	0
A061	1	1
A062	2	2
A063	0	0
A064	0	0
A065	0	0
A066	3	3
A067	0	0
A068	0	0
A069	0	0
A070	0	0
A071	2	2
A072	0	0
A073	10	10
A074	0	0
A075	0	0
A076	0	0
A077	3	3
A078	0	0
A079	2	2
A080	0	0
A081	0	0
A082	3	3
A083	0	0
A084	0	0
A085	2	2
A086	0	0
A087	0	0
A088	0	0
A089	0	0
A090	1	1
A091	0	0
A092	0	0
A093	0	0
A094	0	0
A095	3	3
A096	0	0
A097	0	0
A098	0	0
A099	6	6
A100	1	1
A101	0	0
A102	0	0
A103	0	0
A104	0	0
A105	0	0
A106	0	0
A107	0	0
A108	0	0
A109	0	0
A110	0	0
A111	4	4
A112	0	0
A113	3	3
A114	6	6
A115	0	0
A116	1	1
A117	0	0
A118	3	3
A119	0	0
A120	2	2
A121	5	5
A122	3	3
A123	13	13
A124	0	0
A125	0	0
A126	0	0
A127	8	8
A128	0	0
A129	4	4
A130	0	0
A131	3	3
A132	0	0
A133	2	2
A134	1	1
A135	14	14
A136	3	3
A137	10	10
A138	28	28
B001	37	110
B002	1	7
B003	0	0
B004	4	17
B005	14	46
B006	6	28
B007	0	0
B008	19	63
B009	0	0
B010	5	23
B011	0	0
B012	12	18
B013	4	24
B014	42	95
B015	3	7
B016	9	15
B017	10	34
B018	0	0
B019	5	11
B020	3	39
B021	0	0
B022	0	0
B023	2	6
B024	13	23
B025	0	6
B026	5	22
B027	0	25
B028	0	0
B029	18	48
B030	0	0
B031	0	0
B032	0	0
B033	5	15
B034	1	6
B035	6	9
B036	0	5
B037	3	16
B038	2	2
B039	4	6
B040	0	4
B041	2	4
B042	3	5
B043	23	32
B044	23	33
B045	13	22
B046	9	16
B047	4	4
B048	0	0
B049	10	22
B050	2	2
B051	9	22
B052	1	6
B053	0	0
B054	0	5
B055	0	3
B056	0	2
B057	0	0
B058	0	0
B059	0	0
B060	2	2
B061	0	2
B062	1	7
B063	1	6
B064	5	8
B065	0	0
B066	0	0
B067	0	0
B068	1	2
B069	1	1
B070	1	4
B071	3	11
B072	5	12
B073	5	18
B074	0	0
B075	0	0
B076	0	2
B077	1	4
B078	0	0
B079	0	1
B080	1	9
B081	2	2
B082	5	11
B083	0	0
B084	4	7
B085	9	20
B086	0	0
B087	3	13
B088	0	3
B089	1	13
B090	1	5
B091	22	38
B092	0	0
B093	2	4
B094	13	17
B095	1	5
B096	7	11
B097	20	40
B098	0	5
B099	4	7
B100	0	5
B101	0	0
B102	0	3
B103	0	0
B104	0	0
B105	0	0
B106	0	0
B107	0	0
B108	6	7
B109	0	0
B110	1	2
B111	4	6
B112	0	0
B113	2	2
B114	3	6
B115	0	0
B116	2	6
B117	1	3
B118	0	0
B119	2	4
B120	1	14
B121	1	1
B122	0	0
B123	5	24
B124	0	0
B125	0	0
B126	0	0
B127	5	13
B128	14	19
B129	1	2
B130	2	6
B131	8	16
B132	2	14
B133	5	6
B134	5	23
B135	4	10
B136	0	4
B137	0	0
B138	1	4
B139	1	1
B140	0	0
B141	5	7
B142	1	1
B143	0	0
B144	3	10
B145	0	0
B146	0	0
B147	0	0
B148	4	16
B149	0	0
B150	7	19
B151	0	0
B152	0	0
B153	0	1
B154	3	6
B155	0	0
B156	3	6
B157	2	4
B158	0	0
B159	15	43
B160	1	3
B161	0	1
B162	17	36
B163	7	22
B164	0	0
B165	1	7
B166	4	10
B167	0	2
B168	0	0
B169	11	17
B170	7	17
B171	6	12
B172	9	18
B173	0	0
B174	1	2
B175	2	4
B176	0	3
B177	9	19
B178	4	12
B179	1	3
B180	2	5
B181	3	7
B182	0	0
B183	0	0
B184	1	4
B185	0	0
B186	1	5
B187	13	34
B188	7	12
B189	10	25
B190	0	4
B191	5	9
B192	1	1
B193	0	0
B194	0	0
B195	0	0
B196	1	4
B197	1	5
B198	3	9
B199	1	3
B200	0	0
B201	0	0
B202	0	0
B203	0	0
B204	0	0
B205	0	0
B206	4	12
B207	3	9
B208	3	4
B209	0	10
B210	0	2
B211	0	0
B212	0	0
B213	0	1
B214	8	11
B215	13	43
B216	14	29
B217	12	21
B218	2	2
B219	9	25
B220	5	6
B221	2	2
B222	2	8
B223	1	8
B224	2	8
B225	31	59
B226	1	1
B227	0	0
B228	2	6
B229	2	2
B230	2	18
B231	8	17
B232	2	6
B233	1	4
B234	16	57
B235	10	17
B236	9	13
B237	15	32
B238	1	4
B239	5	11
B240	13	26
B241	21	47
B242	16	35
B243	121	312
C001	34	220
C002	12	143
C003	7	84
C004	2	2
C005	1	28
C006	2	35
C007	3	71
C008	0	0
C009	45	209
C010	20	85
C011	8	45
C012	10	95
C013	2	21
C014	5	16
C015	3	38
C016	7	23
C017	21	102
C018	1	11
C019	2	24
C020	0	9
C021	3	24
C022	7	33
C023	10	48
C024	1	7
C025	1	24
C026	4	20
C027	13	87
C028	11	70
C029	21	106
C030	3	20
C031	1	10
C032	6	34
C033	9	56
C034	2	21
C035	21	119
C036	9	65
C037	13	33
C038	4	45
C039	14	69
C040	1	18
C041	0	4
C042	5	21
C043	4	18
C044	1	16
C045	11	45
C046	0	23
C047	5	49
C048	9	33
C049	18	153
C050	1	1
C051	3	73
C052	0	0
C053	1	1
C054	2	3
C055	6	39
C056	4	24
C057	4	21
C058	3	25
C059	2	22
C060	6	78
C061	6	27
C062	3	30
C063	22	104
C064	1	27
C065	0	0
C066	2	15
C067	1	9
C068	4	30
C069	5	48
C070	2	29
C071	6	32
C072	9	115
C073	4	39
C074	10	45
C075	5	50
C076	5	17
C077	2	16
C078	6	52
C079	23	157
C080	12	128
C081	92	607
D001	15	149
D002	21	308
D003	7	172
D004	1	16
D005	19	243
D006	11	164
D007	5	143
D008	36	416
D009	5	109
D010	15	299
D011	23	386
E001	136	267
E002	13	60
E003	5	35
E004	35	71
E005	0	0
E006	19	43
E007	137	313
E008	0	0
E009	31	90
E010	22	91
E011	40	95
E012	25	41
E013	43	72
E014	2	19
E015	0	0
E016	0	8
E017	1	13
E018	1	11
E019	30	82
E020	11	37
E021	34	129
E022	3	3
E023	3	14
E024	27	81
E025	1	12
E026	5	39
E027	21	83
E028	4	16
E029	7	51
E030	1	9
E031	5	19
E032	1	1
E033	9	28
E034	5	31
E035	0	0
E036	24	111
E037	3	8
E038	0	1
E039	17	84
E040	39	70
E041	24	47
E042	43	130
E043	20	40
E044	38	108
E045	111	409
F001	441	2165
F002	98	439
F003	16	145
F004	44	354
F005	126	803
F006	3	14
F007	28	213
F008	43	384
F009	42	180
F010	15	118
F011	225	913
F012	45	185
F013	184	731
F014	160	622
F015	6	70
F016	10	61
F017	11	144
F018	74	545
F019	32	225
F020	53	336
F021	4	14
F022	26	272
F023	71	430
F024	15	162
F025	42	358
F026	28	196
F027	302	2020
G001	206	358
G002	39	96
G003	15	34
G004	5	14
G005	0	0
G006	13	48
G007	84	156
G008	56	175
G009	0	0
G010	12	37
G011	21	59
G012	18	37
G013	80	180
G014	17	38
G015	70	139
G016	2	22
G017	0	5
G018	19	48
G019	8	8
G020	0	10
G021	0	9
G022	3	11
G023	19	66
G024	11	30
G025	103	143
G026	29	56
G027	76	166
G028	6	18
G029	1	1
G030	11	25
G031	9	30
G032	8	38
G033	0	0
G034	21	68
G035	21	72
G036	11	24
G037	4	5
G038	13	45
G039	26	85
G040	20	55
G041	9	34
G042	32	137
G043	1	15
G044	32	134
G045	124	400
H001	129	239
H002	17	39
H003	11	19
H004	64	166
H005	65	143
H006	28	59
H007	13	22
H008	107	169
H009	73	127
H010	24	39
H011	61	103
H012	14	29
H013	100	163
H014	39	70
H015	54	99
H016	25	35
H017	23	54
H018	38	68
H019	29	38
H020	27	40
H021	51	87
H022	26	53
H023	4	8
H024	20	29
H025	63	107
H026	43	71
H027	115	191
H028	20	37
H029	15	17
H030	87	124
H031	46	68
H032	19	21
H033	35	65
H034	37	59
H035	24	42
H036	26	40
H037	30	49
H038	49	92
H039	115	181
H040	48	79
H041	33	57
H042	158	268
H043	43	83
H044	117	219
H045	366	639
I001	788	2173
I002	146	461
I003	383	1135
I004	60	172
I005	527	843
I006	322	891
I007	74	179
I008	81	293
I009	446	1043
I010	136	286
I011	441	855
I012	304	616
I013	725	1568
I014	90	251
I015	212	622
I016	149	307
I017	151	349
I018	257	695
I019	308	766
I020	192	543
I021	271	743
I022	70	266
I023	60	184
I024	178	578
I025	553	1244
I026	301	841
I027	1641	3987
J001	933	2171
J002	241	591
J003	535	1007
J004	369	873
J005	1185	2067
J006	194	409
J007	88	301
J008	117	303
J009	133	396
J010	200	363
J011	617	1245
J012	201	476
J013	347	849
J014	312	716
J015	309	509
J016	92	287
J017	288	658
J018	75	201
J019	57	205
J020	327	780
J021	224	595
J022	189	369
J023	116	302
J024	254	615
J025	415	1081
J026	340	946
J027	1244	3594
K001	4585	10440
K002	1407	4335
K003	592	2287
K004	2550	6073
K005	769	2757
K006	1648	6560
L001	2685	7428
L002	1049	3048
L003	368	1885
L004	2185	6876
L005	693	2744
L006	2422	8045
M001	5086	11957
M002	1632	5511
M003	1264	4326
M004	374	1810
M005	2560	7388
M006	901	3743
M007	1758	6031
M008	609	3137
M009	2499	11028
Total	64962	193487
