# Supplementary material for: Signed motif analysis of the Caenorhabditis elegans neuronal network reveals positive feedforward and negative feedback loops
Source: BMC Biol. 2026 May 22;24:167. doi: 10.1186/s12915-026-02641-4 (PMC13374236; doi:10.1186/s12915-026-02641-4)
Supplement: Supplementary file 4 — Additional file 4: Induced motif counts and Z-scores in the connectome and null models. Description of data: Using the edge lists from Additional file 1 and the motif dictionary described in Additional file 2, our induced motif enumerating tool counted the occurrences of all 710 different 3-node-colored motifs in the connectome and in the 1,000 random networks. [file 12915_2026_2641_MOESM4_ESM.xlsx]

## Sheet: Induced motif counts
Motif	Z-score	Connectome	Random_1	Random_2	Random_3	Random_4	Random_5	Random_6	Random_7	Random_8	Random_9	Random_10	Random_11	Random_12	Random_13	Random_14	Random_15	Random_16	Random_17	Random_18	Random_19	Random_20	Random_21	Random_22	Random_23	Random_24	Random_25	Random_26	Random_27	Random_28	Random_29	Random_30	Random_31	Random_32	Random_33	Random_34	Random_35	Random_36	Random_37	Random_38	Random_39	Random_40	Random_41	Random_42	Random_43	Random_44	Random_45	Random_46	Random_47
A001	0.101471	10	13	6	2	7	9	20	3	22	9	7	16	2	16	6	14	4	3	25	5	11	11	8	7	10	1	12	7	5	7	9	6	9	11	11	6	10	7	7	16	5	14	6	9	10	14	9	5
A002	1.64133	3	0	0	0	0	1	2	2	5	0	0	7	3	0	2	1	1	0	2	3	2	3	1	0	0	2	1	0	2	0	0	0	0	3	0	0	3	0	0	4	0	0	0	0	4	0	2	0
A003	-0.266363	0	0	0	0	0	0	0	0	0	0	0	0	0	0	0	0	0	0	0	0	0	0	0	0	1	1	0	0	0	0	0	0	0	0	0	0	0	0	0	0	0	0	0	0	0	0	0	0
A004	-0.366942	1	0	0	0	1	1	3	1	3	0	5	3	1	3	0	0	1	0	0	6	0	0	1	0	1	1	2	0	0	5	1	1	0	3	1	1	0	5	3	0	0	3	4	0	2	0	2	0
A005	2.39212	13	1	4	4	4	2	2	6	7	8	3	3	6	1	2	5	6	1	11	12	16	18	11	5	0	5	7	2	5	4	1	5	11	10	13	4	9	4	4	9	1	2	1	2	7	6	8	1
A006	-0.25324	0	0	0	0	0	0	0	0	0	0	0	0	1	0	0	0	0	0	0	0	1	0	0	0	1	0	0	0	0	0	0	0	0	0	0	0	0	0	0	0	0	0	0	0	0	0	0	0
A007	-0.376581	0	0	0	0	0	0	0	0	0	0	0	0	1	0	0	0	0	0	0	0	0	2	2	0	2	0	0	0	0	0	0	0	0	0	0	0	0	0	0	0	1	0	1	0	0	2	0	0
A008	-0.291309	0	0	0	0	0	0	0	0	0	0	0	0	1	0	0	0	0	0	0	0	1	0	0	0	0	0	0	1	0	0	0	0	0	0	0	0	0	0	0	0	0	0	0	0	0	0	0	0
A009	4.0822	18	2	8	2	5	6	0	1	1	4	2	1	6	0	2	3	5	3	5	5	12	6	6	10	2	7	5	1	9	1	5	9	4	12	6	14	8	1	5	6	10	3	1	5	8	6	11	12
A010	0.229308	2	2	0	2	0	1	1	2	1	2	1	2	0	0	0	1	5	0	1	2	0	1	3	4	8	3	2	1	3	1	5	2	0	2	0	1	0	3	5	0	1	2	4	0	2	2	1	2
A011	1.93144	7	7	4	4	5	8	1	1	0	4	2	5	0	3	3	0	1	0	1	1	0	0	1	7	6	4	1	0	1	2	5	4	3	2	1	0	0	4	7	1	4	5	5	0	1	2	0	5
A012	4.09089	11	4	2	1	1	1	2	6	0	0	0	0	4	2	0	0	4	1	2	3	2	2	5	2	0	7	3	1	3	4	2	0	4	0	0	3	0	4	3	0	0	2	0	2	2	0	1	0
A013	-0.277156	0	0	0	0	0	0	0	0	0	0	0	0	0	0	0	0	0	0	2	0	1	2	0	0	1	0	0	0	0	0	0	0	0	0	0	0	0	0	0	0	0	0	1	0	0	2	0	0
A014	-0.0672335	0	0	0	0	0	0	0	0	0	0	0	0	0	0	0	1	0	0	0	0	0	0	0	0	0	0	0	0	0	0	0	0	0	0	0	0	0	0	0	0	0	0	0	0	0	0	0	0
A015	2.36561	6	1	1	0	0	6	2	3	0	0	0	0	3	1	0	0	2	0	0	1	2	1	2	2	1	2	2	4	0	0	1	3	1	1	0	1	3	0	3	0	2	0	3	0	0	2	4	3
A016	#DIV/0!	0	0	0	0	0	0	0	0	0	0	0	0	0	0	0	0	0	0	0	0	0	0	0	0	0	0	0	0	0	0	0	0	0	0	0	0	0	0	0	0	0	0	0	0	0	0	0	0
A017	-1.79658	0	6	12	3	5	0	11	11	11	12	5	3	5	15	5	9	3	3	10	6	9	7	3	8	10	6	14	5	4	4	0	4	10	9	9	7	11	5	13	8	5	2	10	10	9	13	7	1
A018	2.42317	5	1	1	2	1	0	3	2	7	4	3	5	1	1	1	4	2	2	2	2	4	3	4	1	0	0	5	1	3	2	1	0	3	3	1	1	1	1	1	1	0	0	0	1	1	2	4	0
A019	1.81277	5	1	1	2	4	1	0	2	9	3	5	1	3	1	1	2	2	5	2	0	2	6	3	5	3	1	6	2	0	0	0	0	2	3	9	1	6	3	1	1	0	3	2	1	5	0	7	0
A020	-0.702244	0	1	0	0	1	0	0	0	0	0	2	0	0	0	0	0	0	0	0	0	0	0	2	0	2	0	1	3	0	2	0	0	1	0	1	1	0	1	0	0	0	0	0	0	0	2	2	0
A021	-0.51224	0	8	0	0	0	0	0	0	0	1	1	0	0	0	0	0	0	0	0	1	0	0	1	0	0	0	1	2	0	0	2	2	3	1	0	0	0	0	0	0	0	0	0	0	0	1	3	1
A022	0.40089	4	4	4	5	5	2	0	1	2	1	0	0	4	4	2	6	0	2	2	7	1	4	0	3	1	5	1	5	2	2	3	0	2	2	2	6	6	3	8	2	8	8	1	1	0	0	0	3
A023	-0.231995	0	0	0	0	0	0	0	0	0	0	0	0	0	0	0	0	0	0	0	1	0	0	0	0	1	1	0	0	0	0	0	0	0	0	0	0	0	0	0	0	0	0	0	0	1	0	0	0
A024	-0.507127	0	0	0	1	1	0	0	0	0	0	1	0	0	0	0	0	0	0	1	0	0	0	0	0	0	0	0	0	0	0	0	1	0	0	1	0	1	0	0	0	1	0	1	0	0	1	1	0
A025	2.37621	5	0	2	0	3	3	0	1	0	1	0	0	5	0	2	0	3	0	1	1	2	0	1	2	0	6	0	0	0	0	2	0	0	2	2	3	0	1	1	0	1	0	0	0	2	0	0	3
A026	2.31878	3	0	0	1	2	0	0	1	0	0	2	1	0	0	1	4	2	2	0	3	1	3	3	2	0	0	2	0	0	0	1	0	1	3	0	0	2	2	1	0	0	3	0	1	1	0	2	0
A027	-0.473112	0	0	0	0	0	0	0	0	0	0	2	1	0	0	2	0	0	0	1	0	0	1	0	0	2	2	2	0	0	0	0	0	1	0	0	0	0	0	0	0	0	0	0	0	0	0	0	0
A028	-0.366444	0	0	0	2	0	0	0	3	0	1	0	1	0	0	0	0	0	0	0	0	0	0	0	0	0	1	0	0	2	0	1	0	0	1	1	0	0	0	0	2	0	0	1	0	0	0	0	0
A029	-1.26773	3	3	5	12	7	4	17	15	4	6	19	5	10	7	14	18	7	9	6	13	4	3	2	5	5	12	2	19	8	14	6	4	18	6	7	6	5	16	2	6	13	9	13	18	4	3	9	3
A030	-0.94117	0	0	1	2	3	0	5	3	2	2	2	1	4	0	8	1	5	1	0	3	3	2	0	0	0	0	3	3	0	0	4	4	1	2	2	1	1	0	1	4	2	1	0	0	5	0	6	0
A031	0.379265	3	1	0	5	2	0	8	2	1	2	2	2	0	0	0	0	2	2	1	1	1	2	3	4	3	0	4	0	4	1	2	0	3	1	1	4	2	3	2	2	3	1	1	2	4	1	1	2
A032	6.43512	5	1	0	0	0	0	0	0	0	0	0	0	2	1	0	0	1	0	0	0	1	1	0	4	0	4	0	0	1	0	0	0	0	1	2	1	0	1	1	1	0	0	0	0	0	0	1	0
A033	#DIV/0!	0	0	0	0	0	0	0	0	0	0	0	0	0	0	0	0	0	0	0	0	0	0	0	0	0	0	0	0	0	0	0	0	0	0	0	0	0	0	0	0	0	0	0	0	0	0	0	0
A034	4.39114	3	0	0	0	0	2	0	0	0	0	0	1	1	0	0	0	0	0	0	0	1	0	1	1	0	2	0	0	1	0	0	0	0	1	0	0	0	0	0	0	0	0	0	1	0	0	0	0
A035	1.02567	1	1	0	1	1	0	0	1	0	0	0	0	0	0	0	0	1	0	0	0	0	0	0	0	1	0	0	0	0	0	0	1	1	0	1	1	0	1	0	0	0	1	0	0	1	0	0	0
A036	-0.366981	0	0	0	0	1	0	0	0	0	0	0	0	1	0	0	0	0	0	0	0	0	0	2	0	0	0	0	0	0	0	0	0	0	1	0	1	1	0	0	0	0	0	0	0	2	0	0	0
A037	-0.106748	0	0	0	0	0	0	0	0	0	0	0	0	0	0	0	0	0	0	0	0	0	0	0	0	0	0	0	0	0	0	0	0	0	0	0	0	0	0	0	0	0	0	0	0	0	0	0	0
A038	-0.166581	0	0	0	0	0	0	0	0	0	0	0	0	0	0	0	0	0	0	0	0	0	0	0	0	0	0	0	0	1	0	0	0	0	0	0	0	0	0	0	0	0	0	0	0	0	0	0	0
A039	12.375	2	0	0	0	0	0	0	0	0	0	0	0	0	0	0	0	0	0	0	0	0	0	0	0	0	0	0	0	0	0	0	0	0	0	0	0	0	0	0	0	0	0	0	0	0	0	0	0
A040	-0.368124	0	0	0	0	0	0	0	0	0	1	0	0	1	0	0	0	1	0	0	0	1	0	0	0	0	0	1	0	0	0	0	0	0	1	0	1	0	0	0	0	0	1	0	0	0	0	0	0
A041	-0.0993944	0	0	0	0	1	0	0	0	0	0	0	0	0	0	0	0	0	0	0	0	0	0	0	0	0	0	0	0	0	0	0	0	0	0	0	0	0	0	0	0	0	0	0	0	0	0	0	0
A042	-0.751436	0	1	1	1	2	1	1	1	1	1	0	0	0	0	0	1	0	1	1	0	0	0	0	0	0	1	0	1	1	0	4	1	1	0	0	0	2	2	0	1	1	0	1	0	1	0	0	0
A043	-0.369308	0	0	0	1	1	0	0	0	0	0	1	0	0	0	0	2	0	0	0	2	0	0	0	1	0	0	0	0	0	0	0	0	0	0	0	0	1	0	0	0	0	0	1	0	0	0	1	0
A044	-1.18476	2	5	5	4	11	17	5	1	7	9	3	15	9	10	8	1	6	8	7	4	4	2	2	7	14	5	7	4	1	6	8	6	4	4	4	4	7	3	10	11	9	9	5	5	4	3	4	4
A045	0.645935	1	0	0	0	0	0	1	1	1	2	1	0	2	0	0	1	0	0	0	0	0	0	1	0	0	0	1	1	1	0	1	1	0	0	0	1	1	2	0	0	0	3	0	0	0	2	0	0
A046	-0.693588	1	2	3	2	3	1	0	2	1	3	2	2	0	1	10	0	3	0	3	1	1	4	2	0	1	1	2	2	4	0	4	2	3	6	3	3	1	2	0	1	0	2	3	1	2	1	2	1
A047	2.11467	4	2	0	2	1	1	1	0	0	0	0	3	0	0	0	0	1	1	0	1	3	0	0	1	0	0	1	2	1	1	1	2	3	0	1	0	2	2	0	1	1	1	0	2	0	1	1	2
A048	0.0371175	1	0	1	2	2	0	2	0	0	1	2	1	0	0	0	0	1	0	1	1	0	2	0	0	1	0	2	1	1	0	1	0	0	0	0	1	0	2	0	0	3	2	0	0	0	0	0	1
A049	-0.257906	2	3	5	2	1	1	0	0	2	3	3	3	2	2	0	4	0	4	1	7	5	1	2	1	7	3	2	7	2	2	2	2	2	0	1	1	1	4	1	2	4	12	2	2	0	0	1	4
A050	-0.0672335	0	0	0	0	0	0	0	0	0	0	0	0	0	0	0	0	0	0	0	0	0	0	0	0	0	0	0	0	0	0	0	0	0	0	0	0	0	0	0	0	0	0	0	0	0	0	0	0
A051	-0.633892	0	0	1	1	0	1	1	0	0	0	0	0	1	0	0	0	5	0	1	1	0	0	0	1	0	0	0	1	0	0	1	4	1	1	1	1	2	2	1	0	0	0	0	0	0	2	3	0
A052	-0.308218	0	0	0	0	0	0	0	0	0	0	0	0	0	1	0	0	0	0	0	0	0	1	0	0	0	0	0	0	1	0	0	0	0	0	1	0	0	0	0	0	0	0	0	0	0	0	0	0
A053	#DIV/0!	0	0	0	0	0	0	0	0	0	0	0	0	0	0	0	0	0	0	0	0	0	0	0	0	0	0	0	0	0	0	0	0	0	0	0	0	0	0	0	0	0	0	0	0	0	0	0	0
A054	-0.135388	0	0	0	0	0	0	0	0	0	0	0	0	0	0	0	0	0	0	0	0	0	0	0	0	0	0	0	0	0	0	0	0	0	0	0	0	0	0	0	0	0	0	0	0	0	0	0	0
A055	-0.0952981	0	0	0	0	0	0	0	0	0	0	0	0	0	0	0	0	0	0	0	0	0	0	0	0	0	0	0	0	0	0	0	0	0	0	0	0	0	0	0	0	0	1	0	0	0	0	0	1
A056	-1.04397	0	0	1	1	1	5	0	1	0	2	0	2	4	0	0	1	0	2	0	1	3	1	1	5	0	4	1	4	1	1	0	0	1	0	0	1	3	1	4	0	1	1	3	2	1	4	0	2
A057	-0.28555	0	0	0	0	0	0	0	0	0	0	0	0	0	0	0	0	0	0	0	0	0	0	0	0	0	0	0	0	0	1	0	0	0	0	0	0	0	0	0	0	0	0	1	0	0	0	0	0
A058	-0.47768	0	0	1	0	0	0	1	0	0	0	0	0	1	0	0	0	0	0	0	0	0	0	0	0	0	0	0	0	0	1	0	0	0	1	0	0	1	1	0	0	0	0	0	0	1	0	1	1
A059	-1.01928	0	2	2	4	1	0	2	1	0	0	1	0	0	12	0	3	4	4	1	2	0	0	2	5	0	1	3	5	5	5	3	2	0	0	0	4	0	2	0	2	4	2	3	3	0	5	3	4
A060	-0.199356	0	0	0	0	0	0	0	0	0	0	0	0	1	0	0	0	0	0	0	0	0	0	0	0	0	0	0	0	0	1	0	0	0	0	0	0	0	0	0	0	0	0	0	0	0	0	0	0
A061	0.66516	1	0	0	0	0	0	0	0	0	0	1	0	0	1	0	0	0	1	0	0	0	0	1	0	0	0	2	0	0	1	1	3	1	0	1	0	0	0	0	0	2	0	0	0	0	0	0	5
A062	-0.0272957	2	1	2	0	0	0	0	4	1	3	1	0	3	0	0	0	1	2	1	1	6	0	5	4	1	1	0	0	2	0	0	3	2	1	1	7	5	3	2	0	3	3	0	0	3	1	1	2
A063	-0.598261	0	0	0	0	0	0	0	1	0	1	0	0	0	1	0	0	0	0	0	0	1	0	1	0	1	0	0	0	3	0	0	1	0	1	2	0	0	1	1	1	1	0	0	0	0	0	0	2
A064	-0.738112	0	0	2	0	1	0	0	1	1	0	1	2	0	2	0	0	0	4	0	1	0	1	2	1	0	1	0	2	0	0	1	0	0	0	0	0	2	1	0	0	1	0	0	1	0	1	1	1
A065	-0.127515	0	0	0	0	0	0	0	0	0	0	0	0	0	0	0	0	0	0	0	0	0	0	0	0	0	0	0	0	0	0	0	0	0	0	0	0	0	0	0	0	1	0	1	0	0	0	0	0
A066	1.12764	3	1	5	1	2	1	0	2	0	3	0	1	4	0	3	0	5	1	1	1	0	1	0	4	0	2	0	0	3	1	4	1	1	0	0	1	2	2	1	1	1	1	0	1	2	0	0	0
A067	-0.500951	0	0	2	0	1	1	0	1	0	0	2	0	0	3	0	0	0	2	1	0	0	0	0	0	0	6	0	0	0	0	0	0	0	0	2	0	0	0	0	2	0	6	1	0	0	0	0	0
A068	-0.0776931	0	0	0	0	0	0	0	0	0	0	0	0	0	0	0	0	0	0	0	0	0	0	0	0	0	0	0	0	0	0	0	0	0	0	0	0	0	0	0	0	0	0	0	0	0	0	0	0
A069	-0.525033	0	0	3	0	0	3	0	0	0	2	0	0	0	1	0	1	0	0	0	0	1	0	0	0	0	0	0	0	2	0	1	0	0	0	1	0	1	0	0	2	0	2	1	0	0	2	0	0
A070	-0.361564	0	0	0	0	0	0	0	0	1	0	0	0	0	0	0	1	0	0	0	0	0	0	0	0	0	0	0	0	0	0	0	0	0	0	0	0	0	0	1	1	0	0	1	0	0	0	0	0
A071	-0.275605	2	3	4	3	0	4	4	5	0	3	4	0	5	0	2	4	6	0	3	1	9	3	6	4	4	0	5	1	4	2	5	2	4	0	2	4	8	1	1	5	0	0	0	2	2	0	0	5
A072	-0.484208	0	0	0	0	1	1	0	0	0	0	0	1	0	0	0	0	2	3	0	0	0	0	0	0	0	2	1	0	0	1	0	0	0	1	0	0	0	4	0	0	0	0	2	0	0	0	0	0
A073	6.54003	10	0	0	1	1	1	2	1	1	0	1	0	2	0	1	0	1	1	2	0	0	1	0	3	0	1	0	0	1	0	3	0	0	1	0	2	2	0	0	4	1	0	0	4	0	2	0	1
A074	-1.27208	0	4	2	8	8	3	1	5	1	8	2	2	3	1	7	3	10	2	1	7	1	5	6	1	2	6	1	5	6	0	9	2	2	3	1	1	1	0	1	4	5	1	2	1	5	8	3	3
A075	-0.974481	0	2	2	5	4	1	0	1	0	2	1	0	0	1	0	1	1	0	0	0	0	1	2	1	1	2	1	2	3	0	2	7	1	0	1	1	1	0	1	2	3	0	0	0	1	1	2	3
A076	-0.99027	0	1	4	3	2	3	1	3	0	0	0	1	3	2	0	6	4	0	2	0	3	6	1	0	1	5	1	2	1	1	2	2	1	0	0	3	0	2	1	1	0	0	1	2	1	1	0	5
A077	0.561696	3	1	4	1	5	1	0	2	0	0	3	1	5	1	2	0	2	1	1	4	1	4	1	3	1	1	0	0	0	6	2	3	2	1	0	3	5	4	3	3	1	0	2	0	0	2	2	5
A078	-0.380934	0	0	0	0	0	0	0	0	0	0	0	0	0	1	0	2	0	0	0	0	0	0	0	0	0	0	0	0	0	1	0	0	0	0	1	0	0	0	0	0	0	0	0	5	1	1	0	0
A079	-0.9148	2	5	3	6	6	10	2	5	7	2	7	4	3	4	4	1	5	2	4	4	2	1	5	5	8	6	4	1	3	5	6	2	3	6	2	2	2	8	9	6	4	6	4	2	0	5	4	3
A080	-0.896931	0	0	4	0	0	0	0	4	2	2	1	0	0	3	1	3	0	1	1	0	0	1	3	1	0	1	1	2	4	0	0	2	2	1	0	2	2	0	0	0	1	2	0	2	2	0	1	2
A081	-0.363147	0	0	0	0	0	0	0	0	0	0	0	0	0	0	1	0	0	0	0	0	0	0	0	1	0	1	0	0	0	0	0	0	1	0	0	0	0	0	0	0	0	0	0	0	0	0	0	1
A082	0.853294	3	0	0	0	2	1	4	2	1	2	3	1	2	5	0	1	2	1	0	2	1	3	5	1	3	0	2	0	3	1	2	4	1	3	2	1	3	2	3	1	3	0	1	3	1	3	3	1
A083	#DIV/0!	0	0	0	0	0	0	0	0	0	0	0	0	0	0	0	0	0	0	0	0	0	0	0	0	0	0	0	0	0	0	0	0	0	0	0	0	0	0	0	0	0	0	0	0	0	0	0	0
A084	-0.0548546	0	0	0	0	0	0	0	0	0	0	0	0	0	0	0	0	0	0	0	0	0	0	0	0	0	0	0	0	0	0	0	0	0	0	0	0	0	0	0	0	0	0	0	0	0	0	0	0
A085	0.754315	2	3	0	0	3	1	0	3	1	1	1	2	1	2	2	3	0	1	2	1	2	0	1	1	1	0	1	4	0	1	1	3	1	1	2	3	1	0	0	1	1	0	0	1	2	0	2	3
A086	-0.501716	0	0	5	3	1	0	0	5	0	2	1	0	0	0	0	2	0	1	1	0	0	0	0	2	0	0	0	0	2	0	1	0	0	0	0	1	0	2	0	1	0	0	1	0	0	0	0	0
A087	#DIV/0!	0	0	0	0	0	0	0	0	0	0	0	0	0	0	0	0	0	0	0	0	0	0	0	0	0	0	0	0	0	0	0	0	0	0	0	0	0	0	0	0	0	0	0	0	0	0	0	0
A088	-0.413003	0	1	0	0	0	0	0	1	0	0	0	0	2	0	0	0	1	0	0	1	0	0	0	0	0	0	1	0	0	0	0	0	0	0	1	0	0	1	1	1	0	0	0	0	2	0	0	1
A089	-0.418308	0	0	0	1	0	0	1	0	0	0	0	0	0	0	0	1	2	0	0	0	0	0	1	0	0	0	0	0	0	0	1	1	0	1	0	0	0	0	0	0	1	0	0	0	1	1	0	0
A090	-0.215077	1	1	0	1	0	2	2	1	1	0	1	0	2	0	0	0	1	0	0	0	5	0	1	2	1	0	1	2	2	0	4	2	2	1	0	1	2	0	1	1	0	0	0	1	0	0	1	3
A091	-0.222937	0	0	0	0	0	0	0	0	0	0	0	0	0	0	0	1	0	2	0	0	0	0	0	0	0	0	0	0	0	0	0	0	0	0	0	0	0	0	0	0	0	0	0	0	1	0	0	0
A092	-1.0453	0	1	0	3	2	3	1	2	1	3	1	2	2	1	3	2	1	0	2	0	6	1	1	1	1	1	0	2	2	2	1	3	1	2	2	0	2	2	2	0	1	1	2	0	4	1	4	9
A093	-1.11597	0	4	2	3	6	7	0	2	0	5	3	2	0	5	2	2	3	2	2	0	6	3	4	1	3	0	1	1	1	1	2	3	5	0	2	6	0	3	2	1	3	2	2	5	6	5	1	1
A094	-0.312349	0	0	0	0	0	0	0	0	0	0	0	2	0	0	0	0	0	0	0	0	0	0	0	0	0	0	0	0	0	0	0	1	0	1	1	0	0	0	0	0	0	0	0	0	0	0	0	0
A095	0.443903	3	2	4	6	3	0	0	1	4	1	1	1	1	3	0	3	1	0	5	2	3	6	3	2	3	2	3	2	3	1	2	3	3	1	1	2	2	3	1	5	0	3	2	0	4	3	0	1
A096	-0.119159	0	0	0	0	0	0	0	0	0	0	0	0	0	0	0	0	0	0	0	0	0	0	0	0	0	1	0	1	0	0	0	0	0	0	0	0	0	0	0	0	0	0	0	0	0	0	0	0
A097	-0.127515	0	0	0	0	0	0	0	0	0	0	0	1	0	0	1	0	0	0	0	0	0	0	0	0	0	0	0	0	0	0	0	0	0	0	0	0	0	0	0	0	0	0	0	0	0	0	0	0
A098	-0.300814	0	0	1	0	0	0	0	1	0	1	0	1	0	0	0	0	0	0	0	0	0	1	0	0	0	0	1	0	1	0	0	1	0	1	0	0	0	0	1	1	0	0	0	0	0	0	0	0
A099	-0.720564	6	9	11	14	8	14	7	11	4	3	11	7	16	7	13	10	10	19	5	11	12	5	10	11	6	6	5	4	9	9	8	5	10	10	5	3	11	10	16	11	12	13	14	13	12	14	6	8
A100	0.274497	1	1	0	2	3	0	0	0	0	0	2	2	0	0	1	0	0	0	1	0	2	1	2	0	0	2	0	4	2	0	0	0	1	0	2	1	2	0	0	2	0	0	0	0	3	0	0	0
A101	-1.34871	0	4	1	1	2	2	3	2	2	6	0	3	2	1	1	3	0	1	0	3	2	1	0	0	0	3	0	5	4	1	3	1	0	0	2	3	1	0	3	5	3	0	2	4	1	2	3	2
A102	-0.290859	0	0	0	0	0	0	0	0	0	0	0	0	0	0	0	0	1	0	0	0	0	0	0	1	0	0	0	0	0	0	0	0	0	0	0	0	0	0	0	0	0	0	0	0	0	0	0	0
A103	-0.526426	0	0	0	0	1	0	0	0	0	0	1	1	0	0	0	0	1	2	1	1	0	0	0	1	0	0	0	0	1	0	0	0	0	0	1	0	1	0	0	0	0	1	1	1	0	0	0	0
A104	-0.691805	0	0	0	0	0	0	0	0	0	0	2	1	0	1	0	0	0	0	0	2	0	2	3	0	0	0	0	1	0	1	0	0	1	0	0	0	0	2	1	0	1	1	1	3	2	0	1	0
A105	-0.319398	0	0	0	0	0	0	0	0	0	0	0	1	0	0	0	0	0	0	0	0	0	0	0	1	0	0	0	0	0	0	0	0	0	0	0	0	0	0	0	0	0	0	0	0	0	0	0	0
A106	-0.952509	0	1	3	1	5	1	0	1	0	1	2	2	2	3	1	2	4	0	0	4	0	2	1	0	1	1	0	5	1	1	1	0	0	0	0	1	0	4	1	0	2	1	1	2	1	0	1	0
A107	-0.411846	0	1	0	0	0	0	1	0	0	0	0	0	0	0	0	0	0	1	0	0	0	0	0	0	0	0	1	0	0	0	0	0	1	0	0	0	0	0	0	0	0	0	2	0	0	0	0	0
A108	-0.532528	0	0	1	1	1	0	0	1	0	0	1	3	0	0	0	0	0	1	1	1	0	0	0	2	0	0	0	1	1	1	1	0	0	0	0	1	0	1	0	0	2	0	0	2	0	0	0	0
A109	-1.41837	0	1	4	4	2	3	2	1	4	2	7	4	7	1	0	4	0	4	1	5	1	3	4	1	1	4	4	11	4	2	4	5	5	1	6	2	3	0	5	4	2	1	1	5	3	1	6	5
A110	-0.959123	0	3	1	1	5	2	0	2	2	1	3	0	1	0	1	8	1	1	2	2	0	0	2	0	3	3	0	5	2	2	2	3	0	0	7	2	5	1	0	2	1	0	1	1	2	1	1	1
A111	0.348889	4	4	3	6	7	2	4	5	3	2	3	2	10	2	2	4	3	1	2	3	0	2	11	2	1	11	2	1	1	4	0	3	8	1	5	6	2	3	9	1	4	5	3	6	1	0	3	1
A112	-0.553509	0	0	0	0	1	0	1	1	0	0	1	0	0	0	0	0	1	2	0	0	1	1	0	0	0	0	0	0	0	3	0	0	0	0	0	0	0	0	0	0	0	1	0	2	0	0	0	1
A113	0.573254	3	0	1	3	1	2	6	2	0	2	1	1	2	3	3	2	2	4	1	1	0	1	2	0	2	1	3	3	2	1	1	3	1	2	2	3	1	4	0	1	1	2	2	2	0	1	0	2
A114	-2.11442	6	12	15	11	11	17	17	14	17	17	25	19	18	11	21	11	11	21	12	18	19	13	6	21	18	19	5	11	10	20	25	13	9	10	10	16	11	17	15	12	14	16	17	18	18	20	14	17
A115	-0.32088	0	0	0	0	0	0	0	0	0	0	0	0	1	0	0	0	0	1	0	0	0	0	0	0	0	0	1	2	0	2	0	0	0	0	1	0	0	0	0	0	0	0	0	0	0	0	1	0
A116	-0.747172	1	1	4	6	0	2	6	0	3	3	0	2	1	0	3	3	4	2	3	1	1	1	1	1	1	1	4	6	4	3	2	5	9	1	6	2	2	1	1	4	4	1	0	2	1	1	0	3
A117	-0.249301	0	0	0	0	0	0	0	0	0	0	0	0	0	0	0	0	0	0	0	0	1	0	0	0	0	0	0	0	0	0	0	0	0	0	2	0	0	0	0	0	0	0	0	0	0	0	0	0
A118	-1.3024	3	8	8	4	5	4	6	6	4	2	2	9	8	5	6	4	6	8	6	2	8	5	3	5	2	9	6	12	9	5	6	10	10	15	8	6	7	5	5	7	4	7	6	8	4	9	11	5
A119	-0.369192	0	0	1	0	0	0	0	0	0	0	1	0	0	0	0	0	0	2	0	0	0	0	0	0	1	0	0	0	0	2	0	0	0	0	1	0	0	0	0	0	1	1	0	0	0	0	0	0
A120	-0.0694009	2	2	1	5	3	3	1	3	1	5	0	0	1	12	3	1	2	2	0	2	3	0	0	2	2	2	4	2	0	1	3	2	1	0	3	2	1	2	2	1	4	1	0	5	4	0	2	1
A121	-0.447836	5	5	8	5	6	4	7	7	6	13	5	4	9	1	7	6	9	9	3	5	5	6	8	5	4	4	5	9	9	8	8	6	6	5	3	11	6	12	8	4	10	12	11	12	12	13	4	2
A122	0.941516	3	6	7	0	1	0	1	1	0	1	1	2	0	5	6	1	1	4	0	1	0	1	1	2	2	0	0	0	2	4	0	3	1	0	0	8	1	1	1	1	3	4	3	1	0	0	0	0
A123	-0.84933	13	18	22	12	13	17	11	10	23	17	9	17	13	23	14	20	10	8	18	18	12	22	9	15	16	14	13	11	13	31	8	17	14	15	15	16	14	17	21	15	23	17	22	23	12	17	13	10
A124	-0.73113	0	3	3	0	4	3	4	0	0	1	8	7	0	1	5	0	1	12	2	0	0	0	0	0	1	0	9	0	0	8	1	0	4	3	1	0	1	1	0	5	2	1	5	0	3	0	1	0
A125	-0.614062	0	6	0	1	0	2	6	1	0	2	0	1	0	0	2	0	0	4	0	0	0	0	0	0	1	0	2	0	1	2	0	0	3	1	0	1	0	1	0	0	2	1	1	1	1	1	2	0
A126	-0.649983	0	0	1	0	0	2	4	0	0	0	4	5	0	0	3	0	0	7	3	0	0	0	0	0	0	0	5	0	2	1	0	0	0	0	1	1	2	1	0	2	1	0	1	2	0	1	1	0
A127	2.75906	8	0	2	1	0	0	4	0	6	0	1	2	1	7	0	0	1	0	0	1	0	2	4	0	6	3	0	3	2	0	1	5	1	8	3	0	0	1	3	0	0	0	3	3	4	0	6	4
A128	-0.64196	0	8	1	0	0	0	2	0	0	2	1	0	1	0	5	1	2	2	2	4	1	0	0	0	0	0	0	0	0	4	1	2	0	1	6	0	1	0	0	0	0	0	4	0	0	3	1	0
A129	0.0917501	4	1	2	3	3	8	8	6	16	2	3	7	2	0	3	0	1	4	3	8	2	3	5	7	6	3	6	2	4	4	4	1	3	2	0	2	2	1	8	2	1	5	0	3	2	1	5	1
A130	-0.657421	0	0	0	1	2	0	0	3	0	0	1	2	0	4	0	0	0	0	0	1	0	0	1	1	2	0	3	1	1	0	1	1	0	1	0	3	2	3	2	1	1	1	0	0	0	1	1	0
A131	0.979072	3	0	1	1	1	2	0	0	1	3	0	2	0	6	2	1	0	0	1	0	0	2	3	0	0	0	3	0	2	1	1	1	2	0	1	0	0	4	1	0	1	0	4	0	0	1	1	1
A132	#DIV/0!	0	0	0	0	0	0	0	0	0	0	0	0	0	0	0	0	0	0	0	0	0	0	0	0	0	0	0	0	0	0	0	0	0	0	0	0	0	0	0	0	0	0	0	0	0	0	0	0
A133	-0.694498	2	6	1	6	4	2	5	4	6	4	5	1	4	2	6	4	4	3	4	2	0	5	3	2	10	2	4	3	5	3	5	10	4	11	5	2	3	2	3	10	3	1	6	4	3	3	10	6
A134	-0.454931	1	0	2	4	2	1	2	5	0	3	3	2	3	2	3	2	3	0	4	1	2	1	2	2	5	0	5	0	4	1	2	2	0	6	1	1	2	3	5	1	0	1	4	1	0	0	1	6
A135	0.711521	14	12	3	11	10	10	18	9	17	8	6	13	7	6	16	6	11	20	15	8	14	5	8	11	17	7	11	10	12	16	10	11	10	14	9	9	15	12	9	8	12	14	4	9	14	11	14	9
A136	-0.0712175	3	3	4	9	1	4	1	7	1	6	0	2	3	2	0	2	6	1	3	3	3	5	5	1	4	5	4	1	5	0	3	8	2	8	8	4	1	0	3	4	2	3	2	2	3	3	2	15
A137	-0.827137	10	16	13	14	9	20	9	14	12	14	17	14	8	17	17	26	17	15	17	15	12	20	25	15	13	12	15	14	14	12	12	16	13	9	17	9	11	10	8	16	8	11	14	13	16	20	11	17
A138	-1.07433	28	40	29	30	31	29	28	30	36	30	35	27	30	33	31	33	35	31	44	29	31	37	30	33	33	34	31	34	29	29	34	25	28	30	35	38	34	27	27	29	36	31	41	27	33	35	29	38
B001	-0.0887686	37	50	28	22	32	29	68	20	65	31	39	49	28	58	55	52	16	23	62	32	44	34	17	29	41	27	50	36	20	22	29	38	35	47	44	32	47	28	27	39	30	41	25	38	58	52	43	34
B002	-0.134901	1	0	1	1	0	0	1	1	2	1	0	7	0	0	0	2	2	0	1	1	3	3	2	0	1	4	2	2	4	0	0	0	1	0	0	1	0	1	0	5	0	0	1	0	0	0	0	0
B003	-0.429861	0	1	0	0	0	0	1	0	0	0	0	0	1	0	1	0	0	0	0	0	1	0	0	0	1	0	0	0	0	1	0	0	0	0	0	0	0	0	0	0	1	1	1	0	0	1	0	0
B004	0.604638	4	3	2	1	1	3	0	3	2	2	0	3	0	4	1	3	4	0	8	4	6	3	6	3	2	3	5	2	5	6	2	1	5	3	3	4	1	1	4	8	2	1	4	1	1	4	0	3
B005	2.46284	14	4	4	10	12	8	5	7	3	13	2	9	7	6	2	7	8	2	9	6	13	15	7	9	7	4	5	5	9	0	8	6	5	11	10	8	3	4	12	5	4	9	7	7	5	7	4	6
B006	1.55102	6	0	7	1	3	0	5	4	0	0	2	2	6	3	4	3	5	1	0	1	3	3	9	4	0	4	0	1	4	0	0	1	4	0	1	2	1	0	1	1	3	4	2	0	3	2	0	0
B007	-0.199435	0	0	0	0	0	0	0	0	0	0	0	0	0	0	0	0	0	0	0	0	0	0	0	0	1	2	0	0	0	0	0	0	0	0	0	0	0	0	0	0	0	0	0	0	0	0	0	0
B008	2.41292	19	2	12	7	15	15	3	10	2	7	4	2	10	8	4	0	6	5	8	6	12	13	19	17	2	14	6	4	10	4	11	13	9	20	8	16	11	7	9	5	6	1	3	2	4	4	7	15
B009	-0.120386	0	2	0	0	0	0	0	0	0	0	0	0	0	0	0	0	0	0	0	0	0	0	0	0	1	0	0	0	0	0	0	0	0	0	0	0	0	0	0	0	0	0	0	0	0	0	0	0
B010	0.944751	5	1	1	3	5	1	2	4	4	4	5	4	11	5	3	2	3	1	5	5	2	7	2	4	0	3	3	2	2	2	0	2	5	4	2	3	5	5	1	2	1	1	0	1	2	5	6	2
B011	-0.329693	0	0	0	0	0	0	0	0	0	0	0	0	0	0	0	0	0	0	2	0	0	0	0	0	1	0	0	0	0	0	0	0	0	0	0	0	0	0	0	0	1	0	1	0	0	1	0	0
B012	6.31001	12	0	0	1	2	0	3	3	1	0	2	4	2	0	2	0	0	0	2	0	0	2	1	2	4	2	4	1	0	3	0	1	1	3	1	2	0	1	0	0	0	0	4	0	6	0	2	0
B013	-0.0730862	4	4	3	5	3	5	1	2	2	3	4	7	4	4	0	2	2	0	5	4	1	4	7	6	8	0	3	5	2	5	7	10	6	7	4	3	7	10	8	2	4	3	3	0	5	6	4	9
B014	7.35262	42	3	13	6	8	7	0	5	9	9	6	6	9	3	9	4	11	7	11	6	20	9	12	13	8	14	6	10	8	3	11	8	11	7	11	8	10	2	8	15	9	6	3	5	14	7	11	10
B015	0.348162	3	0	1	1	2	2	1	1	4	1	4	2	2	1	0	2	3	3	3	4	2	2	3	2	5	6	3	0	0	7	5	1	1	2	1	1	3	5	6	1	1	3	4	1	5	1	5	1
B016	4.88319	9	0	1	2	2	2	1	0	0	1	1	0	2	4	0	0	1	1	3	1	3	1	3	4	2	2	2	1	2	1	2	3	0	1	1	3	1	0	1	1	1	1	1	0	0	0	3	6
B017	1.614	10	3	3	6	4	0	11	8	14	10	5	12	6	3	6	8	7	1	13	8	6	4	5	2	0	0	7	2	6	0	2	2	9	11	4	7	5	1	2	7	1	0	1	3	6	1	5	0
B018	-0.610514	0	2	0	0	0	0	1	0	0	0	0	1	1	0	0	1	0	2	0	0	1	0	0	0	1	0	1	0	1	0	0	1	0	1	0	1	1	0	0	0	0	0	1	0	0	1	0	1
B019	-0.0371301	5	4	5	2	6	4	5	10	10	3	7	10	0	9	0	2	3	5	3	5	0	8	7	4	2	2	6	8	5	5	4	1	4	4	2	4	0	4	4	2	1	2	9	3	9	1	7	0
B020	-0.669859	3	1	9	1	5	12	6	2	4	6	5	9	4	1	2	4	11	7	7	3	14	2	2	12	11	3	9	1	3	11	2	9	6	6	6	7	6	17	7	6	10	4	0	6	4	4	5	13
B021	-0.264386	0	0	0	0	0	0	0	0	0	0	0	0	0	0	1	0	0	0	1	0	0	0	0	0	0	0	0	0	0	0	0	0	0	0	0	0	0	0	0	0	0	1	0	2	0	0	0	0
B022	-0.297382	0	0	0	0	0	1	0	0	0	0	0	0	1	0	0	0	0	0	0	0	3	0	0	0	0	0	0	0	0	0	0	0	0	0	0	0	0	0	0	2	0	0	0	0	1	1	0	0
B023	-0.819968	2	4	4	2	4	5	10	7	2	1	10	7	2	3	2	2	5	3	1	3	1	2	4	0	2	0	8	2	4	6	8	5	0	9	4	4	2	4	6	2	1	10	8	0	6	4	7	6
B024	3.81226	13	2	3	5	3	3	3	2	2	3	3	3	2	3	0	2	7	1	4	1	3	4	9	4	8	6	4	0	5	3	4	6	2	2	3	4	4	3	8	2	0	3	4	0	4	4	2	9
B025	-1.20511	0	2	3	1	2	4	2	0	1	2	1	1	2	1	0	2	7	0	3	4	4	2	2	2	2	0	1	1	0	5	8	2	5	4	1	6	2	5	8	1	2	1	0	0	1	1	2	2
B026	-0.0923925	5	8	8	6	6	11	4	2	6	6	7	11	2	5	2	6	4	2	2	6	2	5	6	6	8	2	3	2	3	4	3	4	4	6	3	7	1	8	9	3	2	12	4	4	2	5	2	4
B027	-1.12345	0	2	3	1	0	3	1	7	4	4	1	2	5	5	7	0	5	1	4	5	2	3	3	2	2	8	2	1	6	10	4	0	2	3	1	5	0	9	5	3	8	0	1	2	0	0	2	2
B028	-0.520924	0	0	0	0	0	1	0	0	0	0	0	0	2	0	0	0	2	0	0	0	0	0	0	0	4	2	1	0	1	0	0	1	0	2	0	0	0	0	0	0	2	0	1	0	0	4	0	0
B029	4.59696	18	4	3	11	5	6	5	8	5	6	1	1	11	7	4	2	5	0	6	7	9	5	3	17	2	5	0	12	1	7	7	7	5	3	3	8	9	2	9	4	1	5	1	4	0	2	4	9
B030	-0.340704	0	0	0	0	0	0	0	0	0	0	0	0	1	0	0	0	0	0	0	0	3	5	0	0	0	0	0	3	0	0	0	0	0	0	0	0	0	0	0	0	2	0	1	0	0	2	0	0
B031	-0.326217	0	0	0	0	0	0	0	0	0	0	0	0	0	0	0	0	1	0	0	0	1	0	0	0	0	1	0	0	1	1	0	0	0	0	0	0	0	0	0	0	0	0	0	0	0	0	0	0
B032	-0.0615101	0	0	0	0	0	0	0	0	0	0	0	0	0	0	0	0	0	0	0	0	0	0	0	0	0	0	0	0	0	0	0	0	0	0	0	0	0	0	0	0	0	0	0	0	0	0	0	0
B033	-1.56785	5	3	9	16	10	10	8	14	7	12	10	10	13	10	25	11	11	18	10	20	9	11	3	14	11	11	13	12	13	14	14	14	9	13	12	6	17	19	10	10	11	15	12	6	11	13	9	5
B034	-0.542808	1	1	0	4	2	0	2	2	2	2	5	4	3	0	4	0	1	1	2	4	1	3	1	5	1	1	3	0	4	0	3	4	4	3	2	0	8	4	2	7	0	2	2	1	10	0	2	0
B035	0.268328	6	1	1	7	11	3	6	4	9	6	7	6	3	12	5	2	4	6	6	6	7	2	2	6	9	3	3	3	0	2	3	2	5	4	6	6	4	5	8	8	5	5	5	6	8	7	9	3
B036	-1.08888	0	2	0	4	1	3	3	3	5	2	0	6	7	3	3	2	1	2	0	0	2	4	3	2	0	0	5	4	1	3	1	4	4	1	3	2	7	6	0	4	0	1	3	1	1	1	2	0
B037	-0.270845	3	4	2	3	2	4	3	1	5	7	4	6	2	0	3	4	8	2	8	1	4	11	6	3	8	1	6	2	5	4	2	5	6	6	8	5	5	4	0	0	1	6	0	1	7	4	3	2
B038	-0.385583	2	5	1	4	2	3	5	1	0	2	3	3	2	0	4	3	4	0	2	1	3	1	5	6	3	3	2	6	5	3	1	5	5	0	2	2	3	4	1	0	3	4	2	2	1	8	2	5
B039	0.415215	4	2	2	4	3	0	3	5	0	0	1	2	4	1	4	2	2	3	3	5	5	1	3	1	6	1	1	5	2	0	2	4	1	6	5	1	6	0	2	6	4	3	3	2	7	2	5	5
B040	-1.56016	0	1	12	4	3	4	0	0	5	4	6	3	7	2	2	2	1	5	4	3	2	2	2	4	1	8	2	12	3	2	1	1	2	2	3	1	3	5	4	5	4	0	1	3	3	3	3	5
B041	0.664806	2	4	2	2	1	1	3	1	1	3	0	3	1	0	1	0	0	0	3	2	3	0	0	4	2	4	0	1	1	1	0	0	1	0	0	1	1	0	1	3	0	0	2	2	0	0	0	2
B042	0.666956	3	1	0	4	3	1	0	1	0	2	3	2	0	1	0	1	0	1	8	0	1	3	0	1	1	0	5	2	0	2	0	3	4	2	1	2	0	2	2	2	2	2	1	1	3	3	1	1
B043	-0.520119	23	42	21	23	19	33	39	16	31	24	35	44	26	35	24	19	22	23	30	17	20	30	23	42	54	28	28	22	22	16	23	31	28	20	32	34	41	26	27	34	27	26	20	28	46	22	23	23
B044	4.09532	23	4	9	2	6	9	1	6	7	7	8	1	13	5	6	0	11	5	1	10	9	12	12	17	9	17	3	5	13	10	4	12	2	5	7	8	15	5	9	8	5	6	3	3	11	12	7	9
B045	0.390652	13	7	6	16	13	11	3	13	7	7	9	12	17	8	15	10	18	17	1	15	5	5	12	11	16	11	4	12	3	16	15	6	19	6	14	8	17	12	11	13	11	5	23	13	10	8	8	5
B046	0.62288	9	7	9	9	6	17	2	8	2	5	4	0	8	4	9	4	4	5	2	13	5	18	7	14	4	7	6	5	15	3	9	7	7	9	6	16	18	10	8	5	13	2	3	10	5	4	5	6
B047	0.680297	4	1	8	0	3	1	0	2	1	0	9	3	6	3	4	2	5	2	1	2	1	6	1	1	1	6	6	1	4	3	0	2	2	0	0	4	0	3	3	0	0	3	2	0	2	0	1	0
B048	-1.5556	0	7	7	4	7	0	9	6	4	4	6	2	4	1	7	5	4	3	4	6	1	2	5	0	3	5	3	4	4	1	2	8	3	7	6	2	5	2	4	4	3	4	6	2	4	2	3	6
B049	-1.19127	10	13	16	32	9	17	22	32	10	17	42	17	19	19	25	45	23	26	13	17	9	12	11	14	10	20	10	27	33	36	35	12	42	15	11	17	19	17	17	21	32	27	40	24	7	15	19	17
B050	-1.06263	2	2	8	3	10	4	1	8	3	7	6	8	11	1	10	2	11	3	0	7	1	6	9	4	2	10	2	5	13	4	5	6	5	7	9	2	1	5	5	6	6	5	5	1	15	5	7	5
B051	-0.517758	9	5	6	16	9	9	10	14	12	17	18	6	15	12	10	16	13	19	10	11	10	9	13	12	10	9	10	10	14	12	16	9	12	10	8	19	8	18	15	5	10	24	17	18	27	17	8	8
B052	-0.401552	1	2	1	3	1	0	0	3	0	0	2	0	3	1	1	2	3	1	0	3	0	0	0	1	2	6	2	4	4	0	0	1	3	2	1	7	0	1	2	1	2	0	3	3	1	0	1	1
B053	-0.123404	0	0	0	0	0	0	0	0	0	0	0	0	0	1	0	0	0	0	0	0	0	0	0	0	0	0	0	0	0	0	0	0	0	0	0	0	0	0	0	0	0	0	0	0	0	0	0	0
B054	-0.784204	0	2	1	0	0	5	0	0	0	2	1	1	2	1	0	1	1	2	1	1	3	1	0	2	0	0	2	0	0	1	0	0	0	3	0	0	2	1	2	2	0	0	0	1	0	2	0	2
B055	-0.626411	0	3	1	0	0	1	0	0	0	0	0	1	0	0	0	0	0	1	0	0	0	0	0	1	0	0	0	0	0	0	0	2	2	2	0	0	0	1	0	0	0	0	0	1	0	0	1	0
B056	-0.460474	0	1	0	0	0	0	1	0	0	0	0	0	1	0	0	0	1	0	0	0	0	0	0	0	1	0	0	0	0	0	0	0	2	0	0	2	0	1	0	0	1	0	0	0	0	0	0	4
B057	-0.911796	0	1	2	0	0	0	2	1	0	1	0	2	1	0	1	1	1	0	1	0	0	0	2	0	1	0	1	0	1	2	1	2	2	0	0	0	0	1	1	0	0	1	0	5	0	1	1	2
B058	-0.231755	0	0	0	0	0	0	0	0	0	0	0	0	0	0	0	0	0	0	0	0	0	0	0	0	0	0	0	0	0	0	0	0	0	0	1	0	0	1	0	0	1	0	0	0	0	0	0	0
B059	-0.447023	0	0	0	1	0	0	0	3	0	0	3	0	0	0	2	1	0	1	0	3	0	0	0	1	0	0	2	0	0	1	0	0	0	0	0	0	0	0	0	0	1	0	1	0	0	0	0	1
B060	1.35852	2	4	1	1	2	5	1	0	0	0	1	0	0	0	1	0	0	0	0	0	2	0	0	0	3	1	0	0	0	0	0	0	0	2	1	1	0	1	0	0	0	2	1	0	0	0	0	0
B061	-0.394237	0	0	2	0	0	0	0	0	0	0	0	0	0	0	0	0	0	1	0	0	0	0	0	0	2	0	0	1	0	0	0	0	0	1	0	1	0	0	0	0	5	2	0	0	1	0	1	0
B062	-0.670824	1	0	2	6	6	1	7	1	3	5	1	1	2	1	2	2	2	4	6	3	2	2	3	2	0	1	1	1	3	0	4	4	6	5	2	1	2	0	2	3	2	1	1	2	2	5	3	0
B063	-1.52297	1	5	3	4	8	8	1	3	2	6	3	10	3	7	4	1	4	2	2	0	3	4	6	6	5	6	5	5	5	5	6	7	3	1	6	3	4	3	8	7	6	4	4	2	0	2	2	10
B064	1.43039	5	1	1	3	2	1	3	2	1	2	1	0	1	3	3	2	4	5	1	2	4	0	3	0	5	4	3	3	2	4	2	1	1	0	0	4	0	2	4	1	2	5	4	5	0	1	0	0
B065	-0.349651	0	1	0	0	0	0	0	0	0	0	2	0	0	0	0	1	0	0	0	0	0	1	0	0	0	0	1	0	0	0	0	0	0	0	0	1	0	0	0	0	0	0	0	0	0	1	0	0
B066	-0.516187	0	3	5	0	0	0	0	0	0	0	0	0	2	0	2	2	0	0	0	1	0	0	0	0	0	0	2	0	4	2	0	0	0	0	1	0	0	0	0	0	1	2	3	0	0	0	0	0
B067	-0.321127	0	0	0	0	0	0	0	0	0	0	1	0	0	0	0	0	0	0	0	0	0	0	1	0	0	0	0	0	0	0	0	0	0	0	0	0	0	1	0	0	0	0	0	0	0	0	0	0
B068	-0.558612	1	3	1	3	1	1	3	4	2	2	3	1	2	0	5	0	3	0	0	4	1	0	0	1	0	2	0	6	0	3	2	1	1	5	7	1	1	1	0	4	0	1	4	4	1	2	4	3
B069	-0.864426	1	3	3	3	9	2	4	1	6	1	3	0	3	5	5	2	2	5	2	3	1	3	3	6	3	1	0	3	1	0	3	7	4	1	1	4	4	2	0	1	4	2	2	0	0	3	2	3
B070	-0.236741	1	2	2	0	1	0	0	1	0	3	1	0	3	3	3	1	1	3	1	0	0	4	1	0	2	1	1	1	1	0	0	3	2	0	2	2	4	3	0	2	2	2	2	2	4	0	0	1
B071	-0.0238001	3	6	4	1	2	1	5	4	2	4	4	3	5	2	5	2	4	4	0	2	4	3	1	2	1	9	6	3	0	3	2	4	0	4	1	3	5	3	2	1	0	0	5	2	7	3	2	4
B072	1.73452	5	3	3	3	0	0	0	4	1	2	6	1	1	4	1	3	1	1	3	3	3	3	2	3	0	1	0	2	3	0	3	4	0	6	4	0	2	1	0	2	4	0	1	0	1	2	2	2
B073	-1.78199	5	5	16	17	8	16	13	11	15	12	10	14	24	15	18	14	21	13	9	12	15	9	9	26	19	5	6	12	12	16	17	12	13	16	8	14	16	8	20	24	14	11	16	15	14	17	10	9
B074	-0.515371	0	2	0	0	0	0	0	1	0	0	1	1	0	0	0	1	0	0	0	0	0	0	0	0	0	1	1	1	0	0	1	2	0	1	0	0	0	0	0	0	1	0	0	0	0	0	0	0
B075	-0.555896	0	0	0	0	2	0	1	0	0	0	1	0	0	0	0	2	0	1	1	0	0	0	1	0	1	0	0	0	1	0	0	0	1	0	0	0	0	1	1	0	0	0	0	0	1	0	0	0
B076	-1.19548	0	0	1	4	3	0	1	1	0	4	1	1	2	1	3	1	2	1	1	0	1	1	2	0	1	1	1	3	2	0	0	1	0	3	5	1	2	2	1	1	2	0	0	1	1	1	1	0
B077	1.15745	1	0	1	0	1	0	0	1	0	0	0	1	0	1	1	2	1	1	1	0	1	0	0	2	0	0	1	1	0	0	1	1	1	1	0	0	0	1	0	1	0	0	1	1	0	0	1	0
B078	-0.649091	0	0	1	0	2	0	0	2	0	0	0	0	1	0	1	1	0	0	1	0	2	1	0	0	0	0	0	2	0	0	2	1	0	0	1	1	0	1	0	1	0	0	0	1	2	0	0	0
B079	-1.4641	0	3	1	5	3	2	2	1	4	2	3	5	6	0	4	0	1	3	6	3	2	8	6	1	1	2	8	4	2	1	6	6	4	5	1	6	2	1	1	3	1	5	4	1	6	1	9	5
B080	-0.260427	1	1	1	0	2	2	3	5	4	0	0	4	0	1	5	2	2	1	3	1	3	3	2	0	1	0	2	0	3	1	1	2	1	1	0	0	1	1	0	1	2	2	0	0	1	1	3	1
B081	1.15234	2	0	1	0	1	1	1	2	1	0	0	0	1	0	0	1	0	3	0	1	0	0	3	1	0	0	0	0	2	1	1	1	1	2	1	1	0	0	3	2	2	1	0	1	1	1	1	2
B082	0.00857953	5	5	4	6	3	6	8	2	4	6	6	6	5	2	7	3	4	7	3	3	4	2	3	6	5	4	4	3	1	8	5	2	4	3	3	4	7	5	4	4	3	3	4	5	1	3	3	5
B083	-0.808066	0	1	3	0	1	1	1	0	0	1	1	1	1	2	1	3	0	1	0	1	1	0	1	1	0	0	0	2	1	4	1	2	1	0	0	1	1	0	1	1	0	0	0	0	1	2	0	1
B084	4.12482	4	0	1	1	1	0	1	0	0	0	2	0	0	2	2	0	2	0	0	1	1	4	1	2	1	0	0	0	1	1	0	0	0	1	0	1	1	0	0	1	1	0	1	1	0	0	0	1
B085	2.41961	9	3	1	8	1	7	4	3	1	3	0	2	3	7	3	3	4	5	2	2	4	1	3	4	3	2	1	3	2	3	1	10	1	5	7	1	1	3	2	5	1	7	2	6	2	2	5	7
B086	-0.560509	0	0	3	1	0	0	0	0	2	1	0	1	0	1	2	0	0	0	1	2	0	4	1	2	0	0	0	0	1	0	0	2	0	2	0	0	0	0	0	2	0	0	0	0	0	0	0	0
B087	2.296	3	1	0	1	0	1	0	1	1	0	0	0	0	1	2	0	2	0	0	0	1	0	1	2	0	0	1	1	0	0	0	1	0	2	1	1	2	1	1	1	0	0	0	1	0	2	0	1
B088	-1.34823	0	2	1	4	1	3	3	4	5	6	3	1	1	5	3	0	0	2	2	3	5	0	2	1	2	3	5	5	3	3	4	4	3	1	2	7	4	5	4	1	4	3	2	10	6	6	4	3
B089	-1.11689	1	3	3	1	1	1	5	5	7	2	5	2	4	2	8	0	3	1	3	4	5	10	6	3	3	2	7	1	1	2	3	1	3	5	7	5	2	4	5	1	4	1	2	3	9	5	8	3
B090	-0.795366	1	1	1	0	2	1	2	5	5	4	2	1	4	3	1	2	1	2	3	1	1	7	5	0	0	2	2	3	7	0	2	6	1	7	5	1	3	1	5	4	1	0	4	2	7	2	6	4
B091	-0.355474	22	23	19	13	15	26	32	29	26	29	24	23	33	31	25	26	26	30	15	28	21	18	29	33	26	24	24	19	26	22	32	23	26	30	26	28	21	27	28	18	27	30	27	29	20	20	25	23
B092	-0.765895	0	3	0	0	0	1	1	0	0	0	0	1	0	0	0	3	3	0	0	0	0	0	2	1	1	0	4	1	0	1	0	1	0	3	0	0	0	2	3	0	1	3	0	0	2	1	6	0
B093	0.253648	2	1	1	3	2	1	4	3	0	1	1	2	2	0	2	2	4	1	0	0	1	2	2	1	3	2	1	1	2	2	1	1	3	0	0	2	0	3	3	0	2	4	3	1	3	0	1	3
B094	1.48833	13	14	8	5	7	9	9	10	3	8	0	12	4	8	11	15	6	4	7	4	4	7	11	9	8	11	10	13	9	9	6	12	8	7	4	7	5	8	5	8	12	11	2	14	3	7	11	8
B095	-0.911077	1	3	1	3	2	1	4	7	1	2	0	3	1	1	2	2	4	1	5	2	2	3	3	6	4	1	0	1	7	2	0	5	3	1	4	0	3	1	4	6	9	3	1	4	0	1	4	4
B096	1.73121	7	2	3	3	1	4	3	4	2	4	3	6	4	2	1	8	2	3	4	4	3	4	5	1	5	2	6	7	2	5	3	2	6	2	1	1	4	4	2	1	5	1	2	1	0	1	1	7
B097	0.376449	20	24	26	22	23	21	13	11	17	19	28	17	11	19	15	32	15	20	32	26	29	17	21	13	14	14	26	20	21	21	14	7	19	15	15	15	11	21	22	15	19	18	17	9	7	16	11	16
B098	-0.960802	0	1	0	0	6	0	2	1	2	0	0	1	1	0	3	2	0	4	2	2	2	8	1	3	0	0	1	1	1	3	1	1	0	1	2	0	1	2	0	3	2	0	0	1	1	1	5	0
B099	1.47601	4	3	1	2	2	2	3	1	4	0	0	0	3	1	3	0	0	1	0	2	0	0	4	2	7	4	1	4	1	2	2	1	2	1	0	1	1	3	4	5	2	2	2	0	0	1	1	1
B100	-0.706698	0	0	0	0	4	1	0	0	0	0	1	0	2	0	2	2	0	0	0	0	4	0	0	0	0	1	0	0	1	0	0	0	1	2	2	0	2	3	1	0	0	0	0	0	2	1	1	0
B101	-0.293011	0	0	0	0	0	0	0	0	0	0	2	0	0	0	0	1	0	1	0	0	0	0	1	0	0	0	0	0	0	0	0	0	0	0	1	0	1	0	2	0	0	0	0	0	0	0	0	0
B102	-0.424717	0	0	0	0	0	0	0	2	0	0	0	0	0	0	0	0	0	0	0	0	0	1	1	0	1	0	0	0	0	0	0	0	2	0	1	2	0	0	0	0	0	0	0	0	1	0	0	0
B103	-0.196458	0	0	0	0	0	0	0	0	0	0	0	0	1	0	0	0	0	0	0	0	0	0	0	0	0	0	0	0	0	0	0	0	0	1	0	0	0	0	0	0	0	0	0	1	0	1	0	0
B104	-1.06825	0	4	4	1	0	1	0	0	0	2	2	0	3	0	1	1	3	3	2	1	0	2	1	3	1	1	2	1	0	0	0	3	2	4	3	0	0	3	2	1	3	0	5	1	0	2	4	7
B105	-0.737566	0	1	2	0	0	0	0	0	2	0	0	0	0	1	0	0	1	0	0	0	1	1	1	1	0	0	2	1	1	0	0	3	1	0	1	0	0	0	0	1	2	0	0	2	1	0	2	2
B106	-0.172203	0	0	0	0	0	0	0	0	0	0	0	0	0	0	0	0	0	0	0	0	1	0	0	2	0	0	0	1	0	0	0	0	0	0	0	0	0	0	0	0	0	0	0	0	0	0	0	0
B107	-0.466915	0	0	0	0	0	0	0	0	0	1	0	1	0	0	0	0	0	2	0	1	0	1	0	0	0	0	0	0	0	0	0	1	0	0	1	0	0	1	0	0	0	1	0	0	0	0	0	0
B108	3.44168	6	0	1	0	1	1	1	3	3	1	0	2	2	1	0	1	3	2	3	1	1	0	2	0	1	1	1	2	1	2	2	2	2	1	1	2	0	1	1	1	1	1	3	3	3	0	0	2
B109	-0.160128	0	0	0	0	0	0	0	0	0	0	0	0	1	0	0	0	0	0	0	0	0	0	0	0	0	0	0	0	0	0	0	0	0	0	0	0	0	0	0	0	0	0	0	0	0	0	0	0
B110	0.0238247	1	0	2	1	1	3	0	1	2	1	0	0	0	0	4	0	2	2	0	0	1	1	0	0	1	2	0	2	0	5	1	0	0	0	2	2	0	3	0	0	0	0	0	0	2	0	0	0
B111	-0.664741	4	6	5	5	5	11	3	9	9	5	7	10	7	2	1	7	7	3	6	11	9	5	8	8	7	4	3	6	2	8	12	10	5	5	2	9	7	7	8	7	3	8	5	2	3	7	7	10
B112	-0.485185	0	0	0	0	0	2	0	0	1	0	0	0	0	0	0	0	3	0	0	0	0	0	0	1	1	0	0	0	1	0	0	0	0	0	0	1	0	0	0	0	0	0	0	0	0	0	0	0
B113	-0.203036	2	4	4	5	4	3	5	0	3	2	1	1	2	1	1	0	2	4	6	1	0	1	2	0	3	4	4	5	1	2	2	2	2	1	6	2	4	4	1	5	3	1	1	2	0	4	2	7
B114	-0.395618	3	5	4	5	2	3	10	3	1	5	3	3	4	11	2	2	7	9	2	3	3	2	0	0	0	8	3	8	4	9	8	2	0	1	3	4	0	3	1	1	1	4	5	14	1	3	6	5
B115	-0.389266	0	0	0	0	0	0	0	0	0	1	0	0	2	0	0	0	0	2	0	0	0	0	0	0	0	0	2	5	0	4	0	0	0	0	2	0	0	0	0	0	0	0	0	0	0	1	1	0
B116	0.234787	2	4	1	0	1	0	0	3	1	1	2	0	0	4	4	4	1	4	0	0	1	0	1	6	4	0	1	4	1	2	2	3	0	0	1	1	0	1	2	0	5	6	1	4	0	6	2	0
B117	-0.923631	1	2	0	4	3	6	2	1	1	3	5	0	6	0	1	2	5	6	1	6	3	2	4	5	1	4	0	2	9	4	2	3	2	5	6	1	1	10	3	4	2	0	1	6	2	4	2	2
B118	-1.15969	0	1	3	0	3	1	1	0	3	0	3	4	0	2	1	1	1	3	1	3	0	2	1	1	5	1	1	0	1	1	6	8	2	3	2	4	2	2	6	8	1	3	1	0	1	5	0	6
B119	0.46089	2	0	1	1	0	1	0	0	0	1	0	3	0	1	0	1	0	1	0	0	2	2	2	0	6	1	2	1	1	1	0	1	0	2	1	2	0	2	0	3	1	1	0	0	0	0	1	0
B120	-0.0729211	1	3	1	1	1	2	0	2	0	1	0	1	0	2	0	3	0	1	1	0	0	3	3	0	2	2	2	3	2	0	0	1	0	2	0	1	0	0	1	1	1	2	0	1	0	2	2	3
B121	-0.474878	1	2	9	0	5	0	1	3	2	2	0	0	1	5	0	3	2	3	3	1	2	3	4	3	1	3	2	1	3	1	0	1	1	5	1	0	1	3	1	2	4	2	2	1	0	2	2	4
B122	-0.413994	0	0	0	0	0	0	0	0	0	0	0	1	1	0	0	0	0	1	0	0	0	0	0	0	0	1	0	0	0	1	0	0	3	0	0	0	1	0	0	0	1	0	1	0	0	1	0	0
B123	1.03041	5	1	5	2	1	2	2	1	3	0	3	7	1	0	6	1	1	7	0	5	1	1	1	2	1	1	5	0	4	1	1	1	2	3	2	1	0	0	10	7	0	1	2	7	0	1	0	1
B124	-0.554418	0	2	2	0	0	1	0	0	1	0	0	0	2	0	0	0	1	3	0	0	0	0	0	0	0	0	1	0	0	0	0	0	1	0	0	0	0	2	0	0	1	0	0	1	0	1	0	1
B125	-0.775003	0	2	1	1	4	3	2	0	0	0	4	1	2	0	2	1	0	2	0	0	1	1	0	1	0	0	3	0	2	1	0	0	0	2	1	0	4	2	1	1	0	0	1	0	0	0	0	0
B126	-0.875158	0	0	2	0	0	2	2	0	0	1	2	1	0	1	1	0	0	4	0	3	0	0	0	0	2	0	3	2	0	3	0	1	1	2	3	4	0	2	0	1	1	2	3	1	1	1	0	1
B127	0.32042	5	2	2	7	0	7	4	0	3	2	0	0	1	0	2	4	7	4	7	1	4	0	2	1	6	2	3	2	2	6	2	9	3	5	2	3	2	2	0	5	6	17	0	5	2	8	6	7
B128	4.83028	14	2	10	6	3	9	5	7	1	7	0	3	3	4	3	2	3	1	12	3	6	4	5	5	3	0	2	5	7	3	8	2	5	1	3	3	2	3	2	3	3	3	1	2	0	5	5	5
B129	-0.805288	1	0	1	5	5	4	1	1	2	1	0	0	3	3	1	1	4	7	1	2	1	2	5	2	0	1	1	4	5	5	3	1	4	2	6	1	2	6	2	3	4	3	1	2	1	1	2	1
B130	-0.32037	2	6	5	0	6	4	4	0	2	0	1	1	2	5	2	2	5	2	6	3	7	4	8	4	2	1	5	6	1	3	6	2	8	4	0	3	5	1	7	3	2	0	1	1	1	0	0	1
B131	0.142923	8	6	4	8	10	11	13	13	9	0	7	15	4	7	7	8	9	7	7	7	6	9	11	4	10	5	14	8	3	12	9	6	6	5	1	1	4	5	11	4	3	7	8	3	6	0	6	3
B132	-0.984674	2	2	5	3	3	5	3	0	6	8	5	6	3	3	9	1	4	11	6	2	1	2	2	0	4	3	7	4	7	3	6	9	2	7	7	4	9	11	3	9	4	5	5	7	10	7	4	4
B133	0.122586	5	2	7	8	4	1	5	4	7	3	0	3	3	2	6	6	4	7	6	5	3	2	3	2	7	0	0	4	3	2	0	6	8	5	9	2	1	5	3	6	6	5	2	15	6	2	2	3
B134	-0.437091	5	4	5	13	8	3	7	2	13	9	8	6	4	8	5	9	4	2	5	5	4	6	9	6	7	12	7	7	8	2	2	11	2	12	5	1	6	4	5	5	7	4	8	4	8	7	10	5
B135	-0.243817	4	6	3	9	11	2	3	2	3	5	0	4	1	2	12	6	4	5	5	6	8	12	7	2	4	4	3	2	8	6	1	4	3	4	7	10	11	5	4	4	5	0	3	5	6	10	7	13
B136	-1.16713	0	3	2	0	2	2	1	2	3	4	1	0	0	4	2	6	2	0	1	6	4	3	1	1	1	3	2	4	1	0	1	1	4	5	3	2	2	1	3	0	0	2	2	4	2	0	2	3
B137	-0.605474	0	1	0	1	0	1	1	0	0	1	0	0	0	0	0	1	0	0	0	0	1	1	0	0	0	0	0	2	2	0	0	0	0	0	1	2	2	0	0	1	0	0	0	1	1	0	0	0
B138	-1.28557	1	1	12	7	3	4	2	4	4	4	5	4	6	1	0	0	5	3	2	6	3	2	4	7	1	8	2	7	11	3	1	1	0	6	2	9	4	1	6	2	1	6	4	3	5	8	2	7
B139	-0.384455	1	0	2	2	1	3	2	1	0	1	1	2	1	0	0	2	2	3	2	2	5	0	1	0	2	0	0	1	1	2	2	4	2	1	4	2	1	3	2	2	1	1	2	2	0	5	0	3
B140	-0.628597	0	0	0	0	1	1	1	0	1	0	0	1	0	1	1	0	0	1	0	1	0	0	0	0	0	0	1	1	0	0	0	1	2	1	0	0	0	1	0	0	0	0	1	0	0	1	1	0
B141	-0.61815	5	6	5	7	8	8	6	7	7	11	3	6	7	7	5	6	7	4	9	8	4	4	7	8	14	13	9	7	6	5	9	7	4	5	4	5	7	6	6	10	7	6	2	4	2	2	7	6
B142	0.757693	1	0	2	0	0	0	0	0	0	0	0	0	0	0	0	0	0	0	0	0	0	0	2	0	0	0	0	5	0	0	0	0	0	0	1	0	1	1	0	0	2	0	1	1	0	0	1	0
B143	-0.484688	0	0	0	0	0	0	0	0	1	0	0	0	0	0	0	2	1	0	0	3	0	0	0	0	0	0	0	1	0	0	0	0	0	1	0	0	0	0	0	0	0	0	0	1	0	1	1	0
B144	-0.0996022	3	2	6	3	2	2	5	2	2	3	4	4	2	5	1	5	1	6	1	4	1	5	10	1	0	3	1	2	6	1	2	7	5	4	2	9	5	5	5	1	6	2	0	3	2	2	3	4
B145	-0.270232	0	1	1	0	0	0	0	0	0	0	1	0	0	0	0	1	0	0	0	0	0	0	0	0	0	0	0	0	0	1	0	0	0	0	0	0	0	0	0	0	0	0	0	0	1	0	0	0
B146	-0.276565	0	0	0	0	0	0	0	0	0	0	0	0	0	0	0	1	0	0	0	0	0	0	0	0	0	0	0	0	0	0	0	0	0	0	0	0	1	1	0	0	0	0	0	0	0	0	0	0
B147	-0.716873	0	0	0	0	0	0	1	0	0	0	0	0	1	0	2	0	0	0	0	1	0	1	0	0	0	1	0	1	2	2	0	0	0	1	0	2	0	1	0	0	1	0	1	1	0	1	0	0
B148	1.28634	4	2	0	0	2	5	0	2	0	3	1	3	4	0	2	6	2	0	1	5	3	1	0	1	3	2	3	4	1	3	2	1	1	2	1	3	3	4	2	0	3	1	1	3	3	1	0	1
B149	-0.728646	0	1	0	1	0	0	2	0	0	0	5	0	1	0	1	0	0	3	3	0	0	0	1	0	0	1	3	0	1	2	0	0	0	0	0	1	0	1	1	0	1	0	0	1	1	0	2	0
B150	-0.286549	7	6	8	6	14	7	5	10	10	3	5	10	13	5	9	8	6	10	16	1	4	6	6	7	10	10	7	5	5	11	10	8	6	7	1	10	15	9	5	7	10	8	4	5	7	8	8	9
B151	-0.668481	0	1	2	1	1	1	0	0	1	0	1	0	0	0	0	1	0	0	0	2	1	0	0	1	0	2	0	1	0	1	2	0	0	0	0	1	1	1	0	0	1	1	0	0	0	0	0	0
B152	-0.46261	0	0	1	0	0	2	0	0	0	0	0	1	2	0	1	0	0	0	0	0	0	0	1	0	0	0	0	0	0	1	0	1	0	0	0	1	2	0	1	1	1	0	0	0	0	0	0	0
B153	-1.19489	0	1	0	3	5	2	4	2	1	0	1	3	3	2	0	2	1	0	2	2	4	1	3	3	2	5	4	2	6	4	2	2	2	2	2	3	6	4	2	3	2	4	1	1	1	3	2	2
B154	0.880238	3	1	3	1	3	3	2	1	2	1	1	3	0	4	0	2	1	0	4	3	1	2	0	2	4	1	2	2	1	1	4	1	3	3	1	1	1	5	3	1	0	1	0	3	0	0	1	5
B155	-0.632399	0	3	0	1	0	0	0	0	0	1	0	0	1	0	0	1	0	3	0	3	0	0	0	0	1	1	0	1	1	0	0	1	0	0	1	0	0	0	0	1	0	1	0	0	0	1	0	0
B156	-1.42055	3	7	17	9	3	3	6	3	10	5	14	5	5	5	10	8	15	14	3	7	10	19	9	4	9	11	6	4	10	7	5	6	2	3	6	13	12	4	7	10	6	6	9	5	3	1	11	6
B157	-0.456181	2	2	1	8	2	2	1	6	1	4	5	1	3	5	2	1	0	2	5	3	8	3	1	2	1	2	0	7	1	1	4	6	1	4	1	4	2	5	1	1	4	4	1	3	4	7	1	5
B158	-0.928358	0	1	0	0	0	1	1	0	1	1	5	3	2	2	4	1	1	5	1	0	0	0	1	3	1	0	3	0	3	0	1	0	0	3	0	2	2	0	0	2	0	0	4	1	0	0	1	0
B159	-1.0861	15	16	18	17	24	25	25	26	25	22	14	14	27	22	37	18	25	20	27	24	20	12	19	17	31	21	20	20	20	29	28	23	24	17	21	16	21	27	22	25	19	25	12	14	33	16	26	26
B160	-1.10559	1	3	4	4	5	9	1	1	5	6	1	0	1	5	1	3	0	6	3	4	2	4	4	0	4	1	0	6	2	6	5	4	6	3	5	4	2	2	4	5	7	5	2	10	2	2	5	2
B161	-1.09966	0	2	4	0	1	0	0	0	2	2	4	2	1	1	1	0	2	0	2	0	2	1	0	1	1	0	0	3	2	1	0	1	2	2	1	3	2	3	1	0	1	1	5	0	0	1	3	1
B162	0.425888	17	21	14	28	14	12	7	10	20	12	22	8	12	12	6	10	15	8	20	17	16	21	16	7	13	18	25	18	12	16	23	6	19	7	22	20	8	19	15	27	6	13	14	14	14	21	9	14
B163	0.200333	7	6	5	1	6	5	9	7	17	9	9	5	5	10	5	5	8	2	15	4	8	12	9	7	6	2	8	3	6	2	4	1	8	13	11	10	5	6	8	6	4	2	2	5	13	11	9	1
B164	-0.768076	0	2	0	0	1	0	0	2	2	2	2	0	1	0	0	1	0	0	1	0	0	0	1	1	2	0	3	2	0	2	1	4	3	0	2	1	0	1	0	0	1	0	2	0	1	3	2	0
B165	-0.499002	1	0	0	2	5	1	7	9	3	0	2	5	1	1	1	2	4	5	1	1	2	0	2	1	6	3	6	0	2	0	2	0	3	4	0	2	3	2	0	1	3	2	2	3	0	1	2	0
B166	3.17887	4	0	0	1	2	0	0	3	1	1	0	0	1	0	0	0	2	0	0	0	0	1	2	1	1	0	1	0	1	0	1	0	1	0	5	1	1	4	1	2	1	2	1	0	1	0	0	0
B167	-0.655128	0	0	0	0	0	0	0	1	0	0	0	2	1	0	0	1	0	1	0	1	0	0	1	0	2	0	2	0	0	0	1	0	1	0	1	0	2	2	0	0	0	0	2	1	2	2	0	1
B168	-0.73299	0	0	0	0	2	0	0	0	0	0	3	0	2	0	1	2	0	1	0	0	1	1	1	2	0	0	2	0	0	0	0	0	2	2	1	2	2	2	2	0	0	0	0	0	2	0	1	0
B169	-0.418312	11	16	15	7	9	18	20	4	20	11	17	14	10	17	23	9	11	7	13	15	3	9	7	11	14	18	10	16	11	15	15	10	6	10	15	16	10	7	12	17	13	19	11	16	14	12	13	14
B170	2.09988	7	4	0	6	2	5	3	1	1	3	0	6	1	3	2	2	2	2	0	2	1	5	2	0	3	0	2	6	3	4	4	5	7	6	4	0	5	1	0	3	1	11	0	3	0	10	5	3
B171	0.767662	6	3	4	5	6	3	2	0	4	3	2	3	1	4	1	3	6	3	5	9	5	10	4	6	3	3	12	3	0	1	3	3	3	2	5	4	4	7	2	5	5	11	3	3	5	3	3	6
B172	4.32556	9	0	3	1	0	2	0	2	1	0	0	1	3	0	1	2	1	1	1	3	4	2	5	4	0	7	0	0	2	0	1	2	1	5	7	5	0	1	2	0	0	0	0	1	3	1	5	3
B173	-0.419918	0	0	0	0	0	0	0	0	0	0	1	0	0	0	0	0	2	0	0	0	0	0	0	0	0	0	0	1	0	0	1	2	0	1	0	0	1	0	0	0	0	1	0	0	0	0	1	0
B174	0.555032	1	1	0	0	0	1	0	1	0	0	0	1	3	2	1	0	1	0	0	1	0	0	3	0	2	0	3	1	0	0	0	1	0	0	2	0	0	1	0	0	0	0	0	1	0	0	0	1
B175	-0.161814	2	0	2	0	2	1	0	3	1	4	1	3	5	4	0	2	0	5	2	0	7	1	10	5	3	4	2	0	6	0	2	6	2	4	2	1	7	2	1	5	2	1	1	1	3	0	4	7
B176	-0.726648	0	2	1	0	1	1	3	1	0	1	0	2	0	0	0	2	0	2	0	1	0	0	0	0	2	0	0	1	0	0	1	2	1	0	1	0	1	0	0	0	0	2	1	2	1	1	1	0
B177	4.94307	9	2	1	1	1	0	7	4	0	3	2	2	2	1	1	2	1	0	1	1	2	2	1	3	1	2	2	1	2	1	4	0	1	1	5	0	1	1	1	3	4	0	2	1	1	0	0	4
B178	-0.496879	4	6	9	5	8	6	4	7	6	5	5	2	9	7	5	6	3	1	4	6	4	6	10	9	6	3	5	3	0	10	4	2	1	2	3	7	3	7	9	5	4	6	5	1	3	5	4	9
B179	0.210431	1	0	1	1	0	3	2	1	0	0	0	0	1	2	0	3	2	2	0	0	1	1	1	0	2	1	0	0	0	0	1	1	2	1	1	0	5	0	1	1	0	3	2	0	1	0	1	0
B180	-0.429215	2	2	3	2	3	1	3	1	1	1	3	0	1	3	1	5	2	1	3	2	8	4	2	1	2	2	3	3	4	1	4	3	3	4	0	0	2	2	3	2	2	2	3	1	6	4	4	4
B181	0.252254	3	1	1	2	3	2	0	5	1	2	0	4	0	0	1	0	4	3	4	3	3	4	2	1	1	5	4	1	3	2	3	2	3	2	4	2	1	2	2	3	1	3	4	1	5	1	1	0
B182	-0.634724	0	3	1	1	1	0	0	0	0	0	0	0	0	0	0	0	3	0	1	0	0	0	0	0	0	2	1	0	3	1	0	0	0	3	1	2	1	1	3	2	0	0	2	0	0	0	0	0
B183	-1.0184	0	0	3	2	2	0	0	2	2	2	2	2	1	1	3	0	0	3	0	1	0	0	1	0	0	3	3	1	0	1	3	1	0	1	0	0	1	2	1	1	1	0	3	1	0	1	1	0
B184	-0.591608	1	1	4	2	0	2	0	8	1	4	2	3	1	5	0	3	0	1	1	5	3	0	3	2	0	0	2	1	13	1	2	5	1	5	1	2	3	1	5	0	2	3	2	2	0	0	0	3
B185	-0.825095	0	2	2	0	2	2	2	3	1	2	0	1	2	0	2	0	1	1	0	0	0	2	1	0	1	0	1	0	1	1	0	1	1	1	0	2	2	1	1	0	3	1	0	0	0	1	0	0
B186	-0.437943	1	2	1	2	3	1	2	5	2	2	2	1	4	3	0	0	2	3	3	2	0	3	0	1	1	1	2	0	2	2	1	0	2	1	3	1	2	0	1	0	5	1	0	2	0	2	0	0
B187	-2.09218	13	28	30	23	31	29	28	31	27	28	34	28	27	27	22	25	26	38	17	22	31	13	19	26	33	36	20	29	28	23	36	25	26	22	22	24	18	25	36	23	22	24	34	35	24	18	17	26
B188	-0.0946121	7	8	9	16	1	4	6	0	7	7	4	8	3	6	16	5	11	10	2	4	4	3	3	6	4	5	6	9	10	9	6	8	9	11	6	8	10	6	3	7	5	9	3	8	1	13	9	4
B189	-0.963839	10	14	10	12	10	11	13	14	22	20	13	12	12	20	7	12	10	9	12	17	12	20	14	8	15	13	10	20	19	10	9	10	11	13	10	19	12	20	12	15	17	14	19	14	16	16	10	18
B190	-1.245	0	3	2	1	2	2	1	2	4	0	2	0	2	4	2	4	2	2	1	5	3	2	2	1	1	2	1	2	1	1	2	0	2	2	5	7	3	3	7	3	7	4	2	1	3	0	4	1
B191	0.84878	5	3	1	2	2	3	4	5	1	5	1	2	7	1	0	3	0	2	2	2	7	0	4	4	3	2	4	3	2	4	5	2	2	2	6	5	6	1	2	5	2	2	3	7	1	1	0	6
B192	-0.668499	1	5	3	2	5	3	0	3	1	4	3	0	1	1	0	2	4	2	0	0	4	1	1	1	1	0	1	1	0	1	3	1	3	3	0	2	4	4	2	3	1	3	1	1	0	4	3	3
B193	-0.519204	0	0	0	0	0	1	0	0	0	0	0	0	0	0	0	0	1	0	0	1	0	1	1	1	0	0	0	0	0	0	0	0	0	0	0	2	1	0	0	0	0	0	1	0	0	0	0	0
B194	-0.521368	0	0	0	0	0	0	0	0	0	0	0	0	0	1	0	0	0	1	0	0	0	0	0	0	0	1	1	0	1	2	0	1	0	3	0	0	0	0	2	0	0	0	0	0	0	0	0	0
B195	-0.494792	0	0	0	0	1	1	0	0	0	0	0	0	0	0	0	0	0	1	0	0	0	0	0	1	1	0	0	0	0	1	1	1	0	0	0	0	0	0	1	0	1	0	0	0	2	0	0	0
B196	-0.636308	1	0	3	2	2	0	0	3	0	4	1	0	0	1	0	2	2	2	4	0	1	3	2	5	1	2	0	1	3	0	2	4	2	2	0	1	0	5	1	2	1	4	3	2	1	3	1	6
B197	-1.56431	1	7	4	6	5	10	8	6	8	2	7	5	2	4	2	6	4	7	4	8	2	1	7	0	5	1	2	4	7	7	5	2	4	8	1	3	7	1	7	5	2	6	4	3	1	3	6	2
B198	-0.055517	3	3	6	0	4	1	1	6	2	6	7	2	2	5	4	1	2	1	2	2	7	3	8	1	3	3	5	1	2	2	9	5	3	3	1	4	3	7	8	11	3	6	3	0	2	1	1	6
B199	1.25989	1	1	0	0	0	0	0	1	0	0	0	0	0	0	2	1	2	0	0	0	0	0	0	0	0	1	0	0	0	0	0	0	0	0	0	0	0	0	0	0	0	0	1	0	0	1	0	0
B200	-0.55117	0	1	0	0	1	1	1	0	1	0	1	0	1	0	0	0	0	0	1	0	0	2	0	0	0	0	0	0	0	0	0	0	0	0	0	0	1	1	0	0	0	0	0	0	0	1	0	0
B201	-0.558564	0	2	0	0	1	1	1	0	1	0	0	0	0	0	0	0	0	3	0	0	0	0	0	0	0	1	1	0	0	0	0	0	3	0	1	0	1	0	0	0	0	1	3	5	0	0	0	1
B202	-0.558434	0	1	1	0	0	4	1	2	0	0	1	0	0	1	0	0	0	1	1	0	0	0	0	0	0	0	0	0	0	0	0	0	0	0	1	0	0	1	0	1	1	2	0	1	0	0	0	0
B203	-0.792423	0	2	1	0	1	3	4	2	1	2	2	4	1	0	2	0	0	7	0	2	0	0	2	0	3	1	3	0	0	2	1	0	2	3	2	0	0	1	1	0	6	0	2	1	2	0	3	0
B204	-0.784624	0	1	0	0	0	0	0	1	2	0	1	1	1	0	1	1	3	0	1	0	2	1	1	0	2	1	2	0	1	1	0	0	3	3	0	0	0	0	0	0	0	2	4	2	0	1	1	2
B205	-0.990177	0	0	2	0	0	1	0	6	0	0	3	0	1	0	2	0	2	0	1	2	0	2	1	1	0	1	0	0	1	1	2	0	0	0	0	1	0	0	3	0	1	4	2	2	2	1	2	1
B206	0.400458	4	1	0	3	3	5	6	7	2	1	2	8	4	2	0	0	4	6	0	1	0	1	2	4	8	0	7	1	3	5	4	3	0	3	3	1	2	3	1	2	2	2	1	0	3	6	3	2
B207	0.411005	3	3	0	1	1	1	4	1	0	4	1	2	1	0	1	2	6	2	4	3	0	4	1	3	1	2	5	3	2	0	1	4	4	1	5	3	7	3	4	0	0	3	2	2	0	1	3	2
B208	1.48136	3	0	2	0	2	0	0	1	0	0	0	1	0	1	2	2	2	1	2	1	1	1	0	2	0	1	4	2	0	2	2	0	0	1	1	1	1	0	2	1	1	1	0	1	2	2	0	1
B209	-1.28286	0	2	4	2	3	9	1	6	4	4	3	0	7	4	1	3	0	1	2	4	4	2	1	5	0	3	3	2	3	3	2	2	5	4	4	5	3	4	7	4	4	0	2	7	2	3	2	9
B210	-1.23019	0	2	2	5	2	5	3	3	4	9	0	2	1	7	5	2	2	2	1	1	2	1	0	2	4	2	3	3	3	2	6	3	6	6	0	1	2	1	3	1	1	0	3	3	1	2	2	3
B211	-0.500325	0	0	1	0	0	1	0	1	0	0	0	0	0	2	0	0	0	0	1	1	0	0	0	1	0	0	0	0	0	0	0	0	0	0	0	0	0	0	0	2	1	3	1	0	0	0	0	0
B212	-0.767639	0	3	1	1	1	2	2	0	0	0	1	1	1	0	1	1	1	5	2	2	0	0	1	0	1	0	3	1	1	0	1	0	1	2	1	1	1	0	0	2	1	0	0	0	3	2	3	1
B213	-0.905887	0	1	0	0	1	0	1	6	1	0	0	2	0	0	2	1	2	1	0	3	1	0	1	3	5	2	1	0	0	0	0	2	1	0	2	0	3	2	0	0	1	0	4	2	1	0	0	2
B214	0.433407	8	4	4	8	7	3	11	2	4	5	8	6	5	5	8	3	6	7	3	2	8	8	6	8	6	10	7	6	8	7	4	8	6	5	8	5	6	8	6	7	6	4	8	7	3	11	11	14
B215	-0.847136	13	15	14	24	30	24	22	23	16	18	13	20	18	15	27	15	11	26	19	18	18	10	20	19	27	20	16	14	19	25	12	13	11	19	25	15	14	24	14	11	18	11	12	21	17	23	21	17
B216	0.664505	14	11	11	11	12	5	12	8	10	14	7	13	14	12	15	9	13	10	19	12	9	15	11	11	10	15	17	9	8	13	20	10	17	8	8	14	9	8	11	16	14	13	12	13	14	14	6	14
B217	0.00662482	12	11	14	12	12	4	24	13	7	20	10	14	9	16	15	17	12	10	10	16	11	9	5	15	5	14	11	15	7	18	15	8	14	9	10	10	19	11	11	15	17	12	16	23	9	9	22	5
B218	-0.870147	2	4	5	5	6	9	3	1	2	2	6	1	4	3	0	5	3	4	7	1	8	6	3	3	1	15	4	8	2	3	6	4	3	2	5	3	3	1	6	4	7	5	6	2	4	8	10	2
B219	-1.20147	9	12	15	27	12	11	10	18	8	9	12	17	18	16	19	9	20	18	11	17	13	11	11	21	9	18	14	17	13	22	7	14	17	10	12	11	21	5	17	18	17	24	21	15	19	25	13	6
B220	1.58896	5	1	1	2	1	3	0	3	0	2	2	1	4	5	0	2	3	3	1	0	0	0	1	3	1	4	3	3	0	7	3	0	2	0	3	5	0	1	0	0	1	0	5	6	2	3	2	2
B221	0.26621	2	0	1	0	1	1	4	4	0	0	3	0	4	3	2	2	3	5	0	0	2	1	0	2	1	4	2	3	2	2	1	1	0	0	0	0	1	1	0	0	4	3	3	2	0	0	3	1
B222	-1.01388	2	6	5	7	2	7	7	3	4	6	5	5	4	6	8	3	3	11	2	1	5	4	2	6	3	6	5	5	2	6	7	4	3	5	10	3	3	3	5	3	5	4	6	6	5	3	10	5
B223	-1.74185	1	8	14	10	10	4	4	9	7	5	8	9	9	5	6	10	4	10	4	5	6	4	5	7	6	8	2	8	7	7	6	2	5	6	3	6	6	6	16	2	8	2	19	14	3	4	5	5
B224	-0.994436	2	0	1	10	7	7	4	12	1	5	4	5	8	7	8	5	6	1	3	4	7	4	8	6	5	1	3	5	4	4	7	5	4	3	5	1	6	3	4	3	3	2	3	6	1	2	8	5
B225	0.502262	31	26	19	11	24	32	35	29	45	33	31	24	32	27	24	33	24	26	16	25	32	27	21	30	37	21	16	20	33	30	26	29	34	22	34	29	21	25	27	17	37	18	45	30	35	22	41	27
B226	-0.646259	1	2	0	2	7	1	5	3	4	2	2	1	3	0	1	7	2	0	0	0	1	0	1	2	0	4	4	0	7	0	3	1	1	2	1	1	4	1	1	2	3	0	1	0	1	2	2	1
B227	-0.851335	0	0	1	1	4	1	0	0	3	0	0	0	2	0	1	1	3	0	0	1	0	1	2	1	0	2	0	0	3	1	2	4	0	0	0	0	0	0	3	2	2	0	0	0	2	1	2	1
B228	-0.298304	2	5	0	1	2	3	3	2	3	6	1	3	2	5	1	4	2	7	1	1	1	2	6	4	3	2	0	6	1	4	2	4	1	3	0	1	2	4	1	2	3	5	1	0	4	3	7	3
B229	-0.694052	2	4	2	3	8	5	2	12	7	4	3	1	4	6	4	4	4	3	1	6	2	8	10	8	5	6	4	0	6	4	10	4	3	4	3	8	7	3	1	4	7	5	2	5	6	1	3	2
B230	-0.205413	2	1	2	4	2	1	1	1	1	3	3	9	2	3	5	2	4	1	3	2	4	2	2	1	1	2	2	4	5	6	2	6	3	2	3	0	1	3	0	2	0	1	6	1	4	2	2	1
B231	0.330693	8	8	4	12	5	5	8	8	5	17	7	3	6	9	4	6	10	5	9	12	2	3	3	1	6	6	6	6	7	6	3	6	6	9	8	4	9	6	4	7	3	4	8	15	7	8	5	9
B232	-0.891406	2	5	4	1	4	6	5	4	7	2	2	2	3	7	3	5	4	4	8	9	0	5	12	4	6	12	2	0	3	2	4	7	7	4	1	5	7	2	2	3	3	7	3	4	6	6	2	5
B233	-0.780928	1	2	0	3	2	1	1	3	7	2	3	1	5	2	3	2	2	1	1	6	2	1	3	0	3	8	4	2	4	1	6	3	2	3	3	0	9	1	0	2	3	3	4	3	2	4	1	2
B234	-0.576786	16	16	18	22	21	17	24	18	18	18	11	22	18	18	18	18	20	25	20	18	23	14	19	11	16	20	26	16	16	22	7	22	22	11	12	18	24	24	13	17	21	21	10	22	22	22	20	17
B235	0.390448	10	8	6	8	8	5	3	4	12	16	5	4	5	6	4	12	4	1	24	9	19	10	7	4	8	3	13	6	2	9	8	13	8	10	2	4	3	10	8	6	9	7	8	5	8	4	7	3
B236	2.15621	9	4	5	3	3	2	2	5	4	1	6	4	3	2	1	6	6	2	2	4	8	5	1	8	3	6	8	10	6	6	8	5	4	4	5	2	5	5	5	6	3	0	0	3	2	4	3	6
B237	-0.535065	15	31	29	10	23	21	16	13	19	28	15	32	20	24	10	27	9	18	20	18	20	17	20	12	12	14	14	30	16	19	17	17	15	21	21	17	11	21	22	19	17	17	21	21	18	19	15	18
B238	-1.14271	1	5	3	1	10	6	4	1	1	3	5	4	2	5	0	4	3	3	8	2	4	1	6	5	4	4	7	2	2	7	2	5	4	2	4	2	4	2	8	2	4	4	5	3	4	8	6	3
B239	0.994672	5	6	5	4	3	1	2	4	1	2	6	3	2	1	2	3	2	3	1	2	1	2	7	1	0	4	5	3	1	4	2	1	3	0	3	5	1	2	3	1	0	7	4	3	5	1	3	3
B240	0.0901257	13	15	11	10	8	16	6	7	4	10	12	20	5	16	12	14	9	7	14	12	21	15	16	14	10	9	9	12	10	11	8	14	17	10	12	12	16	13	14	11	10	11	24	16	9	21	13	7
B241	-0.0407942	21	27	27	27	12	13	19	19	13	16	19	19	20	28	21	18	20	23	16	18	20	18	11	15	9	11	10	21	19	25	12	23	24	17	30	17	15	16	22	16	38	20	29	27	22	23	17	20
B242	0.602859	16	21	11	17	8	8	12	17	12	14	13	12	16	19	15	17	18	11	15	14	10	22	15	15	8	13	14	14	15	7	13	19	13	8	18	13	12	21	8	15	9	14	17	9	10	13	7	9
B243	-0.0581758	121	152	133	121	127	118	110	120	132	124	137	109	106	107	118	135	126	126	133	133	120	149	121	118	118	123	125	121	122	109	125	108	110	118	134	123	97	99	101	127	128	134	125	126	128	132	130	129
C001	0.920624	34	24	26	26	16	27	40	17	35	25	22	28	16	37	45	33	29	22	38	31	28	21	22	19	23	25	48	35	23	25	29	40	21	39	31	25	17	29	19	16	23	22	24	21	36	24	34	36
C002	1.88062	12	3	9	8	3	8	2	6	6	11	4	9	3	8	2	4	4	1	7	11	9	7	6	10	7	6	1	6	4	3	4	4	4	10	5	0	7	9	7	7	2	2	3	3	8	2	4	10
C003	0.588914	7	5	1	3	5	7	5	10	7	4	3	9	6	6	7	8	10	1	3	4	8	10	8	2	1	5	6	7	10	2	5	5	6	10	10	6	1	1	4	6	4	7	4	6	3	6	2	3
C004	1.32114	2	0	1	0	0	0	2	0	0	0	0	0	0	0	0	3	0	1	1	1	0	2	1	0	3	1	2	4	1	1	1	4	2	2	0	2	1	0	0	1	0	0	0	1	3	1	0	1
C005	-0.0369927	1	0	1	2	0	3	0	0	0	1	0	1	2	4	0	0	1	0	1	1	2	4	2	1	1	1	1	1	3	0	2	2	1	2	0	1	1	3	1	5	1	1	0	0	1	2	1	0
C006	-0.451198	2	2	2	1	2	3	3	2	3	1	4	0	2	2	0	1	1	1	5	0	2	2	2	3	2	1	4	1	4	7	1	2	5	3	2	3	6	2	3	1	1	5	6	4	1	5	2	4
C007	-0.64483	3	5	8	2	5	8	1	4	2	0	2	4	0	7	2	2	5	7	11	4	13	6	4	12	2	5	5	4	6	5	2	6	9	9	6	13	4	9	11	8	4	3	4	3	2	5	0	9
C008	-0.589622	0	2	3	0	0	0	0	0	0	0	0	0	1	0	0	0	0	3	0	1	0	1	0	0	0	0	0	0	2	0	0	0	0	0	0	2	0	2	0	0	0	0	0	0	1	0	0	0
C009	7.94651	45	10	10	9	11	14	0	13	12	8	17	9	16	15	6	5	4	7	15	7	11	14	19	17	13	13	8	25	12	9	10	10	12	18	12	12	10	9	11	15	12	5	9	6	8	14	9	10
C010	5.4838	20	7	4	4	1	2	2	4	3	4	2	3	7	7	1	5	4	5	7	4	3	5	4	7	3	1	3	15	1	3	3	0	1	2	1	7	4	0	6	4	1	1	2	0	0	5	3	6
C011	2.69958	8	2	5	4	2	7	0	4	5	2	3	5	2	4	2	4	4	4	3	3	0	4	5	2	5	1	2	3	0	3	6	4	2	2	1	3	5	2	2	5	1	5	2	2	1	3	3	5
C012	1.06194	10	7	7	7	5	6	5	5	7	8	8	4	5	5	4	6	12	5	13	4	7	8	9	5	6	4	7	5	9	10	6	4	5	7	4	13	5	10	11	7	6	8	8	4	5	6	9	6
C013	0.999003	2	0	1	1	2	0	1	2	0	0	0	5	0	0	2	2	2	1	0	0	1	2	2	3	2	2	1	0	0	0	0	0	0	1	1	0	1	2	0	0	2	0	1	0	1	1	0	0
C014	1.46989	5	3	1	3	2	2	2	2	4	3	3	3	2	2	2	1	4	2	0	2	4	2	5	0	5	2	4	2	1	3	1	2	5	3	0	2	0	1	3	1	2	4	6	0	2	1	2	2
C015	0.242955	3	0	5	1	1	3	3	4	2	0	4	4	3	2	3	2	7	0	0	0	2	3	2	3	4	4	4	1	6	4	1	1	3	2	4	1	0	1	2	1	7	1	2	0	3	1	2	2
C016	0.779684	7	4	4	5	4	1	1	2	2	1	5	5	3	5	3	4	10	4	3	3	1	3	2	4	2	4	8	1	1	4	1	3	4	4	0	7	1	7	3	1	2	4	12	3	5	2	4	0
C017	-1.10843	21	25	27	33	19	34	24	21	27	27	34	40	43	23	32	22	30	18	22	31	28	23	20	36	28	39	20	22	25	31	26	35	29	27	19	25	33	22	34	33	19	36	31	25	33	28	23	21
C018	-1.06635	1	4	2	7	4	1	6	4	7	2	5	5	3	1	8	3	2	2	4	4	1	1	2	1	2	0	0	1	3	1	4	5	3	3	3	3	1	4	2	3	3	2	1	2	4	1	4	4
C019	-0.686481	2	3	2	3	2	7	4	4	4	4	5	3	2	4	5	1	5	7	5	2	3	2	1	7	4	6	4	3	0	0	3	0	6	2	2	4	4	1	2	4	1	3	2	3	3	4	3	2
C020	-0.864179	0	1	1	2	1	0	0	2	0	0	1	1	3	0	0	2	2	0	0	0	1	1	0	0	0	0	2	1	2	2	2	1	0	0	0	0	0	1	0	2	0	2	1	0	0	2	0	0
C021	-0.562839	3	7	2	1	0	1	5	7	6	7	5	8	5	2	1	3	3	5	6	5	3	10	1	3	5	0	6	2	7	3	5	4	3	4	4	5	7	3	3	10	3	4	3	1	7	1	8	2
C022	-0.371256	7	7	10	6	4	9	12	7	13	9	7	8	10	8	9	5	9	4	10	12	2	6	10	9	3	13	9	6	9	6	7	8	7	8	3	5	8	9	9	8	4	11	10	11	5	6	9	8
C023	1.68791	10	7	6	5	4	6	7	0	2	7	2	2	1	3	2	2	2	8	3	4	6	3	6	3	9	4	1	5	9	8	7	4	4	6	7	5	8	4	7	5	4	4	4	8	5	4	4	10
C024	-0.855296	1	1	6	3	0	3	0	1	5	4	1	0	0	2	0	3	0	1	9	3	1	3	3	4	5	2	1	6	4	4	0	1	5	3	3	2	2	3	3	3	3	1	0	1	3	1	2	4
C025	-0.118662	1	1	2	1	1	1	1	1	1	1	4	3	1	1	1	3	2	0	1	0	0	0	0	0	2	2	2	0	0	0	0	1	0	3	0	0	0	0	2	4	0	1	1	0	1	2	2	0
C026	0.305162	4	8	4	4	3	0	6	3	4	1	4	0	1	3	5	1	3	1	3	4	5	2	1	1	3	2	5	1	2	3	1	8	4	2	2	4	3	4	2	5	2	3	2	11	2	3	2	1
C027	-0.547419	13	22	17	10	9	15	36	7	28	23	15	15	17	18	14	12	11	6	21	22	22	33	20	17	14	18	19	13	15	11	18	13	13	9	19	13	18	10	13	12	13	17	15	13	24	11	18	10
C028	1.61761	11	2	6	3	12	6	2	6	6	6	7	3	13	4	5	7	5	3	4	6	12	9	8	12	9	10	2	3	9	6	5	10	5	6	6	10	5	7	7	13	8	3	7	4	3	8	10	14
C029	-0.0172181	21	22	22	28	14	23	20	16	15	22	23	28	22	22	15	22	21	37	13	21	16	8	19	16	26	29	17	21	19	20	26	22	28	12	26	26	27	27	21	14	26	21	29	22	16	16	23	15
C030	-0.451501	3	8	3	5	4	3	0	4	4	4	9	2	4	5	4	2	2	2	9	8	5	8	10	9	0	4	0	5	2	1	4	7	5	2	3	9	2	4	4	1	3	3	3	1	3	2	3	6
C031	-0.92718	1	5	15	2	2	1	2	2	0	1	5	3	4	3	7	4	5	2	0	1	0	3	2	1	4	6	3	0	4	7	0	3	4	1	3	7	3	1	4	2	5	10	7	0	6	4	4	3
C032	-0.705445	6	6	8	14	5	11	6	6	6	11	8	8	15	6	13	8	8	12	6	7	3	9	10	7	7	7	3	11	7	13	12	16	7	12	5	4	7	10	6	9	14	11	6	10	13	10	10	10
C033	-1.06469	9	16	17	12	11	12	22	22	20	18	18	21	11	14	9	20	16	16	15	10	10	13	5	19	11	18	15	17	14	12	12	13	12	11	15	10	22	17	10	22	23	18	15	25	8	13	13	12
C034	-1.40761	2	8	4	14	16	5	13	9	5	9	9	3	18	9	4	4	7	5	0	9	3	15	11	5	4	5	7	3	12	13	10	3	4	12	6	6	12	9	3	6	12	6	2	3	10	4	5	8
C035	0.102041	21	28	16	19	22	18	19	15	15	24	17	20	12	19	19	21	19	31	22	30	34	20	11	10	14	11	23	8	15	13	18	16	25	18	12	12	13	25	23	16	24	23	20	17	19	27	16	23
C036	-0.753665	9	12	7	8	12	8	16	16	11	9	12	12	8	12	14	17	11	14	14	14	15	13	6	8	10	11	8	13	12	14	18	18	12	12	21	11	14	6	18	20	8	16	11	21	13	16	26	8
C037	2.52329	13	8	5	5	5	9	3	5	3	6	2	2	9	1	3	4	7	2	4	0	13	3	10	5	3	8	1	2	3	3	3	1	13	6	4	4	6	2	2	9	4	4	1	8	5	6	6	2
C038	-1.42002	4	4	10	8	10	9	11	6	9	10	9	9	12	6	16	10	16	7	5	10	8	8	9	11	7	11	5	7	14	11	4	5	10	9	13	7	15	7	9	11	3	6	17	13	14	13	10	6
C039	-0.321985	14	8	16	22	12	10	13	5	11	15	17	12	17	17	19	19	25	12	6	15	5	10	21	27	14	19	8	15	11	17	12	6	16	8	13	14	23	10	14	14	23	14	19	16	11	18	9	10
C040	-0.423434	1	4	0	1	2	3	1	1	1	0	1	4	4	3	2	5	1	1	0	2	0	0	2	2	1	1	2	0	1	2	1	0	7	0	1	0	1	2	0	4	4	2	1	3	1	1	2	2
C041	-0.917946	0	0	1	1	1	0	1	1	0	3	0	1	0	1	1	0	1	2	1	2	1	1	1	5	0	0	1	1	2	0	0	1	3	0	2	2	1	0	0	0	2	1	2	2	1	0	1	1
C042	-1.10455	5	6	10	3	7	10	4	6	7	9	10	8	5	9	5	6	7	6	11	3	7	6	11	11	10	7	6	11	10	6	12	10	5	8	9	9	6	9	8	10	11	10	10	4	7	4	8	8
C043	-0.252139	4	1	3	7	5	5	7	10	3	2	4	2	4	3	9	4	4	9	0	2	0	6	4	8	5	8	6	3	1	9	2	6	1	4	8	7	5	10	5	4	9	4	3	4	5	3	4	0
C044	-0.554307	1	0	2	4	4	0	1	1	1	1	1	3	2	1	3	2	1	2	2	1	0	3	2	1	2	5	1	5	1	1	1	4	1	3	2	1	3	1	1	0	1	2	1	0	6	0	4	0
C045	-0.481255	11	10	18	11	13	16	13	12	11	18	20	11	14	15	14	7	19	12	10	13	12	11	13	12	13	16	9	12	11	14	9	12	17	17	13	10	10	12	18	14	17	14	16	16	13	8	12	10
C046	-0.91389	0	1	0	1	0	0	0	1	0	0	1	0	1	2	2	1	0	4	1	2	1	3	2	0	0	0	2	0	2	0	0	0	2	0	1	0	1	0	2	0	2	0	3	0	0	0	0	1
C047	-0.312225	5	2	5	7	5	11	6	7	5	6	1	5	5	4	5	7	3	6	4	3	4	7	7	5	9	5	6	9	6	13	5	15	4	11	5	3	11	5	5	8	4	9	2	5	3	6	4	8
C048	1.96412	9	6	5	0	10	5	4	4	4	3	5	2	7	2	4	8	4	4	8	4	2	4	2	1	6	2	2	2	5	7	8	5	3	5	4	4	1	2	3	2	7	0	5	5	4	3	1	9
C049	-0.91489	18	25	17	11	26	29	15	22	28	42	32	20	26	33	17	37	21	25	23	24	23	19	28	24	27	20	30	16	24	21	23	13	23	23	21	24	16	27	33	16	31	16	35	23	23	18	28	30
C050	-0.0600969	1	0	0	0	0	1	0	1	0	0	3	0	1	2	0	4	1	1	1	4	1	0	0	0	0	4	0	0	0	3	0	0	0	1	1	2	0	2	3	1	1	0	1	1	0	0	2	1
C051	-1.92715	3	10	10	13	9	6	16	9	14	7	14	11	7	11	9	5	8	9	11	7	9	8	14	6	10	4	5	10	13	9	10	10	7	11	7	14	12	9	19	9	6	8	2	12	6	12	7	9
C052	-0.771068	0	0	4	0	1	1	1	1	0	0	0	1	0	1	0	2	1	0	0	0	0	0	0	1	0	0	0	2	0	0	1	0	1	0	0	1	2	1	0	0	0	1	0	1	0	0	1	0
C053	0.352031	1	1	3	1	1	1	2	0	0	0	2	0	1	0	2	2	0	2	0	1	0	0	1	0	0	0	1	0	4	1	1	1	0	0	0	2	1	0	0	1	0	0	0	0	0	0	0	0
C054	0.0676518	2	5	2	5	3	4	4	2	0	0	0	4	1	5	1	2	0	2	2	1	1	0	4	3	1	6	1	4	2	4	0	4	3	1	4	3	0	4	4	0	0	3	2	4	1	1	1	2
C055	1.2945	6	0	2	3	3	3	2	2	1	3	1	4	0	5	9	2	4	1	3	0	6	3	1	5	2	4	5	3	2	3	4	3	5	6	5	2	5	6	3	1	4	2	0	3	3	6	5	4
C056	1.04726	4	0	3	1	2	3	3	3	1	2	1	1	2	0	3	3	1	1	4	0	4	3	1	5	2	2	1	3	2	1	3	1	2	3	3	0	3	0	1	2	1	3	0	3	0	3	0	1
C057	-0.825728	4	5	8	8	4	0	6	1	4	2	3	4	5	3	6	9	11	9	5	3	10	5	9	6	2	7	1	4	6	7	4	5	6	7	6	7	6	4	1	5	2	7	8	6	2	6	9	8
C058	-0.982917	3	5	5	7	3	5	3	2	2	6	3	7	4	7	4	1	2	6	6	9	19	2	4	9	3	3	7	10	4	4	4	4	11	8	2	13	2	9	11	9	7	3	5	8	2	5	3	9
C059	-1.18521	2	4	3	8	7	9	12	16	7	4	12	11	8	1	7	6	7	7	4	5	3	5	6	1	15	4	17	1	5	9	10	3	5	1	4	4	2	11	8	3	1	9	12	7	4	1	5	8
C060	-2.46124	6	24	20	17	27	24	29	24	30	12	16	23	20	24	24	15	16	32	20	11	11	7	23	12	26	19	15	22	31	23	23	23	17	31	23	21	28	22	14	22	15	13	13	20	23	22	27	18
C061	-0.0924512	6	6	3	7	5	10	7	11	9	14	6	2	2	10	5	10	12	6	10	1	11	6	3	5	3	9	6	8	8	8	7	9	7	3	6	1	6	5	4	6	11	10	9	9	5	5	7	5
C062	-0.613854	3	6	3	1	7	3	5	3	3	9	7	5	4	4	11	10	4	7	3	9	3	7	10	4	1	7	4	6	6	4	5	10	2	6	2	2	5	2	5	5	3	3	6	1	5	5	8	2
C063	1.74043	22	14	14	22	10	10	8	12	20	16	20	18	11	15	9	14	12	12	19	24	23	23	12	13	12	8	31	17	17	14	16	12	12	11	12	18	14	12	19	10	7	13	12	17	15	24	14	13
C064	-0.549614	1	1	0	0	3	0	4	1	4	0	0	0	0	3	2	3	2	2	0	3	5	2	0	7	2	1	3	1	1	0	2	3	2	1	3	1	0	4	3	4	3	1	4	0	1	1	4	1
C065	-0.740021	0	0	0	0	2	1	2	1	0	1	0	0	2	0	0	0	2	1	1	0	0	1	0	2	2	0	0	0	1	0	4	3	0	0	1	0	2	1	2	0	1	0	0	0	0	1	0	1
C066	-0.328921	2	3	4	2	8	2	5	3	1	0	5	1	3	0	2	3	0	7	1	2	1	2	1	4	7	2	4	4	1	7	12	3	0	0	1	4	4	1	3	1	5	2	7	4	6	1	2	5
C067	-1.39277	1	4	6	5	5	6	6	8	7	4	2	2	5	6	4	2	4	7	3	3	5	4	7	6	4	5	2	4	3	1	4	6	4	8	3	4	3	7	1	8	5	2	6	2	7	5	2	6
C068	0.605321	4	1	5	0	2	2	6	5	3	2	6	3	3	0	3	3	4	0	1	3	6	3	4	3	4	0	5	6	0	7	3	7	4	2	2	1	3	1	2	2	7	6	4	1	1	2	3	2
C069	-0.192812	5	3	3	5	7	2	6	10	1	7	3	3	5	6	7	7	6	6	6	10	3	3	4	5	7	4	5	3	8	8	4	7	6	4	6	6	7	9	5	4	7	10	8	9	5	9	4	15
C070	-1.7635	2	6	13	10	11	7	3	11	6	5	5	5	9	13	7	5	4	3	7	8	6	11	4	11	3	11	4	8	7	8	7	6	4	3	6	14	3	6	10	7	11	6	5	4	4	2	8	11
C071	1.15064	6	6	3	6	4	4	0	7	3	1	2	6	3	3	4	3	5	1	2	3	4	3	4	2	8	8	3	6	5	4	3	4	2	4	4	4	7	1	4	4	6	3	3	3	4	1	3	5
C072	-1.42365	9	12	8	14	17	17	14	12	13	13	10	12	18	8	16	13	19	18	19	20	13	17	14	14	15	11	15	13	17	14	14	13	9	10	12	15	11	22	11	12	11	15	13	16	21	13	15	10
C073	-0.805157	4	7	5	8	8	6	7	9	2	9	6	12	6	4	6	4	4	7	14	9	8	10	5	7	8	1	13	7	6	5	12	7	3	5	4	2	4	6	7	5	7	6	3	10	8	9	6	7
C074	3.75547	10	1	2	4	3	0	3	5	0	3	0	1	4	2	2	1	0	0	7	6	1	1	3	3	1	2	3	3	2	4	2	1	4	0	3	0	3	5	2	5	2	2	3	3	4	5	2	2
C075	-1.44263	5	8	7	8	10	7	8	14	11	11	11	12	9	10	15	9	12	11	7	5	8	11	14	9	13	8	14	17	15	7	9	8	16	10	16	8	8	10	15	6	5	6	15	13	9	11	8	7
C076	1.15516	5	2	3	4	6	2	2	4	0	5	1	3	2	3	2	3	1	4	6	1	7	1	3	4	2	2	4	3	1	2	5	1	3	1	1	5	6	1	4	3	5	2	3	3	3	6	1	4
C077	-0.209212	2	7	4	1	3	4	2	5	3	1	2	1	1	0	2	0	1	2	1	1	2	0	1	0	1	2	4	1	2	4	2	1	3	2	2	0	2	3	1	0	3	5	2	1	3	6	3	2
C078	-1.14436	6	10	7	9	17	11	9	9	9	11	2	14	12	8	7	11	11	6	9	12	11	12	8	5	12	10	17	10	10	8	5	6	13	8	11	7	10	9	6	13	6	13	8	14	10	15	14	11
C079	-1.18898	23	31	28	33	33	29	32	37	30	26	40	32	32	37	37	32	27	32	20	30	35	19	32	28	34	31	32	25	22	35	26	28	35	32	32	35	32	28	31	26	48	35	27	43	32	47	28	26
C080	-1.33438	12	14	16	30	27	13	21	25	19	22	13	15	21	17	17	19	24	33	15	24	17	14	14	18	18	15	17	27	22	17	25	30	23	19	18	18	17	18	18	25	20	20	18	18	11	20	19	24
C081	1.19311	92	106	93	75	92	89	69	82	91	76	77	78	76	76	75	89	70	79	88	79	74	104	87	78	90	90	75	82	77	72	87	72	74	85	112	87	85	84	71	83	73	90	77	78	98	79	84	83
D001	0.982888	15	10	11	13	14	10	5	4	7	9	8	15	12	10	7	11	14	6	8	10	5	9	9	11	10	13	17	6	9	7	11	11	12	11	5	14	14	3	5	10	8	14	7	10	12	11	8	5
D002	2.30206	21	7	15	11	4	12	8	16	17	8	13	15	16	15	6	11	8	3	16	6	12	5	3	9	4	11	4	5	14	10	7	15	13	17	10	6	2	14	8	12	5	6	8	4	12	9	14	15
D003	1.27835	7	3	5	3	3	1	4	3	4	3	2	7	3	0	5	9	4	4	3	0	7	4	9	2	6	7	2	4	12	7	0	7	3	6	0	10	2	2	4	4	5	4	4	0	0	4	2	11
D004	0.466856	1	0	0	1	1	1	0	0	0	0	0	1	0	2	0	0	1	0	2	0	1	0	0	0	0	1	1	1	0	1	0	1	1	1	1	0	1	1	0	0	0	0	2	0	0	2	0	0
D005	-1.92187	19	30	26	29	25	39	36	40	38	37	41	32	33	25	39	33	28	23	34	29	20	32	36	32	34	26	33	33	21	29	33	25	22	21	32	28	33	22	22	45	26	33	30	28	35	32	23	28
D006	-0.190298	11	12	10	8	8	8	15	7	9	11	21	14	14	7	17	11	14	8	9	13	15	10	14	8	13	9	14	14	15	6	11	15	20	21	13	4	22	11	8	11	14	22	6	11	4	11	7	16
D007	-1.76515	5	14	11	14	17	9	13	8	9	6	6	10	9	18	10	12	12	14	10	10	12	25	19	14	13	14	10	13	18	12	11	10	9	10	9	14	11	13	10	10	16	8	13	12	20	7	17	13
D008	-0.0192775	36	40	34	28	36	31	39	39	28	45	39	29	31	45	38	38	38	47	29	43	38	34	35	38	34	36	37	30	34	47	29	38	36	23	40	31	28	42	52	30	42	27	42	49	31	42	42	25
D009	-0.269901	5	4	11	6	9	5	2	7	1	3	5	3	7	7	2	4	5	13	8	12	7	6	5	10	9	7	4	7	4	8	12	7	1	11	8	9	9	10	9	4	3	7	10	6	7	2	7	4
D010	-0.175264	15	13	14	19	20	16	19	12	24	16	9	15	15	12	18	15	16	24	15	19	16	14	15	16	11	22	16	21	14	11	20	16	19	15	13	19	17	17	16	14	19	14	19	16	19	12	20	22
D011	0.71176	23	25	21	26	21	26	17	22	21	20	14	17	18	17	16	14	18	16	24	16	25	19	13	18	24	12	20	24	17	20	24	13	22	22	27	23	19	23	24	18	20	23	17	22	18	26	18	19
E001	0.665774	136	169	95	56	108	114	176	67	177	119	141	145	61	168	66	148	66	66	168	63	116	154	120	128	128	95	141	79	42	65	96	88	91	137	140	137	121	89	97	101	92	136	99	113	135	145	94	92
E002	-0.326756	13	8	14	11	9	10	22	26	47	19	18	21	27	23	14	24	13	5	41	23	40	17	18	9	4	7	36	12	34	8	7	7	23	27	23	21	19	6	15	13	8	7	9	33	14	20	12	7
E003	-1.18423	5	2	20	6	6	33	28	3	21	22	5	13	4	13	7	15	19	8	19	2	22	7	10	20	14	10	17	15	1	17	2	14	19	25	23	17	15	23	17	22	12	23	3	42	13	15	17	20
E004	4.26188	35	3	21	2	4	0	1	4	2	0	11	8	33	2	7	5	13	0	1	2	10	7	17	3	6	31	9	0	10	5	4	3	3	5	4	4	2	2	1	0	3	4	10	1	10	2	3	1
E005	-0.632557	0	5	8	0	0	1	0	2	0	0	4	2	9	0	2	4	3	0	2	1	7	0	1	0	12	3	2	0	6	8	0	0	0	0	4	4	0	0	0	0	6	4	7	0	0	2	0	0
E006	0.431392	19	16	26	13	18	11	18	24	20	5	24	16	34	20	15	12	22	9	11	14	9	17	21	8	15	18	19	17	20	29	19	10	10	9	4	20	10	15	13	10	4	26	15	7	11	4	17	8
E007	3.53023	137	24	55	24	90	46	8	45	40	56	58	19	71	25	53	18	72	24	44	50	80	112	97	65	49	104	44	41	80	35	71	95	36	46	58	56	67	27	53	56	78	17	17	14	67	44	63	89
E008	-0.530663	0	3	0	0	2	0	0	3	0	0	4	1	2	0	0	1	0	0	6	2	4	7	0	0	2	0	2	6	1	0	0	0	0	0	0	1	1	0	0	3	7	0	4	0	2	10	0	0
E009	0.776573	31	30	23	24	24	43	7	13	20	10	19	35	21	22	12	16	29	6	17	14	16	17	34	39	26	31	19	11	24	23	29	35	20	16	13	25	25	33	34	20	23	27	32	17	12	31	26	39
E010	0.774386	22	7	25	20	15	21	16	19	14	18	8	17	21	15	12	7	25	11	22	11	37	12	10	30	26	11	15	23	15	10	16	23	14	9	19	20	7	12	18	11	11	8	7	14	16	13	24	36
E011	-1.40432	40	56	75	158	71	62	65	102	42	61	88	70	83	62	114	83	49	161	24	120	60	48	36	67	74	70	59	102	93	113	90	53	139	44	56	54	64	118	87	64	81	48	151	101	46	56	54	57
E012	0.627807	25	17	4	33	23	13	14	34	14	12	20	33	26	10	40	13	29	16	8	51	5	6	29	11	17	11	17	20	21	8	39	26	28	17	8	9	35	22	20	18	21	14	13	6	18	9	14	7
E013	1.88149	43	9	10	26	20	22	20	23	31	33	36	18	34	14	16	12	22	28	20	18	21	30	33	23	31	10	34	8	24	22	22	17	22	8	18	41	17	29	16	16	27	35	25	13	33	17	15	18
E014	-1.02619	2	7	9	19	6	3	14	21	2	4	3	1	9	12	6	8	11	8	4	22	2	5	6	1	9	8	9	8	11	10	6	4	1	5	6	9	2	16	8	5	6	17	10	17	1	8	4	6
E015	-0.402272	0	0	0	0	0	0	0	0	0	0	0	1	1	1	0	0	0	0	1	3	0	2	0	0	1	0	0	6	0	5	0	0	0	0	0	0	0	0	0	0	0	0	0	0	0	0	0	0
E016	-1.58414	0	5	9	9	10	30	18	7	5	9	9	7	10	6	13	3	8	14	5	5	8	5	1	14	10	7	4	13	1	21	5	2	10	11	9	4	6	16	10	19	6	7	6	25	9	8	15	8
E017	-1.31504	1	3	9	9	9	7	11	3	8	7	4	9	13	4	9	5	6	13	3	3	3	1	6	6	3	5	6	11	10	4	23	17	12	9	8	7	18	10	4	17	9	5	6	4	10	2	17	5
E018	-0.697137	1	3	4	3	2	0	4	4	1	3	1	0	0	2	6	2	0	5	0	1	0	0	1	0	9	1	1	3	8	5	1	5	6	0	0	8	2	13	2	3	7	10	2	2	5	0	0	9
E019	-0.0522258	30	38	26	13	28	25	49	39	55	29	29	12	26	35	33	68	26	12	66	42	48	66	62	39	19	66	34	19	23	21	23	19	26	43	54	23	27	14	26	11	13	13	20	19	76	47	36	19
E020	1.12418	11	4	6	4	10	4	9	10	3	4	2	13	10	10	6	6	4	4	2	4	8	8	16	11	8	3	7	7	12	1	4	13	10	13	8	2	6	3	11	5	5	5	7	3	4	2	7	11
E021	-2.35307	34	64	85	88	68	105	57	58	64	75	86	78	87	86	105	82	67	108	65	78	62	61	51	105	96	49	58	67	67	77	88	49	70	91	65	68	80	69	80	115	79	92	112	85	61	74	47	58
E022	-0.26207	3	26	4	0	4	2	1	2	3	0	2	6	0	0	1	9	14	1	0	0	2	1	2	0	3	4	10	13	2	10	4	13	8	3	3	1	5	1	7	3	1	4	3	0	5	10	18	1
E023	-0.649675	3	8	3	4	12	2	6	4	6	2	13	7	3	4	5	7	7	5	1	1	3	9	7	5	6	2	14	1	2	7	4	1	9	5	5	0	3	6	12	7	2	3	9	3	6	2	2	4
E024	1.05118	27	33	7	33	17	19	16	10	3	13	10	28	8	8	21	19	22	16	12	4	10	12	23	16	9	11	11	48	12	15	38	37	18	18	17	13	26	24	5	14	13	22	10	20	5	17	19	10
E025	-1.05492	1	4	4	5	6	3	19	21	5	6	6	4	3	5	5	4	7	9	4	7	5	7	7	5	7	6	25	4	26	2	3	12	4	5	4	17	2	7	8	5	28	3	8	6	6	5	7	16
E026	-0.0233927	5	5	3	3	3	2	9	4	3	5	9	6	11	6	2	7	6	8	7	8	4	5	8	4	5	9	5	5	4	11	5	6	7	9	2	3	7	6	6	4	7	0	7	5	4	0	4	3
E027	-0.82627	21	26	14	24	45	24	16	16	22	37	43	18	39	35	23	31	27	12	29	26	25	24	28	25	38	24	39	18	31	17	19	38	31	22	21	44	23	60	24	16	43	51	27	33	24	30	17	49
E028	-1.26203	4	6	8	28	8	12	5	15	9	10	1	1	13	3	10	10	5	20	4	9	10	8	8	8	7	9	1	16	25	22	10	13	33	13	17	10	8	21	12	17	20	13	11	18	18	11	17	5
E029	-1.5008	7	9	27	14	14	17	9	18	14	21	15	17	23	21	18	11	13	19	24	22	7	12	11	11	10	17	10	8	18	14	14	12	10	14	14	24	18	26	21	35	15	17	9	15	9	23	12	20
E030	-1.42315	1	9	3	10	3	1	7	3	5	7	0	3	6	2	7	6	3	5	4	12	12	5	5	9	7	9	3	5	9	3	10	10	5	12	4	6	7	7	7	7	10	7	15	8	16	10	4	21
E031	-0.110744	5	2	7	4	3	5	9	5	3	7	2	4	1	7	3	8	10	6	7	8	11	1	3	5	8	4	3	2	3	7	10	5	4	5	4	5	5	9	13	8	4	4	7	10	5	7	7	10
E032	-0.152266	1	0	3	1	1	2	1	2	0	1	1	0	0	0	0	2	0	3	1	0	2	0	1	6	1	4	0	1	0	1	0	2	0	0	0	1	0	0	1	7	0	6	1	0	0	0	0	2
E033	-0.989912	9	6	17	14	4	12	15	18	11	16	17	16	19	12	8	6	22	20	11	18	16	14	12	8	8	15	3	19	19	10	21	12	12	11	12	20	19	15	11	17	11	12	17	14	14	9	10	19
E034	-0.80452	5	6	10	17	7	15	6	4	4	5	2	6	10	3	4	2	6	5	14	13	19	10	4	15	7	7	7	12	7	11	9	7	10	5	12	15	6	17	10	3	4	4	7	6	10	21	2	8
E035	-1.20751	0	4	2	1	1	3	8	1	1	1	3	5	2	2	9	1	7	13	2	4	0	0	0	2	1	0	7	1	2	6	3	3	8	3	4	1	3	1	4	2	4	4	6	4	1	5	5	0
E036	-1.24311	24	52	23	47	37	39	29	31	51	31	42	38	36	29	45	35	33	38	24	21	19	20	51	36	37	27	37	38	43	39	29	27	34	41	28	21	42	27	37	27	30	33	21	36	31	26	41	33
E037	-0.891575	3	3	4	9	6	9	3	10	1	7	5	1	4	9	1	3	2	7	2	8	4	4	5	8	10	7	2	12	9	3	3	7	3	1	5	10	7	5	3	6	11	7	2	4	9	2	4	4
E038	-1.52028	0	3	8	1	5	1	4	4	2	5	1	4	1	3	3	5	3	3	3	4	3	4	0	8	4	2	4	1	5	8	1	6	0	2	2	7	4	2	5	2	4	2	4	3	4	5	2	4
E039	-0.649902	17	16	23	16	24	11	16	16	34	21	13	15	16	24	11	21	33	12	25	25	14	26	20	19	23	31	22	20	20	23	22	26	30	8	18	25	11	30	24	16	22	28	10	20	12	31	17	21
E040	0.530921	39	34	40	10	37	20	47	26	34	46	37	46	13	49	30	54	40	20	41	21	28	12	22	15	35	28	27	32	17	30	23	23	14	46	39	24	30	27	30	31	35	41	15	42	24	30	39	21
E041	0.785748	24	22	29	11	26	25	12	20	13	21	7	19	7	27	10	13	28	17	16	19	28	21	8	23	13	26	21	20	10	18	24	29	11	18	24	14	14	10	18	24	14	12	14	12	17	20	35	20
E042	-1.43866	43	76	82	79	65	53	73	89	34	70	32	61	46	65	70	50	54	94	60	89	50	36	48	44	53	67	43	78	51	91	44	70	66	86	71	47	79	44	99	91	46	58	73	69	53	65	77	61
E043	3.70132	20	10	15	6	2	9	11	7	9	10	18	9	3	7	9	10	4	9	6	6	5	9	6	5	3	13	9	9	8	12	4	8	3	1	6	4	6	3	3	4	4	5	14	9	8	3	7	3
E044	0.966994	38	29	19	34	14	32	32	41	18	36	21	33	26	35	33	22	41	33	20	21	25	31	16	25	24	25	28	38	39	27	32	36	24	34	31	25	39	31	24	32	25	37	26	29	23	31	41	36
E045	-0.926822	111	134	117	107	129	128	105	122	145	132	126	130	124	110	132	128	125	123	150	121	136	143	132	115	118	109	132	127	131	122	119	113	112	119	133	129	108	100	100	109	145	125	125	114	149	124	144	135
F001	3.37223	441	312	267	246	289	293	291	230	330	246	353	361	325	304	329	312	219	270	290	281	270	342	294	329	358	283	365	309	261	250	356	344	300	320	295	308	324	269	254	301	306	309	287	232	400	317	231	295
F002	2.53015	98	70	75	82	45	83	52	68	98	41	61	74	65	81	57	57	66	36	64	67	62	65	90	49	57	47	74	53	77	59	69	49	69	62	38	56	51	58	49	57	50	83	65	63	56	67	54	67
F003	-0.199253	16	20	10	19	22	25	17	11	30	14	38	27	19	21	39	11	19	14	11	22	19	20	23	23	15	26	22	16	13	23	21	13	14	22	24	10	26	25	20	18	20	9	27	22	32	25	18	7
F004	-0.657468	44	27	68	54	30	81	62	33	39	39	27	36	57	55	43	39	57	56	66	41	95	33	32	58	80	67	30	64	71	61	38	86	76	69	66	71	35	62	51	41	63	42	30	62	56	53	63	87
F005	2.95677	126	54	87	69	99	57	61	60	68	81	77	51	97	44	42	76	115	63	73	88	101	90	90	83	91	68	72	45	83	49	29	68	79	78	69	67	68	51	93	76	65	47	41	50	69	53	40	86
F006	-0.892698	3	7	15	5	4	0	8	2	1	7	16	3	21	0	6	12	14	9	18	9	7	14	2	5	7	17	8	16	11	6	1	3	3	2	13	12	8	7	5	14	10	2	8	4	4	14	2	6
F007	-0.928202	28	34	46	32	27	48	30	39	42	35	38	39	46	27	18	28	33	23	51	28	42	30	43	35	25	34	27	45	49	35	51	47	33	30	29	45	30	49	31	42	30	48	42	26	25	41	29	43
F008	-1.39831	43	62	69	75	56	60	61	61	82	55	73	72	70	59	63	51	78	42	61	51	58	58	76	52	58	58	56	59	81	72	67	67	48	36	31	92	56	80	76	55	33	67	72	59	38	46	47	78
F009	-0.43681	42	62	40	46	42	69	47	50	56	46	50	67	41	62	64	48	41	60	64	23	45	54	47	57	50	36	54	38	40	40	50	58	48	62	74	56	47	51	37	41	38	43	26	30	66	46	52	41
F010	-1.10205	15	13	35	29	35	23	27	12	11	20	12	15	14	37	10	16	13	19	27	33	37	34	7	21	16	24	13	37	18	20	14	33	23	18	23	45	13	38	23	22	29	22	39	33	26	35	12	20
F011	1.49346	225	226	173	173	198	187	196	159	215	180	215	225	232	159	228	196	148	175	181	198	203	219	226	235	182	227	187	167	200	178	195	159	188	164	210	199	178	176	168	173	228	174	231	173	217	160	188	185
F012	-0.667858	45	32	51	80	46	69	69	53	43	69	40	41	56	42	34	48	68	62	59	55	67	45	36	37	47	63	47	60	51	69	41	51	79	57	39	62	43	78	58	58	46	47	39	65	37	47	40	71
F013	0.174374	184	198	216	184	172	133	184	238	171	215	184	163	104	227	188	180	183	197	190	189	167	153	115	148	141	158	140	187	172	191	141	173	161	218	180	124	191	151	183	197	190	153	188	210	143	157	231	168
F014	0.201007	160	155	132	155	143	156	150	164	136	179	177	158	186	144	151	159	145	159	128	166	133	134	196	160	164	156	156	109	140	173	186	121	201	108	149	153	194	147	179	144	150	147	172	194	152	171	164	115
F015	-1.71238	6	6	23	18	14	13	15	17	10	15	7	12	15	20	13	20	13	24	10	20	17	10	9	18	32	20	17	17	16	30	12	15	19	16	12	22	10	16	17	26	25	26	18	24	11	14	13	14
F016	-1.49719	10	19	20	34	23	23	36	17	29	16	12	18	37	33	16	11	18	29	19	25	14	18	11	29	14	12	22	36	24	14	23	25	16	9	28	44	27	40	29	21	28	19	20	30	12	22	36	17
F017	-0.923722	11	6	22	11	16	11	13	15	18	10	14	17	23	20	6	23	23	9	15	10	21	25	29	16	17	22	12	7	13	9	17	16	15	11	21	15	27	18	15	18	16	6	13	22	28	24	15	9
F018	-2.6465	74	109	118	95	104	125	132	121	89	116	125	99	95	105	133	128	88	121	103	116	94	116	138	104	126	123	123	94	104	102	133	127	103	118	120	103	111	121	120	98	127	131	150	128	117	111	98	104
F019	-1.21135	32	42	50	62	52	46	41	47	34	42	33	50	34	48	40	52	41	42	39	33	33	39	46	37	36	40	55	49	57	63	43	65	48	44	40	25	73	58	39	62	23	78	45	45	39	53	51	34
F020	-1.20705	53	61	55	72	70	92	86	84	62	77	63	80	81	61	74	61	84	66	79	68	65	72	79	58	79	74	107	64	55	53	59	71	54	75	62	65	63	89	92	76	71	68	71	76	74	78	49	97
F021	-1.36694	4	17	17	11	11	11	7	10	5	3	11	6	15	3	13	17	9	15	5	10	10	8	4	11	17	17	14	16	9	22	7	6	4	4	7	14	7	7	10	11	11	16	12	7	8	7	10	6
F022	-3.73805	26	63	70	86	88	81	89	79	82	69	89	94	81	74	88	50	86	99	70	82	72	50	58	70	96	59	73	101	79	81	106	71	73	87	82	89	53	86	87	82	76	93	56	64	72	73	85	97
F023	0.185221	71	88	75	55	76	53	48	53	75	94	48	54	47	82	51	95	88	77	63	57	60	90	40	64	65	74	73	92	73	89	48	62	63	59	74	57	89	46	67	69	66	68	80	64	54	85	118	48
F024	-2.0962	15	31	35	35	32	25	41	34	41	33	32	27	49	31	36	42	56	46	36	40	44	32	32	36	28	43	23	47	56	41	42	44	40	40	26	25	41	29	30	55	39	37	38	40	53	40	47	58
F025	-1.52155	42	55	54	80	68	50	61	69	76	52	54	51	61	63	63	68	71	64	36	59	52	61	67	67	48	61	44	51	52	71	77	47	52	45	43	61	59	64	76	50	51	56	57	50	49	44	54	48
F026	-1.20549	28	42	35	37	36	44	26	45	42	68	34	32	32	51	30	42	47	38	48	37	47	40	41	56	37	50	38	31	40	41	40	40	61	37	39	35	41	34	51	44	35	35	36	37	54	55	37	66
F027	0.0114016	302	333	286	299	346	286	294	373	259	322	261	272	241	291	309	302	321	329	338	336	309	292	313	286	258	285	292	334	299	302	278	283	274	353	350	289	279	294	284	293	318	318	281	334	252	306	360	277
G001	3.90004	206	98	129	85	114	93	120	59	107	109	100	147	87	107	104	95	46	74	94	113	112	105	87	152	120	65	110	79	67	62	100	83	81	93	102	70	119	99	70	135	79	156	76	106	143	105	80	71
G002	2.46934	39	5	9	17	16	12	14	15	18	14	11	26	46	5	23	21	21	7	15	18	35	22	23	21	14	37	19	5	21	6	7	18	18	21	20	13	12	14	10	17	9	11	5	6	46	14	33	9
G003	2.40072	15	15	7	8	5	13	7	2	8	7	4	10	5	3	4	2	9	2	6	6	5	1	7	6	8	10	2	10	4	9	6	3	6	4	7	8	3	8	6	5	5	11	7	4	5	8	5	8
G004	0.0198202	5	4	14	5	6	3	3	2	7	2	4	14	6	3	4	6	4	4	4	9	7	4	6	7	10	10	4	3	7	5	6	2	5	2	3	2	5	7	9	6	2	2	11	12	8	2	3	2
G005	-0.833109	0	4	2	4	0	0	2	0	0	4	0	1	6	0	4	2	3	5	1	2	8	3	5	3	15	3	0	2	1	7	0	0	0	0	1	6	3	5	0	0	6	0	6	1	0	3	1	0
G006	-0.0924132	13	3	16	6	8	11	8	11	19	6	13	25	32	16	6	6	24	9	7	22	16	9	15	11	15	35	15	7	16	27	13	7	8	9	5	13	11	25	22	7	3	6	11	15	14	4	12	9
G007	5.25858	84	32	14	27	30	41	17	30	17	23	26	18	27	30	15	22	23	7	38	15	26	37	58	44	33	18	23	26	21	40	26	25	26	28	33	18	16	25	34	35	25	35	24	13	13	30	30	41
G008	1.03018	56	19	36	23	36	60	16	29	13	18	21	23	74	20	16	16	74	19	34	40	104	32	43	44	34	61	34	42	50	18	37	76	47	52	39	42	42	22	41	33	36	14	17	30	54	27	39	118
G009	-0.482787	0	0	0	0	0	0	0	0	0	0	0	0	4	0	0	3	2	0	4	0	5	5	0	0	2	1	0	0	0	5	0	1	0	0	0	0	0	0	0	0	0	0	6	0	0	4	0	0
G010	-0.461065	12	18	21	17	18	15	13	11	14	12	10	6	13	10	3	10	25	12	13	13	11	13	13	12	23	12	14	18	18	13	23	31	7	21	9	22	15	17	25	27	14	15	17	3	11	13	18	19
G011	-1.39504	21	64	24	29	39	41	54	59	129	102	107	41	33	94	39	104	45	48	95	30	74	103	85	40	58	39	104	45	46	38	52	60	90	86	81	62	63	32	63	46	60	48	58	66	59	83	64	46
G012	-0.13272	18	25	23	9	14	37	15	31	14	20	21	11	19	15	14	24	12	19	24	22	28	33	14	19	14	11	11	27	11	13	12	15	26	20	45	30	10	8	27	30	39	15	22	17	21	40	20	17
G013	0.11024	80	93	86	79	100	104	64	69	68	80	96	100	98	92	102	60	69	87	45	85	81	68	73	126	79	77	62	50	59	79	73	62	68	81	74	80	81	75	82	91	85	84	80	65	117	84	49	41
G014	-0.75714	17	22	34	30	13	30	20	15	15	27	43	22	33	15	26	23	14	25	25	40	12	29	25	20	14	25	25	27	32	29	11	18	25	24	30	24	33	22	39	18	16	14	18	24	23	21	14	34
G015	-0.966984	70	78	91	159	80	76	102	110	73	88	103	91	115	115	138	88	108	164	67	97	54	64	52	71	79	118	70	124	87	163	108	54	111	67	61	72	101	155	111	79	102	95	104	105	60	82	112	62
G016	-0.774984	2	2	40	7	12	24	2	1	0	9	1	20	4	8	0	2	6	13	6	9	3	8	17	14	6	0	9	2	3	5	6	8	4	16	22	18	8	19	8	5	1	6	8	8	6	15	10	6
G017	-0.743043	0	2	0	0	1	6	0	5	2	0	0	0	0	2	0	2	3	2	0	3	3	0	1	0	5	1	0	3	1	2	0	1	5	3	1	2	4	1	0	0	7	3	3	2	3	0	3	1
G018	-0.685545	19	17	26	34	27	30	20	25	25	23	19	24	16	23	38	23	22	21	30	3	25	20	33	25	27	21	27	25	23	24	22	22	27	28	15	18	14	28	25	16	28	29	14	19	12	31	15	12
G019	0.798374	8	8	8	7	7	3	2	2	0	3	3	0	2	1	2	8	5	5	5	4	5	0	2	7	0	7	7	1	10	5	1	1	4	3	12	11	6	17	6	4	3	6	1	2	4	8	6	4
G020	-1.94363	0	20	6	11	17	8	24	12	12	18	16	9	27	10	24	16	8	17	4	23	8	7	4	22	8	14	10	21	16	21	22	27	7	2	11	14	46	7	13	29	20	10	9	20	22	13	15	15
G021	-1.34444	0	12	3	19	14	2	8	6	6	6	9	20	3	4	11	8	9	9	5	4	4	2	5	0	5	6	10	17	3	1	9	6	19	2	7	10	13	10	5	0	4	3	8	5	4	10	13	3
G022	-1.22814	3	14	24	14	50	6	9	27	7	9	9	10	6	29	17	22	19	30	12	16	16	14	14	4	28	18	13	14	12	4	26	10	8	37	15	9	6	14	27	49	5	10	28	33	8	3	11	25
G023	-0.282992	19	23	26	41	13	26	22	22	10	26	7	40	15	20	15	11	40	20	27	8	29	15	13	20	15	9	22	27	27	17	39	34	38	16	21	22	50	20	13	20	20	23	4	14	17	25	27	30
G024	1.2417	11	2	10	9	7	7	15	6	10	7	2	2	7	8	10	10	7	10	6	1	11	8	4	10	7	4	10	10	6	7	4	12	9	9	6	7	6	11	8	8	10	3	6	15	3	8	7	8
G025	3.20998	103	65	48	32	62	53	38	48	84	66	93	50	90	76	74	81	53	62	65	58	55	72	94	82	55	64	52	43	56	66	76	54	73	51	70	89	67	67	60	40	90	58	81	53	69	53	65	67
G026	-0.55822	29	30	49	42	31	30	39	38	29	34	25	45	29	35	28	39	49	38	27	32	32	31	30	23	49	38	48	34	42	44	29	38	37	31	28	29	27	35	38	36	27	31	20	45	21	17	33	37
G027	0.514166	76	83	70	61	58	64	57	48	76	70	58	76	48	48	63	68	62	56	87	67	63	73	57	50	72	58	93	71	84	71	55	82	63	81	66	71	51	62	53	72	83	95	86	61	55	55	60	86
G028	0.0633171	6	1	1	4	5	2	4	5	1	1	2	4	3	1	4	10	21	5	6	2	11	3	11	4	7	26	7	4	1	1	17	5	1	6	9	4	2	2	2	4	1	2	4	1	4	6	5	13
G029	-0.689446	1	1	3	0	0	4	1	0	2	2	1	0	5	3	1	2	1	3	3	3	4	5	2	3	1	2	7	0	4	3	2	6	0	3	0	1	4	2	4	4	2	4	4	1	2	3	4	5
G030	-1.90646	11	27	17	22	21	34	19	32	28	16	27	24	24	18	12	20	22	13	14	27	26	14	15	31	28	38	23	18	23	21	32	25	20	27	33	21	18	34	24	33	25	25	20	17	12	24	26	38
G031	-0.956652	9	11	20	14	16	11	18	15	6	11	18	9	16	26	21	19	11	27	6	4	12	15	11	13	25	19	13	31	24	32	15	32	17	7	16	13	7	19	14	5	23	13	18	28	4	17	23	24
G032	-0.390922	8	15	6	9	6	3	6	14	12	4	5	1	4	8	4	6	6	8	11	12	15	34	12	8	5	20	6	21	45	5	10	35	13	14	9	12	10	12	13	9	18	4	13	6	19	12	49	15
G033	-1.14755	0	10	5	2	7	9	10	7	4	2	7	6	3	1	4	3	10	11	2	4	4	2	0	3	7	4	7	1	1	6	1	0	6	14	9	2	7	7	0	4	7	7	14	7	2	1	1	0
G034	-0.680206	21	23	28	18	41	27	17	29	25	25	24	28	25	20	36	25	28	19	24	14	13	15	30	12	29	29	36	15	29	26	31	25	23	27	12	39	27	26	32	35	24	36	20	29	27	26	21	22
G035	-0.74564	21	17	20	41	31	16	42	34	31	35	35	21	38	30	18	30	47	34	18	39	22	19	27	23	21	25	18	51	32	33	20	43	25	19	33	19	30	6	14	23	24	10	33	31	30	38	50	30
G036	1.28819	11	10	15	2	8	9	7	7	6	5	7	12	10	6	2	11	7	10	7	12	4	4	10	6	3	6	4	15	8	4	1	3	5	5	10	4	7	1	7	1	8	3	3	13	0	6	6	14
G037	-0.453482	4	8	5	5	7	8	1	10	5	3	3	4	4	4	3	6	7	3	4	6	6	3	8	6	3	10	5	2	13	8	1	5	11	3	6	10	6	8	6	7	6	8	5	5	8	4	6	6
G038	-2.15815	13	23	23	41	34	22	46	28	28	22	37	17	30	25	46	20	29	38	37	28	35	28	31	28	37	29	14	35	16	37	46	32	26	22	35	21	27	31	31	36	21	35	17	18	41	30	33	22
G039	-1.52988	26	55	54	51	31	55	25	32	41	59	36	44	29	36	23	51	41	33	53	52	40	63	37	41	37	24	57	44	26	32	35	36	36	30	38	50	44	51	38	55	32	43	53	56	60	51	39	19
G040	-0.515683	20	33	16	13	15	16	75	27	51	24	29	17	17	33	22	33	12	16	73	39	21	38	19	17	19	22	39	23	23	25	28	26	19	65	33	33	18	20	25	17	12	24	29	38	32	34	22	22
G041	-1.11884	9	15	21	10	18	28	17	28	10	23	13	8	15	20	6	12	26	12	18	17	14	21	31	20	14	6	6	20	14	18	22	14	18	12	5	31	23	18	38	24	26	19	26	6	8	14	11	19
G042	-2.68082	32	70	58	81	72	76	122	116	79	70	77	85	60	84	88	69	72	96	69	106	76	50	60	59	86	73	73	88	108	77	85	69	86	68	52	89	61	65	79	48	82	60	123	72	56	67	81	68
G043	-1.35612	1	3	4	3	7	2	3	16	5	4	3	12	4	6	2	0	4	4	5	13	2	7	5	6	7	5	7	2	6	7	10	3	3	3	0	4	5	4	12	1	3	2	7	7	7	1	5	4
G044	-0.938229	32	44	20	47	60	44	44	43	48	43	32	41	32	48	56	34	48	43	41	37	20	40	46	44	32	59	40	29	47	48	37	49	37	28	34	33	47	35	37	42	56	43	31	49	35	49	35	44
G045	0.994713	124	131	123	117	98	94	107	129	110	123	98	91	91	97	127	132	101	115	118	100	98	116	120	98	99	96	99	123	112	91	99	97	97	115	137	107	100	109	84	99	106	134	105	127	110	114	93	119
H001	1.85148	129	62	68	53	58	52	160	63	147	109	60	118	81	96	80	98	72	55	140	112	140	133	56	64	79	66	127	73	75	41	74	63	102	116	87	64	99	60	65	88	71	76	54	80	122	85	114	60
H002	0.709576	17	8	11	9	4	9	15	21	26	10	10	25	25	3	15	12	14	11	15	17	8	13	17	9	9	12	24	13	16	6	3	7	15	9	13	5	5	13	6	11	5	12	26	13	22	12	8	6
H003	-0.874838	11	26	22	11	16	23	32	35	24	18	33	37	14	13	18	19	36	41	12	24	9	21	16	9	44	15	41	11	14	46	30	8	22	16	9	10	13	39	29	18	34	37	50	20	20	6	26	10
H004	2.57889	64	34	33	14	27	20	21	26	31	33	38	29	38	26	31	32	36	13	41	54	41	49	46	41	25	29	31	29	28	24	40	24	48	44	25	41	35	22	42	30	42	30	26	13	25	45	36	48
H005	3.34866	65	29	17	43	41	48	33	40	20	36	25	41	33	33	22	33	34	12	32	21	61	33	45	29	49	28	34	29	26	23	47	34	37	39	38	34	36	34	36	27	20	32	20	21	31	55	24	47
H006	0.770192	28	25	28	6	7	29	25	45	9	11	18	18	37	21	15	19	23	14	14	21	21	18	50	15	33	26	22	22	13	29	20	20	14	6	23	12	10	19	8	19	15	39	20	8	38	14	23	22
H007	-0.823762	13	13	8	19	25	23	20	16	17	10	27	44	19	20	6	13	34	17	19	24	6	20	25	14	33	19	31	13	19	39	41	25	14	25	7	9	15	47	48	12	9	28	27	11	12	19	24	20
H008	4.81656	107	19	29	22	27	33	16	44	23	28	14	12	45	33	8	19	34	24	32	25	61	38	57	65	41	55	16	26	54	18	33	62	21	45	48	46	31	34	48	38	33	13	30	20	23	37	45	66
H009	4.06997	73	20	16	32	17	54	20	34	15	12	23	17	33	27	8	20	17	2	47	26	50	26	20	43	20	26	11	48	28	23	22	23	46	28	18	36	34	23	47	26	25	15	23	19	14	36	22	38
H010	1.96116	24	6	8	5	8	22	6	17	3	5	5	12	13	9	4	7	11	3	5	11	9	22	19	14	24	2	10	23	7	16	21	15	6	15	10	20	15	10	8	11	4	12	4	3	6	21	14	24
H011	0.165269	61	44	76	53	69	45	56	49	61	70	77	70	57	51	96	63	42	56	64	68	58	60	28	47	41	58	66	76	45	33	61	39	76	68	58	48	92	74	54	78	62	76	56	56	76	40	68	32
H012	-0.294732	14	18	6	26	15	17	24	9	37	22	15	27	22	7	26	20	21	30	27	23	18	21	15	10	17	15	15	14	20	6	18	16	14	21	13	10	21	16	12	15	12	7	8	10	12	19	25	16
H013	0.0623358	100	98	92	99	96	101	94	81	116	113	103	138	111	93	120	79	87	105	107	95	75	88	95	107	117	107	100	92	80	67	120	95	114	97	109	135	105	92	96	92	97	119	99	94	134	97	83	79
H014	0.530169	39	22	31	38	35	18	39	23	31	28	16	53	24	23	44	24	36	36	39	38	46	34	19	38	22	26	49	34	23	20	35	26	44	31	27	32	37	16	24	30	51	40	17	38	20	42	26	29
H015	0.525387	54	33	50	35	44	37	34	33	65	57	52	68	26	47	51	68	51	26	60	62	47	78	30	30	39	34	70	44	37	29	65	38	48	55	32	39	52	54	34	29	67	73	32	48	51	48	49	50
H016	1.21041	25	19	8	22	13	26	19	23	8	10	13	8	15	14	6	13	31	7	4	12	14	7	15	31	22	10	10	20	19	12	25	18	13	21	13	13	10	13	17	13	13	22	18	20	7	12	13	15
H017	-0.662468	23	29	28	36	50	28	26	38	15	23	32	17	32	25	22	28	28	13	28	41	30	30	53	36	28	36	32	29	29	18	37	44	23	29	39	30	19	32	32	41	27	16	31	20	30	15	28	43
H018	-1.53824	38	58	81	57	67	103	38	61	54	45	40	49	77	80	23	49	54	42	55	80	58	80	71	93	68	70	58	43	89	52	56	90	56	62	49	73	81	71	99	76	72	57	55	58	39	58	53	95
H019	1.03607	29	26	18	19	20	35	25	33	13	9	18	12	23	13	19	25	16	22	28	14	40	13	26	17	17	10	24	15	16	10	19	14	25	23	20	23	33	19	21	24	9	30	10	11	24	14	24	16
H020	-0.67062	27	39	17	42	33	34	30	35	18	33	29	34	21	36	18	48	14	13	43	20	76	34	46	30	35	31	33	40	28	24	37	34	41	25	22	33	41	28	24	38	28	30	27	24	56	49	28	50
H021	1.73703	51	22	42	25	26	33	14	29	18	29	26	31	33	14	19	33	31	9	42	22	44	32	35	46	45	23	18	7	25	40	19	25	32	39	26	43	48	30	46	41	35	25	32	21	12	56	19	32
H022	-1.71611	26	48	56	58	42	28	50	69	42	51	43	29	64	53	42	47	54	56	36	41	38	38	44	44	35	57	33	59	55	51	35	48	30	36	42	53	48	35	64	43	37	51	66	56	31	23	31	32
H023	-1.61405	4	11	40	15	22	14	14	28	17	13	23	29	33	14	30	14	23	24	15	36	8	25	23	24	27	27	25	15	23	30	12	9	11	6	10	19	16	22	18	7	27	25	28	27	24	15	14	12
H024	-1.33818	20	35	43	46	41	33	33	38	34	22	44	25	49	21	39	28	17	45	32	51	17	35	47	33	26	45	21	33	31	35	28	36	33	34	38	38	45	36	35	24	36	25	29	35	31	29	43	31
H025	-1.84382	63	84	127	114	106	99	130	136	92	77	127	100	108	143	129	142	132	155	68	102	87	68	61	122	103	125	68	143	85	170	151	74	124	81	107	120	89	97	128	84	122	133	145	165	85	100	103	105
H026	-1.37725	43	73	85	96	69	48	85	62	104	64	76	43	72	65	94	47	64	103	39	46	62	70	82	68	55	61	54	72	87	83	67	94	58	95	98	66	73	78	45	72	82	36	46	82	91	78	91	62
H027	-0.340515	115	129	125	107	112	107	94	96	104	145	108	89	87	171	104	150	132	156	108	101	116	124	129	103	71	91	121	150	124	151	99	102	119	104	107	133	87	108	121	93	153	145	146	156	158	158	98	105
H028	-1.22506	20	23	25	37	40	53	19	43	17	42	39	25	41	40	24	31	23	27	16	29	31	25	44	35	22	49	20	57	37	24	35	38	24	33	39	31	30	22	34	33	19	38	18	37	36	38	30	29
H029	0.532519	15	12	8	6	10	9	8	10	15	9	16	16	10	9	10	9	5	12	0	13	3	18	15	4	6	16	16	2	19	9	16	30	14	30	9	10	15	11	33	25	6	5	10	8	6	10	26	25
H030	1.14953	87	61	66	86	84	119	56	69	40	66	42	64	81	64	48	39	51	36	95	52	94	53	54	96	67	59	53	81	58	50	70	74	83	68	81	68	53	86	86	65	52	55	45	74	37	71	53	88
H031	0.651549	46	34	49	37	18	24	33	45	34	45	43	42	25	45	21	39	28	25	48	44	53	40	40	52	19	45	48	36	58	27	46	57	28	41	45	50	42	36	35	67	37	38	37	32	35	52	46	53
H032	1.04581	19	14	9	6	7	15	24	24	6	9	19	10	8	20	21	7	24	35	7	12	5	9	11	6	24	8	13	13	8	26	4	3	17	8	7	10	8	5	8	9	18	12	21	13	8	5	13	4
H033	1.23344	35	38	25	19	17	15	35	18	17	23	43	38	8	9	42	19	25	32	18	42	14	18	18	14	23	15	30	13	31	35	15	27	38	41	23	25	36	28	23	28	35	13	38	32	26	19	31	23
H034	-0.805242	37	78	46	50	70	75	74	84	67	30	87	91	56	39	59	48	72	67	34	57	22	41	62	29	85	44	97	28	51	71	57	29	38	40	37	55	55	84	58	31	41	59	83	56	55	18	68	19
H035	-0.609104	24	43	19	32	24	36	55	33	36	32	49	45	16	23	32	19	32	52	27	30	11	34	37	34	42	21	61	26	27	36	24	16	51	20	21	36	37	38	38	23	34	39	55	35	41	21	29	14
H036	-1.0188	26	22	33	45	55	45	30	43	22	43	24	16	41	60	52	32	56	45	20	29	37	33	27	53	36	37	25	71	40	48	35	38	28	32	42	45	36	38	46	35	47	47	21	47	25	28	30	42
H037	-0.209544	30	26	39	39	37	19	33	34	35	36	37	33	43	30	52	26	24	40	43	28	24	39	30	23	21	29	29	26	30	29	19	50	31	47	32	33	40	40	32	56	33	21	33	40	31	31	25	26
H038	-1.68154	49	94	75	98	159	77	95	87	129	112	71	72	106	70	134	88	69	111	81	63	67	76	81	76	103	88	59	67	116	87	95	131	82	95	114	61	99	89	59	100	107	62	92	67	94	72	104	95
H039	0.0758341	115	124	128	149	101	67	110	106	96	166	105	106	123	119	129	131	121	92	123	134	103	132	125	97	101	143	120	136	117	112	98	111	144	109	137	116	125	102	99	125	95	127	112	132	133	129	94	141
H040	-1.0699	48	48	86	56	43	50	55	51	49	53	74	69	91	72	59	57	90	61	45	63	55	53	67	75	49	68	44	70	61	58	52	64	61	55	44	64	70	46	75	64	65	69	68	67	68	68	59	40
H041	-1.53539	33	67	31	50	56	56	63	53	65	54	43	35	61	36	56	47	48	50	41	33	46	31	36	80	67	58	43	37	52	69	59	41	44	54	60	46	44	39	58	46	49	45	50	37	42	41	47	40
H042	-1.18724	158	193	216	140	192	153	172	155	198	197	220	199	203	183	147	187	192	193	169	174	189	161	179	174	191	206	140	183	179	195	200	194	156	169	171	172	131	202	164	168	195	189	178	164	175	182	201	131
H043	0.529834	43	35	36	63	50	30	50	51	35	36	26	30	35	42	39	41	34	41	29	31	32	28	29	35	40	42	48	26	35	54	33	52	33	34	38	45	43	55	49	37	40	30	21	38	27	41	23	63
H044	-1.27109	117	172	123	171	162	171	169	150	142	147	104	138	121	171	169	142	137	167	149	104	136	114	142	135	169	135	154	138	173	157	121	177	134	146	139	138	168	157	123	172	136	140	130	177	149	124	169	148
H045	0.382204	366	417	352	345	316	398	297	291	384	348	394	327	270	348	348	419	356	355	434	406	369	416	364	331	341	364	387	348	343	348	337	316	339	339	404	341	309	331	304	367	334	338	394	346	349	398	351	405
I001	1.17268	788	609	736	528	661	610	657	414	703	667	581	892	580	700	766	631	467	497	704	569	805	617	522	631	813	431	791	580	436	517	667	618	651	692	689	602	792	651	574	769	477	797	515	573	867	678	572	612
I002	1.32229	146	130	77	120	67	162	109	90	168	111	97	141	171	74	96	97	107	54	131	140	158	119	104	80	120	162	123	109	110	99	117	108	126	112	111	107	96	103	105	91	64	118	95	90	147	154	111	109
I003	3.18666	383	202	286	185	221	343	155	235	157	248	222	194	288	204	183	167	172	117	263	226	324	267	302	279	214	210	185	232	192	163	238	228	246	267	201	203	212	182	236	269	250	198	158	135	188	247	191	328
I004	0.604623	60	50	47	32	33	63	26	55	39	41	44	64	46	49	15	44	73	28	41	68	49	67	69	36	84	57	52	34	62	70	72	83	48	66	35	47	53	60	96	53	25	30	49	25	33	50	60	58
I005	5.78318	527	183	195	183	250	297	129	116	119	139	124	254	185	255	106	149	144	96	163	136	151	203	305	353	219	65	157	150	105	167	220	159	124	158	296	198	188	227	205	204	132	212	158	117	127	223	85	201
I006	1.04311	322	145	255	187	203	197	149	179	114	150	99	105	305	204	91	127	278	230	253	193	496	207	291	346	204	496	158	228	404	120	166	452	156	232	219	248	165	247	210	261	145	112	164	128	256	144	373	494
I007	-0.140028	74	84	99	75	60	56	78	104	91	58	84	115	95	53	72	76	112	71	40	66	40	73	139	70	139	95	136	42	98	112	59	35	105	53	65	61	46	70	91	51	84	106	122	66	59	62	57	50
I008	-0.693431	81	90	148	81	70	111	111	127	80	86	127	140	146	76	124	121	155	124	76	94	115	122	119	77	172	163	130	86	132	207	74	83	82	83	79	85	80	131	82	108	160	88	175	91	127	78	102	77
I009	-0.931674	446	421	597	549	503	495	488	502	485	507	630	507	608	522	574	499	617	524	363	451	527	447	502	608	438	530	424	501	459	526	532	481	591	447	418	485	534	471	591	529	548	491	612	561	541	452	426	373
I010	-0.552665	136	160	150	189	180	128	175	120	161	141	184	119	199	114	191	148	118	160	107	129	110	114	151	136	141	142	142	152	177	165	177	155	168	136	114	134	183	165	159	165	184	136	122	125	143	142	126	105
I011	-0.546927	441	509	556	557	556	609	425	424	454	497	564	625	582	510	574	488	456	448	420	431	395	459	475	595	652	519	413	346	391	428	471	488	472	562	459	591	566	444	464	618	519	603	517	518	591	524	331	346
I012	1.31199	304	198	221	330	302	272	229	243	183	230	180	279	237	226	287	183	242	219	287	174	261	228	236	327	197	197	241	267	214	239	202	250	275	245	239	227	225	278	238	224	237	276	153	215	185	284	185	258
I013	1.04343	725	721	692	475	647	603	542	600	748	759	817	647	628	669	591	761	654	583	697	618	563	736	771	601	649	657	732	566	645	711	690	651	638	626	624	698	613	663	604	609	721	627	704	639	617	558	670	683
I014	-1.19586	90	110	126	116	111	106	148	105	117	82	107	88	120	145	112	96	152	126	103	129	118	73	115	128	101	113	97	136	151	116	142	118	92	92	102	132	79	109	126	108	109	123	136	133	75	107	109	126
I015	-0.649207	212	241	235	295	310	190	282	261	226	224	157	244	236	236	256	244	299	262	211	238	198	230	217	204	233	243	205	250	269	271	232	297	250	228	204	279	238	275	255	236	252	208	191	222	228	197	226	337
I016	-1.51909	149	268	334	222	173	239	181	208	243	168	206	187	291	198	178	168	267	203	188	311	224	231	246	211	214	298	162	244	297	185	154	286	194	200	212	277	221	215	235	190	201	195	180	225	183	193	210	307
I017	0.0258054	151	161	165	170	193	145	114	138	127	89	132	182	145	92	156	167	186	175	168	116	163	113	142	112	165	168	224	151	180	182	134	154	125	131	150	216	175	200	156	155	127	128	113	119	117	126	103	133
I018	-2.87392	257	339	382	411	398	410	386	323	379	330	384	363	356	397	439	397	435	415	440	377	409	325	335	359	386	334	416	441	383	372	431	378	343	343	297	402	405	368	384	438	393	424	315	383	418	395	427	337
I019	-0.679527	308	476	208	249	282	334	741	378	833	548	511	352	261	504	372	484	303	218	741	462	282	681	404	255	295	381	540	429	394	277	401	344	470	568	607	415	347	357	418	231	370	352	379	498	493	557	502	335
I020	0.355417	192	179	167	179	146	211	137	255	133	177	194	145	206	169	91	132	126	95	194	224	241	262	269	180	173	139	223	187	202	136	184	180	182	217	165	225	208	147	278	244	200	135	186	105	145	214	179	228
I021	-3.07563	271	397	442	423	438	389	503	516	398	392	429	419	433	450	392	427	504	469	309	415	383	322	370	413	419	460	334	437	461	415	442	407	457	406	441	417	327	383	447	421	420	475	583	429	365	370	432	355
I022	-2.11492	70	139	160	135	146	159	149	191	78	160	123	122	130	188	79	135	101	146	142	146	221	140	191	207	122	115	134	124	117	128	165	183	150	151	121	201	189	142	195	119	136	137	153	108	123	154	141	209
I023	-1.18011	60	121	85	62	85	144	120	156	108	88	118	152	87	65	97	73	149	159	74	134	66	97	86	85	157	83	152	56	120	109	91	47	153	102	80	83	117	135	95	59	131	122	152	123	104	68	121	54
I024	-2.99433	178	279	258	373	395	320	345	393	305	301	238	240	316	304	347	245	257	377	298	314	239	284	297	301	379	314	319	293	329	344	268	312	300	292	314	318	279	328	310	323	355	320	228	330	280	291	312	355
I025	-1.27958	553	586	576	846	591	568	762	997	626	728	822	630	618	756	868	937	788	1116	627	765	641	536	578	648	571	866	608	916	734	1071	868	563	803	651	638	558	702	794	803	611	844	675	969	919	697	733	931	583
I026	-1.80183	301	429	335	535	560	388	550	488	473	520	357	373	500	396	543	379	396	548	357	490	311	386	413	380	411	422	409	506	452	491	464	552	413	419	486	371	516	465	373	427	442	368	364	500	427	458	541	434
I027	2.34652	1641	1639	1334	1359	1285	1317	1175	1248	1318	1425	1335	1287	1097	1310	1266	1491	1308	1406	1469	1450	1376	1527	1217	1244	1198	1206	1359	1403	1352	1245	1205	1254	1252	1387	1500	1286	1310	1256	1136	1353	1340	1410	1373	1489	1330	1407	1343	1379
J001	0.308199	933	935	854	611	840	825	1227	697	1467	945	918	1133	683	1113	865	1105	644	610	1282	813	1091	1221	796	836	955	703	1139	725	771	605	803	744	945	1161	957	913	995	736	893	867	728	904	797	862	1096	1086	890	717
J002	0.551838	241	151	222	183	128	136	295	210	290	267	129	192	141	237	179	231	269	132	282	250	286	189	204	204	153	178	233	157	205	138	174	169	320	241	252	226	191	206	236	192	215	261	116	257	251	224	186	230
J003	5.46948	535	295	188	151	201	322	75	212	140	148	200	182	263	150	119	161	241	113	244	223	298	323	337	272	190	224	210	205	226	229	164	258	237	279	174	280	248	197	281	212	220	155	150	112	151	243	237	342
J004	0.831966	369	355	267	332	243	526	201	279	232	237	266	300	322	313	156	267	304	116	336	295	416	266	364	367	330	305	268	258	310	319	370	282	352	321	217	328	320	344	439	320	256	297	246	240	217	336	205	404
J005	6.5168	1185	302	440	318	476	420	240	323	282	340	337	328	598	288	237	264	458	236	388	352	543	447	699	681	384	611	302	275	522	263	456	597	311	418	429	419	371	311	422	372	381	284	325	264	401	409	480	625
J006	2.26949	194	88	140	95	78	152	128	170	70	102	53	50	227	130	57	94	112	71	145	84	190	145	153	155	153	94	84	150	100	76	98	63	119	104	121	146	101	98	81	128	73	124	92	83	91	109	118	141
J007	-0.459307	88	115	171	65	61	50	116	117	135	31	131	179	185	81	156	101	162	121	77	92	80	113	243	76	186	257	154	54	155	209	54	69	99	75	95	69	47	129	100	62	150	112	203	71	173	76	70	75
J008	-1.2274	117	175	201	202	225	184	234	276	266	131	307	327	196	196	195	198	258	269	201	232	148	240	227	136	285	261	292	183	227	399	173	101	181	133	122	169	154	276	252	152	145	203	309	163	181	118	207	107
J009	-3.36977	133	303	397	459	351	312	352	368	244	320	400	327	354	378	410	334	376	396	252	312	298	293	228	356	254	340	331	432	329	345	421	284	348	266	341	277	323	357	262	335	460	395	468	442	291	258	287	308
J010	0.727945	200	203	159	150	242	154	170	171	218	118	246	165	261	72	239	153	179	188	136	221	93	108	183	167	187	185	171	151	207	136	216	165	148	184	126	124	193	165	143	162	172	103	154	106	214	86	174	177
J011	-1.64317	617	725	809	1069	735	832	810	1059	687	782	885	723	889	831	1017	888	825	1073	637	959	620	604	650	865	869	879	744	907	773	1010	845	729	897	742	706	893	928	973	866	867	874	930	1060	966	749	756	634	677
J012	-0.609368	201	266	190	320	308	207	239	206	196	259	201	306	216	165	319	180	181	305	205	276	194	202	247	211	238	169	272	353	259	206	218	379	245	275	278	211	257	249	160	239	167	178	150	231	213	235	278	193
J013	-0.488308	347	392	274	350	385	313	269	321	361	489	399	297	354	339	338	392	322	365	329	357	393	464	421	299	353	208	414	293	364	415	319	366	366	251	335	383	273	428	346	325	490	443	372	415	495	415	327	482
J014	-0.402425	312	330	342	258	366	288	450	393	443	380	305	422	233	461	315	472	314	266	430	368	403	366	211	296	352	342	356	317	287	279	367	325	315	413	367	307	399	312	316	339	286	348	311	353	354	363	406	258
J015	3.50197	309	184	160	180	166	201	136	155	81	162	133	152	146	140	114	130	200	113	176	176	275	205	137	221	152	186	154	203	152	145	179	209	165	182	202	156	199	143	179	167	156	122	155	127	174	213	224	237
J016	-2.8268	92	157	390	273	210	202	215	239	169	220	267	177	255	177	264	175	247	280	191	210	178	208	215	182	192	217	119	226	215	272	239	189	187	199	235	251	269	292	184	299	205	225	202	228	298	198	266	240
J017	-1.80537	288	397	400	382	359	361	391	410	297	366	331	335	330	435	394	352	366	487	336	421	328	324	346	370	393	422	322	492	350	377	354	368	365	364	398	434	340	329	422	347	424	429	370	408	399	407	402	254
J018	-1.91665	75	139	132	162	173	190	124	205	104	166	124	89	124	198	121	170	234	165	91	138	163	118	112	153	151	163	86	198	151	147	175	106	139	95	124	119	94	165	114	110	176	210	127	233	109	114	171	91
J019	-1.65656	57	134	137	118	112	67	72	69	89	133	160	131	120	112	160	116	91	108	130	122	79	107	92	94	89	115	104	95	139	134	71	132	77	148	95	119	126	81	128	168	116	94	113	98	96	54	94	102
J020	-2.00066	327	472	525	581	599	526	588	486	553	482	479	483	513	417	629	404	394	561	441	365	417	318	465	436	508	405	466	572	509	482	704	623	404	514	575	457	514	529	470	555	442	450	364	468	439	486	580	490
J021	-1.0529	224	286	336	281	235	230	222	178	233	337	304	251	275	303	290	289	286	283	334	331	241	296	269	204	251	319	308	289	260	272	266	275	278	234	247	335	209	284	294	296	262	276	273	289	318	315	230	373
J022	1.27648	189	133	124	97	128	189	130	187	100	117	158	171	162	137	102	157	121	83	152	153	179	180	164	169	113	169	144	135	183	118	143	175	155	150	151	215	166	115	167	169	156	150	162	116	110	183	150	193
J023	0.214221	116	140	99	75	81	97	187	92	91	114	153	162	69	98	134	88	115	236	86	141	56	121	77	110	119	113	150	72	121	180	95	99	145	98	105	94	96	111	74	99	155	82	214	114	104	87	126	55
J024	-0.490984	254	251	199	322	339	247	307	287	287	284	225	233	251	274	321	272	252	320	279	262	236	233	241	288	266	241	266	325	271	270	225	335	286	300	328	242	336	247	252	291	287	263	296	282	299	288	320	269
J025	-3.16203	415	565	693	707	592	622	626	618	533	633	617	587	636	699	612	572	686	730	491	587	548	528	602	646	602	627	485	666	508	650	616	572	603	588	599	549	610	598	668	610	637	596	626	683	529	609	536	542
J026	-1.04393	340	457	311	473	420	428	410	439	466	393	343	433	418	339	477	419	402	467	329	342	285	300	421	385	424	390	396	430	471	423	416	478	410	458	423	394	485	457	401	410	377	411	358	419	352	360	438	423
J027	-0.889075	1244	1452	1242	1188	1349	1321	1188	1235	1368	1446	1331	1267	1181	1319	1182	1418	1363	1308	1422	1320	1364	1483	1298	1223	1253	1279	1432	1239	1337	1303	1241	1310	1305	1209	1400	1292	1158	1270	1252	1309	1392	1357	1389	1372	1298	1374	1366	1397
K001	4.85567	4585	3560	3101	3319	3362	3139	3185	3192	3774	3005	3827	3300	3588	3155	3454	3506	2885	3115	3432	3623	3412	3922	3897	3650	3347	3580	3481	3104	3595	2920	3853	3284	3548	3222	2924	3384	3569	3264	3116	2976	3617	3333	3740	3000	3746	3340	2905	3204
K002	-0.270258	1407	1110	1550	1703	1337	1753	1650	1348	1258	1508	1071	1321	1728	1166	1280	1227	1547	1460	1450	1334	1550	1405	1376	1487	1526	1316	1386	1385	1600	1550	1092	1529	1714	1517	1485	1580	1358	1789	1512	1599	1202	1407	956	1685	1411	1408	1540	1684
K003	-3.28543	592	1008	1169	1044	924	1212	1067	1081	1118	921	1096	1057	1117	993	999	902	1086	946	1009	1029	1070	840	1061	927	1067	894	1016	1117	1098	1212	1301	948	1033	942	919	1090	992	1189	1127	1165	821	1022	913	942	836	1027	1090	1126
K004	-0.177836	2550	2750	2752	2360	2745	2391	2540	2647	2459	2772	2515	2734	2423	2826	2665	2496	2606	2666	2511	2586	2563	2427	2143	2426	2442	2564	2538	2652	2243	2611	2397	2662	2299	2690	2818	2509	2437	2266	2738	2542	2660	2566	2606	2635	2558	2568	2761	2425
K005	-1.45329	769	801	949	856	899	798	855	875	877	976	824	830	751	1015	920	1038	1013	1026	921	806	934	782	802	873	924	928	886	979	902	1013	703	898	905	807	981	880	876	837	849	1012	951	929	1016	1123	913	984	961	880
K006	-4.37889	1648	2322	2030	2269	2284	2258	2254	2408	2065	2369	2218	2309	1944	2396	2233	2382	2414	2338	2228	2173	2022	2175	2272	2188	2245	2269	2244	2314	2113	2245	2205	2230	2052	2373	2424	2108	2319	2206	2209	2257	2300	2294	2320	2166	2087	2224	2294	2232
L001	2.20813	2685	2101	2410	1940	2244	2352	1716	1551	1947	2073	2295	2394	2348	2083	2248	2178	1734	1775	1867	1823	2107	2033	2285	2316	2485	1659	2286	1661	1494	2048	2251	2110	2072	2078	2014	1995	2305	1990	2003	2419	2064	2410	1924	2038	2471	2228	1560	1995
L002	2.91095	1049	732	896	848	553	867	778	711	887	567	638	778	841	772	625	675	783	486	765	774	715	732	837	781	790	622	699	786	927	666	776	609	640	584	705	868	599	818	657	774	678	808	736	674	582	837	538	646
L003	-1.15977	368	470	685	644	527	469	437	429	455	426	366	495	809	546	431	432	987	601	559	513	995	459	449	616	517	1121	439	662	1008	519	527	976	461	441	375	665	618	612	588	555	422	378	451	419	692	395	781	966
L004	-0.44326	2185	2285	2076	2099	2194	2273	2478	2306	2514	2165	2549	2223	2272	2308	2376	2311	2059	1923	2239	2185	2080	2460	2607	2237	2226	2298	2402	2016	2080	2162	2324	2203	2352	2309	2486	2147	2143	2287	2272	2291	2249	2384	2505	2116	2551	2340	2053	2154
L005	-3.98297	693	1065	1185	1224	1276	1180	1124	1164	1046	1058	1021	1087	1136	1119	1192	1020	1180	1415	1087	1177	1351	1031	995	1242	1152	1054	975	1100	1273	1232	1110	1255	1144	1064	937	1275	1164	1142	1213	986	1182	1170	964	1062	1000	1061	1034	1371
L006	-0.599566	2422	2749	2150	2647	2608	2261	2869	3241	2553	3113	2533	2425	1996	2574	2530	2786	2659	3202	2885	2930	2154	2687	2229	2210	2232	2648	2601	3177	2620	2775	2414	2249	2733	2926	2885	2452	2573	2553	2669	2377	2807	2252	2822	3093	2106	2541	3436	2270
M001	2.30656	5086	3514	3767	3318	4325	4127	2107	1939	2998	3052	3513	4796	3675	3641	3507	3503	2596	3033	3077	2171	3403	3219	3475	4292	4183	2103	3402	2703	2310	3000	3917	3185	3470	3433	3331	3716	4357	3422	3065	3902	3524	4367	3331	3242	3461	3454	2049	3232
M002	1.11211	1632	903	1392	884	976	800	667	837	1127	846	1037	957	2150	606	765	777	2004	769	1049	1121	1928	1072	1332	1279	1178	2866	857	1002	2012	829	919	1938	883	730	808	863	938	763	865	1085	899	632	878	617	1634	884	1588	1857
M003	0.534285	1264	1043	1323	1378	1095	1597	939	1039	1205	1220	1048	1245	1070	1244	995	1035	1277	850	1029	888	1237	828	1213	1370	1254	1109	983	881	1034	1182	835	1154	1507	1123	1101	1124	913	1294	1220	1333	1014	1628	694	1255	1081	1164	735	1417
M004	-1.05486	374	420	813	576	482	511	358	414	445	458	471	473	909	457	527	604	675	406	622	480	784	671	522	370	795	677	490	701	678	868	411	466	319	368	366	674	480	541	522	527	484	425	646	350	479	515	523	502
M005	0.60149	2560	2441	2569	2223	2560	2456	2346	2258	2472	2609	2853	2731	2449	2688	2547	2418	2224	2496	2294	2413	2281	2350	2584	2658	2354	2458	2280	2192	2171	2621	2197	2264	2342	2486	2493	2283	2171	2289	2551	2503	2601	2547	2451	2296	2339	2411	2272	2061
M006	-1.06312	901	1276	1182	1281	1069	1017	1082	1032	1055	964	825	1118	952	1091	982	1134	1556	1103	965	1049	1130	966	923	995	1001	1208	999	1501	1264	1004	1256	1384	1047	978	1008	1048	1366	1163	1018	1083	995	993	1104	983	955	1157	1464	1133
M007	-1.70988	1758	2960	1841	2881	2209	2300	4216	4363	3591	3210	3314	1845	1942	2869	3317	3209	2267	3243	3250	4042	2095	3785	2975	2078	1954	2502	3290	3314	3139	3004	2699	2217	3199	3051	2944	2816	2342	3047	3067	2115	3144	2098	3605	3254	2424	2951	3123	2139
M008	-3.27781	609	1040	1165	1360	1033	1198	1771	1274	1172	1242	1073	1001	1183	1168	1266	1064	1239	1569	1305	1385	1165	1022	1142	1049	985	1082	1285	1404	1309	1366	1738	1351	1182	1270	1389	1344	1463	1506	1445	1313	1114	1042	1059	1486	1525	1167	1760	1219
M009	-1.59082	2499	3086	2631	2782	2934	2677	3197	3527	2618	3082	2549	2517	2353	2919	2777	2939	2845	3214	3092	3134	2660	2770	2517	2592	2979	2678	3097	2985	2766	2809	2711	2724	2734	3244	3243	2815	2653	2658	2930	2822	2908	2951	2915	3200	2785	2980	3169	3123
[truncated: 953 more columns]

## Sheet: Induced motif results
Motif	Known motif?	Count	Average count in randomness	Z-score	p value (corrected)	Significant motif?	Over or underrepresented?
A001	Yes	10	9.4751	0.101471	0.981814	No	OVER
A002	Yes	3	0.879641	1.64133	0.616531	No	OVER
A003	Yes	0	0.120734	-0.266363	0.930274	No	UNDER
A004	Yes	1	1.82663	-0.366942	0.911805	No	UNDER
A005	Yes	13	4.79139	2.39212	0.182976	No	OVER
A006	Yes	0	0.0687468	-0.25324	0.930708	No	UNDER
A007	Yes	0	0.206623	-0.376581	0.911805	No	UNDER
A008	Yes	0	0.115709	-0.291309	0.929581	No	UNDER
A009	Yes	18	4.50908	4.0822	0.00126664	Yes	OVER
A010	Yes	2	1.62323	0.229308	0.938977	No	OVER
A011	Yes	7	2.78293	1.93144	0.430474	No	OVER
A012	Yes	11	2.32409	4.09089	0.00126664	Yes	OVER
A013	Yes	0	0.100723	-0.277156	0.930274	No	UNDER
A014	Yes	0	0.00593277	-0.0672335	0.986698	No	UNDER
A015	Yes	6	1.71837	2.36561	0.19075	No	OVER
A016	Yes	0	#DIV/0!	#DIV/0!	1	No	#DIV/0!
A017	No	0	6.4532	-1.79658	0.514051	No	UNDER
A018	No	5	1.44642	2.42317	0.177926	No	OVER
A019	No	5	1.68981	1.81277	0.511402	No	OVER
A020	No	0	0.554298	-0.702244	0.898821	No	UNDER
A021	No	0	0.662488	-0.51224	0.901926	No	UNDER
A022	No	4	3.0014	0.40089	0.911805	No	OVER
A023	No	0	0.052768	-0.231995	0.938312	No	UNDER
A024	No	0	0.260493	-0.507127	0.904376	No	UNDER
A025	No	5	1.30138	2.37621	0.188169	No	OVER
A026	No	3	0.679319	2.31878	0.206987	No	OVER
A027	No	0	0.288527	-0.473112	0.908762	No	UNDER
A028	No	0	0.170634	-0.366444	0.911805	No	UNDER
A029	No	3	8.95873	-1.26773	0.80373	No	UNDER
A030	No	0	1.84406	-0.94117	0.857336	No	UNDER
A031	No	3	2.17038	0.379265	0.911805	No	OVER
A032	No	5	0.371435	6.43512	1.46e-08	Yes	OVER
A033	No	0	#DIV/0!	#DIV/0!	1	No	#DIV/0!
A034	No	3	0.338391	4.39114	0.000444684	Yes	OVER
A035	No	1	0.332026	1.02567	0.835973	No	OVER
A036	No	0	0.158633	-0.366981	0.911805	No	UNDER
A037	No	0	0.0128933	-0.106748	0.981814	No	UNDER
A038	No	0	0.0268334	-0.166581	0.960748	No	UNDER
A039	No	2	0.034375	12.375	0	Yes	OVER
A040	No	0	0.131632	-0.368124	0.911805	No	UNDER
A041	No	0	0.0149006	-0.0993944	0.981814	No	UNDER
A042	No	0	0.786249	-0.751436	0.898821	No	UNDER
A043	No	0	0.157631	-0.369308	0.911805	No	UNDER
A044	No	2	6.44082	-1.18476	0.806676	No	UNDER
A045	No	1	0.516646	0.645935	0.898821	No	OVER
A046	No	1	2.07531	-0.693588	0.898821	No	UNDER
A047	No	4	1.09211	2.11467	0.306007	No	OVER
A048	No	1	0.953037	0.0371175	0.994298	No	OVER
A049	No	2	2.52074	-0.257906	0.930708	No	UNDER
A050	No	0	0.00593277	-0.0672335	0.986698	No	UNDER
A051	No	0	0.582366	-0.633892	0.899223	No	UNDER
A052	No	0	0.174692	-0.308218	0.926215	No	UNDER
A053	No	0	#DIV/0!	#DIV/0!	1	No	#DIV/0!
A054	No	0	0.0178646	-0.135388	0.976595	No	UNDER
A055	No	0	0.0089047	-0.0952981	0.981814	No	UNDER
A056	No	0	1.60896	-1.04397	0.829916	No	UNDER
A057	No	0	0.101714	-0.28555	0.930274	No	UNDER
A058	No	0	0.202522	-0.47768	0.907765	No	UNDER
A059	No	0	2.46698	-1.01928	0.835973	No	UNDER
A060	No	0	0.0568006	-0.199356	0.945991	No	UNDER
A061	No	1	0.447665	0.66516	0.898821	No	OVER
A062	No	2	2.05197	-0.0272957	0.998208	No	UNDER
A063	No	0	0.407402	-0.598261	0.899223	No	UNDER
A064	No	0	0.646262	-0.738112	0.898821	No	UNDER
A065	No	0	0.0158725	-0.127515	0.978463	No	UNDER
A066	No	3	1.36613	1.12764	0.827092	No	OVER
A067	No	0	0.771499	-0.500951	0.904376	No	UNDER
A068	No	0	0.00592231	-0.0776931	0.986698	No	UNDER
A069	No	0	0.413475	-0.525033	0.901812	No	UNDER
A070	No	0	0.131638	-0.361564	0.913174	No	UNDER
A071	No	2	2.61372	-0.275605	0.930274	No	UNDER
A072	No	0	0.325516	-0.484208	0.905948	No	UNDER
A073	No	10	1.13354	6.54003	1.02e-08	Yes	OVER
A074	No	0	3.69873	-1.27208	0.803465	No	UNDER
A075	No	0	1.33803	-0.974481	0.851529	No	UNDER
A076	No	0	1.48101	-0.99027	0.846962	No	UNDER
A077	No	3	2.08256	0.561696	0.901812	No	OVER
A078	No	0	0.317619	-0.380934	0.911805	No	UNDER
A079	No	2	3.96009	-0.9148	0.857336	No	UNDER
A080	No	0	1.2301	-0.896931	0.867623	No	UNDER
A081	No	0	0.145637	-0.363147	0.913174	No	UNDER
A082	No	3	1.73485	0.853294	0.886204	No	OVER
A083	No	0	#DIV/0!	#DIV/0!	1	No	#DIV/0!
A084	No	0	0.00294515	-0.0548546	0.986832	No	UNDER
A085	No	2	1.13275	0.754315	0.898821	No	OVER
A086	No	0	0.455498	-0.501716	0.904376	No	UNDER
A087	No	0	#DIV/0!	#DIV/0!	1	No	#DIV/0!
A088	No	0	0.176587	-0.413003	0.910657	No	UNDER
A089	No	0	0.175582	-0.418308	0.910657	No	UNDER
A090	No	1	1.32278	-0.215077	0.945991	No	UNDER
A091	No	0	0.0657771	-0.222937	0.943137	No	UNDER
A092	No	0	1.82495	-1.0453	0.829916	No	UNDER
A093	No	0	2.24088	-1.11597	0.827092	No	UNDER
A094	No	0	0.130688	-0.312349	0.925661	No	UNDER
A095	No	3	2.24244	0.443903	0.910098	No	OVER
A096	No	0	0.0138808	-0.119159	0.978593	No	UNDER
A097	No	0	0.0158725	-0.127515	0.978463	No	UNDER
A098	No	0	0.0916992	-0.300814	0.929581	No	UNDER
A099	No	6	8.97728	-0.720564	0.898821	No	UNDER
A100	No	1	0.717274	0.274497	0.930274	No	OVER
A101	No	0	2.22765	-1.34871	0.778303	No	UNDER
A102	No	0	0.0777091	-0.290859	0.929581	No	UNDER
A103	No	0	0.375474	-0.526426	0.901812	No	UNDER
A104	No	0	0.726308	-0.691805	0.898821	No	UNDER
A105	No	0	0.107681	-0.319398	0.922169	No	UNDER
A106	No	0	1.32305	-0.952509	0.857336	No	UNDER
A107	No	0	0.210588	-0.411846	0.910657	No	UNDER
A108	No	0	0.365467	-0.532528	0.901812	No	UNDER
A109	No	0	3.30958	-1.41837	0.733898	No	UNDER
A110	No	0	1.50404	-0.959123	0.855796	No	UNDER
A111	No	4	3.20535	0.348889	0.9161	No	OVER
A112	No	0	0.497446	-0.553509	0.901812	No	UNDER
A113	No	3	2.01957	0.573254	0.901812	No	OVER
A114	No	6	15.3359	-2.11442	0.306007	No	UNDER
A115	No	0	0.141679	-0.32088	0.922169	No	UNDER
A116	No	1	2.62425	-0.747172	0.898821	No	UNDER
A117	No	0	0.0637507	-0.249301	0.931733	No	UNDER
A118	No	3	6.5137	-1.3024	0.803465	No	UNDER
A119	No	0	0.193631	-0.369192	0.911805	No	UNDER
A120	No	2	2.11393	-0.0694009	0.986698	No	UNDER
A121	No	5	6.43655	-0.447836	0.909882	No	UNDER
A122	No	3	1.49294	0.941516	0.857336	No	OVER
A123	No	13	16.9912	-0.84933	0.886204	No	UNDER
A124	No	0	1.64627	-0.73113	0.898821	No	UNDER
A125	No	0	0.712386	-0.614062	0.899223	No	UNDER
A126	No	0	0.89035	-0.649983	0.898821	No	UNDER
A127	No	8	2.07276	2.75906	0.0806999	No	OVER
A128	No	0	1.03636	-0.64196	0.899223	No	UNDER
A129	No	4	3.72709	0.0917501	0.981814	No	OVER
A130	No	0	0.608343	-0.657421	0.898821	No	UNDER
A131	No	3	1.42898	0.979072	0.848747	No	OVER
A132	No	0	#DIV/0!	#DIV/0!	1	No	#DIV/0!
A133	No	2	3.83231	-0.694498	0.898821	No	UNDER
A134	No	1	1.76055	-0.454931	0.909256	No	UNDER
A135	No	14	11.0477	0.711521	0.898821	No	OVER
A136	No	3	3.16093	-0.0712175	0.986698	No	UNDER
A137	No	10	13.4802	-0.827137	0.895856	No	UNDER
A138	No	28	32.0309	-1.07433	0.829916	No	UNDER
B001	Yes	37	38.1889	-0.0887686	0.981814	No	UNDER
B002	Yes	1	1.19587	-0.134901	0.976595	No	UNDER
B003	Yes	0	0.22057	-0.429861	0.910657	No	UNDER
B004	Yes	4	2.7006	0.604638	0.899223	No	OVER
B005	Yes	14	6.59546	2.46284	0.163839	No	OVER
B006	Yes	6	2.57655	1.55102	0.675884	No	OVER
B007	Yes	0	0.0588006	-0.199435	0.945991	No	UNDER
B008	Yes	19	7.08741	2.41292	0.178347	No	OVER
B009	Yes	0	0.0198796	-0.120386	0.978593	No	UNDER
B010	Yes	5	2.97994	0.944751	0.857336	No	OVER
B011	Yes	0	0.16267	-0.329693	0.922169	No	UNDER
B012	Yes	12	1.50031	6.31001	2.83e-08	Yes	OVER
B013	Yes	4	4.16693	-0.0730862	0.986698	No	UNDER
B014	Yes	42	8.65135	7.35262	4.59e-11	Yes	OVER
B015	Yes	3	2.34735	0.348162	0.9161	No	OVER
B016	Yes	9	1.57788	4.88319	5.68e-05	Yes	OVER
B017	Yes	10	4.67961	1.614	0.635586	No	OVER
B018	Yes	0	0.534389	-0.610514	0.899223	No	UNDER
B019	Yes	5	5.13296	-0.0371301	0.994298	No	UNDER
B020	Yes	3	5.41633	-0.669859	0.898821	No	UNDER
B021	Yes	0	0.0837356	-0.264386	0.930385	No	UNDER
B022	Yes	0	0.159703	-0.297382	0.929581	No	UNDER
B023	Yes	2	4.81918	-0.819968	0.897811	No	UNDER
B024	Yes	13	3.89181	3.81226	0.00337133	Yes	OVER
B025	Yes	0	2.28479	-1.20511	0.806676	No	UNDER
B026	Yes	5	5.24491	-0.0923925	0.981814	No	UNDER
B027	Yes	0	2.83088	-1.12345	0.827092	No	UNDER
B028	Yes	0	0.531479	-0.520924	0.901812	No	UNDER
B029	Yes	18	4.6306	4.59696	0.000179171	Yes	OVER
B030	Yes	0	0.258659	-0.340704	0.920076	No	UNDER
B031	Yes	0	0.137674	-0.326217	0.922169	No	UNDER
B032	Yes	0	0.00693849	-0.0615101	0.986826	No	UNDER
B033	No	5	13.1534	-1.56785	0.674178	No	UNDER
B034	No	1	1.93546	-0.542808	0.901812	No	UNDER
B035	No	6	5.22027	0.268328	0.930274	No	OVER
B036	No	0	1.83891	-1.08888	0.829916	No	UNDER
B037	No	3	3.64473	-0.270845	0.930274	No	UNDER
B038	No	2	2.84661	-0.385583	0.911805	No	UNDER
B039	No	4	3.08942	0.415215	0.910657	No	OVER
B040	No	0	3.26044	-1.56016	0.674338	No	UNDER
B041	No	2	1.17466	0.664806	0.898821	No	OVER
B042	No	3	1.90167	0.666956	0.898821	No	OVER
B043	No	23	27.4715	-0.520119	0.901812	No	UNDER
B044	No	23	6.6831	4.09532	0.00126664	Yes	OVER
B045	No	13	11.0324	0.390652	0.911805	No	OVER
B046	No	9	6.57762	0.62288	0.899223	No	OVER
B047	No	4	2.39968	0.680297	0.898821	No	OVER
B048	No	0	3.95144	-1.5556	0.675088	No	UNDER
B049	No	10	20.7538	-1.19127	0.806676	No	UNDER
B050	No	2	6.04194	-1.06263	0.829916	No	UNDER
B051	No	9	11.7115	-0.517758	0.901812	No	UNDER
B052	No	1	1.6046	-0.401552	0.911805	No	UNDER
B053	No	0	0.0148766	-0.123404	0.978593	No	UNDER
B054	No	0	0.871216	-0.784204	0.898821	No	UNDER
B055	No	0	0.473374	-0.626411	0.899223	No	UNDER
B056	No	0	0.32054	-0.460474	0.909256	No	UNDER
B057	No	0	1.10809	-0.911796	0.857336	No	UNDER
B058	No	0	0.0607682	-0.231755	0.938312	No	UNDER
B059	No	0	0.318553	-0.447023	0.909882	No	UNDER
B060	No	2	0.602359	1.35852	0.776826	No	OVER
B061	No	0	0.278606	-0.394237	0.911805	No	UNDER
B062	No	1	2.27133	-0.670824	0.898821	No	UNDER
B063	No	1	4.71848	-1.52297	0.682135	No	UNDER
B064	No	5	2.30243	1.43039	0.733898	No	OVER
B065	No	0	0.18565	-0.349651	0.9161	No	UNDER
B066	No	0	0.474484	-0.516187	0.901812	No	UNDER
B067	No	0	0.154679	-0.321127	0.922169	No	UNDER
B068	No	1	2.03644	-0.558612	0.901812	No	UNDER
B069	No	1	3.03414	-0.864426	0.881787	No	UNDER
B070	No	1	1.32276	-0.236741	0.938312	No	UNDER
B071	No	3	3.04798	-0.0238001	0.998208	No	UNDER
B072	No	5	2.08673	1.73452	0.548366	No	OVER
B073	No	5	13.1222	-1.78199	0.525479	No	UNDER
B074	No	0	0.250485	-0.515371	0.901812	No	UNDER
B075	No	0	0.312444	-0.555896	0.901812	No	UNDER
B076	No	0	1.3338	-1.19548	0.806676	No	UNDER
B077	No	1	0.336157	1.15745	0.813317	No	OVER
B078	No	0	0.482351	-0.649091	0.898821	No	UNDER
B079	No	0	3.57554	-1.4641	0.715829	No	UNDER
B080	No	1	1.32274	-0.260427	0.930708	No	UNDER
B081	No	2	0.828152	1.15234	0.813317	No	OVER
B082	No	5	4.97501	0.00857953	1	No	OVER
B083	No	0	0.829192	-0.808066	0.898821	No	UNDER
B084	No	4	0.637125	4.12482	0.00119732	Yes	OVER
B085	No	9	3.43542	2.41961	0.177926	No	OVER
B086	No	0	0.423439	-0.560509	0.901812	No	UNDER
B087	No	3	0.728296	2.296	0.210818	No	OVER
B088	No	0	3.06265	-1.34823	0.778303	No	UNDER
B089	No	1	3.72488	-1.11689	0.827092	No	UNDER
B090	No	1	2.6172	-0.795366	0.898821	No	UNDER
B091	No	22	24.0656	-0.355474	0.915744	No	UNDER
B092	No	0	1.01023	-0.765895	0.898821	No	UNDER
B093	No	2	1.62525	0.253648	0.930708	No	OVER
B094	No	13	7.94349	1.48833	0.703119	No	OVER
B095	No	1	2.65509	-0.911077	0.857336	No	UNDER
B096	No	7	3.19673	1.73121	0.548366	No	OVER
B097	No	20	17.7544	0.376449	0.911805	No	OVER
B098	No	0	1.66604	-0.960802	0.855796	No	UNDER
B099	No	4	1.61148	1.47601	0.709699	No	OVER
B100	No	0	0.686293	-0.706698	0.898821	No	UNDER
B101	No	0	0.096707	-0.293011	0.929581	No	UNDER
B102	No	0	0.243575	-0.424717	0.910657	No	UNDER
B103	No	0	0.0478035	-0.196458	0.946949	No	UNDER
B104	No	0	1.45693	-1.06825	0.829916	No	UNDER
B105	No	0	0.758262	-0.737566	0.898821	No	UNDER
B106	No	0	0.0478278	-0.172203	0.957699	No	UNDER
B107	No	0	0.306533	-0.466915	0.909256	No	UNDER
B108	No	6	1.45344	3.44168	0.0117274	Yes	OVER
B109	No	0	0.0248399	-0.160128	0.962227	No	UNDER
B110	No	1	0.971024	0.0238247	0.998208	No	OVER
B111	No	4	5.84734	-0.664741	0.898821	No	UNDER
B112	No	0	0.260515	-0.485185	0.905948	No	UNDER
B113	No	2	2.3608	-0.203036	0.945991	No	UNDER
B114	No	3	4.2206	-0.395618	0.911805	No	UNDER
B115	No	0	0.269611	-0.389266	0.911805	No	UNDER
B116	No	2	1.63523	0.234787	0.938312	No	OVER
B117	No	1	3.08108	-0.923631	0.857336	No	UNDER
B118	No	0	1.85884	-1.15969	0.813317	No	UNDER
B119	No	2	1.31246	0.46089	0.909256	No	OVER
B120	No	1	1.07793	-0.0729211	0.986698	No	UNDER
B121	No	1	1.75253	-0.474878	0.908762	No	UNDER
B122	No	0	0.185586	-0.413994	0.910657	No	UNDER
B123	No	5	2.68903	1.03041	0.835973	No	OVER
B124	No	0	0.457446	-0.554418	0.901812	No	UNDER
B125	No	0	0.901225	-0.775003	0.898821	No	UNDER
B126	No	0	1.03412	-0.875158	0.876958	No	UNDER
B127	No	5	3.95932	0.32042	0.922169	No	OVER
B128	No	14	3.31483	4.83028	6.44e-05	Yes	OVER
B129	No	1	2.56219	-0.805288	0.898821	No	UNDER
B130	No	2	2.64768	-0.32037	0.922169	No	UNDER
B131	No	8	7.43514	0.142923	0.974163	No	OVER
B132	No	2	4.55302	-0.984674	0.846962	No	UNDER
B133	No	5	4.61612	0.122586	0.978593	No	OVER
B134	No	5	6.59956	-0.437091	0.910657	No	UNDER
B135	No	4	4.73476	-0.243817	0.934379	No	UNDER
B136	No	0	1.82383	-1.16713	0.813317	No	UNDER
B137	No	0	0.599395	-0.605474	0.899223	No	UNDER
B138	No	1	4.32971	-1.28557	0.803465	No	UNDER
B139	No	1	1.58762	-0.384455	0.911805	No	UNDER
B140	No	0	0.404371	-0.628597	0.899223	No	UNDER
B141	No	5	6.69138	-0.61815	0.899223	No	UNDER
B142	No	1	0.431758	0.757693	0.898821	No	OVER
B143	No	0	0.335515	-0.484688	0.905948	No	UNDER
B144	No	3	3.1929	-0.0996022	0.981814	No	UNDER
B145	No	0	0.0697298	-0.270232	0.930274	No	UNDER
B146	No	0	0.0717234	-0.276565	0.930274	No	UNDER
B147	No	0	0.434283	-0.716873	0.898821	No	UNDER
B148	No	4	1.95729	1.28634	0.803465	No	OVER
B149	No	0	0.804271	-0.728646	0.898821	No	UNDER
B150	No	7	7.96871	-0.286549	0.930274	No	UNDER
B151	No	0	0.549332	-0.668481	0.898821	No	UNDER
B152	No	0	0.274537	-0.46261	0.909256	No	UNDER
B153	No	0	1.96581	-1.19489	0.806676	No	UNDER
B154	No	3	1.63288	0.880238	0.875892	No	OVER
B155	No	0	0.482368	-0.632399	0.899223	No	UNDER
B156	No	3	8.37258	-1.42055	0.733898	No	UNDER
B157	No	2	2.96254	-0.456181	0.909256	No	UNDER
B158	No	0	1.22607	-0.928358	0.857336	No	UNDER
B159	No	15	21.7179	-1.0861	0.829916	No	UNDER
B160	No	1	3.40289	-1.10559	0.827258	No	UNDER
B161	No	0	1.5919	-1.09966	0.827258	No	UNDER
B162	No	17	14.6254	0.425888	0.910657	No	OVER
B163	No	7	6.2892	0.200333	0.945991	No	OVER
B164	No	0	1.01523	-0.768076	0.898821	No	UNDER
B165	No	1	1.8185	-0.499002	0.904376	No	UNDER
B166	No	4	0.847179	3.17887	0.0244126	Yes	OVER
B167	No	0	0.544345	-0.655128	0.898821	No	UNDER
B168	No	0	0.588267	-0.73299	0.898821	No	UNDER
B169	No	11	12.8736	-0.418312	0.910657	No	UNDER
B170	No	7	2.4171	2.09988	0.311564	No	OVER
B171	No	6	4.03177	0.767662	0.898821	No	OVER
B172	No	9	1.50333	4.32556	0.0005396	Yes	OVER
B173	No	0	0.35158	-0.419918	0.910657	No	UNDER
B174	No	1	0.533555	0.555032	0.901812	No	OVER
B175	No	2	2.33584	-0.161814	0.962227	No	UNDER
B176	No	0	0.698273	-0.726648	0.898821	No	UNDER
B177	No	9	1.75094	4.94307	4.55e-05	Yes	OVER
B178	No	4	5.2145	-0.496879	0.904701	No	UNDER
B179	No	1	0.78621	0.210431	0.945991	No	OVER
B180	No	2	2.79457	-0.429215	0.910657	No	UNDER
B181	No	3	2.50125	0.252254	0.930708	No	OVER
B182	No	0	0.603365	-0.634724	0.899223	No	UNDER
B183	No	0	1.23598	-1.0184	0.835973	No	UNDER
B184	No	1	2.16241	-0.591608	0.901812	No	UNDER
B185	No	0	0.814175	-0.825095	0.895856	No	UNDER
B186	No	1	1.60756	-0.437943	0.910657	No	UNDER
B187	No	13	27.0629	-2.09218	0.311564	No	UNDER
B188	No	7	7.29591	-0.0946121	0.981814	No	UNDER
B189	No	10	14.011	-0.963839	0.855796	No	UNDER
B190	No	0	1.91475	-1.245	0.806676	No	UNDER
B191	No	5	3.04985	0.84878	0.886204	No	OVER
B192	No	1	2.05133	-0.668499	0.898821	No	UNDER
B193	No	0	0.271481	-0.519204	0.901812	No	UNDER
B194	No	0	0.373479	-0.521368	0.901812	No	UNDER
B195	No	0	0.302505	-0.494792	0.904991	No	UNDER
B196	No	1	2.00836	-0.636308	0.899223	No	UNDER
B197	No	1	4.66944	-1.56431	0.674178	No	UNDER
B198	No	3	3.12094	-0.055517	0.986832	No	UNDER
B199	No	1	0.26126	1.25989	0.805872	No	OVER
B200	No	0	0.316449	-0.55117	0.901812	No	UNDER
B201	No	0	0.445441	-0.558564	0.901812	No	UNDER
B202	No	0	0.425442	-0.558434	0.901812	No	UNDER
B203	No	0	1.13621	-0.792423	0.898821	No	UNDER
B204	No	0	0.857215	-0.784624	0.898821	No	UNDER
B205	No	0	1.28001	-0.990177	0.846962	No	UNDER
B206	No	4	3.0804	0.400458	0.911805	No	OVER
B207	No	3	2.22041	0.411005	0.910657	No	OVER
B208	No	3	1.13048	1.48136	0.707505	No	OVER
B209	No	0	2.77772	-1.28286	0.803465	No	UNDER
B210	No	0	2.26677	-1.23019	0.806676	No	UNDER
B211	No	0	0.3095	-0.500325	0.904376	No	UNDER
B212	No	0	0.861232	-0.767639	0.898821	No	UNDER
B213	No	0	0.934094	-0.905887	0.860954	No	UNDER
B214	No	8	6.71543	0.433407	0.910657	No	OVER
B215	No	13	17.8222	-0.847136	0.886204	No	UNDER
B216	No	14	11.4437	0.664505	0.898821	No	OVER
B217	No	12	11.951	0.00662482	1	No	OVER
B218	No	2	4.32313	-0.870147	0.879988	No	UNDER
B219	No	9	15.1118	-1.20147	0.806676	No	UNDER
B220	No	5	2.23859	1.58896	0.657593	No	OVER
B221	No	2	1.56727	0.26621	0.930274	No	OVER
B222	No	2	4.55799	-1.01388	0.838615	No	UNDER
B223	No	1	6.83226	-1.74185	0.548366	No	UNDER
B224	No	2	4.41401	-0.994436	0.846962	No	UNDER
B225	No	31	27.8255	0.502262	0.904376	No	OVER
B226	No	1	2.18635	-0.646259	0.898821	No	UNDER
B227	No	0	0.906149	-0.851335	0.886204	No	UNDER
B228	No	2	2.5367	-0.298304	0.929581	No	UNDER
B229	No	2	3.72331	-0.694052	0.898821	No	UNDER
B230	No	2	2.41079	-0.205413	0.945991	No	UNDER
B231	No	8	6.89233	0.330693	0.922169	No	OVER
B232	No	2	4.07711	-0.891406	0.867623	No	UNDER
B233	No	1	2.54722	-0.780928	0.898821	No	UNDER
B234	No	16	18.8254	-0.576786	0.901812	No	UNDER
B235	No	10	8.22539	0.390448	0.911805	No	OVER
B236	No	9	3.90616	2.15621	0.286462	No	OVER
B237	No	15	17.5715	-0.535065	0.901812	No	UNDER
B238	No	1	4.03286	-1.14271	0.813317	No	UNDER
B239	No	5	2.88799	0.994672	0.846962	No	OVER
B240	No	13	12.5891	0.0901257	0.981814	No	OVER
B241	No	21	21.199	-0.0407942	0.994298	No	UNDER
B242	No	16	13.2196	0.602859	0.899223	No	OVER
B243	No	121	121.446	-0.0581758	0.986832	No	UNDER
C001	Yes	34	26.7019	0.920624	0.857336	No	OVER
C002	Yes	12	6.30388	1.88062	0.453373	No	OVER
C003	Yes	7	5.38059	0.588914	0.901812	No	OVER
C004	Yes	2	0.727321	1.32114	0.792716	No	OVER
C005	Yes	1	1.04296	-0.0369927	0.994298	No	UNDER
C006	Yes	2	2.84055	-0.451198	0.909256	No	UNDER
C007	Yes	3	4.90336	-0.64483	0.898821	No	UNDER
C008	Yes	0	0.41041	-0.589622	0.901812	No	UNDER
C009	Yes	45	10.9519	7.94651	7.1e-13	Yes	OVER
C010	Yes	20	4.14748	5.4838	3.2e-06	Yes	OVER
C011	Yes	8	3.1607	2.69958	0.0947935	No	OVER
C012	Yes	10	7.02306	1.06194	0.829916	No	OVER
C013	Yes	2	0.953999	0.999003	0.846962	No	OVER
C014	Yes	5	2.42247	1.46989	0.712976	No	OVER
C015	Yes	3	2.54324	0.242955	0.934379	No	OVER
C016	Yes	7	4.69978	0.779684	0.898821	No	OVER
C017	No	21	28.3709	-1.10843	0.827258	No	UNDER
C018	No	1	2.93293	-1.06635	0.829916	No	UNDER
C019	No	2	3.68631	-0.686481	0.898821	No	UNDER
C020	No	0	1.01514	-0.864179	0.881787	No	UNDER
C021	No	3	4.37044	-0.562839	0.901812	No	UNDER
C022	No	7	8.18263	-0.371256	0.911805	No	UNDER
C023	No	10	5.59869	1.68791	0.579593	No	OVER
C024	No	1	2.58314	-0.855296	0.886204	No	UNDER
C025	No	1	1.14988	-0.118662	0.978593	No	UNDER
C026	No	4	3.39031	0.305162	0.927444	No	OVER
C027	No	13	15.5865	-0.547419	0.901812	No	UNDER
C028	No	11	6.09562	1.61761	0.635586	No	OVER
C029	No	21	21.049	-0.0172181	0.998925	No	UNDER
C030	No	3	4.13955	-0.451501	0.909256	No	UNDER
C031	No	1	3.26507	-0.92718	0.857336	No	UNDER
C032	No	6	8.58329	-0.705445	0.898821	No	UNDER
C033	No	9	14.5979	-1.06469	0.829916	No	UNDER
C034	No	2	6.76759	-1.40761	0.743522	No	UNDER
C035	No	21	20.3751	0.102041	0.981814	No	OVER
C036	No	9	12.3132	-0.753665	0.898821	No	UNDER
C037	No	13	5.38452	2.52329	0.144818	No	OVER
C038	No	4	9.69158	-1.42002	0.733898	No	UNDER
C039	No	14	15.5647	-0.321985	0.922169	No	UNDER
C040	No	1	1.62558	-0.423434	0.910657	No	UNDER
C041	No	0	1.14808	-0.917946	0.857336	No	UNDER
C042	No	5	8.2119	-1.10455	0.827258	No	UNDER
C043	No	4	4.60275	-0.252139	0.930708	No	UNDER
C044	No	1	1.74745	-0.554307	0.901812	No	UNDER
C045	No	11	12.6555	-0.481255	0.905948	No	UNDER
C046	No	0	0.880086	-0.91389	0.857336	No	UNDER
C047	No	5	5.74669	-0.312225	0.925661	No	UNDER
C048	No	9	4.35496	1.96412	0.411633	No	OVER
C049	No	18	23.1731	-0.91489	0.857336	No	UNDER
C050	No	1	1.06994	-0.0600969	0.986826	No	UNDER
C051	No	3	9.34707	-1.92715	0.430474	No	UNDER
C052	No	0	0.703229	-0.771068	0.898821	No	UNDER
C053	No	1	0.657352	0.352031	0.9161	No	OVER
C054	No	2	1.88507	0.0676518	0.986698	No	OVER
C055	No	6	3.18229	1.2945	0.803465	No	OVER
C056	No	4	2.21305	1.04726	0.829916	No	OVER
C057	No	4	6.49517	-0.825728	0.895856	No	UNDER
C058	No	3	6.00002	-0.982917	0.846962	No	UNDER
C059	No	2	5.73381	-1.18521	0.806676	No	UNDER
C060	No	6	20.0105	-2.46124	0.163839	No	UNDER
C061	No	6	6.26991	-0.0924512	0.981814	No	UNDER
C062	No	3	4.73039	-0.613854	0.899223	No	UNDER
C063	No	22	13.9077	1.74043	0.548366	No	OVER
C064	No	1	1.87345	-0.549614	0.901812	No	UNDER
C065	No	0	0.62326	-0.740021	0.898821	No	UNDER
C066	No	2	2.66967	-0.328921	0.922169	No	UNDER
C067	No	1	4.02961	-1.39277	0.744997	No	UNDER
C068	No	4	2.82661	0.605321	0.899223	No	OVER
C069	No	5	5.51081	-0.192812	0.948652	No	UNDER
C070	No	2	6.84624	-1.7635	0.536398	No	UNDER
C071	No	6	3.70215	1.15064	0.813317	No	OVER
C072	No	9	13.9396	-1.42365	0.733898	No	UNDER
C073	No	4	6.51319	-0.805157	0.898821	No	UNDER
C074	No	10	2.83376	3.75547	0.00409471	Yes	OVER
C075	No	5	10.3316	-1.44263	0.733898	No	UNDER
C076	No	5	2.82216	1.15516	0.813317	No	OVER
C077	No	2	2.38379	-0.209212	0.945991	No	UNDER
C078	No	6	9.98586	-1.14436	0.813317	No	UNDER
C079	No	23	30.7088	-1.18898	0.806676	No	UNDER
C080	No	12	18.2357	-1.33438	0.783489	No	UNDER
C081	No	92	81.6202	1.19311	0.806676	No	OVER
D001	Yes	15	10.516	0.982888	0.846962	No	OVER
D002	Yes	21	10.8113	2.30206	0.210353	No	OVER
D003	Yes	7	3.97928	1.27835	0.803465	No	OVER
D004	Yes	1	0.617467	0.466856	0.909256	No	OVER
D005	No	19	29.9931	-1.92187	0.43091	No	UNDER
D006	No	11	11.7228	-0.190298	0.94936	No	UNDER
D007	No	5	12.3782	-1.76515	0.536398	No	UNDER
D008	No	36	36.038	-0.0192775	0.998686	No	UNDER
D009	No	5	5.69873	-0.269901	0.930274	No	UNDER
D010	No	15	15.7658	-0.175264	0.957302	No	UNDER
D011	No	23	20.1647	0.71176	0.898821	No	OVER
E001	Yes	136	111.184	0.665774	0.898821	No	OVER
E002	Yes	13	15.9717	-0.326756	0.922169	No	UNDER
E003	Yes	5	15.0308	-1.18423	0.806676	No	UNDER
E004	Yes	35	5.84126	4.26188	0.000686333	Yes	OVER
E005	Yes	0	2.20837	-0.632557	0.899223	No	UNDER
E006	Yes	19	15.9594	0.431392	0.910657	No	OVER
E007	Yes	137	45.0375	3.53023	0.00893294	Yes	OVER
E008	Yes	0	1.16147	-0.530663	0.901812	No	UNDER
E009	Yes	31	23.9148	0.776573	0.898821	No	OVER
E010	Yes	22	16.1778	0.774386	0.898821	No	OVER
E011	No	40	81.6326	-1.40432	0.743522	No	UNDER
E012	No	25	18.2626	0.627807	0.899223	No	OVER
E013	No	43	23.2109	1.88149	0.453373	No	OVER
E014	No	2	8.37897	-1.02619	0.835973	No	UNDER
E015	No	0	0.634598	-0.402272	0.911805	No	UNDER
E016	No	0	8.94642	-1.58414	0.658563	No	UNDER
E017	No	1	8.07168	-1.31504	0.796224	No	UNDER
E018	No	1	3.3573	-0.697137	0.898821	No	UNDER
E019	No	30	30.8089	-0.0522258	0.987558	No	UNDER
E020	No	11	6.93612	1.12418	0.827092	No	OVER
E021	No	34	76.9526	-2.35307	0.194408	No	UNDER
E022	No	3	4.58674	-0.26207	0.930708	No	UNDER
E023	No	3	5.03135	-0.649675	0.898821	No	UNDER
E024	No	27	16.7421	1.05118	0.829916	No	OVER
E025	No	1	8.19695	-1.05492	0.829916	No	UNDER
E026	No	5	5.04898	-0.0233927	0.998208	No	UNDER
E027	No	21	29.5712	-0.82627	0.895856	No	UNDER
E028	No	4	12.3507	-1.26203	0.805872	No	UNDER
E029	No	7	16.5495	-1.5008	0.70127	No	UNDER
E030	No	1	6.65858	-1.42315	0.733898	No	UNDER
E031	No	5	5.33889	-0.110744	0.981814	No	UNDER
E032	No	1	1.20485	-0.152266	0.967557	No	UNDER
E033	No	9	14.161	-0.989912	0.846962	No	UNDER
E034	No	5	8.5072	-0.80452	0.898821	No	UNDER
E035	No	0	3.14979	-1.20751	0.806676	No	UNDER
E036	No	24	33.1458	-1.24311	0.806676	No	UNDER
E037	No	3	5.75011	-0.891575	0.867623	No	UNDER
E038	No	0	3.18748	-1.52028	0.682135	No	UNDER
E039	No	17	20.9214	-0.649902	0.898821	No	UNDER
E040	No	39	31.9225	0.530921	0.901812	No	OVER
E041	No	24	17.8098	0.785748	0.898821	No	OVER
E042	No	43	65.0506	-1.43866	0.733898	No	UNDER
E043	No	20	6.5657	3.70132	0.00475882	Yes	OVER
E044	No	38	29.93	0.966994	0.854953	No	OVER
E045	No	111	122.94	-0.926822	0.857336	No	UNDER
F001	Yes	441	296.796	3.37223	0.014436	Yes	OVER
F002	Yes	98	64.1655	2.53015	0.144555	No	OVER
F003	Yes	16	17.4108	-0.199253	0.945991	No	UNDER
F004	Yes	44	53.5013	-0.657468	0.898821	No	UNDER
F005	Yes	126	69.258	2.95677	0.0469625	Yes	OVER
F006	Yes	3	8.36311	-0.892698	0.867623	No	UNDER
F007	Yes	28	37.2431	-0.928202	0.857336	No	UNDER
F008	Yes	43	63.0236	-1.39831	0.744997	No	UNDER
F009	No	42	47.9166	-0.43681	0.910657	No	UNDER
F010	No	15	23.3659	-1.10205	0.827258	No	UNDER
F011	No	225	190.132	1.49346	0.70127	No	OVER
F012	No	45	53.3323	-0.667858	0.898821	No	UNDER
F013	No	184	178.393	0.174374	0.957302	No	OVER
F014	No	160	154.814	0.201007	0.945991	No	OVER
F015	No	6	17.6923	-1.71238	0.558327	No	UNDER
F016	No	10	23.2725	-1.49719	0.70127	No	UNDER
F017	No	11	16.5271	-0.923722	0.857336	No	UNDER
F018	No	74	112.452	-2.6465	0.106934	No	UNDER
F019	No	32	46.8368	-1.21135	0.806676	No	UNDER
F020	No	53	71.8718	-1.20705	0.806676	No	UNDER
F021	No	4	10.1076	-1.36694	0.771307	No	UNDER
F022	No	26	79.5593	-3.73805	0.00424754	Yes	UNDER
F023	No	71	68.1312	0.185221	0.95231	No	OVER
F024	No	15	37.7599	-2.0962	0.311564	No	UNDER
F025	No	42	57.6665	-1.52155	0.682135	No	UNDER
F026	No	28	38.9828	-1.20549	0.806676	No	UNDER
F027	No	302	301.121	0.0114016	1	No	OVER
G001	Yes	206	101.872	3.90004	0.00243936	Yes	OVER
G002	Yes	39	16.6075	2.46934	0.163839	No	OVER
G003	Yes	15	6.6614	2.40072	0.181524	No	OVER
G004	Yes	5	4.94402	0.0198202	0.998686	No	OVER
G005	Yes	0	3.10717	-0.833109	0.895856	No	UNDER
G006	Yes	13	13.6619	-0.0924132	0.981814	No	UNDER
G007	Yes	84	29.3813	5.25858	9.36e-06	Yes	OVER
G008	Yes	56	37.139	1.03018	0.835973	No	OVER
G009	Yes	0	0.823517	-0.482787	0.905948	No	UNDER
G010	Yes	12	14.9425	-0.461065	0.909256	No	UNDER
G011	No	21	55.7996	-1.39504	0.744997	No	UNDER
G012	No	18	18.9949	-0.13272	0.976976	No	UNDER
G013	No	80	77.8871	0.11024	0.981814	No	OVER
G014	No	17	23.4882	-0.75714	0.898821	No	UNDER
G015	No	70	97.002	-0.966984	0.854953	No	UNDER
G016	No	2	7.45423	-0.774984	0.898821	No	UNDER
G017	No	0	1.61326	-0.743043	0.898821	No	UNDER
G018	No	19	23.5653	-0.685545	0.898821	No	UNDER
G019	No	8	5.0298	0.798374	0.898821	No	OVER
G020	No	0	14.9941	-1.94363	0.423878	No	UNDER
G021	No	0	6.72666	-1.34444	0.778853	No	UNDER
G022	No	3	18.5688	-1.22814	0.806676	No	UNDER
G023	No	19	21.9537	-0.282992	0.930274	No	UNDER
G024	No	11	6.78124	1.2417	0.806676	No	OVER
G025	No	103	59.5522	3.20998	0.022987	Yes	OVER
G026	No	29	33.8404	-0.55822	0.901812	No	UNDER
G027	No	76	67.3705	0.514166	0.901812	No	OVER
G028	No	6	5.64206	0.0633171	0.986826	No	OVER
G029	No	1	2.55731	-0.689446	0.898821	No	UNDER
G030	No	11	23.4071	-1.90646	0.436727	No	UNDER
G031	No	9	16.785	-0.956652	0.855899	No	UNDER
G032	No	8	11.7326	-0.390922	0.911805	No	UNDER
G033	No	0	4.87485	-1.14755	0.813317	No	UNDER
G034	No	21	26.4913	-0.680206	0.898821	No	UNDER
G035	No	21	29.9143	-0.74564	0.898821	No	UNDER
G036	No	11	6.67729	1.28819	0.803465	No	OVER
G037	No	4	5.30255	-0.453482	0.909256	No	UNDER
G038	No	13	31.6098	-2.15815	0.286462	No	UNDER
G039	No	26	41.7345	-1.52988	0.682135	No	UNDER
G040	No	20	27.6475	-0.515683	0.901812	No	UNDER
G041	No	9	16.8349	-1.11884	0.827092	No	UNDER
G042	No	32	76.5003	-2.68082	0.0983851	No	UNDER
G043	No	1	5.68364	-1.35612	0.776826	No	UNDER
G044	No	32	40.2801	-0.938229	0.857336	No	UNDER
G045	No	124	109.046	0.994713	0.846962	No	OVER
H001	Yes	129	78.9759	1.85148	0.479068	No	OVER
H002	Yes	17	11.8557	0.709576	0.898821	No	OVER
H003	Yes	11	21.6921	-0.874838	0.876958	No	UNDER
H004	Yes	64	34.5086	2.57889	0.127952	No	OVER
H005	Yes	65	33.1663	3.34866	0.0151723	Yes	OVER
H006	Yes	28	20.7678	0.770192	0.898821	No	OVER
H007	Yes	13	21.9912	-0.823762	0.895856	No	UNDER
H008	Yes	107	34.8128	4.81656	6.48e-05	Yes	OVER
H009	Yes	73	27.4131	4.06997	0.00128346	Yes	OVER
H010	Yes	24	12.048	1.96116	0.411633	No	OVER
H011	No	61	58.3472	0.165269	0.960748	No	OVER
H012	No	14	16.0587	-0.294732	0.929581	No	UNDER
H013	No	100	98.5571	0.0623358	0.986826	No	OVER
H014	No	39	32.0755	0.530169	0.901812	No	OVER
H015	No	54	46.5115	0.525387	0.901812	No	OVER
H016	No	25	16.5612	1.21041	0.806676	No	OVER
H017	No	23	29.4123	-0.662468	0.898821	No	UNDER
H018	No	38	62.8325	-1.53824	0.682135	No	UNDER
H019	No	29	20.334	1.03607	0.835767	No	OVER
H020	No	27	34.5123	-0.67062	0.898821	No	UNDER
H021	No	51	32.0807	1.73703	0.548366	No	OVER
H022	No	26	47.0303	-1.71611	0.558327	No	UNDER
H023	No	4	20.6104	-1.61405	0.635586	No	UNDER
H024	No	20	34.3887	-1.33818	0.782901	No	UNDER
H025	No	63	112.71	-1.84382	0.482274	No	UNDER
H026	No	43	71.0306	-1.37725	0.761709	No	UNDER
H027	No	115	122.614	-0.340515	0.920076	No	UNDER
H028	No	20	32.4878	-1.22506	0.806676	No	UNDER
H029	No	15	11.7845	0.532519	0.901812	No	OVER
H030	No	87	66.3221	1.14953	0.813317	No	OVER
H031	No	46	38.4287	0.651549	0.898821	No	OVER
H032	No	19	11.898	1.04581	0.829916	No	OVER
H033	No	35	22.6372	1.23344	0.806676	No	OVER
H034	No	37	53.3072	-0.805242	0.898821	No	UNDER
H035	No	24	31.8334	-0.609104	0.899223	No	UNDER
H036	No	26	38.83	-1.0188	0.835973	No	UNDER
H037	No	30	32.1308	-0.209544	0.945991	No	UNDER
H038	No	49	91.9483	-1.68154	0.582185	No	UNDER
H039	No	115	113.154	0.0758341	0.986698	No	OVER
H040	No	48	62.4749	-1.0699	0.829916	No	UNDER
H041	No	33	49.7175	-1.53539	0.682135	No	UNDER
H042	No	158	183.088	-1.18724	0.806676	No	UNDER
H043	No	43	37.1655	0.529834	0.901812	No	OVER
H044	No	117	144.722	-1.27109	0.803465	No	UNDER
H045	No	366	351.117	0.382204	0.911805	No	OVER
I001	Yes	788	634.506	1.17268	0.813317	No	OVER
I002	Yes	146	112.208	1.32229	0.792716	No	OVER
I003	Yes	383	221.343	3.18666	0.0243306	Yes	OVER
I004	Yes	60	50.4476	0.604623	0.899223	No	OVER
I005	Yes	527	187.866	5.78318	6.51e-07	Yes	OVER
I006	Yes	322	220.651	1.04311	0.829916	No	OVER
I007	Yes	74	78.0199	-0.140028	0.975167	No	UNDER
I008	Yes	81	111.504	-0.693431	0.898821	No	UNDER
I009	No	446	505.771	-0.931674	0.857336	No	UNDER
I010	No	136	152.895	-0.552665	0.901812	No	UNDER
I011	No	441	485.967	-0.546927	0.901812	No	UNDER
I012	No	304	243.42	1.31199	0.796224	No	OVER
I013	No	725	652.143	1.04343	0.829916	No	OVER
I014	No	90	113.06	-1.19586	0.806676	No	UNDER
I015	No	212	240.369	-0.649207	0.898821	No	UNDER
I016	No	149	215.224	-1.51909	0.682135	No	UNDER
I017	No	151	149.856	0.0258054	0.998208	No	OVER
I018	No	257	390.153	-2.87392	0.0587425	No	UNDER
I019	No	308	397.803	-0.679527	0.898821	No	UNDER
I020	No	192	177.515	0.355417	0.915744	No	OVER
I021	No	271	425.203	-3.07563	0.0331421	Yes	UNDER
I022	No	70	143.233	-2.11492	0.306007	No	UNDER
I023	No	60	101.854	-1.18011	0.80837	No	UNDER
I024	No	178	299.015	-2.99433	0.0424537	Yes	UNDER
I025	No	553	750.171	-1.27958	0.803465	No	UNDER
I026	No	301	439.467	-1.80183	0.513294	No	UNDER
I027	No	1641	1348.6	2.34652	0.194987	No	OVER
J001	Yes	933	871.733	0.308199	0.926215	No	OVER
J002	Yes	241	208.523	0.551838	0.901812	No	OVER
J003	Yes	535	209.241	5.46948	3.2e-06	Yes	OVER
J004	Yes	369	310.252	0.831966	0.895856	No	OVER
J005	Yes	1185	393.233	6.5168	1.02e-08	Yes	OVER
J006	Yes	194	111.748	2.26949	0.222966	No	OVER
J007	Yes	88	111.934	-0.459307	0.909256	No	UNDER
J008	Yes	117	210.613	-1.2274	0.806676	No	UNDER
J009	No	133	335.315	-3.36977	0.014436	Yes	UNDER
J010	No	200	167.39	0.727945	0.898821	No	OVER
J011	No	617	843.111	-1.64317	0.616531	No	UNDER
J012	No	201	235.012	-0.609368	0.899223	No	UNDER
J013	No	347	380.571	-0.488308	0.905948	No	UNDER
J014	No	312	339.633	-0.402425	0.911805	No	UNDER
J015	No	309	167.158	3.50197	0.0096442	Yes	OVER
J016	No	92	233.556	-2.8268	0.0667629	No	UNDER
J017	No	288	380.752	-1.80537	0.513294	No	UNDER
J018	No	75	147.212	-1.91665	0.431325	No	UNDER
J019	No	57	105.804	-1.65656	0.607909	No	UNDER
J020	No	327	494.409	-2.00066	0.383987	No	UNDER
J021	No	224	272.729	-1.0529	0.829916	No	UNDER
J022	No	189	147.215	1.27648	0.803465	No	OVER
J023	No	116	107.481	0.214221	0.945991	No	OVER
J024	No	254	273.457	-0.490984	0.905948	No	UNDER
J025	No	415	613.481	-3.16203	0.0252814	Yes	UNDER
J026	No	340	396.299	-1.04393	0.829916	No	UNDER
J027	No	1244	1315.33	-0.889075	0.867691	No	UNDER
K001	Yes	4585	3326.95	4.85567	6.09e-05	Yes	OVER
K002	Yes	1407	1448.93	-0.270258	0.930274	No	UNDER
K003	Yes	592	1030.45	-3.28543	0.0185379	Yes	UNDER
K004	No	2550	2575.47	-0.177836	0.957276	No	UNDER
K005	No	769	909.744	-1.45329	0.725604	No	UNDER
K006	No	1648	2236.35	-4.37889	0.000444684	Yes	UNDER
L001	Yes	2685	2067.34	2.20813	0.257827	No	OVER
L002	Yes	1049	737.701	2.91095	0.0532985	No	OVER
L003	Yes	368	580.582	-1.15977	0.813317	No	UNDER
L004	No	2185	2247.25	-0.44326	0.910098	No	UNDER
L005	No	693	1141.01	-3.98297	0.00179078	Yes	UNDER
L006	No	2422	2609.31	-0.599566	0.899223	No	UNDER
M001	Yes	5086	3409.73	2.30656	0.210353	No	OVER
M002	Yes	1632	1088.21	1.11211	0.827258	No	OVER
M003	Yes	1264	1162.63	0.534285	0.901812	No	OVER
M004	Yes	374	538.097	-1.05486	0.829916	No	UNDER
M005	No	2560	2425.83	0.60149	0.899223	No	OVER
M006	No	901	1085.66	-1.06312	0.829916	No	UNDER
M007	No	1758	2807.63	-1.70988	0.558327	No	UNDER
M008	No	609	1232.74	-3.27781	0.0185692	Yes	UNDER
M009	No	2499	2899.11	-1.59082	0.657593	No	UNDER
