# Supplementary material for: Signed motif analysis of the Caenorhabditis elegans neuronal network reveals positive feedforward and negative feedback loops
Source: BMC Biol. 2026 May 22;24:167. doi: 10.1186/s12915-026-02641-4 (PMC13374236; doi:10.1186/s12915-026-02641-4)
Supplement: Supplementary file 5 — Additional file 5: Partial motif counts and Z-scores in the connectome and null models. Description of data: Using the edge lists from Additional file 1 and the motif dictionary described in Additional file 2, our partial motif enumerating tool was able to count the occurrence of all 710 different 3-node colored motifs in the connectome and 1,000 randomly generated networks. [file 12915_2026_2641_MOESM5_ESM.xlsx]

## Sheet: Partial motif counts
Motif	Z-score	Connectome	Random_1	Random_2	Random_3	Random_4	Random_5	Random_6	Random_7	Random_8	Random_9	Random_10	Random_11	Random_12	Random_13	Random_14	Random_15	Random_16	Random_17	Random_18	Random_19	Random_20	Random_21	Random_22	Random_23	Random_24	Random_25	Random_26	Random_27	Random_28	Random_29	Random_30	Random_31	Random_32	Random_33	Random_34	Random_35	Random_36	Random_37	Random_38	Random_39	Random_40	Random_41	Random_42	Random_43	Random_44	Random_45	Random_46	Random_47
A001	0.101471	10	13	6	2	7	9	20	3	22	9	7	16	2	16	6	14	4	3	25	5	11	11	8	7	10	1	12	7	5	7	9	6	9	11	11	6	10	7	7	16	5	14	6	9	10	14	9	5
A002	1.64133	3	0	0	0	0	1	2	2	5	0	0	7	3	0	2	1	1	0	2	3	2	3	1	0	0	2	1	0	2	0	0	0	0	3	0	0	3	0	0	4	0	0	0	0	4	0	2	0
A003	-0.266363	0	0	0	0	0	0	0	0	0	0	0	0	0	0	0	0	0	0	0	0	0	0	0	0	1	1	0	0	0	0	0	0	0	0	0	0	0	0	0	0	0	0	0	0	0	0	0	0
A004	-0.366942	1	0	0	0	1	1	3	1	3	0	5	3	1	3	0	0	1	0	0	6	0	0	1	0	1	1	2	0	0	5	1	1	0	3	1	1	0	5	3	0	0	3	4	0	2	0	2	0
A005	2.39212	13	1	4	4	4	2	2	6	7	8	3	3	6	1	2	5	6	1	11	12	16	18	11	5	0	5	7	2	5	4	1	5	11	10	13	4	9	4	4	9	1	2	1	2	7	6	8	1
A006	-0.25324	0	0	0	0	0	0	0	0	0	0	0	0	1	0	0	0	0	0	0	0	1	0	0	0	1	0	0	0	0	0	0	0	0	0	0	0	0	0	0	0	0	0	0	0	0	0	0	0
A007	-0.376581	0	0	0	0	0	0	0	0	0	0	0	0	1	0	0	0	0	0	0	0	0	2	2	0	2	0	0	0	0	0	0	0	0	0	0	0	0	0	0	0	1	0	1	0	0	2	0	0
A008	-0.291309	0	0	0	0	0	0	0	0	0	0	0	0	1	0	0	0	0	0	0	0	1	0	0	0	0	0	0	1	0	0	0	0	0	0	0	0	0	0	0	0	0	0	0	0	0	0	0	0
A009	4.0822	18	2	8	2	5	6	0	1	1	4	2	1	6	0	2	3	5	3	5	5	12	6	6	10	2	7	5	1	9	1	5	9	4	12	6	14	8	1	5	6	10	3	1	5	8	6	11	12
A010	0.229308	2	2	0	2	0	1	1	2	1	2	1	2	0	0	0	1	5	0	1	2	0	1	3	4	8	3	2	1	3	1	5	2	0	2	0	1	0	3	5	0	1	2	4	0	2	2	1	2
A011	1.93144	7	7	4	4	5	8	1	1	0	4	2	5	0	3	3	0	1	0	1	1	0	0	1	7	6	4	1	0	1	2	5	4	3	2	1	0	0	4	7	1	4	5	5	0	1	2	0	5
A012	4.09089	11	4	2	1	1	1	2	6	0	0	0	0	4	2	0	0	4	1	2	3	2	2	5	2	0	7	3	1	3	4	2	0	4	0	0	3	0	4	3	0	0	2	0	2	2	0	1	0
A013	-0.277156	0	0	0	0	0	0	0	0	0	0	0	0	0	0	0	0	0	0	2	0	1	2	0	0	1	0	0	0	0	0	0	0	0	0	0	0	0	0	0	0	0	0	1	0	0	2	0	0
A014	-0.0672335	0	0	0	0	0	0	0	0	0	0	0	0	0	0	0	1	0	0	0	0	0	0	0	0	0	0	0	0	0	0	0	0	0	0	0	0	0	0	0	0	0	0	0	0	0	0	0	0
A015	2.36561	6	1	1	0	0	6	2	3	0	0	0	0	3	1	0	0	2	0	0	1	2	1	2	2	1	2	2	4	0	0	1	3	1	1	0	1	3	0	3	0	2	0	3	0	0	2	4	3
A016	#DIV/0!	0	0	0	0	0	0	0	0	0	0	0	0	0	0	0	0	0	0	0	0	0	0	0	0	0	0	0	0	0	0	0	0	0	0	0	0	0	0	0	0	0	0	0	0	0	0	0	0
A017	-1.79658	0	6	12	3	5	0	11	11	11	12	5	3	5	15	5	9	3	3	10	6	9	7	3	8	10	6	14	5	4	4	0	4	10	9	9	7	11	5	13	8	5	2	10	10	9	13	7	1
A018	2.42317	5	1	1	2	1	0	3	2	7	4	3	5	1	1	1	4	2	2	2	2	4	3	4	1	0	0	5	1	3	2	1	0	3	3	1	1	1	1	1	1	0	0	0	1	1	2	4	0
A019	1.81277	5	1	1	2	4	1	0	2	9	3	5	1	3	1	1	2	2	5	2	0	2	6	3	5	3	1	6	2	0	0	0	0	2	3	9	1	6	3	1	1	0	3	2	1	5	0	7	0
A020	-0.702244	0	1	0	0	1	0	0	0	0	0	2	0	0	0	0	0	0	0	0	0	0	0	2	0	2	0	1	3	0	2	0	0	1	0	1	1	0	1	0	0	0	0	0	0	0	2	2	0
A021	-0.51224	0	8	0	0	0	0	0	0	0	1	1	0	0	0	0	0	0	0	0	1	0	0	1	0	0	0	1	2	0	0	2	2	3	1	0	0	0	0	0	0	0	0	0	0	0	1	3	1
A022	0.40089	4	4	4	5	5	2	0	1	2	1	0	0	4	4	2	6	0	2	2	7	1	4	0	3	1	5	1	5	2	2	3	0	2	2	2	6	6	3	8	2	8	8	1	1	0	0	0	3
A023	-0.231995	0	0	0	0	0	0	0	0	0	0	0	0	0	0	0	0	0	0	0	1	0	0	0	0	1	1	0	0	0	0	0	0	0	0	0	0	0	0	0	0	0	0	0	0	1	0	0	0
A024	-0.507127	0	0	0	1	1	0	0	0	0	0	1	0	0	0	0	0	0	0	1	0	0	0	0	0	0	0	0	0	0	0	0	1	0	0	1	0	1	0	0	0	1	0	1	0	0	1	1	0
A025	2.37621	5	0	2	0	3	3	0	1	0	1	0	0	5	0	2	0	3	0	1	1	2	0	1	2	0	6	0	0	0	0	2	0	0	2	2	3	0	1	1	0	1	0	0	0	2	0	0	3
A026	2.31878	3	0	0	1	2	0	0	1	0	0	2	1	0	0	1	4	2	2	0	3	1	3	3	2	0	0	2	0	0	0	1	0	1	3	0	0	2	2	1	0	0	3	0	1	1	0	2	0
A027	-0.473112	0	0	0	0	0	0	0	0	0	0	2	1	0	0	2	0	0	0	1	0	0	1	0	0	2	2	2	0	0	0	0	0	1	0	0	0	0	0	0	0	0	0	0	0	0	0	0	0
A028	-0.366444	0	0	0	2	0	0	0	3	0	1	0	1	0	0	0	0	0	0	0	0	0	0	0	0	0	1	0	0	2	0	1	0	0	1	1	0	0	0	0	2	0	0	1	0	0	0	0	0
A029	-1.26773	3	3	5	12	7	4	17	15	4	6	19	5	10	7	14	18	7	9	6	13	4	3	2	5	5	12	2	19	8	14	6	4	18	6	7	6	5	16	2	6	13	9	13	18	4	3	9	3
A030	-0.94117	0	0	1	2	3	0	5	3	2	2	2	1	4	0	8	1	5	1	0	3	3	2	0	0	0	0	3	3	0	0	4	4	1	2	2	1	1	0	1	4	2	1	0	0	5	0	6	0
A031	0.379265	3	1	0	5	2	0	8	2	1	2	2	2	0	0	0	0	2	2	1	1	1	2	3	4	3	0	4	0	4	1	2	0	3	1	1	4	2	3	2	2	3	1	1	2	4	1	1	2
A032	6.43512	5	1	0	0	0	0	0	0	0	0	0	0	2	1	0	0	1	0	0	0	1	1	0	4	0	4	0	0	1	0	0	0	0	1	2	1	0	1	1	1	0	0	0	0	0	0	1	0
A033	#DIV/0!	0	0	0	0	0	0	0	0	0	0	0	0	0	0	0	0	0	0	0	0	0	0	0	0	0	0	0	0	0	0	0	0	0	0	0	0	0	0	0	0	0	0	0	0	0	0	0	0
A034	4.39114	3	0	0	0	0	2	0	0	0	0	0	1	1	0	0	0	0	0	0	0	1	0	1	1	0	2	0	0	1	0	0	0	0	1	0	0	0	0	0	0	0	0	0	1	0	0	0	0
A035	1.02567	1	1	0	1	1	0	0	1	0	0	0	0	0	0	0	0	1	0	0	0	0	0	0	0	1	0	0	0	0	0	0	1	1	0	1	1	0	1	0	0	0	1	0	0	1	0	0	0
A036	-0.366981	0	0	0	0	1	0	0	0	0	0	0	0	1	0	0	0	0	0	0	0	0	0	2	0	0	0	0	0	0	0	0	0	0	1	0	1	1	0	0	0	0	0	0	0	2	0	0	0
A037	-0.106748	0	0	0	0	0	0	0	0	0	0	0	0	0	0	0	0	0	0	0	0	0	0	0	0	0	0	0	0	0	0	0	0	0	0	0	0	0	0	0	0	0	0	0	0	0	0	0	0
A038	-0.166581	0	0	0	0	0	0	0	0	0	0	0	0	0	0	0	0	0	0	0	0	0	0	0	0	0	0	0	0	1	0	0	0	0	0	0	0	0	0	0	0	0	0	0	0	0	0	0	0
A039	12.375	2	0	0	0	0	0	0	0	0	0	0	0	0	0	0	0	0	0	0	0	0	0	0	0	0	0	0	0	0	0	0	0	0	0	0	0	0	0	0	0	0	0	0	0	0	0	0	0
A040	-0.368124	0	0	0	0	0	0	0	0	0	1	0	0	1	0	0	0	1	0	0	0	1	0	0	0	0	0	1	0	0	0	0	0	0	1	0	1	0	0	0	0	0	1	0	0	0	0	0	0
A041	-0.0993944	0	0	0	0	1	0	0	0	0	0	0	0	0	0	0	0	0	0	0	0	0	0	0	0	0	0	0	0	0	0	0	0	0	0	0	0	0	0	0	0	0	0	0	0	0	0	0	0
A042	-0.751436	0	1	1	1	2	1	1	1	1	1	0	0	0	0	0	1	0	1	1	0	0	0	0	0	0	1	0	1	1	0	4	1	1	0	0	0	2	2	0	1	1	0	1	0	1	0	0	0
A043	-0.369308	0	0	0	1	1	0	0	0	0	0	1	0	0	0	0	2	0	0	0	2	0	0	0	1	0	0	0	0	0	0	0	0	0	0	0	0	1	0	0	0	0	0	1	0	0	0	1	0
A044	-1.18476	2	5	5	4	11	17	5	1	7	9	3	15	9	10	8	1	6	8	7	4	4	2	2	7	14	5	7	4	1	6	8	6	4	4	4	4	7	3	10	11	9	9	5	5	4	3	4	4
A045	0.645935	1	0	0	0	0	0	1	1	1	2	1	0	2	0	0	1	0	0	0	0	0	0	1	0	0	0	1	1	1	0	1	1	0	0	0	1	1	2	0	0	0	3	0	0	0	2	0	0
A046	-0.693588	1	2	3	2	3	1	0	2	1	3	2	2	0	1	10	0	3	0	3	1	1	4	2	0	1	1	2	2	4	0	4	2	3	6	3	3	1	2	0	1	0	2	3	1	2	1	2	1
A047	2.11467	4	2	0	2	1	1	1	0	0	0	0	3	0	0	0	0	1	1	0	1	3	0	0	1	0	0	1	2	1	1	1	2	3	0	1	0	2	2	0	1	1	1	0	2	0	1	1	2
A048	0.0371175	1	0	1	2	2	0	2	0	0	1	2	1	0	0	0	0	1	0	1	1	0	2	0	0	1	0	2	1	1	0	1	0	0	0	0	1	0	2	0	0	3	2	0	0	0	0	0	1
A049	-0.257906	2	3	5	2	1	1	0	0	2	3	3	3	2	2	0	4	0	4	1	7	5	1	2	1	7	3	2	7	2	2	2	2	2	0	1	1	1	4	1	2	4	12	2	2	0	0	1	4
A050	-0.0672335	0	0	0	0	0	0	0	0	0	0	0	0	0	0	0	0	0	0	0	0	0	0	0	0	0	0	0	0	0	0	0	0	0	0	0	0	0	0	0	0	0	0	0	0	0	0	0	0
A051	-0.633892	0	0	1	1	0	1	1	0	0	0	0	0	1	0	0	0	5	0	1	1	0	0	0	1	0	0	0	1	0	0	1	4	1	1	1	1	2	2	1	0	0	0	0	0	0	2	3	0
A052	-0.308218	0	0	0	0	0	0	0	0	0	0	0	0	0	1	0	0	0	0	0	0	0	1	0	0	0	0	0	0	1	0	0	0	0	0	1	0	0	0	0	0	0	0	0	0	0	0	0	0
A053	#DIV/0!	0	0	0	0	0	0	0	0	0	0	0	0	0	0	0	0	0	0	0	0	0	0	0	0	0	0	0	0	0	0	0	0	0	0	0	0	0	0	0	0	0	0	0	0	0	0	0	0
A054	-0.135388	0	0	0	0	0	0	0	0	0	0	0	0	0	0	0	0	0	0	0	0	0	0	0	0	0	0	0	0	0	0	0	0	0	0	0	0	0	0	0	0	0	0	0	0	0	0	0	0
A055	-0.0952981	0	0	0	0	0	0	0	0	0	0	0	0	0	0	0	0	0	0	0	0	0	0	0	0	0	0	0	0	0	0	0	0	0	0	0	0	0	0	0	0	0	1	0	0	0	0	0	1
A056	-1.04397	0	0	1	1	1	5	0	1	0	2	0	2	4	0	0	1	0	2	0	1	3	1	1	5	0	4	1	4	1	1	0	0	1	0	0	1	3	1	4	0	1	1	3	2	1	4	0	2
A057	-0.28555	0	0	0	0	0	0	0	0	0	0	0	0	0	0	0	0	0	0	0	0	0	0	0	0	0	0	0	0	0	1	0	0	0	0	0	0	0	0	0	0	0	0	1	0	0	0	0	0
A058	-0.47768	0	0	1	0	0	0	1	0	0	0	0	0	1	0	0	0	0	0	0	0	0	0	0	0	0	0	0	0	0	1	0	0	0	1	0	0	1	1	0	0	0	0	0	0	1	0	1	1
A059	-1.01928	0	2	2	4	1	0	2	1	0	0	1	0	0	12	0	3	4	4	1	2	0	0	2	5	0	1	3	5	5	5	3	2	0	0	0	4	0	2	0	2	4	2	3	3	0	5	3	4
A060	-0.199356	0	0	0	0	0	0	0	0	0	0	0	0	1	0	0	0	0	0	0	0	0	0	0	0	0	0	0	0	0	1	0	0	0	0	0	0	0	0	0	0	0	0	0	0	0	0	0	0
A061	0.66516	1	0	0	0	0	0	0	0	0	0	1	0	0	1	0	0	0	1	0	0	0	0	1	0	0	0	2	0	0	1	1	3	1	0	1	0	0	0	0	0	2	0	0	0	0	0	0	5
A062	-0.0272957	2	1	2	0	0	0	0	4	1	3	1	0	3	0	0	0	1	2	1	1	6	0	5	4	1	1	0	0	2	0	0	3	2	1	1	7	5	3	2	0	3	3	0	0	3	1	1	2
A063	-0.598261	0	0	0	0	0	0	0	1	0	1	0	0	0	1	0	0	0	0	0	0	1	0	1	0	1	0	0	0	3	0	0	1	0	1	2	0	0	1	1	1	1	0	0	0	0	0	0	2
A064	-0.738112	0	0	2	0	1	0	0	1	1	0	1	2	0	2	0	0	0	4	0	1	0	1	2	1	0	1	0	2	0	0	1	0	0	0	0	0	2	1	0	0	1	0	0	1	0	1	1	1
A065	-0.127515	0	0	0	0	0	0	0	0	0	0	0	0	0	0	0	0	0	0	0	0	0	0	0	0	0	0	0	0	0	0	0	0	0	0	0	0	0	0	0	0	1	0	1	0	0	0	0	0
A066	1.12764	3	1	5	1	2	1	0	2	0	3	0	1	4	0	3	0	5	1	1	1	0	1	0	4	0	2	0	0	3	1	4	1	1	0	0	1	2	2	1	1	1	1	0	1	2	0	0	0
A067	-0.500951	0	0	2	0	1	1	0	1	0	0	2	0	0	3	0	0	0	2	1	0	0	0	0	0	0	6	0	0	0	0	0	0	0	0	2	0	0	0	0	2	0	6	1	0	0	0	0	0
A068	-0.0776931	0	0	0	0	0	0	0	0	0	0	0	0	0	0	0	0	0	0	0	0	0	0	0	0	0	0	0	0	0	0	0	0	0	0	0	0	0	0	0	0	0	0	0	0	0	0	0	0
A069	-0.525033	0	0	3	0	0	3	0	0	0	2	0	0	0	1	0	1	0	0	0	0	1	0	0	0	0	0	0	0	2	0	1	0	0	0	1	0	1	0	0	2	0	2	1	0	0	2	0	0
A070	-0.361564	0	0	0	0	0	0	0	0	1	0	0	0	0	0	0	1	0	0	0	0	0	0	0	0	0	0	0	0	0	0	0	0	0	0	0	0	0	0	1	1	0	0	1	0	0	0	0	0
A071	-0.275605	2	3	4	3	0	4	4	5	0	3	4	0	5	0	2	4	6	0	3	1	9	3	6	4	4	0	5	1	4	2	5	2	4	0	2	4	8	1	1	5	0	0	0	2	2	0	0	5
A072	-0.484208	0	0	0	0	1	1	0	0	0	0	0	1	0	0	0	0	2	3	0	0	0	0	0	0	0	2	1	0	0	1	0	0	0	1	0	0	0	4	0	0	0	0	2	0	0	0	0	0
A073	6.54003	10	0	0	1	1	1	2	1	1	0	1	0	2	0	1	0	1	1	2	0	0	1	0	3	0	1	0	0	1	0	3	0	0	1	0	2	2	0	0	4	1	0	0	4	0	2	0	1
A074	-1.27208	0	4	2	8	8	3	1	5	1	8	2	2	3	1	7	3	10	2	1	7	1	5	6	1	2	6	1	5	6	0	9	2	2	3	1	1	1	0	1	4	5	1	2	1	5	8	3	3
A075	-0.974481	0	2	2	5	4	1	0	1	0	2	1	0	0	1	0	1	1	0	0	0	0	1	2	1	1	2	1	2	3	0	2	7	1	0	1	1	1	0	1	2	3	0	0	0	1	1	2	3
A076	-0.99027	0	1	4	3	2	3	1	3	0	0	0	1	3	2	0	6	4	0	2	0	3	6	1	0	1	5	1	2	1	1	2	2	1	0	0	3	0	2	1	1	0	0	1	2	1	1	0	5
A077	0.561696	3	1	4	1	5	1	0	2	0	0	3	1	5	1	2	0	2	1	1	4	1	4	1	3	1	1	0	0	0	6	2	3	2	1	0	3	5	4	3	3	1	0	2	0	0	2	2	5
A078	-0.380934	0	0	0	0	0	0	0	0	0	0	0	0	0	1	0	2	0	0	0	0	0	0	0	0	0	0	0	0	0	1	0	0	0	0	1	0	0	0	0	0	0	0	0	5	1	1	0	0
A079	-0.9148	2	5	3	6	6	10	2	5	7	2	7	4	3	4	4	1	5	2	4	4	2	1	5	5	8	6	4	1	3	5	6	2	3	6	2	2	2	8	9	6	4	6	4	2	0	5	4	3
A080	-0.896931	0	0	4	0	0	0	0	4	2	2	1	0	0	3	1	3	0	1	1	0	0	1	3	1	0	1	1	2	4	0	0	2	2	1	0	2	2	0	0	0	1	2	0	2	2	0	1	2
A081	-0.363147	0	0	0	0	0	0	0	0	0	0	0	0	0	0	1	0	0	0	0	0	0	0	0	1	0	1	0	0	0	0	0	0	1	0	0	0	0	0	0	0	0	0	0	0	0	0	0	1
A082	0.853294	3	0	0	0	2	1	4	2	1	2	3	1	2	5	0	1	2	1	0	2	1	3	5	1	3	0	2	0	3	1	2	4	1	3	2	1	3	2	3	1	3	0	1	3	1	3	3	1
A083	#DIV/0!	0	0	0	0	0	0	0	0	0	0	0	0	0	0	0	0	0	0	0	0	0	0	0	0	0	0	0	0	0	0	0	0	0	0	0	0	0	0	0	0	0	0	0	0	0	0	0	0
A084	-0.0548546	0	0	0	0	0	0	0	0	0	0	0	0	0	0	0	0	0	0	0	0	0	0	0	0	0	0	0	0	0	0	0	0	0	0	0	0	0	0	0	0	0	0	0	0	0	0	0	0
A085	0.754315	2	3	0	0	3	1	0	3	1	1	1	2	1	2	2	3	0	1	2	1	2	0	1	1	1	0	1	4	0	1	1	3	1	1	2	3	1	0	0	1	1	0	0	1	2	0	2	3
A086	-0.501716	0	0	5	3	1	0	0	5	0	2	1	0	0	0	0	2	0	1	1	0	0	0	0	2	0	0	0	0	2	0	1	0	0	0	0	1	0	2	0	1	0	0	1	0	0	0	0	0
A087	#DIV/0!	0	0	0	0	0	0	0	0	0	0	0	0	0	0	0	0	0	0	0	0	0	0	0	0	0	0	0	0	0	0	0	0	0	0	0	0	0	0	0	0	0	0	0	0	0	0	0	0
A088	-0.413003	0	1	0	0	0	0	0	1	0	0	0	0	2	0	0	0	1	0	0	1	0	0	0	0	0	0	1	0	0	0	0	0	0	0	1	0	0	1	1	1	0	0	0	0	2	0	0	1
A089	-0.418308	0	0	0	1	0	0	1	0	0	0	0	0	0	0	0	1	2	0	0	0	0	0	1	0	0	0	0	0	0	0	1	1	0	1	0	0	0	0	0	0	1	0	0	0	1	1	0	0
A090	-0.215077	1	1	0	1	0	2	2	1	1	0	1	0	2	0	0	0	1	0	0	0	5	0	1	2	1	0	1	2	2	0	4	2	2	1	0	1	2	0	1	1	0	0	0	1	0	0	1	3
A091	-0.222937	0	0	0	0	0	0	0	0	0	0	0	0	0	0	0	1	0	2	0	0	0	0	0	0	0	0	0	0	0	0	0	0	0	0	0	0	0	0	0	0	0	0	0	0	1	0	0	0
A092	-1.0453	0	1	0	3	2	3	1	2	1	3	1	2	2	1	3	2	1	0	2	0	6	1	1	1	1	1	0	2	2	2	1	3	1	2	2	0	2	2	2	0	1	1	2	0	4	1	4	9
A093	-1.11597	0	4	2	3	6	7	0	2	0	5	3	2	0	5	2	2	3	2	2	0	6	3	4	1	3	0	1	1	1	1	2	3	5	0	2	6	0	3	2	1	3	2	2	5	6	5	1	1
A094	-0.312349	0	0	0	0	0	0	0	0	0	0	0	2	0	0	0	0	0	0	0	0	0	0	0	0	0	0	0	0	0	0	0	1	0	1	1	0	0	0	0	0	0	0	0	0	0	0	0	0
A095	0.443903	3	2	4	6	3	0	0	1	4	1	1	1	1	3	0	3	1	0	5	2	3	6	3	2	3	2	3	2	3	1	2	3	3	1	1	2	2	3	1	5	0	3	2	0	4	3	0	1
A096	-0.119159	0	0	0	0	0	0	0	0	0	0	0	0	0	0	0	0	0	0	0	0	0	0	0	0	0	1	0	1	0	0	0	0	0	0	0	0	0	0	0	0	0	0	0	0	0	0	0	0
A097	-0.127515	0	0	0	0	0	0	0	0	0	0	0	1	0	0	1	0	0	0	0	0	0	0	0	0	0	0	0	0	0	0	0	0	0	0	0	0	0	0	0	0	0	0	0	0	0	0	0	0
A098	-0.300814	0	0	1	0	0	0	0	1	0	1	0	1	0	0	0	0	0	0	0	0	0	1	0	0	0	0	1	0	1	0	0	1	0	1	0	0	0	0	1	1	0	0	0	0	0	0	0	0
A099	-0.720564	6	9	11	14	8	14	7	11	4	3	11	7	16	7	13	10	10	19	5	11	12	5	10	11	6	6	5	4	9	9	8	5	10	10	5	3	11	10	16	11	12	13	14	13	12	14	6	8
A100	0.274497	1	1	0	2	3	0	0	0	0	0	2	2	0	0	1	0	0	0	1	0	2	1	2	0	0	2	0	4	2	0	0	0	1	0	2	1	2	0	0	2	0	0	0	0	3	0	0	0
A101	-1.34871	0	4	1	1	2	2	3	2	2	6	0	3	2	1	1	3	0	1	0	3	2	1	0	0	0	3	0	5	4	1	3	1	0	0	2	3	1	0	3	5	3	0	2	4	1	2	3	2
A102	-0.290859	0	0	0	0	0	0	0	0	0	0	0	0	0	0	0	0	1	0	0	0	0	0	0	1	0	0	0	0	0	0	0	0	0	0	0	0	0	0	0	0	0	0	0	0	0	0	0	0
A103	-0.526426	0	0	0	0	1	0	0	0	0	0	1	1	0	0	0	0	1	2	1	1	0	0	0	1	0	0	0	0	1	0	0	0	0	0	1	0	1	0	0	0	0	1	1	1	0	0	0	0
A104	-0.691805	0	0	0	0	0	0	0	0	0	0	2	1	0	1	0	0	0	0	0	2	0	2	3	0	0	0	0	1	0	1	0	0	1	0	0	0	0	2	1	0	1	1	1	3	2	0	1	0
A105	-0.319398	0	0	0	0	0	0	0	0	0	0	0	1	0	0	0	0	0	0	0	0	0	0	0	1	0	0	0	0	0	0	0	0	0	0	0	0	0	0	0	0	0	0	0	0	0	0	0	0
A106	-0.952509	0	1	3	1	5	1	0	1	0	1	2	2	2	3	1	2	4	0	0	4	0	2	1	0	1	1	0	5	1	1	1	0	0	0	0	1	0	4	1	0	2	1	1	2	1	0	1	0
A107	-0.411846	0	1	0	0	0	0	1	0	0	0	0	0	0	0	0	0	0	1	0	0	0	0	0	0	0	0	1	0	0	0	0	0	1	0	0	0	0	0	0	0	0	0	2	0	0	0	0	0
A108	-0.532528	0	0	1	1	1	0	0	1	0	0	1	3	0	0	0	0	0	1	1	1	0	0	0	2	0	0	0	1	1	1	1	0	0	0	0	1	0	1	0	0	2	0	0	2	0	0	0	0
A109	-1.41837	0	1	4	4	2	3	2	1	4	2	7	4	7	1	0	4	0	4	1	5	1	3	4	1	1	4	4	11	4	2	4	5	5	1	6	2	3	0	5	4	2	1	1	5	3	1	6	5
A110	-0.959123	0	3	1	1	5	2	0	2	2	1	3	0	1	0	1	8	1	1	2	2	0	0	2	0	3	3	0	5	2	2	2	3	0	0	7	2	5	1	0	2	1	0	1	1	2	1	1	1
A111	0.348889	4	4	3	6	7	2	4	5	3	2	3	2	10	2	2	4	3	1	2	3	0	2	11	2	1	11	2	1	1	4	0	3	8	1	5	6	2	3	9	1	4	5	3	6	1	0	3	1
A112	-0.553509	0	0	0	0	1	0	1	1	0	0	1	0	0	0	0	0	1	2	0	0	1	1	0	0	0	0	0	0	0	3	0	0	0	0	0	0	0	0	0	0	0	1	0	2	0	0	0	1
A113	0.573254	3	0	1	3	1	2	6	2	0	2	1	1	2	3	3	2	2	4	1	1	0	1	2	0	2	1	3	3	2	1	1	3	1	2	2	3	1	4	0	1	1	2	2	2	0	1	0	2
A114	-2.11442	6	12	15	11	11	17	17	14	17	17	25	19	18	11	21	11	11	21	12	18	19	13	6	21	18	19	5	11	10	20	25	13	9	10	10	16	11	17	15	12	14	16	17	18	18	20	14	17
A115	-0.32088	0	0	0	0	0	0	0	0	0	0	0	0	1	0	0	0	0	1	0	0	0	0	0	0	0	0	1	2	0	2	0	0	0	0	1	0	0	0	0	0	0	0	0	0	0	0	1	0
A116	-0.747172	1	1	4	6	0	2	6	0	3	3	0	2	1	0	3	3	4	2	3	1	1	1	1	1	1	1	4	6	4	3	2	5	9	1	6	2	2	1	1	4	4	1	0	2	1	1	0	3
A117	-0.249301	0	0	0	0	0	0	0	0	0	0	0	0	0	0	0	0	0	0	0	0	1	0	0	0	0	0	0	0	0	0	0	0	0	0	2	0	0	0	0	0	0	0	0	0	0	0	0	0
A118	-1.3024	3	8	8	4	5	4	6	6	4	2	2	9	8	5	6	4	6	8	6	2	8	5	3	5	2	9	6	12	9	5	6	10	10	15	8	6	7	5	5	7	4	7	6	8	4	9	11	5
A119	-0.369192	0	0	1	0	0	0	0	0	0	0	1	0	0	0	0	0	0	2	0	0	0	0	0	0	1	0	0	0	0	2	0	0	0	0	1	0	0	0	0	0	1	1	0	0	0	0	0	0
A120	-0.0694009	2	2	1	5	3	3	1	3	1	5	0	0	1	12	3	1	2	2	0	2	3	0	0	2	2	2	4	2	0	1	3	2	1	0	3	2	1	2	2	1	4	1	0	5	4	0	2	1
A121	-0.447836	5	5	8	5	6	4	7	7	6	13	5	4	9	1	7	6	9	9	3	5	5	6	8	5	4	4	5	9	9	8	8	6	6	5	3	11	6	12	8	4	10	12	11	12	12	13	4	2
A122	0.941516	3	6	7	0	1	0	1	1	0	1	1	2	0	5	6	1	1	4	0	1	0	1	1	2	2	0	0	0	2	4	0	3	1	0	0	8	1	1	1	1	3	4	3	1	0	0	0	0
A123	-0.84933	13	18	22	12	13	17	11	10	23	17	9	17	13	23	14	20	10	8	18	18	12	22	9	15	16	14	13	11	13	31	8	17	14	15	15	16	14	17	21	15	23	17	22	23	12	17	13	10
A124	-0.73113	0	3	3	0	4	3	4	0	0	1	8	7	0	1	5	0	1	12	2	0	0	0	0	0	1	0	9	0	0	8	1	0	4	3	1	0	1	1	0	5	2	1	5	0	3	0	1	0
A125	-0.614062	0	6	0	1	0	2	6	1	0	2	0	1	0	0	2	0	0	4	0	0	0	0	0	0	1	0	2	0	1	2	0	0	3	1	0	1	0	1	0	0	2	1	1	1	1	1	2	0
A126	-0.649983	0	0	1	0	0	2	4	0	0	0	4	5	0	0	3	0	0	7	3	0	0	0	0	0	0	0	5	0	2	1	0	0	0	0	1	1	2	1	0	2	1	0	1	2	0	1	1	0
A127	2.75906	8	0	2	1	0	0	4	0	6	0	1	2	1	7	0	0	1	0	0	1	0	2	4	0	6	3	0	3	2	0	1	5	1	8	3	0	0	1	3	0	0	0	3	3	4	0	6	4
A128	-0.64196	0	8	1	0	0	0	2	0	0	2	1	0	1	0	5	1	2	2	2	4	1	0	0	0	0	0	0	0	0	4	1	2	0	1	6	0	1	0	0	0	0	0	4	0	0	3	1	0
A129	0.0917501	4	1	2	3	3	8	8	6	16	2	3	7	2	0	3	0	1	4	3	8	2	3	5	7	6	3	6	2	4	4	4	1	3	2	0	2	2	1	8	2	1	5	0	3	2	1	5	1
A130	-0.657421	0	0	0	1	2	0	0	3	0	0	1	2	0	4	0	0	0	0	0	1	0	0	1	1	2	0	3	1	1	0	1	1	0	1	0	3	2	3	2	1	1	1	0	0	0	1	1	0
A131	0.979072	3	0	1	1	1	2	0	0	1	3	0	2	0	6	2	1	0	0	1	0	0	2	3	0	0	0	3	0	2	1	1	1	2	0	1	0	0	4	1	0	1	0	4	0	0	1	1	1
A132	#DIV/0!	0	0	0	0	0	0	0	0	0	0	0	0	0	0	0	0	0	0	0	0	0	0	0	0	0	0	0	0	0	0	0	0	0	0	0	0	0	0	0	0	0	0	0	0	0	0	0	0
A133	-0.694498	2	6	1	6	4	2	5	4	6	4	5	1	4	2	6	4	4	3	4	2	0	5	3	2	10	2	4	3	5	3	5	10	4	11	5	2	3	2	3	10	3	1	6	4	3	3	10	6
A134	-0.454931	1	0	2	4	2	1	2	5	0	3	3	2	3	2	3	2	3	0	4	1	2	1	2	2	5	0	5	0	4	1	2	2	0	6	1	1	2	3	5	1	0	1	4	1	0	0	1	6
A135	0.711521	14	12	3	11	10	10	18	9	17	8	6	13	7	6	16	6	11	20	15	8	14	5	8	11	17	7	11	10	12	16	10	11	10	14	9	9	15	12	9	8	12	14	4	9	14	11	14	9
A136	-0.0712175	3	3	4	9	1	4	1	7	1	6	0	2	3	2	0	2	6	1	3	3	3	5	5	1	4	5	4	1	5	0	3	8	2	8	8	4	1	0	3	4	2	3	2	2	3	3	2	15
A137	-0.827137	10	16	13	14	9	20	9	14	12	14	17	14	8	17	17	26	17	15	17	15	12	20	25	15	13	12	15	14	14	12	12	16	13	9	17	9	11	10	8	16	8	11	14	13	16	20	11	17
A138	-1.07433	28	40	29	30	31	29	28	30	36	30	35	27	30	33	31	33	35	31	44	29	31	37	30	33	33	34	31	34	29	29	34	25	28	30	35	38	34	27	27	29	36	31	41	27	33	35	29	38
B001	0.0800368	110	135	80	41	83	85	201	55	215	105	89	151	51	170	98	150	49	45	233	80	135	125	79	84	111	44	143	85	59	72	84	83	110	132	132	79	127	79	86	152	66	129	72	104	134	155	112	66
B002	1.10414	7	0	1	1	1	2	5	5	12	1	0	21	8	0	4	4	4	0	5	7	8	9	6	0	2	8	4	2	8	0	0	0	1	7	0	2	7	1	0	13	0	0	1	0	10	0	4	0
B003	-0.466834	0	1	0	0	0	0	1	0	0	0	0	0	2	0	1	0	1	0	0	0	2	0	0	1	3	2	0	1	0	1	0	0	0	0	0	0	0	0	0	0	1	1	1	0	0	1	0	0
B004	1.93548	17	5	6	5	6	5	2	9	9	10	5	6	6	5	3	8	10	1	21	16	23	23	19	8	5	8	13	7	10	12	3	6	17	13	17	9	10	6	8	17	3	3	6	3	8	14	10	4
B005	4.12686	46	20	16	22	26	26	9	15	10	29	9	22	15	14	10	12	17	3	22	20	30	34	20	32	19	21	14	7	17	8	19	19	22	26	27	13	12	17	31	17	13	21	18	9	14	17	13	17
B006	3.30617	28	8	13	3	6	3	9	17	0	0	4	2	15	10	4	3	13	5	5	7	7	9	21	8	2	24	6	3	10	8	4	1	12	0	3	8	1	8	7	3	4	14	4	4	7	4	2	0
B007	-0.359769	0	0	0	0	0	0	0	0	0	0	0	0	1	0	0	1	0	0	0	0	1	0	0	0	2	2	0	0	0	1	0	0	0	0	0	0	0	0	0	0	0	0	1	0	0	0	0	0
B008	3.6539	63	8	31	11	25	33	5	19	5	18	9	4	28	9	8	6	19	13	19	18	44	26	38	43	8	31	18	10	30	6	22	37	20	46	21	52	35	12	24	17	31	10	8	12	23	19	34	44
B009	-0.287694	0	2	0	0	0	0	0	0	0	0	0	0	0	0	0	0	0	0	2	0	1	2	0	0	2	0	0	0	0	0	0	0	0	0	0	0	0	0	0	0	0	0	1	0	0	2	0	0
B010	2.80057	23	2	7	7	12	6	4	11	11	13	8	7	22	6	7	7	12	2	19	18	21	27	14	11	1	14	10	4	7	6	3	7	16	16	17	10	14	10	6	11	3	3	2	3	11	13	14	6
B011	-0.449555	0	0	0	0	0	0	0	0	0	0	0	0	1	0	0	1	0	0	2	0	0	2	2	0	3	0	0	0	0	0	0	0	0	0	0	0	0	0	0	0	3	0	3	0	0	3	0	0
B012	3.82044	18	0	0	1	2	2	7	7	11	0	4	19	9	0	8	2	2	0	7	6	4	11	5	2	8	8	8	1	4	3	0	1	2	9	1	2	6	1	0	8	1	0	5	0	14	2	6	0
B013	1.50226	24	19	13	14	14	32	5	8	2	13	8	19	11	11	6	3	6	2	7	8	6	6	12	27	21	14	8	13	5	10	18	21	14	12	6	5	13	19	29	4	15	14	19	2	8	16	8	24
B014	5.84671	95	12	37	19	27	23	2	14	20	26	13	11	31	8	17	21	27	16	34	35	61	43	35	41	13	38	24	19	33	11	25	31	32	43	38	46	41	11	30	38	38	22	7	18	37	25	41	38
B015	0.226668	7	4	1	5	2	4	3	5	6	5	6	6	3	2	0	6	13	3	5	8	3	4	9	10	22	12	7	2	6	10	15	5	1	6	2	3	3	11	16	1	3	7	12	6	10	6	7	5
B016	4.10796	15	1	2	2	2	8	3	3	0	1	1	0	5	6	0	0	3	1	5	2	6	5	5	6	4	4	4	5	3	1	3	6	1	2	2	4	4	0	4	1	3	1	5	0	0	4	7	9
B017	2.63579	34	5	8	12	9	4	20	20	38	22	11	34	19	5	13	19	17	4	30	28	30	31	22	8	0	9	21	5	18	6	4	7	23	30	18	12	21	6	7	25	2	2	2	6	22	9	21	1
B018	-0.578122	0	2	0	0	0	0	1	0	0	0	0	1	2	0	0	1	0	2	0	0	1	2	2	0	5	2	1	0	1	0	0	1	0	1	0	1	1	0	0	0	1	0	2	0	0	3	0	1
B019	-0.402113	11	7	8	2	16	13	27	16	28	4	45	35	7	28	5	2	10	17	5	41	1	8	13	4	9	8	27	9	5	43	11	7	8	25	9	10	1	35	22	7	3	21	38	3	24	1	20	0
B020	2.79295	39	13	25	5	15	24	6	4	6	15	10	11	17	1	6	10	21	13	17	14	38	16	17	32	17	17	20	5	21	13	14	29	17	31	18	35	22	19	17	18	31	10	3	16	20	19	30	38
B021	-0.395965	0	0	0	0	0	0	0	0	0	0	0	0	1	0	1	0	0	0	3	0	2	2	0	0	2	0	0	0	0	0	0	0	0	0	0	0	0	0	0	0	0	1	1	2	0	2	0	0
B022	-0.368842	0	0	0	0	0	1	0	0	0	0	0	0	2	0	0	1	0	0	0	0	4	0	0	0	0	0	0	1	0	0	0	0	0	0	0	0	0	0	0	2	0	0	0	0	1	1	0	0
B023	-0.436291	6	8	4	6	5	8	12	11	4	5	12	12	3	3	2	4	17	6	3	7	2	4	10	8	18	8	13	5	10	9	18	9	0	14	4	6	2	14	16	2	3	14	18	0	10	8	9	10
B024	2.40266	23	7	4	9	3	11	7	10	4	8	5	7	5	5	0	4	19	1	6	6	6	7	18	14	26	14	10	6	14	5	15	14	3	8	5	7	7	10	22	3	5	7	15	0	8	10	8	18
B025	0.42104	6	3	5	2	2	11	5	3	1	2	1	1	6	2	0	3	14	0	4	6	6	3	4	5	3	2	3	6	0	5	10	9	7	6	2	8	7	7	12	1	4	1	3	0	1	5	9	5
B026	1.68641	22	22	16	14	16	29	6	4	6	14	11	22	4	11	8	6	6	2	4	8	4	5	9	21	21	12	5	2	6	8	13	12	10	11	5	7	1	16	23	5	10	22	14	5	4	9	2	14
B027	2.61057	25	11	12	4	4	6	5	21	4	7	1	3	18	9	10	0	18	4	9	12	7	8	13	10	2	24	8	4	15	19	12	1	11	3	1	12	2	19	12	4	9	5	1	7	6	0	4	2
B028	-0.509207	0	0	0	0	0	1	0	0	0	0	0	0	3	0	0	0	2	0	0	0	1	0	0	0	7	4	1	0	2	0	0	1	0	2	0	0	0	0	0	0	2	0	1	0	0	4	0	0
B029	4.70173	48	16	12	16	7	18	15	28	5	9	5	1	27	12	6	6	21	2	13	15	24	13	21	27	7	21	13	19	11	17	17	12	18	4	5	19	20	11	19	9	3	9	4	10	6	4	10	17
B030	-0.449042	0	0	0	0	0	0	0	0	0	0	0	0	2	0	0	0	0	0	2	1	4	9	2	0	4	1	0	3	0	0	0	0	0	0	0	0	0	0	0	0	3	0	3	0	1	6	0	0
B031	-0.408186	0	0	0	0	0	0	0	0	0	0	0	0	1	0	0	1	1	0	0	0	2	0	0	0	0	1	0	1	1	1	0	0	0	0	0	0	0	0	0	0	0	0	0	0	0	0	0	0
B032	-0.0900717	0	0	0	0	0	0	0	0	0	0	0	0	0	0	0	1	0	0	0	0	0	0	0	0	0	0	0	0	0	0	0	0	0	0	0	0	0	0	0	0	0	0	0	0	0	0	0	0
B033	-1.90329	15	19	35	48	34	20	53	56	28	37	53	23	42	43	60	62	28	41	34	59	27	28	10	35	32	46	32	60	35	48	29	26	57	36	37	31	44	59	35	32	50	43	49	53	28	32	34	15
B034	0.203083	6	2	2	8	6	0	10	7	11	8	10	10	8	1	13	5	8	4	4	10	8	8	5	6	2	2	11	4	7	2	8	8	8	8	5	2	10	5	4	12	2	3	2	2	17	2	12	0
B035	-0.715496	9	8	13	11	19	3	17	16	20	18	16	10	8	27	11	15	9	11	16	15	17	12	10	16	21	9	20	11	4	8	4	6	17	16	16	14	17	13	22	16	10	10	15	17	18	22	20	4
B036	0.285415	5	11	1	8	2	3	6	8	12	8	4	12	8	4	4	6	3	4	2	3	6	7	8	3	0	1	11	7	6	5	5	6	10	6	5	3	8	7	1	7	0	1	4	2	2	4	9	1
B037	1.13709	16	7	4	13	13	6	11	7	24	15	17	10	8	2	5	8	14	14	14	2	9	25	15	17	17	3	22	6	9	5	4	6	13	13	28	11	20	13	4	4	5	13	6	5	21	6	19	4
B038	-1.29794	2	8	4	9	5	8	7	3	0	4	6	5	6	12	4	7	8	6	3	4	6	2	10	16	5	8	7	18	11	11	4	7	7	0	3	8	6	8	5	2	8	7	8	7	2	19	7	11
B039	-0.857659	6	17	8	15	11	7	8	15	1	12	8	4	12	2	13	9	18	5	7	14	15	9	16	6	12	7	8	13	12	2	18	10	10	10	8	6	15	1	4	15	9	4	5	5	14	11	11	14
B040	-1.1328	4	5	21	10	9	11	0	6	9	9	7	5	15	9	5	12	1	10	7	11	6	8	6	13	2	18	5	23	10	5	4	3	7	5	5	10	14	9	16	7	14	11	5	8	6	7	4	12
B041	-0.101557	4	7	11	8	2	5	7	11	1	8	5	3	6	0	3	6	6	1	7	4	12	3	6	10	7	5	5	2	7	3	6	2	5	0	2	6	9	3	2	9	0	0	3	4	3	0	0	7
B042	-0.502459	5	7	2	10	10	12	4	5	2	7	9	4	4	6	2	3	5	3	11	0	17	6	6	6	6	0	8	7	5	3	10	11	13	4	4	10	5	5	6	5	6	4	4	8	9	9	5	8
B043	-1.07703	32	59	43	34	46	67	60	29	56	54	46	77	51	71	45	30	38	42	54	31	38	42	30	68	92	48	56	35	29	32	39	47	46	38	51	50	66	38	61	65	50	46	40	48	63	41	39	32
B044	3.35456	33	6	17	3	14	13	1	13	8	11	12	2	26	6	10	0	17	8	4	16	18	16	19	26	11	25	3	5	15	16	8	18	6	9	10	21	25	13	15	11	10	9	5	3	16	15	10	19
B045	0.00485955	22	16	21	31	23	25	10	29	13	12	23	20	33	18	30	27	30	39	7	29	18	14	28	25	22	18	12	18	16	25	24	13	32	20	19	13	32	24	28	24	24	23	37	29	25	22	17	15
B046	0.748426	16	12	17	15	16	20	2	11	4	6	7	1	17	10	13	10	6	8	5	24	7	27	8	20	6	13	7	10	18	11	14	10	11	12	9	25	29	17	19	10	22	10	6	11	5	6	7	14
B047	-0.234469	4	1	10	0	4	2	0	3	1	0	17	6	6	8	6	2	5	4	3	6	1	11	7	1	3	14	8	3	4	5	0	2	5	0	2	4	0	7	5	2	2	11	5	6	6	0	3	0
B048	-2.06168	0	8	16	13	10	3	11	15	8	9	14	7	11	2	7	11	4	8	6	11	2	5	9	3	4	10	7	15	12	3	8	13	8	9	13	5	8	4	9	11	5	5	9	7	7	3	9	11
B049	-1.45608	22	30	39	74	32	39	65	74	22	32	92	34	55	52	66	94	51	67	31	56	29	23	27	40	26	51	22	74	63	78	58	27	88	37	30	36	40	61	37	46	74	60	83	76	27	40	46	35
B050	-1.76164	2	7	15	17	23	10	9	17	10	19	17	15	25	3	25	10	26	10	2	22	6	16	19	6	5	20	10	24	23	6	22	17	13	13	18	6	6	5	12	18	15	8	8	7	28	14	22	13
B051	-0.645849	22	20	24	34	29	24	32	32	25	50	33	18	33	19	26	30	36	41	19	22	27	26	36	27	24	17	25	29	37	30	36	24	32	21	17	51	22	48	35	16	36	51	42	49	61	49	18	15
B052	0.42325	6	5	3	7	2	0	2	4	0	0	3	0	5	15	1	5	8	5	1	5	1	2	2	10	2	11	5	9	11	5	3	3	3	3	4	12	0	4	3	4	6	2	6	6	1	5	5	5
B053	-0.218266	0	0	0	0	0	0	0	0	0	0	0	0	1	1	0	0	0	0	0	0	0	0	0	0	0	0	0	0	0	1	0	0	0	0	0	0	0	0	0	0	0	0	0	0	0	0	0	0
B054	1.33952	5	2	3	0	3	8	0	1	0	3	1	1	7	1	2	1	4	2	2	2	5	1	1	4	0	6	2	0	0	1	2	0	0	5	2	3	2	2	3	2	1	1	0	1	2	2	0	6
B055	0.922589	3	3	3	1	0	4	2	0	0	0	0	2	3	0	0	0	5	1	1	1	1	0	1	3	0	2	0	1	1	1	1	6	3	5	1	1	3	4	1	0	0	0	0	2	1	2	5	1
B056	0.629861	2	2	0	1	1	0	1	1	0	0	1	0	1	1	0	0	2	1	0	0	0	0	1	0	2	0	2	0	0	1	1	4	4	0	2	3	0	2	0	0	3	1	0	0	1	0	0	9
B057	-0.982373	0	1	2	0	3	0	4	3	0	1	2	2	2	1	1	3	3	4	1	0	2	2	4	0	1	0	1	0	1	9	1	2	2	1	1	1	1	1	1	0	0	3	0	14	3	2	1	4
B058	-0.381786	0	0	0	0	0	0	0	0	0	0	0	0	1	0	0	0	0	1	0	0	0	0	0	0	0	0	1	2	0	2	0	0	0	0	2	0	0	1	0	0	1	0	0	0	0	0	1	0
B059	-0.622879	0	0	0	1	0	0	0	3	0	0	5	2	0	0	5	1	0	1	1	3	0	1	0	1	2	2	4	0	0	2	0	0	1	0	0	0	0	0	0	0	1	0	2	0	0	0	0	1
B060	0.540595	2	5	1	1	3	6	2	0	0	0	1	1	0	0	1	0	2	4	0	0	2	0	0	0	3	3	2	0	1	1	0	0	1	3	1	1	0	5	0	0	0	2	5	0	0	0	0	0
B061	1.38619	2	0	3	0	0	0	0	0	0	0	1	0	0	0	0	1	0	5	0	0	0	0	0	0	3	0	0	1	0	2	0	0	0	1	1	1	0	0	0	0	6	3	0	0	2	0	1	0
B062	0.938991	7	1	3	8	7	1	11	4	11	11	5	6	5	2	3	7	4	6	8	5	6	5	8	3	0	1	7	3	7	2	6	5	9	8	3	3	4	3	3	4	2	4	1	3	3	9	7	0
B063	-0.907194	6	10	6	10	14	20	3	9	9	9	10	15	7	12	8	2	9	4	6	4	7	5	13	12	14	14	9	6	12	10	12	10	6	9	10	5	6	12	18	14	11	10	8	5	0	7	6	15
B064	1.15126	8	1	2	6	3	3	9	4	1	5	2	1	4	6	7	4	7	9	2	3	5	1	5	1	7	6	7	6	4	5	3	4	3	3	2	8	1	6	4	2	3	8	6	7	0	2	0	3
B065	-0.398673	0	1	0	0	0	0	0	0	0	0	2	0	0	0	0	1	0	0	0	1	0	1	0	0	1	1	1	0	0	0	0	0	0	0	0	1	0	0	0	0	0	0	0	0	1	1	0	0
B066	-0.57676	0	3	5	0	0	0	0	0	0	0	0	1	2	0	2	2	0	0	0	1	0	0	0	1	0	0	2	0	5	2	0	0	0	0	1	0	0	0	0	0	1	2	3	0	0	0	0	0
B067	-0.407809	0	0	0	0	1	0	0	0	0	0	1	0	0	0	0	0	0	0	0	0	1	0	1	0	0	0	0	0	0	0	0	0	0	0	2	0	0	1	0	0	0	0	0	0	0	0	0	0
B068	-0.837538	2	4	2	7	7	1	8	7	4	4	7	4	7	0	14	1	8	1	1	7	6	3	2	1	0	4	3	13	2	4	6	5	3	7	11	3	4	1	1	10	2	2	4	4	9	2	10	3
B069	-1.25127	1	10	8	11	22	7	6	6	10	6	7	0	4	6	6	13	4	8	6	5	1	4	7	7	7	8	1	12	8	2	15	19	7	1	9	7	14	7	1	7	10	2	5	1	5	5	5	7
B070	0.359972	4	8	9	1	3	0	1	2	0	4	3	4	3	8	9	4	2	7	1	3	0	5	2	3	4	1	1	1	3	4	0	7	3	1	3	10	6	4	1	3	5	6	6	3	4	0	1	1
B071	-0.105621	11	12	18	5	12	4	16	17	13	17	11	7	15	17	13	15	12	9	11	12	16	13	8	14	11	21	22	8	4	7	5	8	11	18	12	13	18	11	17	9	6	5	15	13	19	16	11	8
B072	1.76318	12	5	9	3	0	0	0	12	4	7	8	1	6	8	2	6	3	4	5	4	10	5	10	12	1	7	1	4	10	0	3	9	4	9	7	10	9	5	3	3	8	5	1	2	6	3	5	6
B073	-1.67665	18	25	41	40	43	65	30	26	33	33	30	52	63	43	49	26	45	49	29	35	36	22	24	54	54	22	25	24	23	43	43	32	33	35	21	28	46	28	59	60	45	42	42	38	34	39	26	30
B074	-0.883917	0	3	0	0	1	0	0	1	0	0	3	1	0	0	0	1	0	0	0	0	0	0	2	0	2	1	2	4	0	2	1	2	1	1	1	1	0	1	0	0	1	1	0	0	0	2	2	1
B075	-0.635999	0	0	0	0	3	0	1	0	0	0	1	1	1	0	1	2	0	1	1	0	0	0	3	0	1	0	0	0	1	0	0	0	1	1	0	1	1	1	1	0	1	0	1	0	3	0	0	0
B076	-0.307918	2	1	1	6	6	0	2	2	1	6	4	3	4	1	4	2	2	1	2	0	3	2	5	0	1	3	2	8	5	0	1	2	1	3	7	3	5	4	1	3	2	3	0	1	4	3	1	0
B077	2.37047	4	0	1	1	3	0	0	2	0	0	2	2	0	1	2	6	3	3	1	3	2	3	3	4	0	3	3	4	0	0	2	1	2	4	0	0	2	3	1	1	0	4	1	2	1	0	3	1
B078	-0.859833	0	0	2	0	2	0	0	3	1	2	0	1	2	0	1	2	1	0	1	0	3	2	0	0	0	0	2	2	1	0	2	2	0	2	1	2	0	1	2	3	0	1	1	1	2	0	0	0
B079	-1.99723	1	9	5	9	8	5	6	5	7	11	5	10	8	2	15	4	6	4	9	7	5	13	9	1	2	6	10	11	10	2	14	10	7	12	6	12	4	3	4	9	5	7	9	6	10	5	14	8
B080	2.54049	9	2	2	2	3	4	6	7	11	5	3	10	3	2	6	6	5	3	5	3	9	6	7	2	1	2	8	1	7	3	2	2	4	6	1	2	2	2	1	2	2	3	0	2	2	3	7	1
B081	0.405711	2	0	1	0	1	1	1	3	1	1	0	0	1	1	1	1	0	3	0	1	1	0	4	2	1	1	0	0	5	1	1	2	2	3	3	1	0	1	4	3	3	1	0	1	1	1	1	5
B082	-0.129273	11	10	8	15	10	18	17	10	12	12	15	11	12	9	14	7	11	13	8	8	6	4	11	11	15	11	12	8	7	14	13	8	8	11	7	10	11	19	13	11	8	14	10	9	1	11	7	10
B083	-1.06202	0	9	4	1	1	2	2	0	1	2	2	1	2	2	1	4	5	1	1	3	1	0	2	2	0	0	1	5	1	4	4	8	5	2	1	2	3	2	3	2	0	0	1	0	1	5	6	2
B084	2.29473	7	1	6	2	4	1	1	2	0	3	3	2	4	2	5	0	8	3	2	3	1	5	1	7	1	2	0	0	5	2	4	1	1	1	1	2	4	2	1	2	2	2	2	3	2	0	0	1
B085	2.0203	20	11	5	18	6	12	12	6	5	7	1	12	5	9	8	9	10	10	7	6	13	2	5	8	5	3	8	17	8	9	6	22	17	7	17	6	8	8	3	12	8	10	2	13	5	5	9	17
B086	-0.777545	0	0	5	3	0	0	1	4	2	3	0	3	1	1	2	0	0	0	1	2	0	5	1	2	0	1	1	0	4	1	1	3	0	5	1	0	1	1	1	5	0	0	1	0	1	0	1	1
B087	5.50206	13	1	1	3	3	2	2	3	2	0	2	3	2	1	3	0	3	2	3	1	1	1	1	7	0	1	1	2	2	1	4	1	0	3	1	4	4	2	1	5	3	0	0	7	0	4	0	2
B088	-1.16998	3	5	3	14	8	9	7	9	7	15	6	4	4	18	9	3	4	4	5	6	14	3	3	4	6	6	11	10	6	6	9	9	5	3	7	10	7	11	8	2	12	7	4	15	14	7	10	14
B089	0.64032	13	8	8	8	13	4	5	12	26	11	17	6	10	5	20	4	11	11	10	5	10	26	14	13	11	5	21	7	5	2	7	4	11	17	29	11	15	13	7	4	4	10	9	6	22	6	24	4
B090	-0.268909	5	2	5	1	7	2	6	10	8	6	7	6	6	12	1	3	4	11	3	5	2	12	14	3	4	4	4	7	10	1	6	11	3	10	8	3	10	6	8	5	6	1	5	7	9	7	11	7
B091	-1.67889	38	49	52	37	42	62	70	61	62	68	79	64	71	59	77	49	53	73	42	67	61	51	48	76	66	63	38	43	53	63	88	55	48	59	51	64	47	65	61	44	58	64	65	69	59	64	58	59
B092	-0.913478	0	3	0	2	1	1	2	0	0	0	1	1	0	0	0	4	5	0	1	0	0	0	3	1	1	0	4	1	0	1	1	3	0	4	1	0	1	2	3	0	3	3	1	0	3	3	7	0
B093	0.2637	4	2	7	4	7	5	4	4	0	4	3	4	4	4	3	5	8	1	0	4	2	4	3	1	4	3	1	6	5	3	3	1	3	0	1	3	1	7	4	2	4	7	5	3	4	2	2	3
B094	0.269713	17	23	17	11	14	13	17	17	7	11	4	22	14	13	17	19	14	12	14	8	12	14	14	14	11	20	19	26	19	14	13	22	18	22	13	14	12	16	11	16	19	20	8	22	9	16	22	15
B095	-0.664272	5	8	2	9	6	3	15	11	4	10	3	8	3	3	3	5	6	5	6	6	5	6	7	10	7	4	6	6	15	5	6	9	7	2	8	7	6	4	9	13	17	4	4	10	5	4	8	13
B096	0.726421	11	7	10	13	11	9	8	12	5	6	7	9	17	6	3	20	9	4	8	9	6	12	17	4	7	18	9	10	4	10	5	7	15	3	6	10	7	9	12	3	9	6	7	9	2	2	5	13
B097	-0.200944	40	50	62	44	41	40	24	22	48	43	44	41	29	49	29	63	26	36	57	60	54	47	37	32	47	36	46	47	41	57	28	31	40	31	33	35	29	49	46	39	50	62	45	36	23	36	26	35
B098	-0.0301806	5	1	3	2	12	3	7	5	4	3	4	3	10	0	15	3	8	5	4	6	7	11	2	5	2	8	6	4	1	3	7	5	2	5	6	4	2	3	2	7	5	1	0	1	8	1	11	3
B099	1.10971	7	5	3	4	6	6	5	3	6	2	0	1	4	1	3	2	0	3	2	2	1	0	5	3	7	8	1	6	5	2	10	3	4	2	0	1	5	7	4	7	4	2	4	1	2	1	1	1
B100	2.56011	5	1	0	0	5	1	0	0	0	1	1	0	6	1	2	2	2	0	0	0	6	1	2	4	0	5	1	0	2	0	0	0	1	5	4	3	3	4	2	1	0	1	0	0	4	1	2	0
B101	-0.32561	0	0	0	0	1	0	0	0	0	0	2	0	0	0	0	1	0	1	0	0	0	0	1	0	0	0	0	0	0	0	0	0	0	0	1	0	1	0	2	0	0	0	0	0	0	0	0	0
B102	2.04177	3	1	0	2	2	0	0	3	0	0	1	0	0	0	0	2	1	0	0	2	0	1	1	1	2	0	0	0	0	0	0	1	3	0	2	3	1	1	0	0	0	1	1	0	2	0	1	0
B103	-0.353223	0	0	0	0	0	0	0	0	0	0	0	0	2	0	0	0	0	0	0	0	0	0	0	0	0	0	0	0	0	2	0	0	0	1	0	0	0	0	0	0	0	0	1	1	0	1	0	0
B104	-1.47657	0	6	7	7	5	4	1	1	0	4	3	1	4	1	1	2	11	6	3	2	0	3	3	5	2	5	4	4	3	1	3	14	4	6	5	2	3	9	4	3	6	0	7	1	1	5	9	10
B105	-0.692925	0	1	2	0	0	0	0	0	2	0	0	0	0	3	1	2	1	0	0	0	1	2	1	2	0	1	2	1	2	1	0	3	2	0	3	0	0	0	0	1	2	0	0	7	2	1	2	3
B106	-0.177668	0	0	0	0	0	0	0	0	0	0	0	0	0	0	0	0	0	0	0	0	1	0	0	2	0	0	0	1	0	0	0	0	0	0	0	0	0	0	0	0	0	0	0	0	0	0	0	0
B107	-0.54517	0	0	0	0	0	0	0	0	0	1	0	3	0	0	0	1	0	4	0	1	0	1	0	0	0	0	0	0	0	0	0	2	0	1	2	0	0	1	0	0	0	1	0	0	1	0	0	0
B108	2.15607	7	1	1	0	3	1	2	4	4	3	3	2	5	1	0	2	3	2	3	1	1	0	7	0	3	1	3	6	2	4	3	3	3	2	2	5	2	4	1	1	1	4	3	3	5	4	2	2
B109	-0.204559	0	0	0	0	0	0	0	0	0	0	0	0	1	0	0	0	0	0	0	0	0	0	0	0	0	0	0	0	0	0	0	0	0	0	0	0	0	0	0	0	1	0	1	0	0	0	0	0
B110	0.166397	2	1	2	3	4	3	0	1	2	1	2	3	0	0	6	0	2	2	1	0	3	2	2	0	1	4	0	6	2	5	1	0	1	0	4	3	2	3	0	2	0	1	0	0	5	0	0	1
B111	-1.21823	6	11	9	12	12	26	5	15	16	9	14	16	14	7	5	11	12	7	10	16	14	7	14	18	15	14	8	11	6	15	18	12	9	11	5	12	12	16	21	13	8	15	12	11	5	17	11	15
B112	-0.607959	0	0	0	0	0	2	0	0	1	0	0	1	0	0	0	0	4	0	0	0	0	0	0	3	1	0	0	0	1	1	0	0	0	0	0	1	0	0	0	0	0	0	1	0	0	0	0	0
B113	-0.797899	2	8	6	6	9	5	7	2	5	3	4	1	4	1	2	8	3	6	8	3	0	1	4	0	6	7	5	10	3	5	4	5	3	2	13	4	10	6	1	7	4	1	4	3	3	5	4	9
B114	-0.545622	6	7	7	12	6	5	20	8	1	7	7	4	6	26	5	7	15	21	4	6	5	5	4	5	2	10	9	16	11	21	12	7	1	3	5	11	1	9	1	4	6	10	10	23	1	9	9	13
B115	-0.44904	0	0	0	0	0	0	0	0	0	1	0	0	4	0	0	0	0	3	0	0	1	0	0	0	0	0	3	7	0	7	0	0	0	0	5	0	0	0	0	0	0	0	0	0	0	1	2	0
B116	0.752342	6	10	9	0	2	0	1	4	1	2	5	2	0	10	10	5	2	11	0	1	1	1	3	8	7	0	3	4	3	9	3	9	2	0	3	9	1	2	3	1	11	11	4	5	0	6	2	5
B117	-1.339	3	7	6	12	12	10	3	11	3	14	10	2	12	4	8	5	16	12	4	14	10	7	15	10	4	17	1	7	17	4	11	8	6	9	10	9	7	13	6	10	10	10	4	7	10	13	6	7
B118	-1.46408	0	3	5	5	7	2	1	2	3	3	4	4	0	4	1	2	2	3	1	3	1	3	4	2	7	3	2	2	7	1	8	16	3	4	5	5	3	3	8	11	5	3	1	0	2	6	2	11
B119	0.184688	4	1	3	1	0	1	0	4	2	4	1	3	3	1	0	2	1	3	1	1	8	2	7	4	7	2	2	1	3	1	0	4	2	3	2	9	5	5	3	4	5	4	2	0	3	1	2	2
B120	3.65058	14	4	6	3	4	4	2	6	1	5	1	2	6	3	4	3	6	3	4	1	1	5	4	7	3	5	2	3	9	1	7	3	1	4	2	4	4	3	3	7	4	3	0	6	2	4	2	6
B121	-1.22087	1	3	20	3	9	6	2	8	4	4	2	5	4	12	0	10	6	11	5	3	6	11	9	5	2	10	3	7	6	2	5	3	2	5	2	3	6	7	2	5	6	4	4	5	1	7	4	11
B122	-0.586555	0	0	0	0	0	0	0	0	0	0	0	1	2	0	0	0	1	2	0	0	0	0	0	1	0	1	1	2	0	3	0	0	3	0	1	0	1	0	0	0	2	0	2	0	0	1	1	0
B123	2.48476	24	5	17	5	7	6	14	3	15	4	13	19	7	15	14	1	9	20	3	8	1	6	9	6	14	9	14	6	11	10	8	12	9	22	9	2	3	5	17	13	3	3	13	14	13	1	13	9
B124	-0.747601	0	2	4	0	2	2	0	1	1	0	3	1	2	3	0	0	3	7	2	1	0	0	0	2	0	6	1	0	1	0	0	0	1	0	3	0	1	2	0	2	1	7	2	2	0	1	0	1
B125	-0.917776	0	5	5	1	8	8	10	0	0	1	16	13	2	1	10	1	1	21	5	0	1	1	0	1	1	0	17	0	4	10	1	0	4	5	3	1	7	4	1	8	3	1	7	2	3	1	2	0
B126	-1.00094	0	20	6	2	0	9	16	2	0	9	3	3	1	2	10	2	2	14	2	7	2	0	0	0	4	0	7	2	4	11	2	3	7	5	10	6	2	4	0	3	5	6	10	3	3	8	5	1
B127	1.15613	13	14	2	11	2	9	6	0	3	3	1	6	1	0	2	4	9	6	7	4	10	0	3	3	6	2	6	8	4	8	6	15	12	6	4	3	6	6	0	7	8	19	0	9	2	11	11	12
B128	3.40078	19	6	16	8	8	12	6	12	2	11	1	6	9	6	8	5	13	3	16	6	8	5	6	11	4	2	3	10	10	5	14	10	8	3	6	8	7	7	4	5	5	4	1	4	4	7	10	8
B129	-1.11306	2	1	5	11	6	6	7	1	6	4	1	3	4	3	4	5	9	11	5	4	2	3	6	4	1	2	5	10	10	8	5	6	13	3	13	3	5	7	4	8	8	5	3	5	2	2	2	4
B130	-0.105591	6	12	9	3	9	9	8	8	3	4	6	3	8	7	6	9	11	3	11	5	18	7	15	9	7	1	11	11	5	6	12	7	13	5	4	10	14	2	8	9	3	0	1	4	5	0	2	9
B131	-0.0983185	16	11	11	14	21	31	33	25	41	5	21	37	8	8	18	8	14	30	15	23	10	15	21	18	23	13	36	12	11	29	18	8	16	13	2	5	9	12	27	13	7	18	15	9	13	2	17	5
B132	0.753559	14	8	7	10	8	10	14	5	13	12	15	12	9	5	19	5	9	22	15	4	1	8	5	5	14	6	16	7	15	7	14	19	6	19	13	9	16	14	6	25	9	6	12	17	13	13	15	11
B133	-0.852469	6	7	13	22	12	6	12	9	11	14	2	7	8	3	16	12	18	12	10	13	5	8	10	4	10	7	6	17	13	7	11	13	19	9	17	5	4	6	5	14	15	7	4	18	12	11	6	9
B134	0.815902	23	12	12	26	16	6	20	7	31	15	16	11	10	25	11	14	11	5	9	9	4	16	22	9	30	22	12	18	20	5	11	38	9	39	17	4	10	8	15	17	13	5	20	14	20	11	34	22
B135	-0.53419	10	21	16	30	15	13	8	19	5	19	1	9	11	8	17	17	22	9	15	16	18	28	18	4	13	19	12	6	19	11	10	24	8	21	29	21	14	7	11	13	9	6	12	11	13	20	12	48
B136	-0.388018	4	7	6	7	7	4	1	6	5	6	3	2	4	8	6	12	2	2	4	13	5	8	1	4	4	11	5	9	5	2	5	1	7	8	6	8	8	4	11	4	8	10	4	5	2	0	2	6
B137	-0.841314	0	1	7	4	2	2	1	6	0	3	3	0	0	4	0	3	0	3	2	0	1	2	0	2	0	6	0	2	5	0	1	0	0	0	4	3	2	2	0	4	0	6	2	1	1	0	0	0
B138	-1.35474	4	3	20	12	10	8	4	7	8	6	19	11	18	5	2	4	7	8	4	19	5	13	15	11	3	13	6	20	15	13	7	9	9	8	8	14	12	9	16	9	6	9	9	14	12	11	12	17
B139	-0.953521	1	0	4	3	2	8	3	2	0	3	1	4	6	0	0	3	2	5	2	3	8	1	2	5	2	4	1	5	2	5	2	4	3	2	4	3	5	5	6	2	2	2	6	4	2	9	1	6
B140	-0.768211	0	1	0	0	1	1	2	0	1	0	0	1	0	2	1	2	1	2	0	1	0	0	0	1	0	0	2	1	0	1	0	1	3	1	1	0	0	1	0	0	0	0	3	5	1	2	1	0
B141	-1.22453	7	14	9	14	19	20	8	14	16	14	13	11	11	11	10	15	13	7	15	14	6	5	14	14	25	22	13	13	11	12	17	12	7	11	13	9	14	15	15	18	12	12	7	7	4	8	12	10
B142	-0.45414	1	0	7	0	0	0	0	5	2	3	1	2	0	3	2	3	0	1	1	0	0	2	5	1	0	1	2	7	5	0	0	3	2	2	1	2	3	1	1	1	3	2	1	3	2	0	2	2
B143	-0.88829	0	0	1	1	2	0	0	1	1	0	2	4	0	0	1	2	2	3	2	5	0	0	0	4	0	1	0	2	2	1	1	0	1	1	1	1	1	1	0	0	2	1	1	4	0	1	1	1
B144	0.117811	10	7	12	10	16	6	13	10	6	8	12	9	16	15	4	12	10	8	3	13	2	12	27	4	5	15	5	8	11	7	5	14	14	8	9	17	10	14	18	3	15	8	5	14	5	5	10	6
B145	-0.372911	0	1	1	0	1	0	0	0	0	0	1	0	0	0	0	1	0	0	0	1	0	0	0	0	1	1	0	0	1	1	0	0	0	0	0	0	0	0	0	0	0	0	0	0	2	0	0	0
B146	-0.285143	0	0	0	0	0	0	0	0	0	0	0	0	0	0	0	1	0	0	0	0	0	0	0	0	0	0	0	0	0	0	0	0	0	0	0	0	1	1	0	0	0	0	0	0	0	0	0	0
B147	-0.787332	0	0	0	0	0	0	1	0	0	0	0	1	1	0	2	0	0	0	0	1	1	1	0	1	0	1	0	1	2	2	0	0	0	1	2	2	0	1	0	0	1	0	1	1	0	1	0	0
B148	2.83274	16	5	4	4	4	11	6	8	1	6	6	4	11	0	5	10	11	4	6	6	12	5	6	8	7	5	9	5	6	6	10	3	5	4	3	9	13	9	3	9	4	1	3	9	5	3	0	7
B149	-0.926445	0	4	4	1	4	5	10	0	0	1	17	12	1	1	9	0	1	22	8	0	0	0	1	0	1	1	17	0	3	11	1	0	4	3	2	2	3	3	1	7	4	1	6	3	4	1	4	0
B150	-0.175885	19	17	13	18	27	26	26	29	49	12	17	27	22	9	23	15	12	22	28	20	10	17	20	24	33	18	24	16	18	23	24	23	17	23	8	19	23	13	24	22	16	19	10	16	16	13	30	20
B151	-0.932759	0	2	8	5	3	1	1	6	1	2	3	3	0	0	0	3	0	3	2	3	1	0	0	5	0	2	1	2	3	2	4	0	1	0	0	3	1	4	0	1	3	1	3	2	0	0	0	0
B152	-0.756185	0	0	2	0	0	4	4	0	0	0	4	6	2	0	4	0	0	7	3	0	0	0	1	0	0	0	5	0	2	2	0	1	0	0	1	2	4	1	1	3	2	0	1	2	0	1	1	0
B153	-1.16756	1	2	2	8	9	3	6	11	1	3	5	7	8	8	3	4	5	0	6	5	6	2	6	6	9	5	13	3	11	5	5	5	2	9	4	7	10	11	10	6	3	6	5	2	3	4	4	9
B154	1.37197	6	1	4	4	6	3	4	1	2	2	4	4	0	4	0	2	2	0	6	4	1	4	0	2	5	1	4	3	2	1	5	2	3	3	2	2	2	7	3	1	4	3	1	3	0	1	2	6
B155	-0.847282	0	4	3	1	0	3	0	1	0	3	0	0	3	1	0	2	1	3	0	4	1	0	0	0	1	1	1	1	3	0	1	1	0	0	3	0	1	1	1	4	0	3	1	0	2	3	0	1
B156	-1.93614	6	16	28	15	13	8	13	10	14	8	18	16	15	13	17	15	27	22	9	13	18	26	14	9	12	21	12	21	20	13	13	17	12	19	14	20	19	13	13	17	13	14	16	15	9	11	23	11
B157	-0.692916	4	5	1	13	4	9	6	10	4	7	8	3	9	6	5	4	3	4	7	3	24	4	4	7	4	3	2	13	7	3	13	13	6	8	3	6	8	7	5	3	5	5	3	5	9	8	7	20
B158	-1.04084	0	13	0	3	2	5	13	5	1	5	6	7	2	6	8	2	1	15	1	1	0	0	2	4	5	0	10	1	6	4	2	1	6	6	0	7	4	5	2	3	5	3	6	3	3	3	6	0
B159	-0.279185	43	41	24	43	48	48	62	49	60	41	28	44	43	39	72	32	48	60	59	41	54	23	37	41	68	36	45	43	47	63	50	49	45	48	41	37	55	56	44	42	45	55	22	32	65	40	59	53
B160	-1.2256	3	9	8	12	14	19	2	6	6	16	5	2	2	22	6	6	5	12	5	6	11	7	8	3	10	3	5	9	3	10	10	9	12	3	11	12	3	7	8	7	15	9	4	20	12	7	8	4
B161	-1.14873	1	10	7	4	3	1	4	5	2	7	8	6	5	3	9	3	7	2	8	5	5	2	2	3	6	0	5	3	6	6	3	6	2	10	9	4	5	6	6	1	1	2	13	1	0	4	5	7
B162	0.29294	36	39	33	50	28	36	16	25	38	33	40	27	21	44	27	41	33	23	44	34	31	51	50	24	29	32	49	34	33	31	39	27	39	17	42	31	21	40	26	48	16	27	38	27	34	46	22	34
B163	0.523252	22	15	20	10	20	7	23	24	53	31	27	15	17	28	13	22	17	17	31	12	25	34	22	26	22	10	39	13	13	8	5	5	25	31	39	20	29	18	24	17	9	10	16	18	33	26	34	2
B164	-0.893765	0	11	0	1	3	0	0	2	2	3	6	0	1	0	0	1	0	0	2	1	0	0	4	1	4	0	5	7	0	4	3	7	7	1	4	2	1	2	0	0	2	0	3	0	1	7	8	1
B165	0.601676	7	1	0	10	9	1	15	15	4	3	6	9	1	1	2	6	8	9	2	5	4	5	8	7	9	4	12	0	8	1	6	0	7	9	2	6	7	7	3	5	6	6	4	6	5	2	5	2
B166	5.34484	10	2	0	2	3	0	0	4	1	1	0	0	3	1	0	0	4	0	0	0	1	2	2	5	2	4	1	0	2	0	1	1	2	1	8	3	1	6	2	3	1	3	1	0	2	0	1	0
B167	1.20553	2	0	0	0	1	0	0	1	0	0	0	2	2	0	0	1	0	1	0	1	0	0	3	0	2	0	2	0	0	0	1	0	1	1	1	1	3	2	0	0	0	0	2	1	4	2	0	1
B168	-0.836056	0	0	0	1	4	0	0	0	0	1	4	0	3	0	1	4	1	1	0	2	2	1	1	3	0	0	3	0	0	0	0	0	2	3	1	3	3	2	2	0	0	1	1	0	2	0	2	0
B169	-1.0564	17	28	28	17	34	53	31	9	36	34	26	46	30	38	49	12	26	23	30	24	12	17	14	25	43	29	27	27	18	27	36	25	17	24	26	28	26	17	32	40	31	42	24	27	24	21	23	23
B170	2.30731	17	8	1	12	6	7	8	2	2	6	3	13	3	3	2	3	5	4	1	5	7	7	3	2	4	0	7	12	7	6	8	10	13	6	6	2	10	9	0	5	6	18	0	7	0	14	7	8
B171	-0.0201922	12	11	18	13	13	6	4	2	9	13	12	12	5	9	11	11	10	11	11	25	16	18	10	8	19	10	20	20	9	5	12	9	10	8	10	10	7	19	4	10	16	39	10	8	7	4	7	16
B172	4.2845	18	1	5	2	4	7	0	4	1	1	0	2	9	0	3	2	5	1	2	4	7	2	7	7	1	15	0	0	3	0	3	3	2	8	10	9	0	3	3	0	1	1	0	2	6	1	5	6
B173	-0.630901	0	0	1	1	0	1	1	0	0	0	1	0	1	0	0	0	7	0	1	1	0	0	0	1	0	0	0	2	0	0	2	6	1	2	1	1	3	2	1	0	0	1	0	0	0	2	4	0
B174	0.563078	2	1	1	0	0	1	1	1	0	0	1	1	4	3	1	0	1	1	0	1	0	0	4	0	2	0	5	1	0	2	1	4	1	1	3	0	1	2	0	0	2	1	0	1	1	0	1	8
B175	-0.487104	4	1	8	0	4	1	0	10	4	8	4	7	8	9	0	2	1	15	3	3	14	3	20	11	5	7	2	4	11	0	4	10	4	6	5	8	16	8	4	6	8	4	1	3	6	3	7	13
B176	0.245754	3	3	9	1	3	5	3	3	0	6	0	3	4	1	3	3	5	3	1	2	1	1	0	4	2	2	0	1	5	1	6	3	2	0	2	1	4	2	1	3	2	5	3	3	3	3	1	0
B177	5.35951	19	3	5	5	4	4	10	8	2	3	3	3	7	3	2	9	6	1	5	1	5	9	2	6	2	8	3	3	4	2	9	2	2	2	5	5	3	3	3	9	5	0	4	7	2	3	0	10
B178	-0.219254	12	12	16	12	21	18	10	16	14	9	18	8	19	17	11	8	12	5	9	16	8	14	21	18	18	10	11	4	6	22	14	11	7	12	7	13	13	21	24	15	12	12	12	6	4	15	13	18
B179	0.554961	3	4	1	1	3	4	2	5	1	1	1	2	4	4	2	6	3	3	2	2	3	1	2	1	3	1	2	4	0	1	2	4	3	2	4	3	6	1	2	3	1	3	2	1	5	0	3	4
B180	-0.566305	5	5	7	12	8	4	5	4	6	5	5	3	4	7	4	11	6	1	10	4	17	11	7	4	6	5	6	7	9	4	8	10	7	8	3	2	6	7	6	7	4	6	7	1	15	9	8	14
B181	0.543482	7	3	4	5	8	3	0	8	2	6	4	7	1	1	12	4	10	5	7	7	6	11	7	3	2	6	9	3	7	2	8	4	7	12	7	6	4	6	3	4	1	9	7	3	8	2	5	1
B182	-0.783062	0	3	1	2	1	0	1	0	1	0	0	0	0	0	0	2	5	0	1	0	0	0	1	0	0	2	1	0	3	1	1	1	0	4	1	2	1	1	4	3	1	1	3	0	1	1	0	1
B183	-1.67844	0	4	5	3	4	2	3	5	4	9	2	6	3	2	4	3	0	4	0	4	2	2	1	0	0	9	4	9	5	2	6	3	0	2	2	3	2	2	5	7	4	0	5	5	1	3	4	2
B184	-0.382226	4	1	8	2	2	3	4	14	4	8	6	4	3	13	2	7	2	3	2	7	4	4	11	5	3	2	5	3	20	2	4	11	5	9	3	5	8	3	8	1	6	5	3	7	3	3	4	7
B185	-1.31018	0	3	5	1	8	3	2	4	1	3	3	5	4	3	4	2	6	3	1	5	0	4	2	1	2	1	1	5	3	2	1	1	1	1	1	3	3	5	2	0	5	3	2	3	1	1	1	0
B186	-0.0992194	5	6	6	9	11	3	6	12	5	5	6	7	14	5	2	4	5	5	6	6	0	6	11	5	2	12	5	2	5	7	2	4	10	3	8	8	4	4	11	2	11	6	3	10	1	2	3	1
B187	-2.34221	34	61	72	62	62	79	75	72	65	67	96	74	81	59	80	59	60	103	47	70	81	45	43	79	77	81	38	58	59	73	95	59	55	54	49	62	52	73	82	59	63	71	84	86	72	73	51	70
B188	-0.887501	12	18	21	28	9	10	18	6	14	12	8	21	12	11	26	12	21	20	12	7	15	10	9	12	7	17	16	31	25	17	14	23	29	27	22	17	21	12	9	20	13	17	9	18	9	23	20	12
B189	-1.33315	25	38	34	30	28	33	28	29	48	48	22	32	28	56	25	36	22	20	30	40	29	43	23	25	33	32	27	38	36	43	23	30	26	28	30	40	28	39	38	36	47	32	43	46	33	35	28	31
B190	-0.370696	4	7	6	7	8	4	1	3	6	1	3	0	6	8	4	10	2	4	4	13	4	6	2	4	3	8	2	7	3	3	5	1	4	4	8	13	10	6	15	5	16	12	4	2	4	1	5	4
B191	-0.151977	9	8	6	8	3	16	12	13	3	10	7	4	20	1	2	8	8	4	5	4	29	4	13	17	9	6	12	12	11	7	18	8	11	4	8	12	21	3	9	12	3	3	6	13	4	5	2	19
B192	-1.46801	1	9	14	8	12	10	0	14	3	13	8	2	1	9	3	9	7	6	4	0	10	5	8	5	4	1	3	4	7	2	6	6	10	4	2	11	6	9	4	5	5	7	4	8	8	9	5	6
B193	-0.593333	0	0	0	0	0	1	0	0	0	0	0	0	0	1	0	0	1	0	0	1	0	2	1	1	0	0	0	0	1	0	0	0	0	0	1	2	1	0	0	0	0	0	1	0	0	0	0	0
B194	-0.606597	0	0	0	0	0	0	0	0	0	0	0	0	0	2	0	3	0	3	0	0	0	0	0	0	0	1	1	0	1	3	0	1	0	3	1	0	0	0	2	0	0	0	0	5	2	1	0	0
B195	-0.63991	0	0	0	0	1	1	0	0	0	0	0	2	0	0	1	0	0	1	0	0	0	0	0	2	1	1	0	0	0	1	1	2	1	1	1	0	0	0	1	0	1	0	0	0	2	0	0	1
B196	-0.110906	4	1	7	4	7	1	1	5	0	4	4	1	5	2	2	3	6	3	5	4	2	7	4	8	2	3	0	1	3	6	5	8	4	4	0	4	5	9	4	5	3	4	5	2	2	6	3	11
B197	-1.46984	5	16	7	15	16	24	11	16	17	8	16	13	8	11	11	12	10	10	12	13	12	3	14	7	15	8	7	11	12	15	13	10	9	17	7	8	12	11	18	12	8	13	10	6	7	9	16	17
B198	0.482902	9	6	10	6	9	2	5	10	7	9	11	4	7	13	4	5	6	2	7	7	11	12	16	4	9	5	11	3	8	4	13	12	7	7	5	7	8	13	13	18	6	9	6	3	9	7	4	9
B199	2.5045	3	1	0	0	0	0	0	1	0	0	2	1	0	0	4	1	2	0	1	0	0	1	0	0	2	3	2	0	1	0	0	0	1	0	0	0	0	0	0	0	0	0	1	0	0	1	0	0
B200	-0.739081	0	1	0	0	2	2	1	0	1	0	1	1	1	0	0	1	2	5	1	0	0	2	0	0	0	2	1	0	0	2	0	0	0	1	0	0	1	5	0	0	0	0	3	0	1	1	0	0
B201	-0.717784	0	3	1	0	1	1	2	0	1	0	1	1	0	0	1	0	0	6	0	0	0	0	0	0	1	1	2	0	0	2	0	0	4	0	2	0	1	0	0	0	1	2	5	5	0	0	0	1
B202	-0.696811	0	1	6	0	1	8	1	3	0	2	3	0	0	5	0	1	0	3	2	0	1	0	0	0	0	6	0	0	2	0	1	0	0	0	4	0	1	1	0	5	1	10	2	1	0	2	0	0
B203	-0.896921	0	17	4	2	5	10	20	4	1	7	10	13	1	1	11	0	2	27	2	2	0	0	2	1	6	1	16	0	2	14	2	0	12	8	3	2	1	4	1	5	12	3	9	3	7	2	8	0
B204	-1.08958	0	9	2	0	1	2	6	1	2	2	7	7	2	0	9	2	6	11	7	5	3	1	1	1	2	1	7	0	4	6	1	2	3	4	8	1	4	1	0	2	1	3	10	5	0	5	3	2
B205	-1.15388	0	1	5	1	5	2	0	7	0	1	9	5	3	5	3	2	6	0	1	10	0	8	8	2	1	2	0	7	2	4	3	0	2	0	0	2	0	8	6	0	5	7	5	10	7	1	5	1
B206	0.101281	12	3	4	10	11	21	22	22	34	5	9	25	8	6	6	0	6	14	6	18	4	7	13	20	22	6	22	6	12	13	13	6	6	8	3	8	8	8	19	7	5	13	1	6	7	9	14	4
B207	0.413938	9	4	5	5	10	6	4	5	2	11	4	10	3	19	6	6	10	2	6	8	0	10	9	4	4	3	14	9	8	3	5	7	8	2	7	7	9	18	9	1	5	5	11	4	1	4	7	4
B208	0.837157	4	0	3	4	5	0	2	4	0	2	2	3	0	1	2	2	3	1	3	2	1	3	0	2	1	2	6	3	3	2	4	0	0	2	2	2	1	2	2	3	4	3	1	1	2	2	0	2
B209	1.09048	10	3	5	6	6	13	5	9	6	7	5	2	12	5	5	5	2	2	6	4	10	4	2	9	1	5	3	4	6	6	6	5	6	8	6	7	8	7	9	8	6	1	4	11	7	6	7	20
B210	-0.983209	2	4	5	11	6	8	4	8	5	15	1	6	2	19	8	3	4	5	2	4	5	2	0	6	6	4	8	6	5	4	10	6	7	7	3	4	3	4	6	3	7	1	3	10	5	2	4	4
B211	-0.731965	0	1	6	3	1	1	0	7	0	2	1	0	2	2	0	2	1	1	2	2	0	0	0	3	0	0	1	0	2	0	1	0	0	0	1	1	0	3	1	4	1	3	2	0	2	0	0	1
B212	-1.05016	0	4	2	2	3	4	7	3	0	0	6	8	1	4	4	1	1	13	5	3	0	0	2	1	3	0	12	2	4	1	2	1	2	3	2	5	5	4	2	5	3	1	3	2	3	4	5	1
B213	-0.969743	1	1	3	5	4	1	3	12	1	3	4	7	3	2	5	3	5	2	5	5	3	1	3	7	10	2	6	1	5	2	3	4	1	6	3	2	5	6	5	1	3	1	8	5	1	0	1	8
B214	-1.08141	11	13	16	16	14	10	19	9	12	9	17	19	20	11	14	11	12	19	10	9	18	16	13	14	9	23	17	29	21	14	14	23	21	21	24	13	16	13	16	18	12	12	15	20	10	21	28	24
B215	-0.179045	43	48	22	53	59	48	63	47	58	39	33	47	37	29	66	39	38	70	55	38	46	25	41	43	74	39	42	42	50	62	39	48	35	58	55	37	52	51	35	39	46	40	27	44	50	49	60	42
B216	-0.134254	29	31	29	35	30	28	27	32	25	33	30	31	35	33	37	41	36	26	42	31	23	38	49	30	29	38	39	24	27	30	34	31	38	24	31	30	24	24	33	34	26	30	33	33	31	34	21	38
B217	-1.00301	21	18	25	43	31	12	71	48	18	36	52	27	33	30	51	54	33	31	23	46	23	19	12	29	18	38	22	56	27	47	33	20	54	24	27	27	32	46	18	33	48	32	43	61	26	16	47	13
B218	-1.83256	2	14	11	20	21	19	6	9	3	15	12	5	7	21	9	13	20	12	11	10	15	14	15	10	6	22	9	19	14	9	20	11	10	5	8	14	4	6	9	11	19	10	13	11	15	26	17	10
B219	-1.31787	25	32	46	55	34	36	33	44	28	40	40	36	59	26	46	35	48	59	23	43	36	31	41	43	24	36	33	50	44	49	35	36	44	31	29	38	47	39	54	41	51	62	58	57	58	66	33	23
B220	0.220574	6	3	3	6	2	3	2	4	0	2	4	1	5	18	0	5	7	8	2	2	0	0	4	8	1	5	8	8	5	14	7	5	3	0	4	9	0	3	0	2	7	2	8	9	2	8	5	11
B221	-0.296497	2	0	2	0	3	1	6	6	0	0	6	0	5	3	2	2	5	12	0	0	4	3	0	2	2	4	3	5	2	12	1	1	0	0	2	0	1	1	0	0	5	6	3	6	0	0	4	3
B222	-0.0384845	8	12	13	10	4	9	14	6	4	9	7	8	6	14	17	6	6	19	3	3	6	6	5	8	7	7	8	8	6	11	8	10	5	7	14	14	5	8	6	5	9	10	11	9	5	4	10	7
B223	-1.68175	8	22	26	27	23	20	14	22	13	14	21	21	27	13	21	23	14	30	10	19	22	11	17	18	12	19	7	21	22	17	17	8	16	16	12	13	20	16	35	20	23	15	35	31	19	20	14	15
B224	-0.69061	8	3	7	24	11	14	17	17	5	15	5	8	12	22	17	11	14	9	7	8	11	6	11	9	10	5	14	16	10	9	13	15	15	6	16	8	10	10	7	9	12	6	5	15	6	4	10	11
B225	-1.76272	59	76	79	49	64	87	86	73	106	86	92	88	89	77	86	79	62	84	64	81	90	80	45	92	91	82	45	65	75	106	90	82	76	72	77	83	64	81	83	63	92	74	107	97	87	88	93	76
B226	-1.2174	1	4	3	7	15	3	12	8	8	6	5	2	7	0	9	12	7	3	2	5	4	2	1	3	0	6	7	5	9	0	15	7	4	4	3	2	10	5	2	8	7	1	4	0	8	2	9	1
B227	-1.22309	0	2	3	6	8	2	0	1	3	2	1	2	3	1	1	2	4	0	0	1	0	2	4	2	1	4	1	2	6	2	4	12	1	1	2	1	1	0	4	4	5	0	0	0	3	2	4	4
B228	-0.0743808	6	15	8	4	11	5	4	5	5	8	7	7	3	10	9	13	4	12	4	4	3	4	11	6	8	7	0	15	7	10	4	10	3	3	9	12	10	6	2	7	7	9	5	2	9	4	8	4
B229	-1.65009	2	11	10	19	22	12	4	21	8	14	6	4	10	10	11	14	19	5	4	13	6	20	19	10	9	19	7	9	16	5	23	15	7	7	5	13	9	5	4	11	15	6	5	8	13	11	8	13
B230	1.77584	18	9	7	6	2	1	11	1	13	5	6	13	6	17	10	3	8	4	5	8	5	6	10	1	13	8	3	12	9	12	5	18	5	19	16	0	2	5	6	2	0	1	16	7	12	5	16	9
B231	-0.321082	17	21	17	42	11	17	21	26	16	36	12	10	17	15	13	17	30	12	22	21	9	19	17	6	25	19	22	17	26	12	16	37	23	37	35	16	16	9	14	29	14	12	18	25	17	18	19	48
B232	-1.18852	6	13	12	12	18	13	11	12	16	7	15	8	21	10	6	21	8	10	13	19	1	10	29	7	11	30	8	17	10	10	10	18	20	6	19	15	17	6	16	10	10	13	8	16	12	8	12	12
B233	-1.00089	4	8	3	13	8	4	8	12	13	9	11	4	12	6	12	8	9	4	9	9	5	7	8	4	18	10	13	5	13	5	13	15	6	20	11	3	14	6	8	13	6	5	14	8	5	7	12	14
B234	-0.344826	57	64	45	62	55	61	75	56	68	50	42	71	48	52	73	60	65	88	73	51	71	49	63	53	65	55	69	62	63	71	45	70	65	63	55	51	72	63	44	56	57	67	38	61	70	73	70	57
B235	0.18405	17	15	16	18	13	7	11	6	17	24	14	12	9	10	4	22	6	11	27	26	30	14	14	11	25	9	21	20	10	14	14	17	15	11	5	10	8	21	12	12	20	32	14	11	12	5	11	13
B236	1.2832	13	7	13	12	8	5	3	9	8	2	8	6	7	8	1	15	11	3	9	6	14	17	6	10	7	13	14	14	10	9	13	13	9	5	7	7	7	10	7	12	5	3	3	5	7	8	3	17
B237	-0.991467	32	57	55	29	45	42	34	30	47	53	27	54	45	50	27	54	22	28	40	42	34	42	40	29	29	42	29	47	34	55	28	38	37	37	43	42	28	41	55	40	47	39	48	54	32	38	34	31
B238	-1.04575	4	11	9	10	19	13	4	4	5	9	9	9	3	13	2	9	7	5	15	4	13	10	13	8	10	6	11	5	6	9	6	12	12	4	8	10	6	8	11	8	7	9	9	8	14	16	7	5
B239	0.848626	11	14	9	6	5	5	4	4	3	10	8	7	3	13	11	6	4	7	5	6	2	6	13	1	1	4	11	3	5	12	5	5	7	1	12	5	2	10	5	1	3	8	16	3	5	6	6	5
B240	-0.522349	26	33	27	33	22	40	18	29	17	32	32	36	17	47	35	43	31	24	35	30	38	36	43	33	30	23	33	28	28	25	25	34	31	25	33	24	30	28	29	29	22	24	42	35	29	41	27	31
B241	-0.472218	47	61	72	49	38	38	45	44	48	60	39	46	51	58	55	51	49	53	40	47	42	53	37	42	35	33	33	50	52	76	36	55	51	42	51	63	42	58	60	40	84	65	76	75	58	66	38	34
B242	0.0477903	35	49	39	49	20	36	24	46	26	41	31	32	30	45	38	48	48	32	38	36	28	53	51	34	31	35	37	30	41	23	31	54	31	33	51	38	26	32	23	40	24	35	38	27	32	39	22	56
B243	-1.02987	312	426	342	327	335	329	298	324	383	335	373	302	307	345	335	379	363	335	432	340	330	413	335	346	345	353	339	350	323	326	349	291	305	322	376	376	326	288	292	332	375	348	407	324	354	379	328	384
C001	0.305006	220	228	160	109	165	154	335	126	350	198	178	251	130	304	222	262	123	107	376	182	255	225	149	164	200	131	282	176	118	142	153	179	204	257	244	167	228	163	166	243	134	206	147	186	265	273	225	153
C002	5.32774	143	33	61	43	45	50	35	47	70	65	36	72	61	28	41	51	56	29	71	72	104	77	62	71	40	59	62	40	57	33	39	54	67	90	62	67	75	47	50	73	52	31	22	36	73	38	72	65
C003	3.63759	84	38	31	40	49	51	40	47	60	55	28	85	42	30	37	46	47	10	50	48	67	68	52	44	31	39	42	21	52	17	31	32	47	68	47	37	30	33	48	48	22	43	28	24	39	33	34	25
C004	-0.309906	2	3	2	0	1	1	3	0	0	0	3	1	6	0	1	6	2	4	4	2	6	11	4	0	15	6	4	7	4	2	1	6	2	5	1	3	3	0	2	1	5	1	5	3	5	12	0	2
C005	2.11391	28	14	11	10	14	17	4	15	13	18	12	13	26	15	8	12	18	4	31	24	33	37	24	17	9	19	20	11	15	15	8	12	23	25	21	16	18	16	13	26	7	6	7	5	13	25	17	12
C006	0.741682	35	34	31	25	25	57	18	13	12	23	21	35	22	19	8	15	25	9	20	21	21	15	24	41	37	21	16	19	14	30	33	39	33	31	17	24	26	41	52	11	21	33	32	14	13	34	19	38
C007	2.14164	71	25	56	17	38	60	16	25	13	29	19	22	37	21	13	20	47	29	43	32	78	40	52	71	32	40	36	22	41	32	38	63	45	69	36	82	50	47	53	37	51	19	16	21	31	37	48	70
C008	-0.707943	0	2	3	0	0	1	0	0	0	0	0	0	3	0	0	3	1	3	0	1	6	1	0	2	0	1	0	2	3	1	0	0	0	0	0	2	1	3	0	2	0	0	0	0	2	1	0	0
C009	6.13929	209	53	97	66	82	96	15	64	48	78	58	54	88	58	39	44	55	41	82	69	115	98	104	127	58	98	54	82	82	36	76	91	78	115	84	98	90	60	98	75	87	56	47	40	71	72	77	104
C010	5.35844	85	28	33	29	16	25	27	43	9	20	13	9	45	30	12	17	31	12	30	24	41	33	39	48	18	39	18	42	24	22	23	16	24	7	12	35	29	13	28	22	11	21	16	13	11	17	16	31
C011	3.14093	45	10	14	16	10	23	10	17	16	12	13	14	13	17	4	13	28	12	18	15	14	18	33	25	40	24	19	11	20	18	29	26	9	15	12	15	16	17	34	13	12	18	23	13	17	18	22	35
C012	3.91871	95	41	35	38	26	47	38	61	23	37	31	27	52	31	25	27	70	18	42	38	42	38	56	54	47	54	44	37	51	53	58	35	29	36	20	54	38	54	64	30	27	38	36	25	30	27	34	51
C013	2.57656	21	0	2	4	7	2	10	13	13	1	8	32	11	0	13	10	6	3	11	10	9	16	12	6	15	16	13	3	9	5	0	1	4	11	2	4	8	5	1	13	6	0	11	0	18	4	6	1
C014	-0.000949292	16	17	7	11	12	19	19	14	13	9	20	18	11	8	7	9	27	13	6	14	12	8	18	11	39	21	23	8	13	21	24	14	9	24	7	10	5	22	25	4	9	24	34	6	18	17	17	13
C015	2.26982	38	16	29	7	11	11	16	30	7	7	12	11	32	19	20	6	35	14	11	15	15	20	27	21	13	40	14	6	28	25	13	4	19	7	9	17	6	22	15	9	23	18	11	10	12	8	6	7
C016	-0.399132	23	21	22	11	34	27	45	28	40	9	78	63	15	43	19	10	25	50	19	49	8	20	23	13	14	16	61	19	17	65	17	11	20	38	14	23	9	51	31	20	10	28	66	12	43	6	35	0
C017	-2.22946	102	136	152	192	132	186	172	163	131	143	201	176	206	182	200	183	160	167	131	177	126	135	97	205	184	173	126	169	164	182	168	146	199	145	130	163	201	166	183	189	192	178	191	184	154	145	135	117
C018	-0.668663	11	11	8	30	23	3	28	18	24	23	25	20	20	5	32	13	17	11	16	21	15	14	15	10	5	8	15	20	18	7	19	20	19	24	24	11	19	14	9	25	9	10	8	11	28	14	24	7
C019	0.0601475	24	21	24	16	30	19	26	29	26	29	29	21	22	36	26	28	26	28	25	24	32	21	16	35	26	34	37	23	4	12	15	14	26	33	21	24	30	23	30	25	13	18	24	26	31	31	29	17
C020	-0.23878	9	17	14	12	8	10	12	18	19	12	6	22	17	8	13	15	13	7	8	8	15	17	13	9	1	3	17	13	15	13	12	21	15	16	7	7	13	14	5	16	2	6	6	5	7	11	17	4
C021	-0.674913	24	34	15	28	25	15	33	32	45	37	33	34	27	10	31	20	35	26	37	20	24	61	37	31	34	12	51	22	34	16	27	31	33	38	51	36	36	28	23	30	30	32	21	19	50	19	59	30
C022	-0.7374	33	37	34	40	30	50	54	38	38	37	40	41	43	44	31	32	48	41	33	39	29	21	45	44	32	45	36	48	35	59	47	39	31	27	20	39	33	48	38	30	25	48	41	60	18	48	37	50
C023	0.970161	48	45	33	53	31	37	40	25	20	31	12	22	25	21	33	32	46	37	36	33	48	20	40	24	41	17	26	49	35	32	39	53	50	37	45	25	39	22	24	46	36	40	14	47	33	30	33	52
C024	-1.48478	7	9	38	19	12	19	4	17	19	21	15	12	17	16	14	24	5	15	21	27	16	20	14	21	12	26	13	39	20	14	8	12	19	19	17	16	21	18	25	17	21	15	13	16	12	13	10	24
C025	2.37723	24	18	18	14	12	20	12	17	5	12	15	13	13	2	10	17	15	7	12	12	19	5	7	19	15	15	13	9	11	10	14	5	7	11	5	15	17	15	7	18	7	5	10	14	8	7	2	10
C026	-0.751602	20	26	20	41	31	35	21	25	21	34	27	12	13	41	19	14	13	21	31	20	47	20	15	15	27	12	26	34	17	22	33	39	32	20	21	34	20	32	24	19	37	27	13	50	33	28	25	35
C027	-0.423664	87	112	91	69	92	110	141	66	159	120	109	123	99	123	110	67	85	74	121	82	87	128	90	120	138	92	122	77	74	64	90	80	94	95	133	104	119	81	105	110	87	100	79	91	140	90	110	61
C028	1.97151	70	26	48	23	57	50	16	50	39	41	42	32	69	45	30	22	39	33	24	40	54	51	79	71	47	67	25	24	54	43	38	59	24	45	46	52	56	48	60	53	41	30	31	22	37	43	50	74
C029	-1.3635	106	118	132	129	116	146	137	154	120	141	163	148	158	137	152	130	141	200	86	150	137	91	124	147	155	157	100	119	136	139	182	126	141	123	125	139	129	150	157	110	136	146	177	165	129	123	116	121
C030	-0.24066	20	27	25	25	25	27	5	20	12	14	22	4	23	20	19	23	18	14	20	39	16	42	26	37	10	22	13	19	24	14	23	24	20	22	18	45	36	31	34	16	36	24	16	15	16	15	22	27
C031	-0.539885	10	13	40	6	13	13	7	18	1	5	29	14	17	16	22	14	22	8	5	14	3	20	13	5	11	25	14	9	19	18	5	6	12	1	8	15	4	16	16	7	14	36	23	12	18	8	11	7
C032	-0.69472	34	41	48	46	39	31	45	42	25	36	35	44	45	29	47	43	34	40	32	30	27	37	40	35	28	48	40	60	46	39	39	59	39	49	42	29	34	39	34	46	46	44	32	47	34	42	52	51
C033	-1.5609	56	78	89	126	79	66	138	139	64	91	140	91	98	95	113	149	100	112	68	100	67	58	52	95	56	103	62	136	108	131	106	64	131	72	80	77	97	101	84	108	142	98	146	158	63	75	106	75
C034	-1.77074	21	43	43	61	91	43	48	63	48	48	47	31	74	37	46	63	56	34	25	60	19	60	77	36	34	73	37	49	63	37	69	58	50	39	44	43	57	36	32	43	59	34	28	29	58	34	44	49
C035	-0.407854	119	146	147	134	125	106	102	95	114	156	126	110	104	134	108	152	110	142	147	144	158	127	110	96	110	83	125	114	119	145	104	119	136	100	101	131	92	154	143	98	166	173	155	140	141	147	91	100
C036	-1.09345	65	60	69	91	85	45	124	108	102	98	113	74	82	88	114	118	83	87	92	110	81	97	52	89	73	80	93	103	77	90	80	67	114	93	117	82	115	103	87	92	93	93	88	110	104	76	126	34
C037	-0.442769	33	49	25	46	40	48	29	36	11	38	34	18	43	25	22	32	41	22	35	21	66	26	50	41	32	40	35	53	35	28	47	39	51	24	32	37	41	19	25	40	37	26	29	37	36	57	41	43
C038	-0.396493	45	22	64	39	63	44	27	45	35	47	65	37	82	24	61	26	74	42	19	68	41	63	63	59	28	82	29	49	77	48	38	47	36	43	53	48	52	45	50	51	35	40	40	39	72	55	54	47
C039	-1.16411	69	69	95	131	96	77	83	111	69	99	104	79	114	74	102	100	123	125	50	95	71	67	108	105	80	85	73	95	91	98	92	71	111	75	74	98	113	97	105	87	109	122	131	120	123	122	71	60
C040	1.41581	18	12	4	12	8	7	4	12	2	3	7	5	16	25	3	12	17	10	2	8	1	4	9	17	7	16	13	12	13	16	9	7	17	3	15	23	3	13	4	10	15	7	14	15	6	9	9	18
C041	-0.633301	4	1	7	1	5	1	9	9	0	4	6	5	8	6	4	7	7	19	2	3	5	4	6	7	7	5	8	7	6	17	3	5	6	5	7	4	5	5	3	0	13	10	7	19	8	4	7	7
C042	-1.4986	21	39	38	33	56	48	23	29	40	35	33	34	28	37	30	30	28	26	33	26	19	21	43	42	57	47	29	40	43	28	56	55	26	27	35	31	36	39	43	54	43	35	31	14	15	24	27	43
C043	-0.00404666	18	16	19	21	17	16	24	19	8	17	18	12	17	23	34	17	16	38	5	9	12	17	15	21	20	21	21	15	10	25	13	22	12	15	26	30	17	26	18	12	23	22	21	20	18	8	16	9
C044	0.969012	16	5	16	8	13	2	2	16	6	11	11	9	13	10	9	15	5	8	9	5	19	12	19	13	10	14	6	17	15	2	6	16	7	19	14	16	16	14	8	9	13	9	5	4	19	4	12	6
C045	-2.19017	45	69	97	85	91	108	75	61	79	88	85	99	108	84	111	60	89	85	71	75	66	64	65	90	91	75	58	80	70	81	90	72	71	85	65	76	81	65	111	107	91	91	100	93	79	74	72	73
C046	3.44441	23	6	9	7	9	6	4	11	4	5	8	6	8	8	11	8	12	14	7	10	4	12	12	16	4	6	5	6	16	4	9	5	5	10	7	8	10	5	11	11	11	5	5	13	3	8	4	12
C047	0.245253	49	39	26	76	43	72	57	51	39	50	34	48	37	54	48	39	40	43	31	37	47	26	43	34	48	27	44	59	41	57	49	66	49	49	46	33	55	48	40	44	38	59	25	54	25	44	49	59
C048	0.694041	33	21	42	21	42	23	28	37	21	24	26	25	37	34	12	44	28	29	23	27	15	41	51	13	23	33	19	28	33	23	24	32	32	27	23	31	25	32	33	15	36	18	24	28	22	18	24	40
C049	-1.06703	153	179	177	119	157	180	164	157	196	206	199	176	175	190	169	205	146	176	159	195	194	171	160	183	194	166	166	156	172	188	190	158	169	162	158	174	132	196	188	148	203	197	204	183	156	160	179	178
C050	-0.817322	1	0	0	0	0	3	1	1	1	1	3	2	9	2	2	4	5	5	1	5	2	1	0	3	1	6	3	8	3	14	0	0	3	3	6	5	1	3	3	1	4	0	5	3	0	4	4	1
C051	0.780407	73	50	66	70	69	65	82	64	101	43	62	82	51	55	62	42	56	67	69	52	36	53	71	56	79	53	70	56	63	60	64	78	50	80	38	42	53	48	82	59	44	44	49	52	50	43	80	61
C052	-1.51266	0	6	18	6	7	6	4	8	6	3	6	6	2	8	2	10	6	11	4	8	3	3	1	10	0	9	5	9	8	3	5	4	7	2	7	6	6	8	0	5	6	9	6	14	3	4	5	4
C053	-0.915024	1	7	11	3	9	15	18	0	0	1	27	20	8	1	18	4	1	33	11	1	2	1	4	3	1	1	26	1	11	16	2	3	4	5	4	7	15	7	4	13	7	1	8	5	4	2	5	0
C054	-1.77901	3	33	14	16	13	17	27	15	4	17	17	22	14	18	19	11	10	28	13	17	11	4	11	13	17	12	24	13	23	21	8	16	14	21	22	21	16	23	15	12	9	18	26	10	8	15	14	13
C055	2.07116	39	22	9	24	17	21	17	11	13	16	11	24	9	13	13	14	20	12	20	12	19	12	15	11	23	8	25	28	13	22	24	32	34	23	20	13	22	27	7	13	19	39	8	22	13	37	27	28
C056	2.28506	24	12	24	11	11	22	14	18	3	17	3	9	16	9	11	15	19	11	20	11	14	9	8	16	11	6	5	16	15	6	21	17	13	8	14	8	18	8	7	12	7	16	6	9	8	14	13	10
C057	-1.86743	21	36	55	54	31	23	34	16	34	24	28	35	29	25	51	34	64	55	23	24	37	41	35	25	21	41	26	50	52	44	29	37	42	44	44	45	45	35	25	41	31	37	32	34	19	33	43	28
C058	-1.17471	25	43	29	43	35	62	34	46	34	33	39	36	44	33	22	34	32	30	40	43	84	21	48	47	37	25	35	52	32	41	57	41	45	45	21	49	49	36	56	44	27	31	28	38	23	34	29	61
C059	-0.641756	22	32	15	28	35	56	69	55	54	17	44	68	24	17	35	16	30	65	21	32	13	23	33	30	55	18	73	15	26	50	35	15	29	26	11	18	18	33	39	21	21	32	37	20	25	13	34	15
C060	-1.14722	78	101	76	103	126	122	137	109	128	90	80	101	102	88	146	79	88	152	125	83	88	51	91	82	142	91	103	99	119	126	106	111	88	125	120	92	127	126	86	113	96	86	65	100	126	108	131	118
C061	-1.29825	27	33	38	68	51	57	52	51	30	58	33	21	34	74	42	47	62	61	39	31	49	37	36	28	32	49	35	66	43	55	54	48	46	23	49	33	24	32	28	38	61	46	39	80	35	42	51	39
C062	-0.12498	30	31	25	39	34	13	31	19	47	37	37	32	32	37	40	32	31	19	24	32	19	29	41	18	41	41	30	40	44	30	29	67	18	60	39	10	30	20	29	29	22	14	49	20	33	28	54	35
C063	1.07194	104	115	93	126	69	70	49	86	81	87	91	75	64	99	81	103	95	71	96	95	92	132	106	73	72	82	122	88	94	82	91	97	81	61	112	99	68	89	75	94	55	78	87	75	79	114	63	118
C064	1.64846	27	11	9	11	30	12	21	18	19	7	7	6	20	4	24	20	16	11	7	16	18	16	14	22	13	29	14	11	16	5	23	15	13	15	19	15	12	17	12	20	15	5	11	3	17	7	24	9
C065	-1.76432	0	7	8	8	12	7	4	2	4	6	5	4	11	1	2	4	18	11	5	4	0	8	5	8	4	7	4	5	7	4	10	25	4	9	8	2	7	12	9	5	9	2	8	2	4	9	12	12
C066	-0.148709	15	30	21	12	26	15	17	13	13	12	17	11	12	18	22	20	10	36	11	8	6	8	19	16	26	16	16	31	10	30	22	22	10	5	24	21	20	17	8	13	23	21	19	18	18	15	15	25
C067	-1.99055	9	22	42	28	43	34	15	46	25	33	23	17	30	37	17	25	32	42	17	29	31	34	55	36	25	45	14	20	45	12	40	43	20	34	26	30	33	36	19	44	36	27	18	21	29	32	21	44
C068	0.886192	30	31	32	11	13	22	44	14	20	21	27	41	16	20	34	10	20	46	9	23	13	11	17	11	28	13	32	21	20	39	17	30	29	34	28	9	11	14	20	20	23	18	38	22	24	15	28	13
C069	0.256939	48	44	36	69	42	36	50	48	32	62	30	33	38	32	53	43	60	53	52	47	30	48	38	22	44	40	48	33	62	42	40	62	43	60	74	43	52	44	31	60	40	33	49	60	41	53	39	93
C070	-1.82257	29	41	69	52	68	54	37	59	49	40	59	40	67	58	33	47	43	31	42	71	23	54	83	54	48	77	35	52	48	53	46	50	42	36	40	67	49	53	73	45	52	52	36	46	36	38	50	59
C071	-0.322988	32	28	19	39	45	42	42	58	62	19	29	50	44	26	35	27	30	32	37	36	24	26	36	37	63	41	51	29	43	40	43	39	25	44	25	33	56	30	40	37	31	36	26	25	29	29	42	38
C072	-1.14701	115	129	114	147	131	128	136	116	144	118	111	123	117	125	152	126	155	151	158	131	147	139	137	103	143	124	155	133	139	144	128	135	134	110	126	124	139	160	114	138	108	137	104	115	157	137	146	131
C073	0.227322	39	28	32	42	47	20	29	36	28	44	33	42	20	21	27	39	33	33	57	54	53	49	33	32	45	24	69	36	28	24	43	31	33	38	24	28	26	46	28	30	40	63	30	31	37	22	28	29
C074	2.89419	45	19	25	27	22	20	22	29	16	16	18	12	29	21	11	30	22	6	27	20	35	28	18	26	14	26	29	26	27	22	30	24	23	22	24	16	22	27	26	33	20	9	18	22	26	24	16	49
C075	-2.01738	50	89	86	67	80	71	64	78	93	112	58	93	76	105	64	81	50	63	64	75	61	80	70	53	64	80	70	100	80	81	66	66	73	71	77	77	56	79	95	72	86	61	93	99	63	73	61	62
C076	-0.782559	17	23	35	21	38	24	11	38	12	34	27	18	13	37	10	24	17	17	27	16	35	19	36	23	20	13	27	13	31	17	29	31	26	20	14	27	27	26	35	30	24	28	21	19	26	30	16	26
C077	-0.243015	16	34	20	11	21	18	20	18	10	18	21	24	11	20	23	12	21	30	17	18	6	15	20	6	10	11	36	14	17	20	11	12	23	11	23	16	20	25	14	6	14	23	32	18	12	19	19	13
C078	-0.932901	52	64	56	72	69	65	52	79	47	74	51	81	61	81	71	73	69	50	75	69	64	71	77	66	73	66	82	53	59	57	61	63	79	56	65	56	63	58	65	62	58	57	80	82	57	74	53	70
C079	-2.06418	157	210	227	205	185	206	223	212	212	210	240	217	238	214	237	198	195	262	146	199	226	175	159	220	204	213	155	204	202	256	211	212	216	186	212	216	187	205	238	181	266	229	274	275	231	257	209	192
C080	-0.676131	128	158	120	195	143	132	161	152	143	155	104	143	126	134	170	146	163	192	150	136	132	121	143	123	155	134	144	158	162	151	121	187	147	160	166	133	151	147	103	150	130	142	111	144	135	164	153	163
C081	-0.749839	607	799	671	608	643	634	554	607	702	654	666	604	577	657	612	721	635	611	759	653	617	779	651	623	637	659	628	657	611	610	643	563	585	608	716	685	587	568	571	642	676	662	730	644	671	699	619	690
D001	0.571064	149	138	108	90	113	112	183	87	190	127	118	154	101	186	149	156	104	84	209	126	156	138	98	117	125	111	189	118	81	92	105	124	132	167	141	119	142	107	104	145	89	124	97	115	167	165	144	107
D002	5.13891	308	110	186	131	144	183	83	150	149	150	121	186	162	122	99	131	136	81	182	145	225	185	178	206	127	162	130	149	165	109	126	173	171	234	156	173	156	159	173	163	134	109	100	86	148	132	147	179
D003	4.53617	172	77	91	70	56	82	71	97	55	58	69	66	92	68	55	74	116	60	74	69	84	83	108	97	101	103	78	82	95	90	83	67	61	71	41	97	68	75	100	65	65	76	79	50	54	66	62	97
D004	-0.36058	16	17	21	11	22	20	26	14	18	5	45	36	14	23	17	11	18	38	16	22	9	13	14	11	7	11	40	12	18	35	9	9	13	20	8	20	13	30	16	15	8	13	38	9	24	7	19	0
D005	-2.59584	243	328	317	362	300	337	415	359	369	364	424	370	384	347	410	361	345	314	335	362	281	361	275	396	341	337	314	352	328	338	357	310	379	321	361	349	401	324	356	409	377	368	371	388	375	303	371	264
D006	-0.0956151	164	161	130	201	146	203	178	155	123	170	136	131	143	163	141	138	168	153	154	138	220	110	166	141	155	136	151	209	148	178	183	203	200	163	147	140	175	151	140	159	164	195	116	227	117	174	162	202
D007	-1.0576	143	141	222	153	256	175	138	196	159	154	175	132	233	176	160	164	187	148	117	187	136	218	257	203	167	252	125	152	232	163	183	197	141	159	165	194	178	180	183	190	195	154	154	121	184	145	177	214
D008	-1.63538	416	474	485	476	467	454	461	485	428	538	528	468	486	502	493	517	468	586	400	503	507	411	452	483	480	459	456	439	452	522	492	460	501	419	450	474	430	522	544	410	585	535	577	558	487	514	451	427
D009	-0.284147	109	113	114	120	129	128	158	137	139	92	127	159	119	99	124	96	116	149	111	119	83	94	124	105	157	113	147	115	127	143	130	150	93	144	103	89	121	109	137	101	92	105	131	93	94	92	138	104
D010	-0.758628	299	345	301	397	345	298	340	319	334	312	267	293	296	295	370	312	358	411	347	322	308	305	320	263	328	308	363	345	364	352	326	356	318	312	364	324	347	366	268	340	282	307	287	325	333	360	342	387
D011	-0.856685	386	501	430	394	427	413	352	406	441	435	395	410	375	424	387	445	389	381	460	412	396	487	413	383	417	413	412	432	395	383	411	356	396	395	469	426	374	382	384	408	414	419	455	433	422	447	392	424
E001	0.472524	267	324	191	132	217	238	367	138	367	247	251	321	150	345	183	283	141	135	373	156	256	294	208	260	290	181	289	174	120	140	197	200	214	274	288	245	269	185	219	257	187	272	190	230	295	292	211	181
E002	1.21966	60	17	28	31	28	19	52	55	96	52	33	68	54	34	31	52	41	15	92	60	84	58	58	22	12	25	68	28	66	24	20	22	61	67	48	44	45	18	29	55	15	16	21	47	44	44	38	13
E003	0.24812	35	19	39	18	17	59	40	6	29	35	13	27	17	14	13	27	43	25	38	13	56	17	23	44	37	23	37	23	17	36	14	46	38	50	38	42	34	45	29	40	40	48	6	60	27	38	43	56
E004	4.26903	71	8	40	5	14	4	13	22	9	0	30	26	55	14	21	11	28	6	10	13	18	28	39	12	15	60	25	5	23	16	6	7	16	11	8	15	6	12	9	7	8	20	21	6	29	6	10	1
E005	-0.733758	0	9	13	0	0	5	1	2	1	0	4	3	17	0	5	7	9	0	2	2	13	0	1	3	22	9	5	1	13	12	0	1	0	2	5	5	0	0	0	2	10	7	13	0	1	8	0	0
E006	-0.145509	43	36	44	30	49	47	68	65	67	14	75	74	46	49	32	25	51	43	28	57	19	40	54	27	47	36	71	39	39	81	53	28	27	44	15	35	19	52	56	25	13	62	63	16	45	12	50	20
E007	4.5699	313	53	133	67	159	123	21	97	76	110	97	38	162	62	96	45	132	60	102	127	184	214	184	173	83	195	90	81	158	72	127	172	96	133	124	162	171	73	120	118	149	53	40	48	131	101	139	178
E008	-0.58328	0	6	0	0	2	0	0	3	0	0	6	1	5	0	0	3	0	0	10	3	8	17	2	0	8	1	3	9	1	0	0	0	0	0	0	2	1	0	0	3	12	0	9	0	3	18	0	0
E009	0.956426	90	79	59	69	68	124	28	48	54	51	60	99	53	57	29	42	75	21	47	52	46	46	91	106	106	83	53	40	57	68	93	91	52	56	39	58	59	93	122	51	57	81	84	36	39	76	58	106
E010	2.69417	91	39	64	46	38	62	44	66	28	44	17	28	67	44	35	23	77	19	64	44	84	39	50	76	43	44	39	61	44	51	65	49	55	27	32	61	41	45	61	32	31	22	14	31	28	25	48	66
E011	-1.6822	95	114	164	289	156	139	163	226	107	141	225	144	193	168	240	228	143	284	91	238	129	108	99	167	153	173	125	240	191	237	186	114	284	121	135	130	172	236	184	156	204	153	291	223	119	154	143	123
E012	-0.510399	41	52	40	78	62	31	50	83	43	53	58	71	76	19	87	42	71	38	28	95	36	38	71	36	39	44	50	62	67	23	79	67	64	52	46	27	77	43	43	69	43	32	39	24	72	31	55	39
E013	0.988685	72	31	29	66	53	50	50	53	65	82	78	41	65	34	39	43	60	68	55	36	55	70	71	56	64	25	72	36	59	50	56	46	62	36	51	90	47	74	47	32	57	85	60	54	97	61	42	37
E014	-0.50147	19	20	22	37	20	10	39	35	6	15	14	7	26	46	19	24	37	35	10	33	18	13	18	13	19	34	27	32	33	38	21	18	11	15	19	34	6	33	18	13	18	34	27	60	9	21	19	25
E015	-0.562487	0	0	0	0	1	0	0	0	0	1	3	1	5	2	0	1	0	4	1	3	2	2	2	2	1	0	3	14	0	12	0	0	0	0	7	0	1	2	2	0	1	0	0	0	0	1	2	0
E016	-1.22524	8	12	16	18	27	42	28	20	13	17	22	15	26	7	41	8	22	24	11	19	22	19	5	23	13	21	14	29	4	36	15	8	14	25	26	12	13	24	14	34	12	10	12	32	23	14	30	18
E017	-0.882278	13	32	30	30	40	30	29	10	25	17	15	13	28	12	21	19	22	34	18	13	7	8	21	21	24	27	16	34	22	12	43	48	29	24	28	19	40	36	13	35	27	12	24	10	16	16	34	28
E018	0.0992628	11	17	17	5	7	0	6	12	2	9	8	5	4	15	19	11	5	24	1	5	1	7	6	9	23	2	5	9	12	14	4	20	15	2	9	25	8	21	5	6	26	27	9	9	13	6	4	19
E019	0.640576	82	67	63	32	65	46	85	89	124	73	69	45	62	69	79	100	67	41	112	72	98	129	107	80	49	108	97	39	50	37	45	38	64	104	118	66	68	49	63	35	30	36	50	47	140	85	93	36
E020	1.04275	37	12	27	11	22	10	16	49	19	27	20	26	30	40	10	21	13	28	13	19	31	27	59	36	18	19	17	19	57	4	19	46	23	44	34	20	36	22	33	23	27	18	17	16	24	13	28	39
E021	-2.59068	129	198	240	215	211	303	226	197	224	232	266	249	279	248	295	204	216	289	178	231	203	166	170	292	284	202	168	190	189	245	287	181	192	230	184	217	215	220	270	275	229	261	279	253	196	223	172	206
E022	-0.787838	3	46	9	4	9	5	5	5	6	4	11	9	3	2	2	19	29	2	4	3	3	1	10	4	8	7	21	26	6	20	12	32	17	14	9	7	11	8	16	7	6	9	9	0	10	23	36	4
E023	0.0981289	14	15	19	10	29	11	17	15	7	12	20	19	15	10	16	17	24	14	4	10	6	20	16	13	17	7	18	8	14	13	13	6	17	8	9	8	14	19	19	11	12	15	20	12	18	8	5	9
E024	1.36848	81	80	40	91	46	56	58	37	24	47	23	79	36	42	68	59	63	53	37	24	44	39	53	44	35	43	48	114	57	51	69	97	72	68	65	44	71	59	24	56	48	78	25	67	25	64	66	49
E025	-0.827755	12	13	15	22	22	8	42	50	16	21	15	25	12	14	17	17	21	25	13	21	14	21	24	22	22	20	47	16	47	9	17	27	16	21	15	26	15	20	20	26	49	13	19	23	13	11	22	32
E026	2.78346	39	17	18	22	25	14	28	31	13	18	25	22	40	17	11	33	22	18	23	21	17	26	28	21	14	31	23	20	15	25	21	16	27	21	19	22	23	21	25	18	28	8	17	25	11	8	10	22
E027	-1.18912	83	109	101	110	121	93	71	67	111	130	116	88	94	131	85	121	81	69	120	127	123	121	97	77	113	90	131	112	111	94	86	104	100	87	82	124	81	152	99	88	134	154	110	108	98	101	84	134
E028	-1.39848	16	18	29	60	30	31	20	31	26	32	12	13	36	13	28	27	36	56	19	32	27	22	34	25	25	30	11	40	56	40	26	34	64	32	51	26	22	50	25	44	48	34	22	46	36	30	29	20
E029	0.124018	51	34	63	49	49	43	47	32	58	50	59	60	45	55	59	32	37	69	49	42	15	39	41	31	54	49	54	33	63	35	46	71	30	75	47	42	50	54	59	91	40	35	44	51	45	52	54	59
E030	-1.50031	9	35	31	32	23	17	23	20	12	27	4	14	15	17	27	25	21	28	19	30	30	32	24	16	20	27	18	15	29	20	19	28	16	33	30	28	24	21	16	21	25	17	32	21	28	34	19	60
E031	0.267604	19	15	22	16	21	14	15	16	14	15	12	11	7	24	15	30	20	11	20	32	21	16	6	14	19	21	17	18	12	14	24	8	16	19	18	23	19	23	36	17	24	22	15	20	14	11	15	24
E032	-1.01403	1	6	15	6	3	13	3	12	0	7	5	0	3	8	0	8	2	10	5	6	4	3	2	10	2	11	1	4	8	1	2	3	0	0	8	6	5	5	2	18	2	20	6	2	3	3	0	3
E033	-1.84048	28	29	74	51	36	32	44	46	37	39	66	50	59	36	39	30	66	59	32	55	49	67	50	43	30	63	28	68	68	46	49	50	41	46	44	63	56	51	50	52	39	47	56	55	41	47	59	68
E034	-0.0544388	31	22	24	41	23	56	27	35	15	30	22	19	51	14	15	25	22	21	34	31	74	24	21	44	23	24	26	40	27	32	41	31	31	25	32	43	42	44	33	26	21	14	24	38	29	46	12	56
E035	-1.35778	0	27	8	6	10	19	39	8	4	9	29	30	7	12	30	6	11	65	13	10	0	0	6	7	11	3	43	4	13	26	8	6	24	21	10	11	11	11	10	14	20	8	23	16	14	13	22	1
E036	-0.996836	111	147	87	155	169	172	161	159	202	119	122	153	136	109	179	118	125	166	149	123	109	77	151	138	203	124	144	129	148	174	141	129	118	153	119	105	157	139	142	127	125	138	77	115	137	119	172	137
E037	-1.75513	8	23	32	33	31	38	10	33	16	41	17	10	8	42	14	19	13	30	11	18	22	15	19	20	25	16	15	34	23	18	26	23	30	15	18	30	21	22	17	19	34	23	17	38	24	15	19	17
E038	-2.06989	1	15	18	6	12	7	13	17	8	12	16	23	9	6	20	12	17	17	17	17	11	7	5	19	18	6	17	6	16	19	6	16	7	16	15	14	17	12	13	6	11	7	27	14	7	12	10	16
E039	-0.0594447	84	81	87	96	94	63	68	77	91	89	85	75	78	108	65	90	102	56	103	94	69	113	123	68	80	103	116	78	87	81	101	91	109	54	87	101	71	113	101	100	73	91	75	78	70	102	63	92
E040	-0.0433695	70	63	72	55	80	36	110	67	67	98	81	76	46	80	72	116	72	48	84	72	72	39	42	47	63	65	66	83	48	74	67	56	62	76	63	51	68	74	56	69	87	83	58	92	56	49	88	39
E041	-0.285482	47	55	62	55	82	65	27	55	35	49	38	38	34	73	25	53	73	41	46	44	63	63	50	61	37	79	59	60	48	56	76	74	40	35	51	51	37	32	47	57	55	34	42	42	54	68	70	58
E042	-1.77143	130	220	236	205	181	159	172	200	141	194	135	188	185	191	182	185	156	230	155	210	149	140	168	148	135	183	119	219	165	239	133	186	186	184	186	167	192	154	250	200	200	197	235	227	183	206	176	149
E043	2.54812	40	25	28	16	10	14	25	17	18	20	34	25	14	27	25	19	17	25	13	15	14	19	22	9	12	26	22	24	20	36	12	24	12	12	24	9	10	14	10	7	10	18	38	20	21	10	24	14
E044	9.62906e-05	108	118	88	149	68	114	102	134	75	134	92	105	95	139	124	112	134	101	99	99	97	119	107	93	102	96	112	112	122	87	107	144	102	117	139	93	117	101	85	115	85	102	121	116	87	113	113	138
E045	-1.33592	409	514	435	403	442	450	419	432	521	455	469	438	424	423	459	480	455	465	519	445	469	509	434	440	454	436	442	444	447	454	440	414	418	423	477	469	410	390	380	415	500	456	491	444	497	482	485	480
F001	3.09171	2165	1586	1446	1284	1507	1508	1689	1163	1723	1447	1653	1767	1441	1736	1554	1576	1096	1240	1683	1439	1595	1701	1416	1832	1682	1391	1630	1380	1191	1216	1512	1460	1508	1606	1591	1467	1705	1379	1397	1651	1431	1630	1390	1375	1845	1650	1322	1326
F002	3.08777	439	273	284	327	265	360	258	306	353	249	250	373	291	309	234	270	320	169	330	285	316	294	413	314	308	290	318	243	337	297	305	270	291	300	230	266	233	302	338	277	222	329	292	302	212	310	256	312
F003	0.890763	145	82	72	126	129	105	135	127	177	116	139	182	180	83	167	117	125	76	164	140	185	163	129	105	83	130	150	113	123	101	82	85	141	157	139	101	128	113	86	145	82	55	96	117	178	139	148	56
F004	0.986129	354	189	348	293	215	418	275	223	183	251	128	214	318	215	193	189	406	255	316	217	507	212	271	361	315	294	228	307	324	296	258	412	388	345	325	353	294	319	284	283	317	255	128	326	272	263	316	483
F005	4.17673	803	251	471	344	455	371	253	385	302	362	404	331	655	230	369	289	542	258	348	497	573	533	553	476	338	591	370	334	510	274	329	466	402	440	390	415	471	299	416	394	359	237	234	238	496	301	382	522
F006	-0.781385	14	39	43	16	14	9	17	10	2	15	36	11	66	5	20	46	35	31	44	30	51	45	15	20	59	46	29	48	43	56	3	11	12	13	39	45	23	37	16	25	45	16	47	13	17	61	13	13
F007	-0.213648	213	264	239	213	222	333	172	174	218	179	204	247	219	163	117	157	244	133	191	181	184	138	241	253	305	255	181	208	222	220	306	296	189	214	186	229	196	289	282	243	205	264	257	118	136	232	207	292
F008	0.209716	384	297	414	320	360	362	374	399	431	260	413	447	421	361	314	238	452	313	341	359	284	306	401	297	376	377	423	313	395	471	406	350	268	339	195	414	289	435	479	345	214	346	363	276	308	232	357	346
F009	-1.30559	180	295	228	179	262	225	268	306	371	294	288	255	193	301	241	330	255	248	340	192	281	370	323	248	249	240	382	202	221	169	233	259	280	368	359	275	249	219	250	244	201	191	217	224	336	288	324	210
F010	-0.772834	118	125	179	163	146	200	123	153	106	155	111	81	117	158	97	137	98	124	153	160	216	144	82	148	130	123	115	198	112	122	127	144	159	129	156	200	130	168	163	148	185	116	137	192	139	175	103	161
F011	0.573538	913	875	821	717	854	921	834	793	981	884	1004	909	1052	922	1022	869	769	900	789	853	871	911	1002	1117	916	934	777	684	815	811	933	752	843	859	925	919	881	828	901	821	939	837	972	805	992	814	808	769
F012	-1.27695	185	198	317	274	193	235	225	223	158	228	239	202	238	191	203	234	265	241	202	266	210	247	202	197	192	276	212	253	274	250	191	226	241	221	207	270	229	275	269	232	211	240	190	251	184	185	211	283
F013	-1.10804	731	889	928	915	864	671	900	925	735	953	844	819	715	928	872	975	850	933	821	897	751	684	623	685	677	834	723	956	801	1010	787	792	827	836	772	690	856	832	870	877	970	880	907	957	727	783	930	723
F014	-1.18174	622	624	605	938	680	645	724	865	702	828	925	668	834	705	825	819	740	921	615	795	653	687	734	699	696	685	729	760	719	834	813	582	996	597	708	734	818	821	788	686	806	748	892	839	756	785	748	520
F015	-0.963949	70	68	97	97	80	61	103	110	36	68	71	53	98	135	100	106	106	157	41	79	74	70	74	93	123	127	104	122	100	159	88	110	83	63	103	121	55	120	78	71	123	122	104	147	64	80	93	112
F016	-1.75053	61	120	137	112	155	146	146	91	101	95	84	87	145	97	132	90	101	164	64	108	70	79	83	142	109	97	91	147	98	116	140	160	98	93	141	146	161	162	97	141	138	97	102	122	112	98	155	121
F017	1.03263	144	90	134	79	137	71	102	151	86	88	107	114	140	120	65	149	125	114	95	101	117	163	194	110	99	148	99	114	174	72	109	146	116	133	127	104	134	112	130	93	134	65	99	107	119	88	134	142
F018	-3.48552	545	751	716	714	715	849	887	731	771	804	808	746	723	821	825	781	674	774	759	809	699	692	699	737	822	679	724	765	740	755	852	749	721	826	681	775	697	781	813	726	795	869	915	831	665	740	683	746
F019	0.0264435	225	268	245	311	219	212	220	192	145	197	148	284	158	186	218	238	306	222	185	137	195	186	207	171	196	182	244	307	243	249	250	309	280	214	215	179	292	243	174	224	167	281	153	220	150	231	270	205
F020	-0.723185	336	366	360	363	421	341	351	380	354	417	336	377	344	369	327	398	342	323	424	382	383	397	357	295	385	345	507	389	389	324	340	381	341	398	326	368	288	436	401	396	431	393	401	409	321	325	290	460
F021	-2.19521	14	97	90	47	65	88	89	69	33	40	82	81	57	47	78	64	61	139	53	66	48	32	37	71	64	66	109	46	79	100	33	55	61	68	67	73	73	69	53	72	67	82	98	62	48	49	59	45
F022	-2.70852	272	431	350	488	511	535	543	494	508	376	463	474	466	376	550	344	433	558	472	419	448	286	428	419	568	401	468	466	430	528	556	439	422	470	425	430	448	504	476	479	394	459	321	383	459	430	486	486
F023	0.160621	430	467	437	494	392	395	365	408	383	505	408	372	332	514	374	472	493	431	386	399	398	491	381	359	367	436	458	526	436	475	394	507	368	345	474	367	399	344	348	407	364	370	490	470	393	479	535	408
F024	-1.65195	162	224	248	290	235	191	256	249	224	257	189	189	239	208	234	221	270	317	201	269	220	239	238	190	218	256	188	248	349	236	217	327	245	300	271	206	247	234	189	304	268	196	272	264	278	270	296	350
F025	-2.28235	358	436	412	513	533	462	467	532	537	425	425	462	462	461	472	414	519	472	458	489	378	462	551	452	491	505	466	434	490	520	504	454	437	390	382	470	503	499	529	452	440	473	389	425	428	442	470	484
F026	-1.70242	196	288	288	264	273	272	182	274	232	317	231	253	202	296	187	271	267	223	289	279	249	281	290	252	240	249	307	243	256	243	238	250	308	192	253	281	257	275	276	266	240	260	269	287	261	307	223	266
F027	-1.41851	2020	2506	2190	2218	2197	2113	2141	2366	2247	2289	2109	2101	1993	2162	2309	2305	2205	2363	2335	2251	2143	2286	2155	2056	2091	2142	2067	2293	2228	2195	2093	2107	2074	2183	2412	2201	2043	2004	1996	2097	2351	2288	2364	2339	2203	2342	2280	2258
G001	2.77489	358	209	230	161	211	180	286	141	279	219	205	272	174	253	236	245	117	149	286	229	260	230	165	260	228	155	244	190	151	147	196	183	208	232	239	171	262	198	168	278	181	284	160	218	284	247	205	155
G002	2.89408	96	13	21	39	46	20	48	49	67	45	38	75	93	15	60	45	50	18	60	62	79	85	53	45	25	61	56	20	46	20	21	37	53	66	49	34	48	33	22	58	20	17	16	15	95	35	75	15
G003	2.01698	34	34	21	21	20	38	16	7	19	18	13	27	14	12	12	9	16	6	10	15	9	6	19	22	35	26	8	17	13	17	20	14	16	16	11	16	7	25	26	15	16	30	20	9	9	20	8	18
G004	0.131409	14	7	18	9	10	7	11	10	19	7	10	34	14	5	7	15	17	9	12	19	16	14	19	13	26	25	13	6	17	19	17	7	9	10	5	6	12	17	21	16	4	9	20	25	22	7	12	8
G005	-0.87695	0	7	2	4	0	0	4	0	0	4	0	3	12	0	5	4	5	9	3	2	12	5	7	4	22	7	2	5	3	12	0	1	3	1	3	7	5	6	0	0	12	1	12	1	0	9	2	1
G006	0.538801	48	18	41	14	25	28	35	40	51	17	48	63	51	49	27	9	47	36	19	60	22	26	38	25	30	61	46	21	39	71	33	18	26	39	17	30	14	61	57	25	15	22	43	33	40	6	35	16
G007	4.8434	156	70	42	69	68	91	37	59	31	62	48	55	60	71	31	48	60	18	81	52	75	85	106	108	73	60	58	67	63	71	61	69	70	68	73	57	46	62	88	66	57	68	65	33	36	80	62	91
G008	2.53327	175	59	100	68	91	127	51	91	29	63	53	43	150	49	48	42	145	55	79	95	196	85	127	135	70	135	75	83	115	56	92	143	102	122	86	124	109	72	95	82	93	51	36	67	104	71	97	200
G009	-0.506057	0	2	0	0	0	0	0	0	0	0	0	0	7	1	1	4	2	0	7	0	7	7	0	0	6	3	0	0	0	7	0	1	0	1	0	0	0	0	0	0	0	1	8	3	0	7	0	0
G010	-0.0179033	37	38	42	36	35	41	34	29	24	27	32	26	28	22	7	22	68	25	27	31	26	29	41	34	60	32	38	32	40	31	63	74	21	51	26	45	31	47	71	46	29	36	48	4	29	39	44	61
G011	-0.931749	59	98	47	64	85	59	104	108	207	154	157	83	64	138	65	141	83	84	144	55	116	159	130	85	110	57	174	74	73	60	72	83	144	138	143	103	116	74	98	80	83	76	89	98	114	130	125	56
G012	-0.709937	37	55	63	42	44	73	31	63	32	53	48	25	54	36	26	54	30	39	52	44	77	53	39	54	34	38	35	65	36	30	42	34	58	36	67	70	51	33	62	62	69	39	40	46	43	61	36	54
G013	0.0710569	180	188	190	168	193	226	153	159	163	175	197	217	238	208	211	136	180	194	122	178	177	155	162	276	224	183	145	125	134	171	166	160	165	174	167	181	227	162	208	218	187	173	184	162	243	184	129	122
G014	-1.03039	38	48	91	66	48	62	37	50	35	51	87	40	73	40	54	53	36	48	42	93	30	78	54	52	29	73	51	68	80	51	35	45	53	56	60	71	78	52	81	44	46	48	44	56	49	38	37	69
G015	-1.52399	139	162	203	328	194	173	245	265	147	220	273	190	259	224	289	253	256	314	147	231	148	155	153	183	149	253	156	291	232	320	252	148	278	159	153	189	212	286	229	196	268	255	280	277	208	227	243	138
G016	0.788709	22	10	49	10	16	39	5	6	1	12	4	25	21	12	4	5	21	18	10	16	13	11	28	25	10	15	16	5	6	8	12	23	12	32	36	30	14	29	14	7	5	9	8	13	13	20	21	26
G017	-0.0240339	5	11	4	2	6	14	4	9	4	0	8	3	1	2	8	5	7	15	2	6	5	3	1	1	13	8	7	4	2	7	0	1	10	7	4	4	6	7	0	0	14	9	14	7	5	2	4	3
G018	-0.099188	48	35	43	64	57	63	55	51	55	54	42	56	38	46	68	42	48	51	52	20	50	36	67	48	54	46	56	43	52	51	50	46	51	54	34	39	33	55	57	43	51	57	33	40	18	54	35	38
G019	0.284091	8	13	14	7	8	3	3	2	0	3	7	1	5	1	6	13	5	5	5	7	6	2	3	8	1	9	10	2	17	10	1	1	4	4	15	14	7	20	6	4	5	8	5	3	6	10	6	4
G020	-1.80628	10	49	26	34	62	21	47	32	36	40	36	21	48	29	56	46	29	40	13	40	17	22	24	40	22	35	19	53	40	36	50	67	22	16	35	36	76	24	21	55	45	25	26	28	47	26	42	31
G021	-0.561033	9	16	7	26	26	6	12	13	12	14	17	27	11	6	20	14	16	15	11	5	9	5	17	0	11	13	15	33	10	10	14	12	24	8	18	19	19	20	8	4	9	8	12	9	16	15	16	6
G022	-1.52347	11	27	37	29	69	13	15	44	18	26	18	29	17	33	39	34	36	43	28	30	29	36	29	10	31	37	36	33	29	10	50	26	20	61	27	27	15	26	40	68	12	25	48	44	26	10	30	34
G023	1.07847	66	48	54	80	32	61	47	38	22	48	13	58	33	40	35	31	77	46	57	26	55	28	33	45	30	17	37	60	55	46	66	77	73	34	51	39	71	43	24	47	43	58	11	39	28	49	55	63
G024	0.643609	30	12	27	36	25	32	29	32	29	38	13	15	22	40	32	20	18	20	20	16	33	21	10	32	17	18	33	29	24	22	28	30	25	31	20	28	24	30	30	26	31	11	16	48	23	26	22	38
G025	1.56051	143	108	92	62	102	101	98	109	151	126	160	101	154	132	140	123	102	126	103	113	105	134	152	146	110	114	100	83	107	111	145	104	119	115	133	145	116	125	117	78	140	111	137	111	132	105	131	117
G026	-0.61289	56	69	93	70	59	55	70	63	48	56	48	80	53	61	58	78	92	68	49	57	57	70	59	45	79	74	80	74	78	70	55	72	63	63	51	60	54	69	66	66	59	69	43	78	40	40	76	66
G027	0.379424	166	191	184	148	150	144	125	115	168	174	138	174	125	138	113	201	122	122	204	173	175	170	146	120	156	139	189	180	168	177	127	164	152	152	141	146	112	160	155	158	188	191	171	145	113	124	124	174
G028	1.23453	18	3	1	7	17	3	4	12	2	3	9	6	13	2	7	18	26	8	6	5	18	7	19	12	12	31	13	4	4	1	19	6	9	13	23	13	12	15	9	7	2	6	8	2	15	9	9	14
G029	-1.08164	1	2	5	0	1	6	1	0	4	3	1	3	5	7	2	5	3	9	3	5	6	9	4	9	2	4	10	2	7	7	3	13	2	7	5	3	5	3	7	5	5	5	5	8	7	4	6	8
G030	-1.87106	25	52	39	49	52	79	40	57	58	40	49	51	50	34	25	47	50	34	43	57	49	26	41	60	66	72	46	48	40	49	65	54	40	47	59	45	48	66	54	65	45	48	42	37	22	54	49	71
G031	-0.532223	30	35	43	35	28	27	50	37	12	29	40	21	38	76	46	38	37	81	13	12	26	26	21	37	39	43	38	69	42	84	41	53	25	15	42	41	13	35	23	13	50	41	46	70	12	39	51	50
G032	0.665456	38	27	39	17	23	16	20	40	20	25	12	18	24	29	9	27	20	32	24	19	39	55	43	32	23	43	17	34	71	10	29	53	22	31	23	29	34	30	23	33	39	18	23	21	30	25	62	45
G033	-1.2866	0	41	22	5	18	35	41	15	8	14	33	28	10	8	27	7	19	61	13	14	9	4	3	6	17	12	37	3	11	30	5	3	23	30	28	9	17	19	2	18	23	25	39	18	10	12	12	4
G034	-0.166206	68	63	63	52	95	89	79	79	92	52	77	93	68	45	91	61	70	87	85	52	49	52	78	52	86	62	112	54	67	84	87	68	65	73	33	77	84	68	81	89	57	69	53	68	69	50	65	57
G035	-0.431236	72	70	69	138	89	52	93	90	91	107	67	61	79	84	75	85	116	69	65	97	57	84	92	50	86	87	60	102	102	72	67	134	73	103	110	61	75	39	50	80	71	38	85	95	92	91	112	121
G036	0.0252845	24	22	42	17	31	20	24	39	19	24	26	32	33	32	11	31	22	27	17	37	9	23	46	18	10	24	16	33	42	16	10	26	26	23	25	29	28	19	33	5	38	19	12	38	7	15	19	26
G037	-1.5839	5	16	19	19	21	19	15	34	8	8	16	23	15	14	13	15	15	19	18	20	14	5	17	21	18	19	28	8	30	17	11	13	16	14	14	23	25	26	17	21	17	18	19	13	15	11	14	18
G038	-1.69554	45	62	45	83	74	67	100	76	74	62	70	53	73	65	110	49	68	91	87	64	88	49	63	65	92	60	54	77	58	87	95	78	67	65	68	57	73	81	68	74	60	81	41	47	98	67	83	74
G039	-1.02063	85	139	121	132	97	134	59	80	93	130	112	106	66	127	79	122	100	83	133	113	113	141	126	91	96	76	137	107	81	101	99	98	113	72	119	116	94	121	103	125	78	103	141	126	124	138	96	77
G040	-0.310674	55	68	49	43	50	62	109	36	87	59	59	64	42	70	66	53	42	41	103	79	43	71	39	43	62	52	78	65	47	54	67	57	47	93	66	63	49	50	50	57	48	94	53	70	57	66	51	57
G041	-1.10081	34	46	58	43	61	65	43	68	41	50	52	28	46	58	29	46	55	31	49	49	52	54	78	49	50	28	32	41	41	54	62	50	44	47	21	57	58	60	86	67	49	56	57	19	36	45	43	69
G042	-3.13577	137	221	219	232	212	241	286	273	259	240	246	250	230	249	257	224	209	276	181	257	246	183	169	218	251	233	175	248	272	251	256	217	239	208	195	244	195	223	255	185	253	202	326	272	209	226	234	218
G043	-0.577296	15	9	12	13	22	20	21	40	24	15	17	37	14	22	11	5	21	16	14	34	4	23	22	23	25	12	31	15	20	20	24	13	13	10	9	15	18	24	33	6	12	19	18	19	17	12	22	11
G044	-0.9683	134	159	109	177	190	154	183	156	175	146	128	163	150	148	197	150	160	188	177	148	132	139	183	146	169	199	170	142	168	179	141	183	162	149	160	136	179	150	136	155	167	156	123	175	156	185	167	172
G045	-0.0922963	400	499	435	412	368	365	361	414	417	418	404	351	356	398	418	456	413	405	455	394	373	470	405	383	372	380	378	416	398	374	382	372	364	385	467	422	359	366	337	384	435	442	451	421	412	440	364	435
H001	1.13869	239	169	140	99	135	117	326	130	348	213	150	251	144	233	175	226	129	101	332	194	264	253	133	142	169	112	261	145	136	96	138	131	207	248	211	144	216	129	142	211	127	168	113	167	255	212	226	112
H002	1.68337	39	11	12	11	7	12	24	31	39	11	14	54	40	3	25	19	22	14	23	25	17	27	27	11	28	29	38	16	27	9	4	10	19	22	15	10	15	17	6	24	8	12	37	14	40	22	14	8
H003	-0.790315	19	42	31	14	30	38	61	51	44	26	65	68	20	32	28	21	44	69	17	49	11	29	28	14	56	22	67	20	20	79	39	12	35	36	17	18	14	61	43	25	46	51	80	25	41	9	45	10
H004	3.92209	166	64	83	37	65	60	30	49	63	70	64	52	78	43	53	65	80	38	95	103	129	108	97	99	60	76	75	63	70	57	74	72	100	99	81	107	87	56	90	85	104	61	45	39	72	91	94	104
H005	4.70181	143	59	47	77	84	93	48	68	42	77	46	80	72	57	41	55	65	19	66	56	104	84	82	79	80	69	55	40	52	37	73	62	71	83	85	67	55	71	81	51	38	70	44	39	56	85	50	76
H006	1.51032	59	39	54	11	16	45	39	74	13	21	24	25	63	38	29	26	46	24	27	35	35	31	74	29	40	60	30	28	34	48	34	24	30	9	30	26	15	39	21	31	31	60	29	18	49	23	28	24
H007	-0.716158	22	22	13	26	33	34	34	28	26	16	44	58	26	26	8	23	55	29	26	35	12	28	38	24	58	37	48	18	31	60	64	36	15	44	13	16	21	67	72	15	13	45	50	17	29	30	38	31
H008	4.44058	169	29	59	38	53	65	25	71	32	52	27	25	74	52	14	27	60	44	53	42	104	65	114	112	67	93	37	38	92	27	62	105	41	88	70	90	71	55	82	57	59	26	46	29	47	57	76	119
H009	4.02298	127	47	35	60	34	94	41	66	24	35	36	34	73	45	17	32	38	7	66	46	88	42	50	92	45	50	31	80	44	48	58	53	74	44	34	62	72	46	85	44	39	33	41	37	26	53	36	80
H010	2.12145	39	11	14	9	12	36	12	20	4	8	8	13	21	16	4	10	29	4	14	19	19	30	27	24	31	6	15	31	10	22	34	29	13	23	14	33	25	17	21	13	9	15	10	3	7	28	27	35
H011	-0.761553	103	85	134	126	140	76	161	144	109	141	155	122	124	117	195	159	104	125	115	162	115	119	55	112	91	142	135	162	97	106	121	83	160	136	117	104	171	158	110	138	140	140	132	145	135	87	144	64
H012	-0.0364129	29	29	13	41	40	26	47	27	62	35	32	43	40	10	49	41	34	39	36	38	33	33	29	24	27	29	36	24	42	12	40	30	30	37	20	17	44	32	23	37	23	15	16	13	36	25	45	19
H013	-0.273821	163	178	156	152	177	194	182	130	207	193	181	244	183	195	207	128	153	167	190	155	134	152	148	195	237	184	181	155	130	122	188	161	182	165	192	218	193	155	182	187	167	202	165	170	234	164	152	131
H014	1.03076	70	43	39	71	52	36	64	35	51	49	26	80	38	32	56	42	55	54	57	51	66	51	36	48	32	31	75	58	41	39	56	55	76	54	44	42	61	34	31	51	66	78	22	55	28	75	51	46
H015	0.696469	99	64	84	73	84	58	59	55	119	104	93	99	48	70	79	103	84	53	116	107	97	144	69	65	92	53	134	79	59	51	96	69	88	94	82	73	86	106	58	51	101	135	59	72	98	67	92	81
H016	0.509259	35	31	16	35	20	41	29	32	8	17	24	18	32	34	11	25	45	20	10	19	25	9	31	50	32	23	26	44	31	36	36	35	25	25	26	28	18	27	24	17	26	31	34	37	12	40	23	39
H017	-0.017135	54	62	53	66	81	54	48	76	25	50	51	30	64	39	45	61	69	29	45	70	56	60	85	63	52	64	54	55	56	34	80	77	44	53	61	55	51	52	47	73	57	26	50	41	57	38	51	81
H018	-1.32029	68	90	138	95	108	162	53	108	91	77	78	75	127	120	50	85	79	66	80	136	90	127	117	150	99	110	87	83	137	92	97	129	85	98	73	123	136	119	160	111	118	93	82	93	59	92	84	147
H019	0.686932	38	44	36	28	31	49	38	50	17	18	27	18	35	24	26	40	30	28	44	24	63	22	42	35	29	17	37	28	24	17	33	22	41	29	26	36	53	24	32	41	13	36	17	17	33	15	27	28
H020	-0.936087	40	61	30	73	63	59	45	51	28	53	53	50	34	59	26	71	31	26	77	30	122	56	68	48	53	42	58	64	45	40	61	69	66	47	36	51	58	50	48	53	47	52	44	39	91	83	54	80
H021	2.36688	87	33	65	33	43	52	16	45	27	47	40	37	62	23	29	39	56	22	52	39	68	54	59	79	63	53	26	14	47	59	30	49	40	59	38	69	76	52	68	62	49	40	44	27	30	77	31	60
H022	-1.47238	53	77	101	105	84	62	67	114	68	78	78	68	109	79	89	89	91	112	49	79	68	60	82	78	64	96	52	106	85	90	73	67	69	65	71	78	91	72	113	79	75	77	129	106	65	52	59	55
H023	-1.51235	8	17	59	17	34	23	16	44	21	16	49	41	46	25	44	19	41	35	20	52	9	42	33	31	33	43	37	23	32	40	15	12	18	7	13	28	19	36	28	9	37	43	39	39	33	18	20	15
H024	-1.71843	29	63	80	77	76	51	62	71	62	42	71	43	81	37	55	57	33	68	61	84	20	56	84	48	44	88	40	61	55	53	48	67	61	54	73	61	75	53	58	49	60	45	48	59	48	45	61	57
H025	-2.04303	107	156	211	218	177	185	240	246	155	155	264	180	204	240	229	258	223	287	125	189	166	118	113	204	177	228	119	249	184	290	273	140	230	147	167	197	154	191	215	161	221	231	273	294	151	179	177	188
H026	-1.4824	71	107	133	160	113	73	131	95	141	106	112	89	123	86	164	78	124	150	62	86	96	106	119	97	80	110	90	150	146	125	109	149	115	150	167	97	108	109	75	127	122	71	77	133	138	131	152	107
H027	-0.723646	191	230	224	205	190	187	179	188	197	269	188	163	170	290	189	244	216	258	181	188	197	219	209	184	152	153	186	249	228	266	178	197	212	174	196	254	158	216	227	173	301	267	267	297	276	274	172	182
H028	-1.30904	37	52	56	73	72	83	28	77	26	74	72	31	64	75	37	59	58	55	35	52	64	49	74	66	33	94	33	89	79	38	64	63	46	57	65	68	50	50	53	59	51	62	39	61	61	75	58	51
H029	-0.112728	17	15	15	12	23	14	10	14	22	12	20	22	14	14	13	14	10	19	1	18	4	22	24	10	14	22	18	4	31	14	28	53	19	37	16	16	19	15	48	40	16	9	11	9	13	18	31	40
H030	1.22007	124	93	99	117	118	177	78	107	65	96	65	94	111	93	71	60	79	54	128	74	121	71	85	129	93	83	72	108	95	78	107	104	109	100	104	92	81	114	125	98	77	78	62	99	49	96	85	136
H031	0.538185	68	53	85	51	42	35	45	74	54	64	65	56	45	76	27	63	49	46	65	62	79	75	72	69	36	69	74	60	86	40	75	88	46	64	65	66	64	64	60	101	56	53	51	45	55	73	63	92
H032	0.292264	21	18	13	6	15	18	36	31	8	10	26	15	16	25	26	14	31	54	9	13	9	12	16	9	28	14	20	19	12	42	6	7	29	10	11	11	12	9	10	9	25	20	32	34	12	9	19	10
H033	1.55139	65	54	47	30	28	24	59	23	35	32	73	73	21	29	73	24	46	68	34	58	23	31	32	24	41	28	57	25	53	62	26	47	53	70	45	30	45	39	41	46	42	20	68	54	44	27	52	36
H034	-0.623945	59	103	66	71	103	123	123	119	110	36	121	146	73	53	86	60	91	118	54	85	35	58	87	54	122	58	157	43	76	109	81	41	56	63	47	67	75	106	89	52	54	84	107	67	74	30	93	27
H035	-0.364934	42	75	39	46	39	54	82	47	40	56	69	66	26	47	56	34	51	82	37	47	15	48	56	43	57	30	91	42	45	58	35	28	72	31	42	59	51	65	53	30	52	64	87	47	55	34	47	25
H036	-1.08731	40	28	47	83	79	69	54	70	36	72	32	31	60	95	80	52	83	71	33	47	58	44	46	70	55	50	48	101	63	69	62	60	55	49	66	62	51	59	64	52	68	63	36	77	35	37	45	58
H037	-0.0300029	49	38	50	58	52	34	51	55	57	53	60	54	62	40	82	36	42	65	64	43	32	49	44	37	48	45	56	37	54	40	42	78	40	77	54	46	74	63	45	86	49	31	57	66	47	50	42	48
H038	-1.29703	92	140	107	163	231	122	156	130	196	156	111	114	144	114	194	134	104	169	129	102	104	108	132	121	177	139	98	115	169	135	136	199	116	160	170	95	149	137	94	140	156	94	129	109	144	121	170	143
H039	0.0894178	181	209	200	235	159	120	161	180	142	242	159	170	193	190	209	218	203	148	202	202	159	230	214	151	161	216	192	191	185	170	158	195	214	167	220	194	187	165	155	191	150	185	187	189	191	198	139	245
H040	-1.81403	79	87	161	135	98	120	101	106	97	105	132	136	185	125	126	101	163	136	84	129	109	97	119	156	104	119	87	135	120	131	107	116	119	108	84	121	143	91	161	141	132	146	143	138	139	151	107	86
H041	-1.53028	57	104	58	87	90	94	99	79	93	95	74	66	90	69	97	77	75	91	65	55	66	49	69	112	108	97	70	76	78	106	92	71	62	82	97	79	77	76	85	78	79	78	74	60	60	63	80	65
H042	-1.79503	268	346	377	240	321	301	331	288	372	364	382	366	374	337	297	343	320	351	283	328	337	320	318	320	336	358	244	320	327	358	363	346	296	315	316	342	253	352	326	290	357	331	356	336	318	320	369	268
H043	0.659756	83	68	60	115	82	67	88	92	78	75	47	62	68	69	69	70	70	73	71	62	53	52	56	60	81	71	82	58	68	86	63	105	68	78	76	73	79	79	75	78	66	60	43	78	54	68	61	118
H044	-1.1545	219	288	210	287	273	294	297	269	250	255	183	266	217	295	314	256	251	290	281	206	272	202	260	238	298	242	286	258	292	288	222	310	255	255	242	241	299	290	226	280	249	267	215	299	281	252	303	269
H045	0.00192899	639	773	657	641	600	676	531	547	703	631	716	579	513	636	613	749	645	629	793	711	659	765	654	601	624	652	692	643	619	628	626	551	605	594	715	641	555	589	555	661	631	639	717	614	629	713	614	711
I001	1.89218	2173	1465	1620	1213	1523	1319	1961	1154	2091	1756	1534	2073	1428	1787	1804	1753	1166	1162	2041	1626	2051	1809	1303	1606	1736	1183	2016	1427	1168	1135	1511	1419	1712	1865	1760	1416	1936	1485	1371	1875	1292	1822	1225	1479	2149	1718	1670	1311
I002	3.26962	461	286	187	303	259	355	291	265	383	283	228	401	405	174	271	280	313	155	310	317	398	327	317	253	318	388	306	242	286	194	286	260	305	325	300	260	243	277	264	263	171	272	232	186	358	345	288	260
I003	4.22472	1135	532	628	530	567	871	373	634	367	573	541	437	767	525	383	449	537	301	687	586	923	671	769	814	521	632	458	718	563	453	608	632	696	679	580	651	610	468	703	655	627	485	421	402	500	670	547	882
I004	0.451785	172	128	130	106	126	179	101	135	116	100	135	172	141	126	48	113	212	109	113	163	112	184	189	123	229	145	164	111	165	193	237	259	109	203	97	144	148	190	280	163	86	128	158	66	103	158	189	212
I005	5.49727	843	341	337	351	417	555	243	278	198	282	241	420	363	420	181	280	328	165	321	269	347	390	539	583	422	196	304	306	241	333	408	337	294	355	487	382	328	408	393	348	246	381	301	230	231	445	236	423
I006	1.96219	891	391	597	424	509	561	360	565	289	393	301	276	707	463	236	330	675	453	539	485	985	548	791	789	536	932	409	504	833	344	519	958	418	620	544	648	475	570	585	602	457	324	413	311	568	411	746	1055
I007	0.0616139	179	158	177	141	137	141	190	214	190	112	187	291	201	119	153	157	247	193	115	174	117	161	253	142	314	214	264	112	192	256	152	99	195	145	118	118	116	195	207	118	163	204	290	166	169	136	148	111
I008	-0.217939	293	305	382	180	215	308	382	384	283	220	419	466	364	262	327	244	428	417	199	359	254	287	335	205	435	393	426	215	319	579	253	207	281	289	223	235	210	421	301	271	372	305	510	269	351	169	316	185
I009	-1.55244	1043	1050	1463	1454	1227	1258	1200	1266	1094	1267	1560	1299	1603	1320	1501	1244	1478	1392	913	1299	1173	1111	1162	1504	1100	1406	1028	1358	1224	1363	1274	1132	1414	1151	1071	1231	1451	1250	1464	1350	1358	1336	1457	1390	1400	1247	1140	913
I010	-1.25467	286	382	308	417	427	332	412	311	406	359	382	310	416	273	460	351	301	388	275	292	270	272	346	371	357	362	335	337	407	377	417	403	343	352	324	324	416	375	388	404	393	316	281	273	313	322	345	289
I011	-0.593705	855	948	1040	1007	1064	1071	811	857	875	957	1029	1147	1100	975	1084	870	908	920	812	845	809	850	893	1131	1170	999	794	750	759	818	915	890	901	1029	893	1095	1070	854	987	1137	945	1054	1017	964	1103	950	690	693
I012	0.988413	616	421	489	716	614	649	509	535	403	526	346	571	504	524	589	403	547	478	584	377	596	462	479	653	447	409	518	620	493	509	512	577	606	529	515	489	517	565	526	497	525	577	312	523	344	581	435	578
I013	0.969932	1568	1539	1539	1068	1396	1297	1246	1306	1665	1648	1731	1486	1453	1490	1320	1677	1416	1347	1511	1432	1375	1624	1620	1387	1446	1441	1547	1302	1466	1502	1557	1462	1412	1415	1412	1549	1301	1519	1375	1320	1646	1479	1539	1396	1387	1271	1527	1490
I014	-1.36615	251	342	284	323	313	341	393	330	300	262	313	265	333	350	313	285	380	378	241	285	279	191	286	371	354	348	286	383	342	402	378	324	280	262	314	326	247	315	316	274	314	326	355	355	199	298	324	343
I015	0.052211	622	606	590	803	738	531	720	677	571	598	481	614	572	566	646	588	729	647	576	606	505	529	592	506	622	580	609	599	676	682	612	804	627	635	588	643	668	640	620	649	608	509	495	620	567	552	606	848
I016	-2.11902	307	517	729	498	462	580	380	514	495	384	501	427	637	453	383	415	486	441	426	703	410	532	562	530	461	648	398	517	622	447	381	568	435	444	470	584	538	508	586	437	496	443	407	495	377	421	449	650
I017	-0.202597	349	405	378	376	462	412	361	425	357	235	392	458	375	245	413	369	405	429	388	307	333	272	371	277	421	365	545	296	410	417	343	344	311	352	315	452	452	466	383	400	301	347	331	319	328	275	315	285
I018	-2.99515	695	975	885	1083	978	1022	1033	880	906	899	904	920	823	991	1061	948	997	1039	1078	886	1038	862	917	862	1038	842	1061	1032	938	990	990	996	934	836	829	959	1002	1016	919	1053	898	1028	832	986	1088	958	1044	883
I019	-0.513524	766	952	592	647	722	753	1340	761	1521	1109	1035	920	646	1024	863	980	737	612	1424	948	762	1294	846	699	820	807	1202	869	763	621	931	792	1000	1160	1153	933	847	780	852	656	841	937	786	995	1053	1088	974	742
I020	1.15171	543	406	514	424	417	554	328	558	317	445	403	377	490	422	247	347	366	266	500	463	584	554	589	541	420	403	437	431	519	364	462	509	434	509	441	536	501	452	617	579	450	358	414	314	337	528	460	601
I021	-3.2883	743	1036	1162	1052	1133	993	1178	1237	1059	1092	1108	1094	1138	1177	1052	1098	1197	1264	827	1086	1029	883	985	1025	1087	1170	849	1184	1183	1101	1151	1049	1079	1033	1066	1102	887	1045	1164	1016	1104	1108	1377	1170	920	940	1081	924
I022	-1.74748	266	411	441	379	414	529	337	494	262	389	350	305	389	461	220	393	300	330	422	414	597	426	507	518	352	323	365	376	375	336	432	466	421	394	325	524	507	398	553	424	413	389	376	307	355	426	363	548
I023	-1.17767	184	362	288	219	302	393	390	453	312	219	400	465	265	212	315	205	383	445	210	366	143	279	289	238	429	248	500	178	305	367	263	149	340	240	213	265	301	382	311	164	313	365	452	320	305	175	319	151
I024	-2.34591	578	800	707	947	977	853	911	936	821	788	647	740	812	820	972	714	717	959	839	765	668	707	824	759	909	851	845	770	886	884	709	916	797	814	817	790	870	876	759	883	867	786	659	921	791	803	862	887
I025	-1.82178	1244	1515	1647	2037	1540	1490	1946	2175	1565	1722	1993	1558	1647	1986	2059	2099	1898	2527	1361	1734	1548	1330	1351	1625	1463	1944	1391	2190	1809	2468	2032	1461	1940	1514	1599	1591	1585	1846	1870	1481	2097	1776	2279	2323	1656	1803	1987	1503
I026	-1.68574	841	1177	982	1449	1507	954	1352	1200	1321	1370	994	996	1289	1068	1474	1105	1120	1369	1003	1178	882	1076	1180	1018	1130	1213	1031	1248	1308	1238	1161	1513	1117	1180	1348	981	1329	1134	906	1196	1206	950	1020	1212	1211	1207	1348	1236
I027	1.01714	3987	4441	3795	3744	3445	3590	3143	3347	3724	3903	3736	3403	3023	3658	3516	4194	3620	3705	4176	3926	3703	4260	3596	3361	3354	3449	3803	3816	3639	3518	3397	3365	3490	3561	4089	3663	3336	3456	3191	3676	3702	3886	3952	3899	3728	3994	3482	3888
J001	0.71864	2171	2054	1677	1278	1729	1736	2746	1450	3057	2061	1900	2456	1512	2395	1810	2270	1404	1234	2829	1730	2335	2521	1729	1826	2037	1569	2428	1526	1481	1203	1686	1576	1967	2403	2172	1936	2101	1526	1790	1884	1503	1931	1567	1804	2448	2256	1920	1481
J002	1.43965	591	299	450	355	297	361	532	386	571	505	281	469	350	397	368	455	526	284	590	498	639	430	425	449	349	366	527	364	404	320	351	382	618	548	492	472	438	416	451	446	453	499	252	525	468	492	426	491
J003	4.77757	1007	488	446	282	453	567	152	407	291	351	404	326	533	292	282	321	516	223	493	474	640	692	666	598	410	502	409	398	475	432	407	558	471	559	393	607	551	390	558	461	499	306	287	212	354	530	498	670
J004	1.67977	873	651	551	699	545	1064	455	620	446	495	518	623	696	602	321	475	628	261	732	587	868	527	688	834	676	607	530	634	607	657	767	638	719	632	470	692	642	745	943	594	501	571	524	500	411	679	482	870
J005	5.59435	2067	601	883	657	955	960	425	760	596	717	655	645	1117	680	461	529	874	481	756	742	1114	994	1358	1332	844	1186	624	595	1074	555	916	1217	659	914	865	925	867	719	993	804	815	585	640	514	749	835	925	1307
J006	2.61342	409	211	295	188	166	326	250	360	128	189	129	132	396	241	139	195	256	154	288	193	377	271	320	313	293	202	189	308	201	189	236	174	230	183	222	285	223	198	192	249	152	262	165	145	200	216	236	287
J007	0.691635	301	212	392	122	156	139	224	300	222	83	283	347	438	168	304	205	337	207	156	216	181	261	440	175	339	484	314	127	302	354	121	131	199	136	181	164	109	243	183	138	262	267	370	149	346	156	150	137
J008	-0.913117	303	452	425	383	492	481	604	626	568	259	711	761	439	411	413	376	590	622	363	509	260	447	488	277	662	459	743	342	447	839	471	247	376	365	243	359	312	636	565	308	335	530	730	333	423	226	502	220
J009	-2.69604	396	604	797	966	722	639	772	866	539	692	846	673	762	738	895	776	738	903	519	757	618	583	468	750	576	744	672	939	724	776	806	574	832	601	675	603	735	807	664	735	894	759	998	934	597	554	647	600
J010	-0.0404388	363	413	347	413	518	334	390	418	416	296	460	360	545	200	468	361	385	380	307	500	233	303	456	348	356	416	354	354	427	286	477	416	356	395	321	295	454	371	315	389	376	228	313	245	416	225	386	375
J011	-2.17298	1245	1538	1812	2162	1610	1867	1791	2090	1518	1631	1978	1697	1960	1909	2112	1911	1782	2307	1337	1996	1407	1316	1349	1949	1883	1905	1481	1940	1699	2146	2006	1536	1980	1556	1546	1888	1860	1969	1958	1797	1889	1986	2287	2161	1564	1629	1443	1551
J012	-0.309506	476	554	444	700	580	431	549	467	447	498	425	593	486	355	681	411	472	608	421	531	460	429	540	448	446	381	525	708	545	450	530	732	554	595	585	432	583	501	354	538	446	443	315	508	484	511	586	441
J013	-0.31482	849	879	712	858	876	744	674	739	858	1109	935	728	770	887	756	946	788	863	870	828	969	1051	924	712	822	544	995	778	853	900	784	843	897	668	761	975	691	1018	809	712	1117	1120	889	955	1144	981	755	985
J014	-0.13771	716	668	731	578	798	553	938	779	922	855	736	848	539	854	789	1033	706	584	937	834	841	818	515	629	700	744	821	717	592	589	773	632	705	882	791	631	846	735	675	711	697	789	627	764	818	713	894	524
J015	1.80053	509	420	326	405	398	432	296	370	182	332	294	291	333	315	219	335	419	223	366	345	568	383	360	452	327	392	357	442	328	321	427	467	363	355	395	342	382	322	365	377	331	265	326	292	387	458	435	495
J016	-2.43462	287	351	731	576	457	434	447	482	417	450	534	392	570	352	575	366	562	595	365	460	424	485	488	457	414	504	296	493	543	600	450	448	442	486	535	523	547	581	419	589	473	439	439	523	570	489	554	485
J017	-2.15338	658	927	974	943	868	791	860	976	728	922	779	762	819	1004	879	876	848	1123	741	938	728	761	861	818	794	911	741	1097	866	962	776	846	860	815	884	961	832	787	1008	816	1021	960	993	1032	924	935	844	686
J018	-1.78619	201	273	302	410	385	412	289	450	213	373	276	184	306	449	300	345	451	414	201	305	337	260	284	326	315	372	214	484	371	359	350	289	332	249	324	305	242	351	278	280	390	421	277	497	268	270	348	243
J019	-0.753881	205	272	302	251	256	171	221	191	238	278	357	318	259	237	373	235	216	303	269	290	160	248	230	198	218	250	270	202	326	291	190	353	207	373	239	252	308	237	306	391	257	183	285	252	226	194	258	262
J020	-1.83067	780	1095	1056	1241	1444	1227	1249	1108	1305	1061	1024	1105	1148	930	1356	905	904	1251	1041	842	867	747	1060	983	1249	961	1026	1099	1188	1088	1339	1327	932	1159	1201	945	1151	1191	1034	1182	1020	937	886	983	989	989	1262	1099
J021	-0.562134	595	721	749	722	568	491	582	547	567	781	667	609	605	699	651	693	668	636	731	755	590	756	702	543	597	733	767	669	682	632	631	683	707	569	660	773	584	693	657	701	612	676	683	663	713	744	545	869
J022	0.51666	369	301	341	268	338	386	251	430	237	320	343	333	330	379	207	339	289	255	296	329	392	372	404	392	239	413	324	329	434	254	368	450	314	363	353	412	352	281	379	436	331	323	313	272	287	395	364	438
J023	0.570124	302	343	256	185	197	233	427	239	209	251	396	373	160	228	341	202	282	506	190	292	132	250	220	215	274	227	386	198	266	407	191	222	344	234	241	214	237	251	210	208	314	229	470	288	260	187	287	148
J024	-0.412079	615	612	561	789	703	553	671	704	576	755	548	584	649	695	782	663	681	698	653	642	565	646	610	632	616	637	656	738	664	648	560	762	681	685	769	621	756	628	595	703	641	630	680	722	650	671	645	718
J025	-3.20623	1081	1476	1801	1622	1476	1559	1542	1507	1432	1588	1634	1574	1761	1680	1589	1454	1678	1805	1250	1543	1423	1311	1460	1684	1542	1610	1178	1625	1410	1701	1565	1479	1480	1509	1461	1488	1514	1458	1757	1605	1645	1604	1706	1694	1440	1582	1453	1332
J026	-0.732323	946	1179	812	1320	1109	1135	1150	1162	1118	1054	829	1079	1018	997	1224	1052	1056	1187	938	860	853	790	1038	1007	1162	1011	1072	1101	1169	1166	1046	1277	1020	1140	1083	985	1231	1147	993	1083	978	1061	859	1098	914	986	1131	1153
J027	-0.976197	3594	4315	3736	3536	3813	3883	3422	3475	4108	4003	3967	3647	3408	3815	3614	4180	3853	3802	4270	3913	3928	4257	3826	3562	3769	3779	4010	3702	3831	3784	3685	3650	3664	3535	4047	3824	3361	3708	3458	3772	3957	3905	4028	3844	3859	4006	3933	4042
K001	4.7226	10440	7989	7554	7500	7793	7773	8074	7429	9021	7417	8581	8256	8319	8117	8072	8289	6886	7189	8319	8148	8247	8886	8587	8924	8203	8256	8178	7210	7889	6923	8553	7685	8175	8095	7549	8134	8427	7562	7746	7537	7987	7975	8380	7423	8740	8120	7143	7551
K002	1.49645	4335	3161	4261	4021	3456	4066	3815	3640	3264	3622	3113	3556	4491	2991	3528	3211	4264	3536	3778	3668	4325	3882	4116	3855	3805	3798	3622	3777	4111	3882	3104	4010	4263	3993	3874	4019	3789	4160	3715	3974	3396	3534	2739	3777	3809	3696	3926	4294
K003	-2.31622	2287	3027	3147	3221	3154	3707	3172	3226	3300	2618	3222	3347	3279	2825	2961	2540	3131	2891	3008	2847	2972	2443	3165	2844	3422	2836	3102	3116	3220	3608	3768	3023	2899	2914	2691	3086	2925	3586	3495	3197	2523	3011	2846	2639	2541	2847	3145	3224
K004	-1.47485	6073	6757	6690	6541	6910	6035	6581	6901	6214	7065	6635	6521	6211	6982	6741	6784	6537	6901	6369	6783	6508	6345	5718	6166	6151	6348	6569	6923	6050	6572	6465	6496	6383	6532	6787	6367	6455	6365	6719	6431	7099	6636	6813	6948	6736	6531	6867	6156
K005	-1.62397	2757	3099	3244	3182	3133	2867	3034	3163	2796	3464	3095	2962	2852	3433	3200	3378	3414	3573	3068	3185	2984	3107	2947	3008	3015	3354	3215	3410	3398	3427	2765	3386	3232	2986	3292	3188	3134	3007	3033	3452	3300	3166	3500	3577	3141	3287	3335	3280
K006	-4.40032	6560	8419	7556	7987	8006	8004	7776	8093	7857	8266	7806	7810	7300	8104	7950	8250	8220	8362	7910	7821	7416	7789	7919	7655	7856	7860	7766	8016	7784	8040	7797	7852	7500	7932	8259	7658	7722	7772	7744	7861	8147	8130	8174	8088	7485	7971	8036	7947
L001	3.22147	7428	5443	6258	5376	5864	6013	5349	4762	5672	5818	6282	6440	6394	5850	6151	5808	5073	4955	5537	5487	6281	5879	5903	6442	6258	5115	6063	5203	4657	5243	5975	5590	6087	5844	5630	5516	6455	5417	5700	6397	5571	6200	5329	5446	6762	6008	4930	5364
L002	3.25083	3048	2289	2383	2450	2105	2688	2303	2147	2469	1864	2070	2518	2644	2232	1988	2065	2431	1771	2142	2241	2190	2174	2669	2509	2604	2167	2281	2258	2531	2334	2525	2180	2109	2072	2255	2413	2036	2536	2359	2318	2049	2404	2301	1991	1883	2485	1967	2189
L003	-0.268816	1885	1647	2231	2032	1881	1837	1826	1878	1616	1591	1465	1770	2419	1797	1593	1558	2762	2027	1873	1849	2751	1739	1983	2046	2018	2930	1730	2010	2809	2057	1825	2854	1771	1878	1635	2184	1893	2193	2030	2020	1765	1513	1753	1639	2116	1520	2384	2999
L004	-0.972941	6876	7386	6969	6721	7215	7322	7691	7282	7993	7517	7939	7453	7266	7564	7342	7508	6865	6528	7591	7012	6835	7874	7873	7337	7289	7246	7584	6772	6978	6777	7487	7167	7462	7702	7694	7443	6988	7197	7416	7173	7438	7533	7765	7139	7515	7396	6883	6896
L005	-4.66399	2744	4070	4264	4407	4464	4495	4139	4411	3889	3741	3830	3971	4084	3960	4139	3730	4229	4684	4066	4288	4255	3766	3983	4111	4339	4027	4154	4032	4406	4348	3977	4281	4081	3807	3618	4548	4307	4395	4398	3991	4129	4182	3639	4037	3855	3867	3981	4488
L006	-0.805308	8045	9191	7921	9040	8497	7671	8718	9546	8387	9495	8440	7874	7219	8623	8813	9357	8666	10061	8817	9149	7714	8594	7615	7581	7518	8541	8214	9751	8645	9267	8237	7954	8516	8723	9194	7922	8347	8288	8123	8127	9074	8194	9239	9774	7895	8750	9881	8090
M001	2.48425	11957	9073	9251	8117	9817	9721	8089	6518	9408	8546	9179	11402	8964	9761	9181	9270	7210	7381	9367	7324	9472	9500	8725	10356	10107	6930	9557	7653	6815	7420	9326	8304	9081	9665	9187	9288	10478	8490	8283	9823	8524	10165	8368	8369	9896	9398	7122	8098
M002	2.23816	5511	3045	4182	3002	3488	3310	2508	3191	3304	2754	3235	3148	5553	2474	2644	2677	4801	2652	3293	3683	4908	3666	4733	4250	3693	6433	2966	3103	5168	2793	3253	5062	3003	3220	3154	3362	3255	3100	3406	3417	3153	2484	2990	2286	4172	2986	4178	5199
M003	1.87226	4326	3120	3743	3901	3281	4670	3060	3491	3252	3486	2948	3533	3508	3609	2888	3094	3878	2550	3628	3117	4330	3053	3786	4131	3609	3398	3195	3391	3411	3446	3190	3501	4320	3620	3319	3550	3112	3754	3892	3634	3378	4115	2546	3613	3042	3661	2823	4246
M004	-0.598679	1810	1905	2519	1921	1950	2053	1902	2153	1879	1578	2246	2354	2663	1779	1971	1982	2490	2057	2076	1990	2146	2163	2158	1597	2677	2306	2386	2052	2342	2996	1828	1815	1580	1797	1504	2278	1885	2341	2238	2043	1745	1898	2453	1535	1810	1615	2003	1788
M005	-0.794998	7388	7592	8227	7272	7803	7476	7610	7511	7780	8217	8718	8107	7963	8282	7994	8062	7603	7848	7185	7700	7354	7479	7706	8135	7333	7964	7138	7347	7258	8042	7613	7346	7623	7696	7564	7466	7594	7464	8088	7861	8260	7833	7997	7700	7515	7451	7542	6786
M006	-1.22329	3743	4598	4040	4850	4350	4215	4519	4177	4000	3945	3669	4257	3809	4102	4294	4139	4999	4621	3932	3979	4104	3670	3854	3966	4243	4200	4266	4915	4558	4465	4532	4926	4164	4024	4039	4088	4698	4387	4049	4290	3981	4078	4032	4135	3904	4227	4906	4451
M007	-2.34152	6031	8102	6642	8777	7190	7389	10084	10352	8984	8993	9243	6881	7135	8570	9228	9131	7444	9579	8403	9800	7031	8924	7978	7255	7097	7708	8614	9179	8406	9073	8527	7329	9163	8221	8217	8287	7739	8797	8713	7050	9056	7819	9766	9571	7846	8587	8532	7104
M008	-3.52707	3137	4354	4712	5165	4843	4519	5373	4856	4637	4752	4344	4174	4809	4233	5000	4037	4564	5373	4441	4815	4053	4221	4648	4160	4400	4405	4567	4881	5015	4912	5400	5117	4420	4614	4916	4726	5121	5179	4759	4970	4491	4147	4248	4830	4946	4562	5500	4885
M009	-1.59559	11028	13142	11615	11926	12209	11578	11786	12682	11687	12660	11349	11075	10527	12121	11731	12539	11942	12870	12606	12523	11533	12255	11343	11081	11772	11587	12242	12410	11958	11784	11262	11531	11577	12074	13031	11886	11049	11419	11503	11843	12343	12392	12531	12892	11800	12444	12325	12374
[truncated: 953 more columns]

## Sheet: Partial motif results
Motif	Known motif?	Count	Average count in randomness	Z-score	p value (corrected)	Significant motif?	Over or underrepresented?
A001	Yes	10	9.4751	0.101471	0.984198	No	OVER
A002	Yes	3	0.879641	1.64133	0.418231	No	OVER
A003	Yes	0	0.120734	-0.266363	0.937912	No	UNDER
A004	Yes	1	1.82663	-0.366942	0.913245	No	UNDER
A005	Yes	13	4.79139	2.39212	0.143294	No	OVER
A006	Yes	0	0.0687468	-0.25324	0.943619	No	UNDER
A007	Yes	0	0.206623	-0.376581	0.913245	No	UNDER
A008	Yes	0	0.115709	-0.291309	0.937418	No	UNDER
A009	Yes	18	4.50908	4.0822	0.00099	Yes	OVER
A010	Yes	2	1.62323	0.229308	0.948997	No	OVER
A011	Yes	7	2.78293	1.93144	0.298694	No	OVER
A012	Yes	11	2.32409	4.09089	0.000985	Yes	OVER
A013	Yes	0	0.100723	-0.277156	0.937912	No	UNDER
A014	Yes	0	0.00593277	-0.0672335	0.991063	No	UNDER
A015	Yes	6	1.71837	2.36561	0.14523	No	OVER
A016	Yes	0	#DIV/0!	#DIV/0!	1	No	#DIV/0!
A017	No	0	6.4532	-1.79658	0.360702	No	UNDER
A018	No	5	1.44642	2.42317	0.134862	No	OVER
A019	No	5	1.68981	1.81277	0.356878	No	OVER
A020	No	0	0.554298	-0.702244	0.822141	No	UNDER
A021	No	0	0.662488	-0.51224	0.875296	No	UNDER
A022	No	4	3.0014	0.40089	0.913245	No	OVER
A023	No	0	0.052768	-0.231995	0.948846	No	UNDER
A024	No	0	0.260493	-0.507127	0.875296	No	UNDER
A025	No	5	1.30138	2.37621	0.14523	No	OVER
A026	No	3	0.679319	2.31878	0.156858	No	OVER
A027	No	0	0.288527	-0.473112	0.891731	No	UNDER
A028	No	0	0.170634	-0.366444	0.913245	No	UNDER
A029	No	3	8.95873	-1.26773	0.635263	No	UNDER
A030	No	0	1.84406	-0.94117	0.7539	No	UNDER
A031	No	3	2.17038	0.379265	0.913245	No	OVER
A032	No	5	0.371435	6.43512	2.91e-08	Yes	OVER
A033	No	0	#DIV/0!	#DIV/0!	1	No	#DIV/0!
A034	No	3	0.338391	4.39114	0.000334	Yes	OVER
A035	No	1	0.332026	1.02567	0.734182	No	OVER
A036	No	0	0.158633	-0.366981	0.913245	No	UNDER
A037	No	0	0.0128933	-0.106748	0.984198	No	UNDER
A038	No	0	0.0268334	-0.166581	0.970514	No	UNDER
A039	No	2	0.034375	12.375	0	Yes	OVER
A040	No	0	0.131632	-0.368124	0.913245	No	UNDER
A041	No	0	0.0149006	-0.0993944	0.984198	No	UNDER
A042	No	0	0.786249	-0.751436	0.822141	No	UNDER
A043	No	0	0.157631	-0.369308	0.913245	No	UNDER
A044	No	2	6.44082	-1.18476	0.681459	No	UNDER
A045	No	1	0.516646	0.645935	0.84078	No	OVER
A046	No	1	2.07531	-0.693588	0.822141	No	UNDER
A047	No	4	1.09211	2.11467	0.220825	No	OVER
A048	No	1	0.953037	0.0371175	0.999097	No	OVER
A049	No	2	2.52074	-0.257906	0.941814	No	UNDER
A050	No	0	0.00593277	-0.0672335	0.991063	No	UNDER
A051	No	0	0.582366	-0.633892	0.841788	No	UNDER
A052	No	0	0.174692	-0.308218	0.937418	No	UNDER
A053	No	0	#DIV/0!	#DIV/0!	1	No	#DIV/0!
A054	No	0	0.0178646	-0.135388	0.984198	No	UNDER
A055	No	0	0.0089047	-0.0952981	0.984198	No	UNDER
A056	No	0	1.60896	-1.04397	0.729467	No	UNDER
A057	No	0	0.101714	-0.28555	0.937418	No	UNDER
A058	No	0	0.202522	-0.47768	0.891555	No	UNDER
A059	No	0	2.46698	-1.01928	0.736418	No	UNDER
A060	No	0	0.0568006	-0.199356	0.953444	No	UNDER
A061	No	1	0.447665	0.66516	0.836341	No	OVER
A062	No	2	2.05197	-0.0272957	1	No	UNDER
A063	No	0	0.407402	-0.598261	0.85772	No	UNDER
A064	No	0	0.646262	-0.738112	0.822141	No	UNDER
A065	No	0	0.0158725	-0.127515	0.984198	No	UNDER
A066	No	3	1.36613	1.12764	0.697818	No	OVER
A067	No	0	0.771499	-0.500951	0.875296	No	UNDER
A068	No	0	0.00592231	-0.0776931	0.991063	No	UNDER
A069	No	0	0.413475	-0.525033	0.875028	No	UNDER
A070	No	0	0.131638	-0.361564	0.913245	No	UNDER
A071	No	2	2.61372	-0.275605	0.937912	No	UNDER
A072	No	0	0.325516	-0.484208	0.888086	No	UNDER
A073	No	10	1.13354	6.54003	2.18e-08	Yes	OVER
A074	No	0	3.69873	-1.27208	0.63322	No	UNDER
A075	No	0	1.33803	-0.974481	0.740925	No	UNDER
A076	No	0	1.48101	-0.99027	0.740925	No	UNDER
A077	No	3	2.08256	0.561696	0.864598	No	OVER
A078	No	0	0.317619	-0.380934	0.913245	No	UNDER
A079	No	2	3.96009	-0.9148	0.758694	No	UNDER
A080	No	0	1.2301	-0.896931	0.769884	No	UNDER
A081	No	0	0.145637	-0.363147	0.913245	No	UNDER
A082	No	3	1.73485	0.853294	0.789229	No	OVER
A083	No	0	#DIV/0!	#DIV/0!	1	No	#DIV/0!
A084	No	0	0.00294515	-0.0548546	0.994401	No	UNDER
A085	No	2	1.13275	0.754315	0.822141	No	OVER
A086	No	0	0.455498	-0.501716	0.875296	No	UNDER
A087	No	0	#DIV/0!	#DIV/0!	1	No	#DIV/0!
A088	No	0	0.176587	-0.413003	0.913245	No	UNDER
A089	No	0	0.175582	-0.418308	0.913245	No	UNDER
A090	No	1	1.32278	-0.215077	0.949893	No	UNDER
A091	No	0	0.0657771	-0.222937	0.949125	No	UNDER
A092	No	0	1.82495	-1.0453	0.729467	No	UNDER
A093	No	0	2.24088	-1.11597	0.70849	No	UNDER
A094	No	0	0.130688	-0.312349	0.937418	No	UNDER
A095	No	3	2.24244	0.443903	0.903544	No	OVER
A096	No	0	0.0138808	-0.119159	0.984198	No	UNDER
A097	No	0	0.0158725	-0.127515	0.984198	No	UNDER
A098	No	0	0.0916992	-0.300814	0.937418	No	UNDER
A099	No	6	8.97728	-0.720564	0.822141	No	UNDER
A100	No	1	0.717274	0.274497	0.937912	No	OVER
A101	No	0	2.22765	-1.34871	0.597037	No	UNDER
A102	No	0	0.0777091	-0.290859	0.937418	No	UNDER
A103	No	0	0.375474	-0.526426	0.875028	No	UNDER
A104	No	0	0.726308	-0.691805	0.822141	No	UNDER
A105	No	0	0.107681	-0.319398	0.937418	No	UNDER
A106	No	0	1.32305	-0.952509	0.746901	No	UNDER
A107	No	0	0.210588	-0.411846	0.913245	No	UNDER
A108	No	0	0.365467	-0.532528	0.872203	No	UNDER
A109	No	0	3.30958	-1.41837	0.55124	No	UNDER
A110	No	0	1.50404	-0.959123	0.746489	No	UNDER
A111	No	4	3.20535	0.348889	0.920308	No	OVER
A112	No	0	0.497446	-0.553509	0.868649	No	UNDER
A113	No	3	2.01957	0.573254	0.864598	No	OVER
A114	No	6	15.3359	-2.11442	0.220825	No	UNDER
A115	No	0	0.141679	-0.32088	0.937418	No	UNDER
A116	No	1	2.62425	-0.747172	0.822141	No	UNDER
A117	No	0	0.0637507	-0.249301	0.944629	No	UNDER
A118	No	3	6.5137	-1.3024	0.616879	No	UNDER
A119	No	0	0.193631	-0.369192	0.913245	No	UNDER
A120	No	2	2.11393	-0.0694009	0.991063	No	UNDER
A121	No	5	6.43655	-0.447836	0.902006	No	UNDER
A122	No	3	1.49294	0.941516	0.7539	No	OVER
A123	No	13	16.9912	-0.84933	0.789229	No	UNDER
A124	No	0	1.64627	-0.73113	0.822141	No	UNDER
A125	No	0	0.712386	-0.614062	0.85192	No	UNDER
A126	No	0	0.89035	-0.649983	0.84078	No	UNDER
A127	No	8	2.07276	2.75906	0.065329	No	OVER
A128	No	0	1.03636	-0.64196	0.84078	No	UNDER
A129	No	4	3.72709	0.0917501	0.984198	No	OVER
A130	No	0	0.608343	-0.657421	0.839691	No	UNDER
A131	No	3	1.42898	0.979072	0.740925	No	OVER
A132	No	0	#DIV/0!	#DIV/0!	1	No	#DIV/0!
A133	No	2	3.83231	-0.694498	0.822141	No	UNDER
A134	No	1	1.76055	-0.454931	0.902006	No	UNDER
A135	No	14	11.0477	0.711521	0.822141	No	OVER
A136	No	3	3.16093	-0.0712175	0.991063	No	UNDER
A137	No	10	13.4802	-0.827137	0.798328	No	UNDER
A138	No	28	32.0309	-1.07433	0.719348	No	UNDER
B001	Yes	110	106.283	0.0800368	0.990622	No	OVER
B002	Yes	7	3.1811	1.10414	0.711407	No	OVER
B003	Yes	0	0.656533	-0.466834	0.895353	No	UNDER
B004	Yes	17	8.14694	1.93548	0.298262	No	OVER
B005	Yes	46	17.3131	4.12686	0.000901	Yes	OVER
B006	Yes	28	8.19731	3.30617	0.014922	Yes	OVER
B007	Yes	0	0.23564	-0.359769	0.913245	No	UNDER
B008	Yes	63	19.8667	3.6539	0.004889	Yes	OVER
B009	Yes	0	0.126712	-0.287694	0.937418	No	UNDER
B010	Yes	23	9.1708	2.80057	0.061387	No	OVER
B011	Yes	0	0.39155	-0.449555	0.902006	No	UNDER
B012	Yes	18	3.74982	3.82044	0.002627	Yes	OVER
B013	Yes	24	13.0565	1.50226	0.505403	No	OVER
B014	Yes	95	25.4498	5.84671	7.11e-07	Yes	OVER
B015	Yes	7	5.98023	0.226668	0.948997	No	OVER
B016	Yes	15	3.56911	4.10796	0.000944	Yes	OVER
B017	Yes	34	12.6696	2.63579	0.088953	No	OVER
B018	Yes	0	0.996422	-0.578122	0.864598	No	UNDER
B019	Yes	11	17.8576	-0.402113	0.913245	No	UNDER
B020	Yes	39	15.2998	2.79295	0.061806	No	OVER
B021	Yes	0	0.253604	-0.395965	0.913245	No	UNDER
B022	Yes	0	0.287631	-0.368842	0.913245	No	UNDER
B023	Yes	6	8.50756	-0.436291	0.908232	No	UNDER
B024	Yes	23	9.2604	2.40266	0.140928	No	OVER
B025	Yes	6	4.59142	0.42104	0.913245	No	OVER
B026	Yes	22	11.2117	1.68641	0.397985	No	OVER
B027	Yes	25	8.95561	2.61057	0.093013	No	OVER
B028	Yes	0	0.869491	-0.509207	0.875296	No	UNDER
B029	Yes	48	13.6007	4.70173	0.000102	Yes	OVER
B030	Yes	0	0.619551	-0.449042	0.902006	No	UNDER
B031	Yes	0	0.262592	-0.408186	0.913245	No	UNDER
B032	Yes	0	0.0129099	-0.0900717	0.984198	No	UNDER
B033	No	15	40.5291	-1.90329	0.316186	No	UNDER
B034	No	6	5.2782	0.203083	0.953444	No	OVER
B035	No	9	12.9063	-0.715496	0.822141	No	UNDER
B036	No	5	4.11829	0.285415	0.937418	No	OVER
B037	No	16	9.45314	1.13709	0.692387	No	OVER
B038	No	2	7.4787	-1.29794	0.616879	No	UNDER
B039	No	6	10.0651	-0.857659	0.789229	No	UNDER
B040	No	4	9.10287	-1.1328	0.694603	No	UNDER
B041	No	4	4.2969	-0.101557	0.984198	No	UNDER
B042	No	5	7.0495	-0.502459	0.875296	No	UNDER
B043	No	32	47.1749	-1.07703	0.718852	No	UNDER
B044	No	33	12.1154	3.35456	0.012827	Yes	OVER
B045	No	22	21.918	0.00485955	1	No	OVER
B046	No	16	11.8357	0.748426	0.822141	No	OVER
B047	No	4	4.91377	-0.234469	0.948165	No	UNDER
B048	No	0	7.88894	-2.06168	0.242253	No	UNDER
B049	No	22	50.1195	-1.45608	0.521274	No	UNDER
B050	No	2	14.8972	-1.76164	0.364949	No	UNDER
B051	No	22	28.9974	-0.645849	0.84078	No	UNDER
B052	No	6	4.61342	0.42325	0.913245	No	OVER
B053	No	0	0.0717817	-0.218266	0.949125	No	UNDER
B054	No	5	2.18734	1.33952	0.601897	No	OVER
B055	No	3	1.59492	0.922589	0.758694	No	OVER
B056	No	2	1.11763	0.629861	0.841788	No	OVER
B057	No	0	2.58102	-0.982373	0.740925	No	UNDER
B058	No	0	0.218618	-0.381786	0.913245	No	UNDER
B059	No	0	0.725377	-0.622879	0.845287	No	UNDER
B060	No	2	1.16554	0.540595	0.871558	No	OVER
B061	No	2	0.562386	1.38619	0.576667	No	OVER
B062	No	7	4.23294	0.938991	0.7539	No	OVER
B063	No	6	9.42209	-0.907194	0.762997	No	UNDER
B064	No	8	4.59915	1.15126	0.686456	No	OVER
B065	No	0	0.238601	-0.398673	0.913245	No	UNDER
B066	No	0	0.615423	-0.57676	0.864598	No	UNDER
B067	No	0	0.233592	-0.407809	0.913245	No	UNDER
B068	No	2	4.65516	-0.837538	0.792846	No	UNDER
B069	No	1	7.45175	-1.25127	0.648025	No	UNDER
B070	No	4	3.10436	0.359972	0.913245	No	OVER
B071	No	11	11.4789	-0.105621	0.984198	No	UNDER
B072	No	12	5.73476	1.76318	0.364949	No	OVER
B073	No	18	37.0663	-1.67665	0.397985	No	UNDER
B074	No	0	0.820116	-0.883917	0.770445	No	UNDER
B075	No	0	0.503364	-0.635999	0.841788	No	UNDER
B076	No	2	2.56769	-0.307918	0.937418	No	UNDER
B077	No	4	1.06537	2.37047	0.14523	No	OVER
B078	No	0	0.83814	-0.859833	0.789229	No	UNDER
B079	No	1	8.056	-1.99723	0.268745	No	UNDER
B080	No	9	3.23554	2.54049	0.104795	No	OVER
B081	No	2	1.38141	0.405711	0.913245	No	OVER
B082	No	11	11.4709	-0.129273	0.984198	No	UNDER
B083	No	0	2.20694	-1.06202	0.725678	No	UNDER
B084	No	7	2.38929	2.29473	0.16254	No	OVER
B085	No	20	9.37202	2.0203	0.258545	No	OVER
B086	No	0	0.889222	-0.777545	0.822141	No	UNDER
B087	No	13	2.2395	5.50206	3.43e-06	Yes	OVER
B088	No	3	7.95583	-1.16998	0.686456	No	UNDER
B089	No	13	9.50964	0.64032	0.84078	No	OVER
B090	No	5	5.97673	-0.268909	0.937912	No	UNDER
B091	No	38	58.5503	-1.67889	0.397985	No	UNDER
B092	No	0	1.46509	-0.913478	0.758694	No	UNDER
B093	No	4	3.38526	0.2637	0.938778	No	OVER
B094	No	17	15.5873	0.269713	0.937912	No	OVER
B095	No	5	7.50134	-0.664272	0.836341	No	UNDER
B096	No	11	8.04073	0.726421	0.822141	No	OVER
B097	No	40	42.0298	-0.200944	0.953444	No	UNDER
B098	No	5	5.09997	-0.0301806	1	No	UNDER
B099	No	7	3.54611	1.10971	0.70959	No	OVER
B100	No	5	1.34556	2.56011	0.101773	No	OVER
B101	No	0	0.124674	-0.32561	0.937418	No	UNDER
B102	No	3	0.757042	2.04177	0.249859	No	OVER
B103	No	0	0.212647	-0.353223	0.917829	No	UNDER
B104	No	0	3.70452	-1.47657	0.514756	No	UNDER
B105	No	0	1.39731	-0.692925	0.822141	No	UNDER
B106	No	0	0.0508223	-0.177668	0.966527	No	UNDER
B107	No	0	0.521455	-0.54517	0.871558	No	UNDER
B108	No	7	2.68216	2.15607	0.211575	No	OVER
B109	No	0	0.0467954	-0.204559	0.953444	No	UNDER
B110	No	2	1.71317	0.166397	0.970514	No	OVER
B111	No	6	11.7358	-1.21823	0.655581	No	UNDER
B112	No	0	0.548392	-0.607959	0.854699	No	UNDER
B113	No	2	4.2792	-0.797899	0.821696	No	UNDER
B114	No	6	9.70345	-0.545622	0.871558	No	UNDER
B115	No	0	0.532551	-0.44904	0.902006	No	UNDER
B116	No	6	3.76875	0.752342	0.822141	No	OVER
B117	No	3	9.60466	-1.339	0.601897	No	UNDER
B118	No	0	3.61154	-1.46408	0.516002	No	UNDER
B119	No	4	3.51218	0.184688	0.963945	No	OVER
B120	No	14	3.98165	3.65058	0.004889	Yes	OVER
B121	No	1	4.94178	-1.22087	0.655581	No	UNDER
B122	No	0	0.421413	-0.586555	0.86425	No	UNDER
B123	No	24	9.84248	2.48476	0.116676	No	OVER
B124	No	0	1.68325	-0.747601	0.822141	No	UNDER
B125	No	0	3.44508	-0.917776	0.758694	No	UNDER
B126	No	0	3.911	-1.00094	0.740925	No	UNDER
B127	No	13	6.81616	1.15613	0.686456	No	OVER
B128	No	19	6.3934	3.40078	0.011095	Yes	OVER
B129	No	2	5.69489	-1.11306	0.709152	No	UNDER
B130	No	6	6.39689	-0.105591	0.984198	No	UNDER
B131	No	16	16.8619	-0.0983185	0.984198	No	UNDER
B132	No	14	10.4058	0.753559	0.822141	No	OVER
B133	No	6	11.0821	-0.852469	0.789229	No	UNDER
B134	No	23	15.9128	0.815902	0.806397	No	OVER
B135	No	10	13.5755	-0.53419	0.872203	No	UNDER
B136	No	4	5.28561	-0.388018	0.913245	No	UNDER
B137	No	0	2.00216	-0.841314	0.792846	No	UNDER
B138	No	4	11.1766	-1.35474	0.593362	No	UNDER
B139	No	1	3.50205	-0.953521	0.746901	No	UNDER
B140	No	0	1.01123	-0.768211	0.822141	No	UNDER
B141	No	7	12.2648	-1.22453	0.655581	No	UNDER
B142	No	1	1.76955	-0.45414	0.902006	No	UNDER
B143	No	0	1.22311	-0.88829	0.770445	No	UNDER
B144	No	10	9.45612	0.117811	0.984198	No	OVER
B145	No	0	0.164627	-0.372911	0.913245	No	UNDER
B146	No	0	0.0777149	-0.285143	0.937418	No	UNDER
B147	No	0	0.606213	-0.787332	0.821696	No	UNDER
B148	No	16	6.02583	2.83274	0.056495	No	OVER
B149	No	0	3.34507	-0.926445	0.757508	No	UNDER
B150	No	19	20.3878	-0.175885	0.966571	No	UNDER
B151	No	0	1.58207	-0.932759	0.7539	No	UNDER
B152	No	0	1.16524	-0.756185	0.822141	No	UNDER
B153	No	1	4.51283	-1.16756	0.686456	No	UNDER
B154	No	6	2.86937	1.37197	0.589031	No	OVER
B155	No	0	1.09115	-0.847282	0.789229	No	UNDER
B156	No	6	16.3871	-1.93614	0.298262	No	UNDER
B157	No	4	7.50031	-0.692916	0.822141	No	UNDER
B158	No	0	3.32696	-1.04084	0.729467	No	UNDER
B159	No	43	46.2477	-0.279185	0.937912	No	UNDER
B160	No	3	7.95277	-1.2256	0.655581	No	UNDER
B161	No	1	4.52085	-1.14873	0.686456	No	UNDER
B162	No	36	33.2043	0.29294	0.937418	No	OVER
B163	No	22	17.5645	0.523252	0.875028	No	OVER
B164	No	0	2.49411	-0.893765	0.770445	No	UNDER
B165	No	7	4.8376	0.601676	0.85772	No	OVER
B166	No	10	1.54534	5.34484	5.84e-06	Yes	OVER
B167	No	2	0.740206	1.20553	0.666164	No	OVER
B168	No	0	0.893164	-0.836056	0.792846	No	UNDER
B169	No	17	28.3489	-1.0564	0.726966	No	UNDER
B170	No	17	6.06631	2.30731	0.158902	No	OVER
B171	No	12	12.102	-0.0201922	1	No	UNDER
B172	No	18	3.46728	4.2845	0.00052	Yes	OVER
B173	No	0	0.958369	-0.630901	0.841788	No	UNDER
B174	No	2	1.19256	0.563078	0.864598	No	OVER
B175	No	4	6.08951	-0.487104	0.887408	No	UNDER
B176	No	3	2.49425	0.245754	0.944629	No	OVER
B177	No	19	4.49236	5.35951	5.84e-06	Yes	OVER
B178	No	12	12.9918	-0.219254	0.949125	No	UNDER
B179	No	3	2.09555	0.554961	0.868649	No	OVER
B180	No	5	7.03843	-0.566305	0.864598	No	UNDER
B181	No	7	5.38654	0.543482	0.871558	No	OVER
B182	No	0	0.920217	-0.783062	0.821696	No	UNDER
B183	No	0	3.59832	-1.67844	0.397985	No	UNDER
B184	No	4	5.27362	-0.382226	0.913245	No	UNDER
B185	No	0	2.52969	-1.31018	0.616879	No	UNDER
B186	No	5	5.2709	-0.0992194	0.984198	No	UNDER
B187	No	34	68.7357	-2.34221	0.149845	No	UNDER
B188	No	12	17.1521	-0.887501	0.770445	No	UNDER
B189	No	25	35.3457	-1.33315	0.60262	No	UNDER
B190	No	4	5.23063	-0.370696	0.913245	No	UNDER
B191	No	9	9.91885	-0.151977	0.979962	No	UNDER
B192	No	1	5.97953	-1.46801	0.514756	No	UNDER
B193	No	0	0.464407	-0.593333	0.859082	No	UNDER
B194	No	0	0.760393	-0.606597	0.854699	No	UNDER
B195	No	0	0.57936	-0.63991	0.84078	No	UNDER
B196	No	4	4.26689	-0.110906	0.984198	No	UNDER
B197	No	5	11.5885	-1.46984	0.514756	No	UNDER
B198	No	9	7.27448	0.482902	0.888086	No	OVER
B199	No	3	0.600504	2.5045	0.113071	No	OVER
B200	No	0	0.810261	-0.739081	0.822141	No	UNDER
B201	No	0	0.866282	-0.717784	0.822141	No	UNDER
B202	No	0	1.6173	-0.696811	0.822141	No	UNDER
B203	No	0	4.2871	-0.896921	0.769884	No	UNDER
B204	No	0	3.16091	-1.08958	0.717515	No	UNDER
B205	No	0	4.16585	-1.15388	0.686456	No	UNDER
B206	No	12	11.2511	0.101281	0.984198	No	OVER
B207	No	9	7.00941	0.413938	0.913245	No	OVER
B208	No	4	2.26884	0.837157	0.792846	No	OVER
B209	No	10	5.93609	1.09048	0.717515	No	OVER
B210	No	2	4.83902	-0.983209	0.740925	No	UNDER
B211	No	0	0.942268	-0.731965	0.822141	No	UNDER
B212	No	0	2.57195	-1.05016	0.729467	No	UNDER
B213	No	1	3.06103	-0.969743	0.740925	No	UNDER
B214	No	11	16.6039	-1.08141	0.718852	No	UNDER
B215	No	43	45.2548	-0.179045	0.966527	No	UNDER
B216	No	29	29.8899	-0.134254	0.984198	No	UNDER
B217	No	21	33.885	-1.00301	0.740925	No	UNDER
B218	No	2	12.7322	-1.83256	0.353156	No	UNDER
B219	No	25	40.2747	-1.31787	0.613632	No	UNDER
B220	No	6	5.20922	0.220574	0.949125	No	OVER
B221	No	2	2.8987	-0.296497	0.937418	No	UNDER
B222	No	8	8.13396	-0.0384845	0.999097	No	UNDER
B223	No	8	18.7563	-1.68175	0.397985	No	UNDER
B224	No	8	11.1723	-0.69061	0.822141	No	UNDER
B225	No	59	82.0062	-1.76272	0.364949	No	UNDER
B226	No	1	5.76278	-1.2174	0.655581	No	UNDER
B227	No	0	2.43278	-1.22309	0.655581	No	UNDER
B228	No	6	6.25093	-0.0743808	0.991063	No	UNDER
B229	No	2	10.2433	-1.65009	0.414548	No	UNDER
B230	No	18	7.73178	1.77584	0.364949	No	OVER
B231	No	17	19.6717	-0.321082	0.937418	No	UNDER
B232	No	6	12.0978	-1.18852	0.679944	No	UNDER
B233	No	4	8.205	-1.00089	0.740925	No	UNDER
B234	No	57	60.9157	-0.344826	0.922527	No	UNDER
B235	No	17	15.5952	0.18405	0.963945	No	OVER
B236	No	13	8.07628	1.2832	0.626504	No	OVER
B237	No	32	39.997	-0.991467	0.740925	No	UNDER
B238	No	4	8.64795	-1.04575	0.729467	No	UNDER
B239	No	11	6.97485	0.848626	0.789229	No	OVER
B240	No	26	29.9445	-0.522349	0.875028	No	UNDER
B241	No	47	52.5565	-0.472218	0.891731	No	UNDER
B242	No	35	34.514	0.0477903	0.996989	No	OVER
B243	No	312	344.11	-1.02987	0.731911	No	UNDER
C001	Yes	220	198.996	0.305006	0.937418	No	OVER
C002	Yes	143	51.5353	5.32774	5.88e-06	Yes	OVER
C003	Yes	84	39.7156	3.63759	0.00501	Yes	OVER
C004	Yes	2	3.02969	-0.309906	0.937418	No	UNDER
C005	Yes	28	14.7531	2.11391	0.220825	No	OVER
C006	Yes	35	26.8457	0.741682	0.822141	No	OVER
C007	Yes	71	36.3841	2.14164	0.21583	No	OVER
C008	Yes	0	0.979292	-0.707943	0.822141	No	UNDER
C009	Yes	209	72.1221	6.13929	1.47e-07	Yes	OVER
C010	Yes	85	25.6884	5.35844	5.84e-06	Yes	OVER
C011	Yes	45	18.8181	3.14093	0.023403	Yes	OVER
C012	Yes	95	41.7839	3.91871	0.001805	Yes	OVER
C013	Yes	21	7.11958	2.57656	0.098403	No	OVER
C014	Yes	16	15.98	-0.000949292	1	No	UNDER
C015	Yes	38	17.6083	2.26982	0.168216	No	OVER
C016	Yes	23	32.3636	-0.399132	0.913245	No	UNDER
C017	No	102	165.386	-2.22946	0.183064	No	UNDER
C018	No	11	15.3463	-0.668663	0.836341	No	UNDER
C019	No	24	23.4771	0.0601475	0.993164	No	OVER
C020	No	9	10.1438	-0.23878	0.945822	No	UNDER
C021	No	24	30.3903	-0.674913	0.832885	No	UNDER
C022	No	33	41.2343	-0.7374	0.822141	No	UNDER
C023	No	48	36.476	0.970161	0.740925	No	OVER
C024	No	7	17.1465	-1.48478	0.513849	No	UNDER
C025	No	24	11.4244	2.37723	0.14523	No	OVER
C026	No	20	26.9562	-0.751602	0.822141	No	UNDER
C027	No	87	96.5106	-0.423664	0.913245	No	UNDER
C028	No	70	42.658	1.97151	0.280918	No	OVER
C029	No	106	137.845	-1.3635	0.589589	No	UNDER
C030	No	20	21.8768	-0.24066	0.945677	No	UNDER
C031	No	10	14.1475	-0.539885	0.871558	No	UNDER
C032	No	34	40.4493	-0.69472	0.822141	No	UNDER
C033	No	56	97.8984	-1.5609	0.475898	No	UNDER
C034	No	21	47.1482	-1.77074	0.364949	No	UNDER
C035	No	119	127.965	-0.407854	0.913245	No	UNDER
C036	No	65	87.7299	-1.09345	0.717515	No	UNDER
C037	No	33	38.3666	-0.442769	0.903544	No	UNDER
C038	No	45	50.6976	-0.396493	0.913245	No	UNDER
C039	No	69	93.3548	-1.16411	0.686456	No	UNDER
C040	No	18	10.7824	1.41581	0.55124	No	OVER
C041	No	4	6.99637	-0.633301	0.841788	No	UNDER
C042	No	21	35.8655	-1.4986	0.505403	No	UNDER
C043	No	18	17.99	-0.00404666	1	No	UNDER
C044	No	16	11.255	0.969012	0.740925	No	OVER
C045	No	45	82.0648	-2.19017	0.198466	No	UNDER
C046	No	23	8.39744	3.44441	0.009675	Yes	OVER
C047	No	49	46.0462	0.245253	0.944629	No	OVER
C048	No	33	26.9457	0.694041	0.822141	No	OVER
C049	No	153	174.319	-1.06703	0.722529	No	UNDER
C050	No	1	2.86718	-0.817322	0.806397	No	UNDER
C051	No	73	60.6288	0.780407	0.821696	No	OVER
C052	No	0	6.70849	-1.51266	0.502613	No	UNDER
C053	No	1	6.47108	-0.915024	0.758694	No	UNDER
C054	No	3	14.1342	-1.77901	0.364949	No	UNDER
C055	No	39	19.5221	2.07116	0.241666	No	OVER
C056	No	24	11.5803	2.28506	0.16446	No	OVER
C057	No	21	39.0071	-1.86743	0.332634	No	UNDER
C058	No	25	39.7288	-1.17471	0.684655	No	UNDER
C059	No	22	31.0074	-0.641756	0.84078	No	UNDER
C060	No	78	102.409	-1.14722	0.686456	No	UNDER
C061	No	27	45.3157	-1.29825	0.616879	No	UNDER
C062	No	30	31.5639	-0.12498	0.984198	No	UNDER
C063	No	104	84.4651	1.07194	0.719498	No	OVER
C064	No	27	15.2216	1.64846	0.414548	No	OVER
C065	No	0	6.63924	-1.76432	0.364949	No	UNDER
C066	No	15	15.9469	-0.148709	0.981295	No	UNDER
C067	No	9	28.677	-1.99055	0.270791	No	UNDER
C068	No	30	21.2479	0.886192	0.770445	No	OVER
C069	No	48	44.6843	0.256939	0.941814	No	OVER
C070	No	29	50.3202	-1.82257	0.354938	No	UNDER
C071	No	32	35.6237	-0.322988	0.937418	No	UNDER
C072	No	115	133.622	-1.14701	0.686456	No	UNDER
C073	No	39	36.2022	0.227322	0.948997	No	OVER
C074	No	45	22.8379	2.89419	0.047368	Yes	OVER
C075	No	50	75.626	-2.01738	0.258545	No	UNDER
C076	No	17	23.1622	-0.782559	0.821696	No	UNDER
C077	No	16	17.9858	-0.243015	0.9451	No	UNDER
C078	No	52	62.9101	-0.932901	0.7539	No	UNDER
C079	No	157	216.105	-2.06418	0.242253	No	UNDER
C080	No	128	143.413	-0.676131	0.832885	No	UNDER
C081	No	607	642.573	-0.749839	0.822141	No	UNDER
D001	Yes	149	128.416	0.571064	0.864598	No	OVER
D002	Yes	308	147.419	5.13891	1.51e-05	Yes	OVER
D003	Yes	172	80.4745	4.53617	0.000194	Yes	OVER
D004	Yes	16	20.2466	-0.36058	0.913245	No	UNDER
D005	No	243	347.266	-2.59584	0.095708	No	UNDER
D006	No	164	166.496	-0.0956151	0.984198	No	UNDER
D007	No	143	175.777	-1.0576	0.726966	No	UNDER
D008	No	416	485.096	-1.63538	0.420918	No	UNDER
D009	No	109	115.397	-0.284147	0.937418	No	UNDER
D010	No	299	324.074	-0.758628	0.822141	No	UNDER
D011	No	386	409.53	-0.856685	0.789229	No	UNDER
E001	Yes	267	232.694	0.472524	0.891731	No	OVER
E002	Yes	60	37.7422	1.21966	0.655581	No	OVER
E003	Yes	35	31.5422	0.24812	0.944629	No	OVER
E004	Yes	71	17.5023	4.26903	0.000535	Yes	OVER
E005	Yes	0	4.67027	-0.733758	0.822141	No	UNDER
E006	Yes	43	46.2669	-0.145509	0.982566	No	UNDER
E007	Yes	313	102.801	4.5699	0.000173	Yes	OVER
E008	Yes	0	2.21042	-0.58328	0.864598	No	UNDER
E009	Yes	90	67.354	0.956426	0.746901	No	OVER
E010	Yes	91	44.1947	2.69417	0.07591	No	OVER
E011	No	95	180.798	-1.6822	0.397985	No	UNDER
E012	No	41	50.5535	-0.510399	0.875296	No	UNDER
E013	No	72	54.589	0.988685	0.740925	No	OVER
E014	No	19	25.8395	-0.50147	0.875296	No	UNDER
E015	No	0	1.57444	-0.562487	0.864598	No	UNDER
E016	No	8	19.2008	-1.22524	0.655581	No	UNDER
E017	No	13	23.7131	-0.882278	0.770445	No	UNDER
E018	No	11	10.3261	0.0992628	0.984198	No	OVER
E019	No	82	65.3196	0.640576	0.84078	No	OVER
E020	No	37	25.37	1.04275	0.729467	No	OVER
E021	No	129	229.197	-2.59068	0.095785	No	UNDER
E022	No	3	11.0532	-0.787838	0.821696	No	UNDER
E023	No	14	13.3671	0.0981289	0.984198	No	OVER
E024	No	81	54.7644	1.36848	0.58958	No	OVER
E025	No	12	21.2412	-0.827755	0.798328	No	UNDER
E026	No	39	20.1078	2.78346	0.0626	No	OVER
E027	No	83	108.454	-1.18912	0.679944	No	UNDER
E028	No	16	34.4606	-1.39848	0.566492	No	UNDER
E029	No	51	48.9891	0.124018	0.984198	No	OVER
E030	No	9	21.6355	-1.50031	0.505403	No	UNDER
E031	No	19	16.9633	0.267604	0.937912	No	OVER
E032	No	1	5.38499	-1.01403	0.737471	No	UNDER
E033	No	28	52.3392	-1.84048	0.350719	No	UNDER
E034	No	31	31.6799	-0.0544388	0.994401	No	UNDER
E035	No	0	13.2086	-1.35778	0.592916	No	UNDER
E036	No	111	137.622	-0.996836	0.740925	No	UNDER
E037	No	8	21.8222	-1.75513	0.367705	No	UNDER
E038	No	1	12.1949	-2.06989	0.241666	No	UNDER
E039	No	84	84.8799	-0.0594447	0.993164	No	UNDER
E040	No	70	70.726	-0.0433695	0.999097	No	UNDER
E041	No	47	51.0467	-0.285482	0.937418	No	UNDER
E042	No	130	183.686	-1.77143	0.364949	No	UNDER
E043	No	40	18.7985	2.54812	0.103916	No	OVER
E044	No	108	107.862	9.62906e-05	1	No	OVER
E045	No	409	450.506	-1.33592	0.602425	No	UNDER
F001	Yes	2165	1509.51	3.09171	0.026516	Yes	OVER
F002	Yes	439	297.441	3.08777	0.026516	Yes	OVER
F003	Yes	145	114.055	0.890763	0.770445	No	OVER
F004	Yes	354	288.575	0.986129	0.740925	No	OVER
F005	Yes	803	381.459	4.17673	0.000751	Yes	OVER
F006	Yes	14	29.5632	-0.781385	0.821696	No	UNDER
F007	Yes	213	223.165	-0.213648	0.949893	No	UNDER
F008	Yes	384	365.458	0.209716	0.951867	No	OVER
F009	No	180	253.198	-1.30559	0.616879	No	UNDER
F010	No	118	140.096	-0.772834	0.822141	No	UNDER
F011	No	913	858.187	0.573538	0.864598	No	OVER
F012	No	185	230.694	-1.27695	0.630621	No	UNDER
F013	No	731	844.201	-1.10804	0.70959	No	UNDER
F014	No	622	747.932	-1.18174	0.682138	No	UNDER
F015	No	70	99.088	-0.963949	0.743439	No	UNDER
F016	No	61	114.785	-1.75053	0.368954	No	UNDER
F017	No	144	115.534	1.03263	0.731911	No	OVER
F018	No	545	763.277	-3.48552	0.008506	Yes	UNDER
F019	No	225	223.201	0.0264435	1	No	OVER
F020	No	336	374.29	-0.723185	0.822141	No	UNDER
F021	No	14	63.1838	-2.19521	0.197876	No	UNDER
F022	No	272	455.963	-2.70852	0.074976	No	UNDER
F023	No	430	419.675	0.160621	0.973897	No	OVER
F024	No	162	243.606	-1.65195	0.414548	No	UNDER
F025	No	358	466.316	-2.28235	0.16446	No	UNDER
F026	No	196	252.993	-1.70242	0.397985	No	UNDER
F027	No	2020	2199.34	-1.41851	0.55124	No	UNDER
G001	Yes	358	217.994	2.77489	0.063235	No	OVER
G002	Yes	96	41.4039	2.89408	0.047368	Yes	OVER
G003	Yes	34	18.167	2.01698	0.258545	No	OVER
G004	Yes	14	13.1411	0.131409	0.984198	No	OVER
G005	Yes	0	5.23412	-0.87695	0.774111	No	UNDER
G006	Yes	48	37.3145	0.538801	0.871558	No	OVER
G007	Yes	156	66.2068	4.8434	6.49e-05	Yes	OVER
G008	Yes	175	88.3885	2.53327	0.105568	No	OVER
G009	Yes	0	1.39749	-0.506057	0.875296	No	UNDER
G010	Yes	37	37.161	-0.0179033	1	No	UNDER
G011	No	59	91.4011	-0.931749	0.7539	No	UNDER
G012	No	37	46.4623	-0.709937	0.822141	No	UNDER
G013	No	180	177.35	0.0710569	0.991063	No	OVER
G014	No	38	54.884	-1.03039	0.731911	No	UNDER
G015	No	139	222.407	-1.52399	0.497938	No	UNDER
G016	No	22	14.7368	0.788709	0.821696	No	OVER
G017	No	5	5.08898	-0.0240339	1	No	UNDER
G018	No	48	48.9439	-0.099188	0.984198	No	UNDER
G019	No	8	6.69528	0.284091	0.937418	No	OVER
G020	No	10	35.8382	-1.80628	0.359439	No	UNDER
G021	No	9	13.0664	-0.561033	0.864598	No	UNDER
G022	No	11	32.8705	-1.52347	0.497938	No	UNDER
G023	No	66	45.7521	1.07847	0.718852	No	OVER
G024	No	30	24.0376	0.643609	0.84078	No	OVER
G025	No	143	111.775	1.56051	0.475898	No	OVER
G026	No	56	64.7674	-0.61289	0.85192	No	UNDER
G027	No	166	154.643	0.379424	0.913245	No	OVER
G028	No	18	9.84423	1.23453	0.655581	No	OVER
G029	No	1	5.47692	-1.08164	0.718852	No	UNDER
G030	No	25	48.6581	-1.87106	0.332437	No	UNDER
G031	No	30	39.1535	-0.532223	0.872203	No	UNDER
G032	No	38	28.9477	0.665456	0.836341	No	OVER
G033	No	0	16.3377	-1.2866	0.625541	No	UNDER
G034	No	68	70.8858	-0.166206	0.970514	No	UNDER
G035	No	72	83.5126	-0.431236	0.911504	No	UNDER
G036	No	24	23.712	0.0252845	1	No	OVER
G037	No	5	14.6714	-1.5839	0.459339	No	UNDER
G038	No	45	73.1033	-1.69554	0.397985	No	UNDER
G039	No	85	106.925	-1.02063	0.736418	No	UNDER
G040	No	55	60.5657	-0.310674	0.937418	No	UNDER
G041	No	34	48.7619	-1.10081	0.712574	No	UNDER
G042	No	137	236.812	-3.13577	0.023403	Yes	UNDER
G043	No	15	20.1884	-0.577296	0.864598	No	UNDER
G044	No	134	157.482	-0.9683	0.740925	No	UNDER
G045	No	400	402.568	-0.0922963	0.984198	No	UNDER
H001	Yes	239	171.81	1.13869	0.692387	No	OVER
H002	Yes	39	19.2027	1.68337	0.397985	No	OVER
H003	Yes	19	36.3392	-0.790315	0.821696	No	UNDER
H004	Yes	166	73.1019	3.92209	0.001805	Yes	OVER
H005	Yes	143	63.2617	4.70181	0.000102	Yes	OVER
H006	Yes	59	35.1655	1.51032	0.502613	No	OVER
H007	Yes	22	34.2983	-0.716158	0.822141	No	UNDER
H008	Yes	169	59.0724	4.44058	0.000289	Yes	OVER
H009	Yes	127	51.619	4.02298	0.001237	Yes	OVER
H010	Yes	39	19.1631	2.12145	0.220825	No	OVER
H011	No	103	125.638	-0.761553	0.822141	No	UNDER
H012	No	29	29.356	-0.0364129	0.999097	No	UNDER
H013	No	163	172.58	-0.273821	0.937912	No	UNDER
H014	No	70	49.743	1.03076	0.731911	No	OVER
H015	No	99	82.4037	0.696469	0.822141	No	OVER
H016	No	35	29.5215	0.509259	0.875296	No	OVER
H017	No	54	54.182	-0.017135	1	No	UNDER
H018	No	68	100.915	-1.32029	0.613632	No	UNDER
H019	No	38	29.9207	0.686932	0.824078	No	OVER
H020	No	40	57.1311	-0.936087	0.7539	No	UNDER
H021	No	87	49.3544	2.36688	0.14523	No	OVER
H022	No	53	81.8615	-1.47238	0.514756	No	UNDER
H023	No	8	30.6625	-1.51235	0.502613	No	UNDER
H024	No	29	56.8823	-1.71843	0.390127	No	UNDER
H025	No	107	203.012	-2.04303	0.249859	No	UNDER
H026	No	71	116.984	-1.4824	0.513849	No	UNDER
H027	No	191	217.985	-0.723646	0.822141	No	UNDER
H028	No	37	59.6967	-1.30904	0.616879	No	UNDER
H029	No	17	17.8549	-0.112728	0.984198	No	UNDER
H030	No	124	94.2932	1.22007	0.655581	No	OVER
H031	No	68	58.7675	0.538185	0.871558	No	OVER
H032	No	21	18.0533	0.292264	0.937418	No	OVER
H033	No	65	39.7076	1.55139	0.479187	No	OVER
H034	No	59	77.9414	-0.623945	0.845287	No	UNDER
H035	No	42	49.0546	-0.364934	0.913245	No	UNDER
H036	No	40	59.1979	-1.08731	0.717515	No	UNDER
H037	No	49	49.381	-0.0300029	1	No	UNDER
H038	No	92	139.988	-1.29703	0.616879	No	UNDER
H039	No	181	177.731	0.0894178	0.984198	No	OVER
H040	No	79	123.019	-1.81403	0.356878	No	UNDER
H041	No	57	80.6325	-1.53028	0.49679	No	UNDER
H042	No	268	332.621	-1.79503	0.360702	No	UNDER
H043	No	83	71.0277	0.659756	0.839168	No	OVER
H044	No	219	260.359	-1.1545	0.686456	No	UNDER
H045	No	639	637.702	0.00192899	1	No	OVER
I001	Yes	2173	1575.42	1.89218	0.321793	No	OVER
I002	Yes	461	282.588	3.26962	0.016268	Yes	OVER
I003	Yes	1135	593.446	4.22472	0.000628	Yes	OVER
I004	Yes	172	151.039	0.451785	0.902006	No	OVER
I005	Yes	843	353.202	5.49727	3.43e-06	Yes	OVER
I006	Yes	891	534.139	1.96219	0.284805	No	OVER
I007	Yes	179	175.002	0.0616139	0.993164	No	OVER
I008	Yes	293	318.338	-0.217939	0.949125	No	UNDER
I009	No	1043	1285.78	-1.55244	0.479187	No	UNDER
I010	No	286	356.585	-1.25467	0.647022	No	UNDER
I011	No	855	935.589	-0.593705	0.859082	No	UNDER
I012	No	616	522.832	0.988413	0.740925	No	OVER
I013	No	1568	1442.74	0.969932	0.740925	No	OVER
I014	No	251	317.156	-1.36615	0.58958	No	UNDER
I015	No	622	615.55	0.052211	0.994789	No	OVER
I016	No	307	486.799	-2.11902	0.220825	No	UNDER
I017	No	349	363.53	-0.202597	0.953444	No	UNDER
I018	No	695	970.737	-2.99515	0.035411	Yes	UNDER
I019	No	766	874.971	-0.513524	0.875296	No	UNDER
I020	No	543	443.048	1.15171	0.686456	No	OVER
I021	No	743	1095.82	-3.2883	0.015558	Yes	UNDER
I022	No	266	400.319	-1.74748	0.368988	No	UNDER
I023	No	184	298.785	-1.17767	0.684027	No	UNDER
I024	No	578	800.853	-2.34591	0.149845	No	UNDER
I025	No	1244	1811.87	-1.82178	0.354938	No	UNDER
I026	No	841	1173.2	-1.68574	0.397985	No	UNDER
I027	No	3987	3667.89	1.01714	0.736418	No	OVER
J001	Yes	2171	1854.52	0.71864	0.822141	No	OVER
J002	Yes	591	431.798	1.43965	0.535057	No	OVER
J003	Yes	1007	430.824	4.77757	8.38e-05	Yes	OVER
J004	Yes	873	635.791	1.67977	0.397985	No	OVER
J005	Yes	2067	805.28	5.59435	2.62e-06	Yes	OVER
J006	Yes	409	230.823	2.61342	0.093013	No	OVER
J007	Yes	301	232.435	0.691635	0.822141	No	OVER
J008	Yes	303	466.445	-0.913117	0.758694	No	UNDER
J009	No	396	727.868	-2.69604	0.07591	No	UNDER
J010	No	363	365.701	-0.0404388	0.999097	No	UNDER
J011	No	1245	1821.42	-2.17298	0.205291	No	UNDER
J012	No	476	506.332	-0.309506	0.937418	No	UNDER
J013	No	849	889.152	-0.31482	0.937418	No	UNDER
J014	No	716	733.682	-0.13771	0.984198	No	UNDER
J015	No	509	364.983	1.80053	0.360702	No	OVER
J016	No	287	504.936	-2.43462	0.132304	No	UNDER
J017	No	658	888.631	-2.15338	0.211575	No	UNDER
J018	No	201	335.805	-1.78619	0.364949	No	UNDER
J019	No	205	250.59	-0.753881	0.822141	No	UNDER
J020	No	780	1092.88	-1.83067	0.353156	No	UNDER
J021	No	595	645.52	-0.562134	0.864598	No	UNDER
J022	No	369	334.308	0.51666	0.875296	No	OVER
J023	No	302	253.259	0.570124	0.864598	No	OVER
J024	No	615	648.115	-0.412079	0.913245	No	UNDER
J025	No	1081	1566.43	-3.20623	0.019097	Yes	UNDER
J026	No	946	1043.1	-0.732323	0.822141	No	UNDER
J027	No	3594	3804.55	-0.976197	0.740925	No	UNDER
K001	Yes	10440	7885.81	4.7226	0.000102	Yes	OVER
K002	Yes	4335	3760.2	1.49645	0.505403	No	OVER
K003	Yes	2287	3087.7	-2.31622	0.156858	No	UNDER
K004	No	6073	6598.74	-1.47485	0.514756	No	UNDER
K005	No	2757	3162.33	-1.62397	0.428394	No	UNDER
K006	No	6560	7892.31	-4.40032	0.000333	Yes	UNDER
L001	Yes	7428	5723.13	3.22147	0.01848	Yes	OVER
L002	Yes	3048	2302.73	3.25083	0.01702	Yes	OVER
L003	Yes	1885	1990.14	-0.268816	0.937912	No	UNDER
L004	No	6876	7251.04	-0.972941	0.740925	No	UNDER
L005	No	2744	4108.19	-4.66399	0.000116	Yes	UNDER
L006	No	8045	8590.72	-0.805308	0.816	No	UNDER
M001	Yes	11957	8843.55	2.48425	0.116676	No	OVER
M002	Yes	5511	3478.17	2.23816	0.180802	No	OVER
M003	Yes	4326	3550.91	1.87226	0.332437	No	OVER
M004	Yes	1810	2062.3	-0.598679	0.85772	No	UNDER
M005	No	7388	7713.07	-0.794998	0.821696	No	UNDER
M006	No	3743	4216.02	-1.22329	0.655581	No	UNDER
M007	No	6031	8322.94	-2.34152	0.149845	No	UNDER
M008	No	3137	4650.92	-3.52707	0.007458	Yes	UNDER
M009	No	11028	11983.2	-1.59559	0.451218	No	UNDER
