# Supplementary material for: Signed motif analysis of the Caenorhabditis elegans neuronal network reveals positive feedforward and negative feedback loops
Source: BMC Biol. 2026 May 22;24:167. doi: 10.1186/s12915-026-02641-4 (PMC13374236; doi:10.1186/s12915-026-02641-4)
Supplement: Supplementary file 6 — Additional file 6: Motif analysis of the connectome via the alternative null model. Description of data: Using the edge polarity data from the alternative randomization method (see the ‘Edges’ sheet), we were able to perform induced and partial motif counting. The process was the same as that described in Additional files 4 and 5, except that the edge polarity data were different. [file 12915_2026_2641_MOESM6_ESM.xlsx]

## Sheet: Edges
	Source	Target	Connectome	Pred_1	Pred_2	Pred_3	Pred_4	Pred_5	Pred_6	Pred_7	Pred_8	Pred_9	Pred_10	Pred_11	Pred_12	Pred_13	Pred_14	Pred_15	Pred_16	Pred_17	Pred_18	Pred_19	Pred_20	Pred_21	Pred_22	Pred_23	Pred_24	Pred_25	Pred_26	Pred_27	Pred_28	Pred_29	Pred_30	Pred_31	Pred_32	Pred_33	Pred_34	Pred_35	Pred_36	Pred_37	Pred_38	Pred_39	Pred_40	Pred_41	Pred_42	Pred_43	Pred_44	Pred_45	Pred_46
1	ADAL	ADAL	unknown	unknown	unknown	-	+	+	+	-	-	+	+	+	unknown	unknown	unknown	+	unknown	unknown	unknown	-	+	-	unknown	+	+	unknown	unknown	-	+	+	-	-	unknown	+	-	+	+	unknown	unknown	+	unknown	+	+	unknown	+	unknown	-
2	ADAL	ADLL	unknown	unknown	+	unknown	+	+	+	-	-	+	+	+	unknown	+	unknown	unknown	unknown	+	unknown	+	+	-	unknown	+	+	+	-	unknown	+	+	+	unknown	+	unknown	unknown	-	unknown	+	-	unknown	+	-	-	unknown	-	unknown	+
3	ADAL	AIAL	unknown	unknown	+	+	+	unknown	+	unknown	unknown	-	+	unknown	-	+	+	unknown	+	+	unknown	unknown	+	unknown	unknown	-	unknown	unknown	+	unknown	+	unknown	+	+	unknown	+	unknown	+	+	unknown	unknown	+	-	+	unknown	unknown	-	unknown	unknown
4	ADAL	AIBL	+	unknown	+	unknown	+	+	+	+	unknown	+	+	+	+	-	unknown	unknown	unknown	+	+	unknown	unknown	unknown	-	unknown	unknown	+	-	unknown	unknown	-	unknown	unknown	+	+	unknown	-	+	+	-	+	unknown	unknown	unknown	+	-	unknown	+
5	ADAL	AIBR	+	unknown	-	unknown	-	+	unknown	+	unknown	unknown	unknown	unknown	-	unknown	unknown	unknown	+	-	unknown	unknown	-	-	unknown	-	+	+	+	+	-	unknown	unknown	unknown	-	+	+	-	unknown	+	unknown	unknown	+	+	unknown	+	+	+	unknown
6	ADAL	AVAL	+	+	-	unknown	+	+	+	+	+	unknown	unknown	unknown	unknown	-	+	-	+	-	+	unknown	-	-	unknown	-	+	+	unknown	unknown	+	unknown	unknown	unknown	+	+	-	unknown	unknown	+	-	unknown	+	+	unknown	+	+	+	unknown
7	ADAL	AVAR	+	+	+	-	-	unknown	-	+	+	+	+	+	unknown	unknown	+	unknown	unknown	-	+	-	+	-	-	+	-	unknown	+	-	-	-	unknown	+	unknown	unknown	unknown	unknown	+	+	unknown	+	-	+	unknown	unknown	unknown	+	unknown
8	ADAL	AVBL	+	+	unknown	+	unknown	-	-	+	+	+	unknown	+	unknown	-	-	unknown	unknown	unknown	unknown	+	-	+	+	+	-	-	+	unknown	unknown	unknown	+	+	+	unknown	unknown	+	-	+	+	unknown	+	+	+	unknown	+	-	+
9	ADAL	AVBR	+	+	-	+	-	-	+	+	unknown	unknown	+	unknown	unknown	+	-	-	unknown	+	-	unknown	+	+	+	unknown	+	-	unknown	unknown	+	unknown	unknown	unknown	unknown	-	unknown	+	+	-	+	+	unknown	unknown	+	-	unknown	-	+
10	ADAL	AVDL	+	unknown	-	unknown	+	unknown	unknown	-	unknown	-	unknown	+	unknown	unknown	-	unknown	unknown	unknown	+	unknown	unknown	+	unknown	+	-	+	unknown	+	+	+	unknown	unknown	unknown	-	+	+	unknown	unknown	unknown	+	+	+	+	+	unknown	unknown	unknown
11	ADAL	AVDR	+	-	unknown	unknown	unknown	unknown	unknown	+	+	unknown	unknown	unknown	unknown	unknown	unknown	+	+	+	unknown	+	unknown	+	+	+	+	unknown	+	+	+	unknown	+	unknown	+	unknown	-	unknown	unknown	unknown	unknown	+	+	+	+	+	+	+	+
12	ADAL	AVEL	+	+	+	unknown	-	+	+	unknown	+	+	+	unknown	+	-	unknown	+	+	-	-	-	+	unknown	unknown	+	unknown	unknown	+	-	unknown	-	+	+	unknown	+	+	unknown	unknown	+	unknown	+	unknown	+	+	unknown	unknown	unknown	unknown
13	ADAL	AVJR	+	-	+	unknown	unknown	unknown	unknown	unknown	unknown	unknown	-	+	unknown	-	-	-	+	+	+	+	unknown	+	unknown	unknown	unknown	-	unknown	-	unknown	+	+	unknown	unknown	-	unknown	+	-	unknown	unknown	unknown	-	+	unknown	+	unknown	+	-
14	ADAL	PVPL	unknown	+	unknown	unknown	+	+	unknown	unknown	unknown	unknown	unknown	-	+	-	+	+	-	+	+	unknown	+	unknown	-	unknown	unknown	unknown	unknown	-	unknown	+	unknown	+	+	unknown	+	+	+	unknown	unknown	unknown	unknown	unknown	unknown	+	unknown	+	-
15	ADAL	RICL	+	+	unknown	unknown	unknown	+	+	+	unknown	+	unknown	+	+	+	+	unknown	+	-	unknown	+	unknown	unknown	unknown	+	-	+	unknown	+	+	+	unknown	unknown	unknown	+	+	+	+	+	+	+	-	+	unknown	unknown	-	unknown	+
16	ADAL	RICR	+	+	unknown	+	-	+	unknown	+	unknown	unknown	+	-	+	-	unknown	unknown	+	+	+	+	+	unknown	unknown	+	-	+	-	-	+	unknown	-	-	+	+	+	+	unknown	+	-	+	unknown	-	unknown	+	+	+	unknown
17	ADAL	RID	unknown	unknown	+	unknown	unknown	-	unknown	+	+	unknown	unknown	+	-	unknown	+	unknown	+	+	unknown	-	+	+	+	unknown	+	-	unknown	+	+	unknown	unknown	+	+	+	unknown	+	+	-	unknown	-	unknown	unknown	unknown	unknown	+	unknown	unknown
18	ADAL	RIML	+	unknown	unknown	+	-	+	+	+	+	+	+	-	unknown	unknown	-	+	unknown	unknown	+	+	+	-	+	+	unknown	+	unknown	-	unknown	unknown	unknown	+	unknown	-	+	-	+	+	+	unknown	unknown	+	unknown	-	-	unknown	-
19	ADAL	RIPL	unknown	unknown	-	+	+	+	+	unknown	+	+	+	unknown	+	+	+	-	-	+	-	+	+	+	unknown	+	unknown	unknown	unknown	unknown	unknown	+	unknown	+	unknown	unknown	unknown	+	+	-	-	-	+	unknown	+	unknown	unknown	+	unknown
20	ADAL	SMDVR	+	unknown	unknown	unknown	+	+	unknown	unknown	-	unknown	+	+	+	+	unknown	+	-	unknown	+	+	unknown	+	+	+	+	unknown	unknown	+	unknown	unknown	+	-	+	unknown	+	+	-	+	+	-	+	+	+	+	+	+	unknown
21	ADAL	URAVL	+	+	unknown	+	unknown	-	-	unknown	+	unknown	+	-	+	-	-	+	+	unknown	+	unknown	unknown	+	-	unknown	+	+	-	+	+	unknown	-	-	unknown	unknown	+	-	unknown	+	+	+	unknown	+	+	unknown	unknown	-	unknown
22	ADAL	URXL	unknown	+	-	-	unknown	+	unknown	-	unknown	-	unknown	-	unknown	+	+	+	+	+	unknown	+	+	+	unknown	+	unknown	unknown	unknown	+	-	+	-	+	unknown	+	+	unknown	-	+	unknown	+	unknown	+	+	+	unknown	+	+
23	ADAR	AIBL	+	+	unknown	unknown	+	unknown	unknown	unknown	unknown	unknown	+	-	unknown	+	-	+	unknown	+	+	+	unknown	-	unknown	+	unknown	-	+	unknown	-	unknown	+	unknown	+	+	+	+	unknown	unknown	+	unknown	unknown	-	unknown	unknown	-	+	-
24	ADAR	AIBR	+	unknown	unknown	-	+	+	-	+	+	+	-	+	-	unknown	unknown	unknown	unknown	unknown	-	-	unknown	unknown	unknown	+	unknown	unknown	-	unknown	unknown	unknown	+	+	unknown	+	+	unknown	+	unknown	unknown	+	+	+	+	+	unknown	-	unknown
25	ADAR	ASHR	unknown	-	-	+	+	unknown	unknown	unknown	unknown	+	+	+	unknown	unknown	unknown	+	unknown	unknown	unknown	-	-	+	unknown	-	+	unknown	+	unknown	+	-	-	+	+	unknown	unknown	unknown	unknown	+	unknown	+	unknown	unknown	unknown	+	-	+	+
26	ADAR	AVAR	+	-	unknown	+	unknown	unknown	unknown	+	+	+	unknown	-	unknown	unknown	+	+	-	unknown	+	unknown	-	+	unknown	unknown	+	unknown	unknown	-	unknown	unknown	+	+	unknown	-	+	-	unknown	+	unknown	unknown	-	+	+	unknown	unknown	+	unknown
27	ADAR	AVBL	+	-	+	unknown	+	unknown	+	+	+	-	+	unknown	+	-	unknown	+	+	+	+	-	+	+	unknown	+	+	+	+	unknown	unknown	+	unknown	unknown	+	unknown	+	+	-	+	unknown	+	unknown	+	-	-	-	+	+
28	ADAR	AVBR	+	-	+	unknown	unknown	+	unknown	+	unknown	+	+	+	+	unknown	unknown	-	-	+	+	-	unknown	+	unknown	+	unknown	+	unknown	-	+	+	+	+	unknown	+	+	+	unknown	-	+	unknown	unknown	unknown	+	unknown	+	unknown	-
29	ADAR	AVDL	+	+	unknown	+	+	unknown	unknown	unknown	+	-	+	+	+	-	-	unknown	-	+	+	-	-	-	+	unknown	unknown	+	+	+	+	+	+	-	unknown	unknown	+	+	+	unknown	unknown	unknown	-	+	+	unknown	+	unknown	unknown
30	ADAR	AVDR	+	-	-	-	unknown	unknown	+	unknown	-	unknown	+	unknown	-	unknown	+	unknown	unknown	-	unknown	+	unknown	unknown	unknown	+	-	+	unknown	unknown	unknown	unknown	unknown	unknown	+	unknown	unknown	+	-	unknown	unknown	unknown	-	-	+	+	-	+	-
31	ADAR	AVEL	+	unknown	unknown	+	-	unknown	+	unknown	unknown	-	+	unknown	+	unknown	+	unknown	+	+	unknown	+	unknown	+	+	unknown	+	unknown	unknown	+	+	unknown	+	unknown	unknown	unknown	+	+	unknown	+	unknown	+	+	unknown	unknown	+	unknown	+	-
32	ADAR	AVJL	+	unknown	unknown	unknown	+	+	+	-	+	+	+	unknown	unknown	+	unknown	+	+	+	unknown	+	unknown	+	unknown	unknown	unknown	unknown	+	+	+	+	+	unknown	+	unknown	-	+	-	unknown	unknown	+	unknown	unknown	unknown	-	-	unknown	+
33	ADAR	PVR	unknown	unknown	+	-	-	+	+	-	+	+	-	unknown	unknown	+	+	-	unknown	unknown	unknown	unknown	unknown	unknown	+	-	unknown	+	-	+	+	-	+	-	unknown	unknown	+	unknown	unknown	unknown	+	-	+	-	+	+	+	unknown	unknown
34	ADAR	RIFR	+	unknown	-	-	-	-	unknown	+	+	+	+	+	unknown	+	-	unknown	unknown	+	unknown	+	+	unknown	+	unknown	unknown	-	+	-	unknown	-	+	+	unknown	unknown	+	+	unknown	unknown	unknown	unknown	+	unknown	+	+	+	+	+
35	ADAR	RIMR	+	-	-	-	+	unknown	unknown	-	unknown	+	unknown	+	+	unknown	+	unknown	+	unknown	unknown	unknown	+	unknown	-	unknown	-	unknown	+	unknown	unknown	+	unknown	+	+	+	-	+	-	-	-	unknown	unknown	unknown	-	+	+	+	unknown
36	ADAR	RIPR	unknown	unknown	unknown	+	+	-	unknown	+	-	unknown	unknown	+	+	unknown	+	+	unknown	unknown	+	+	unknown	-	+	+	+	+	unknown	+	-	-	unknown	+	unknown	-	+	+	+	unknown	+	+	unknown	+	+	-	+	+	+
37	ADAR	RIVR	unknown	unknown	+	+	+	-	unknown	+	-	unknown	+	unknown	-	unknown	+	+	+	unknown	unknown	unknown	+	+	-	+	unknown	unknown	+	unknown	-	unknown	+	-	+	+	-	+	unknown	+	-	+	-	-	unknown	-	-	-	+
38	ADAR	SMDVL	+	+	+	unknown	unknown	unknown	unknown	unknown	unknown	+	unknown	+	unknown	+	-	unknown	unknown	unknown	+	unknown	-	+	+	+	+	+	+	unknown	unknown	+	unknown	unknown	+	unknown	+	-	+	-	unknown	+	unknown	+	unknown	+	unknown	unknown	unknown
39	ADAR	URXR	unknown	+	unknown	unknown	unknown	+	-	+	+	+	unknown	unknown	+	-	+	unknown	unknown	unknown	unknown	-	+	unknown	+	+	+	-	unknown	+	unknown	unknown	+	unknown	+	unknown	unknown	unknown	+	unknown	unknown	+	unknown	unknown	unknown	unknown	+	unknown	unknown
40	ADAR	URYDR	+	-	+	+	+	unknown	unknown	+	unknown	unknown	-	+	unknown	unknown	+	+	unknown	unknown	+	+	unknown	+	+	+	-	-	unknown	+	unknown	+	+	unknown	+	+	unknown	unknown	unknown	-	+	unknown	+	unknown	-	unknown	+	+	unknown
41	ADEL	ADAL	unknown	unknown	unknown	+	unknown	-	+	unknown	+	unknown	+	-	unknown	unknown	unknown	unknown	unknown	+	+	unknown	unknown	+	unknown	unknown	+	unknown	unknown	unknown	unknown	+	+	unknown	+	unknown	+	+	unknown	unknown	+	+	+	+	+	unknown	unknown	-	+
42	ADEL	ADER	unknown	-	+	unknown	unknown	-	+	unknown	unknown	+	+	-	-	unknown	unknown	-	+	unknown	+	+	unknown	unknown	unknown	-	+	-	unknown	unknown	unknown	unknown	+	unknown	-	+	-	+	+	unknown	+	+	+	+	unknown	-	+	unknown	unknown
43	ADEL	ALML	unknown	unknown	unknown	unknown	unknown	+	+	unknown	unknown	-	+	unknown	+	unknown	+	unknown	unknown	unknown	-	+	+	unknown	-	+	+	+	unknown	unknown	+	unknown	unknown	+	-	+	unknown	+	+	+	+	+	+	+	+	unknown	unknown	+	unknown
44	ADEL	AVAL	unknown	+	+	unknown	-	+	+	+	+	+	+	+	+	unknown	+	-	+	+	+	-	+	+	+	unknown	+	+	unknown	unknown	unknown	-	+	unknown	+	unknown	+	-	+	unknown	-	unknown	unknown	unknown	+	unknown	unknown	+	+
45	ADEL	AVAR	unknown	unknown	unknown	unknown	+	unknown	-	+	unknown	+	-	+	unknown	unknown	+	-	+	unknown	+	unknown	+	unknown	+	unknown	+	-	+	+	unknown	-	+	+	+	unknown	unknown	unknown	+	unknown	+	unknown	+	unknown	unknown	unknown	unknown	+	+
46	ADEL	AVDL	unknown	+	+	unknown	-	+	+	+	+	unknown	+	unknown	+	+	+	+	-	unknown	-	unknown	unknown	unknown	+	unknown	unknown	-	+	unknown	unknown	+	-	+	+	unknown	+	+	+	unknown	-	-	unknown	+	+	+	+	+	unknown
47	ADEL	AVEL	unknown	unknown	-	+	-	+	+	unknown	unknown	unknown	unknown	unknown	unknown	+	+	+	-	+	+	unknown	unknown	+	+	unknown	unknown	unknown	unknown	-	unknown	+	unknown	+	unknown	unknown	unknown	unknown	unknown	unknown	+	+	unknown	unknown	unknown	+	unknown	unknown	+
48	ADEL	AVHL	unknown	unknown	+	unknown	+	unknown	unknown	unknown	-	unknown	unknown	unknown	+	+	+	unknown	+	unknown	unknown	unknown	+	-	unknown	+	-	unknown	unknown	unknown	unknown	+	unknown	unknown	-	unknown	unknown	+	+	+	+	+	unknown	-	+	+	+	unknown	unknown
49	ADEL	AVL	unknown	+	unknown	unknown	unknown	unknown	+	+	-	unknown	unknown	unknown	unknown	+	unknown	+	-	+	+	+	+	+	unknown	-	+	unknown	unknown	unknown	+	+	-	-	-	unknown	+	unknown	+	unknown	+	unknown	unknown	unknown	unknown	+	+	unknown	+
50	ADEL	BDUL	unknown	+	unknown	+	unknown	unknown	+	unknown	unknown	unknown	unknown	+	+	unknown	+	unknown	+	+	-	unknown	+	+	unknown	unknown	unknown	+	unknown	unknown	unknown	unknown	+	unknown	unknown	unknown	unknown	unknown	-	-	+	unknown	unknown	+	-	-	unknown	+	unknown
51	ADEL	CEPDL	unknown	unknown	-	+	-	unknown	+	unknown	unknown	unknown	unknown	-	unknown	+	-	unknown	unknown	unknown	-	unknown	unknown	unknown	unknown	+	+	unknown	+	+	+	unknown	+	unknown	+	unknown	unknown	-	+	+	unknown	+	unknown	unknown	-	+	+	+	unknown
52	ADEL	FLPL	unknown	-	unknown	+	+	unknown	unknown	unknown	+	unknown	+	+	-	unknown	-	unknown	unknown	+	unknown	+	+	unknown	unknown	+	-	+	+	+	+	+	+	unknown	+	+	+	unknown	+	unknown	+	unknown	unknown	+	unknown	+	+	+	unknown
53	ADEL	IL1L	unknown	unknown	+	unknown	+	+	+	+	+	unknown	unknown	unknown	unknown	+	unknown	unknown	unknown	unknown	unknown	unknown	+	+	-	unknown	unknown	unknown	unknown	+	unknown	-	unknown	unknown	-	unknown	-	+	unknown	unknown	unknown	-	unknown	unknown	+	unknown	+	unknown	+
54	ADEL	IL2L	unknown	-	+	+	unknown	+	unknown	unknown	+	unknown	+	unknown	unknown	-	unknown	unknown	unknown	+	-	+	+	unknown	unknown	unknown	+	+	+	unknown	unknown	unknown	unknown	unknown	unknown	-	unknown	-	+	+	+	+	unknown	unknown	+	unknown	+	-	unknown
55	ADEL	OLLL	unknown	unknown	+	+	+	+	+	unknown	unknown	unknown	+	-	unknown	+	+	unknown	+	-	-	unknown	+	+	-	unknown	+	+	+	unknown	unknown	+	+	unknown	unknown	-	unknown	+	unknown	-	+	-	+	unknown	-	unknown	unknown	-	-
56	ADEL	RIAL	unknown	-	-	+	+	+	unknown	unknown	-	unknown	unknown	unknown	unknown	+	+	-	+	unknown	+	+	unknown	-	unknown	-	unknown	+	+	+	+	unknown	+	+	+	+	+	unknown	+	-	unknown	unknown	unknown	+	unknown	+	unknown	-	unknown
57	ADEL	RIFL	unknown	+	+	+	+	unknown	+	unknown	+	unknown	-	+	+	+	-	unknown	unknown	+	-	-	unknown	+	-	+	unknown	unknown	+	unknown	+	unknown	+	unknown	unknown	+	unknown	+	+	+	+	unknown	+	-	+	unknown	unknown	+	+
58	ADEL	RIGL	unknown	-	unknown	unknown	-	unknown	-	unknown	+	+	+	+	-	unknown	unknown	unknown	+	-	+	+	+	+	+	unknown	unknown	+	unknown	+	unknown	+	+	+	+	-	+	unknown	-	+	-	+	unknown	+	+	unknown	-	unknown	-
59	ADEL	RIGR	unknown	+	+	+	unknown	+	unknown	unknown	unknown	+	unknown	-	+	-	unknown	+	+	+	+	unknown	unknown	+	+	+	unknown	-	unknown	-	+	+	+	+	unknown	+	unknown	-	+	+	+	+	+	unknown	+	+	+	-	unknown
60	ADEL	RIH	unknown	+	unknown	unknown	+	unknown	unknown	unknown	+	unknown	-	-	unknown	unknown	+	+	-	-	+	unknown	unknown	+	+	unknown	unknown	+	unknown	-	+	+	+	unknown	-	unknown	unknown	unknown	+	+	+	-	unknown	unknown	-	unknown	-	unknown	+
61	ADEL	RIVL	unknown	-	+	+	+	unknown	+	+	+	+	+	unknown	+	+	unknown	-	+	+	unknown	+	unknown	unknown	unknown	+	+	unknown	unknown	+	+	+	+	+	-	-	+	+	+	+	unknown	unknown	+	unknown	+	-	+	+	unknown
62	ADEL	RIVR	unknown	unknown	-	unknown	+	+	-	+	unknown	unknown	unknown	-	unknown	unknown	-	+	unknown	unknown	unknown	unknown	unknown	unknown	unknown	unknown	unknown	+	unknown	+	+	+	+	unknown	+	unknown	-	+	+	+	-	unknown	+	+	+	+	+	unknown	+
63	ADEL	RMDL	unknown	+	unknown	-	-	unknown	+	-	unknown	unknown	unknown	unknown	unknown	-	+	+	+	unknown	unknown	-	unknown	+	-	unknown	+	-	unknown	unknown	-	+	-	unknown	unknown	+	+	+	unknown	unknown	+	+	+	-	+	+	+	unknown	unknown
64	ADEL	RMER	unknown	unknown	+	+	unknown	unknown	+	unknown	unknown	+	-	unknown	unknown	+	+	+	+	+	+	unknown	-	unknown	unknown	unknown	+	-	unknown	unknown	unknown	unknown	+	+	+	unknown	unknown	+	unknown	+	+	-	+	unknown	unknown	unknown	unknown	+	unknown
65	ADEL	RMGL	unknown	+	+	+	-	-	+	+	+	+	unknown	-	+	unknown	+	unknown	unknown	+	+	unknown	unknown	-	-	unknown	unknown	+	+	unknown	+	unknown	unknown	unknown	+	unknown	unknown	unknown	+	+	unknown	-	+	+	unknown	-	-	-	+
66	ADEL	RMHL	unknown	+	unknown	+	-	unknown	unknown	-	unknown	unknown	+	-	+	unknown	unknown	unknown	+	-	+	-	+	+	unknown	unknown	+	unknown	unknown	-	+	+	unknown	+	unknown	unknown	unknown	-	-	+	unknown	-	+	unknown	+	+	unknown	unknown	unknown
67	ADEL	RMHR	unknown	+	unknown	+	unknown	+	unknown	-	+	unknown	+	unknown	+	unknown	+	+	+	+	+	+	unknown	unknown	unknown	+	unknown	unknown	-	unknown	-	unknown	unknown	+	-	unknown	-	-	unknown	+	+	+	+	+	unknown	unknown	+	unknown	+
68	ADEL	SAADR	unknown	-	-	-	+	unknown	unknown	+	+	unknown	+	unknown	unknown	+	unknown	+	+	-	unknown	unknown	+	unknown	+	unknown	+	+	unknown	+	unknown	+	+	+	unknown	+	+	unknown	+	unknown	unknown	+	unknown	unknown	unknown	+	unknown	+	unknown
69	ADEL	SIADR	unknown	+	+	+	+	-	unknown	+	+	-	+	+	unknown	+	-	unknown	+	-	unknown	+	unknown	+	-	+	+	unknown	-	+	-	-	unknown	unknown	-	+	+	-	unknown	+	unknown	+	unknown	unknown	+	+	+	-	unknown
70	ADEL	SIBVR	unknown	unknown	unknown	unknown	unknown	-	-	unknown	unknown	+	unknown	unknown	+	-	unknown	+	unknown	-	-	-	+	-	+	-	+	unknown	-	unknown	unknown	unknown	unknown	unknown	+	unknown	unknown	+	+	+	-	+	unknown	unknown	unknown	unknown	+	unknown	unknown
71	ADEL	SMBDR	unknown	unknown	unknown	-	unknown	+	+	+	+	+	unknown	unknown	+	+	-	unknown	-	+	+	+	+	unknown	+	+	unknown	-	unknown	unknown	unknown	+	+	unknown	unknown	unknown	+	unknown	+	-	-	-	-	unknown	unknown	+	unknown	-	-
72	ADEL	SMBVL	unknown	+	+	unknown	unknown	-	unknown	unknown	unknown	unknown	+	+	-	+	unknown	unknown	-	-	+	+	+	+	+	+	-	+	+	unknown	-	unknown	-	unknown	unknown	-	unknown	-	+	unknown	unknown	-	unknown	-	+	unknown	+	+	unknown
73	ADEL	URBL	unknown	+	+	+	unknown	+	unknown	+	unknown	unknown	unknown	+	+	+	+	+	+	-	unknown	+	unknown	+	unknown	-	+	unknown	unknown	+	unknown	+	-	+	unknown	-	+	+	unknown	+	+	unknown	+	+	unknown	unknown	+	+	+
74	ADEL	VB01	unknown	+	unknown	unknown	-	+	-	unknown	-	+	-	+	+	+	unknown	+	unknown	unknown	unknown	+	unknown	+	unknown	+	+	-	+	-	+	+	+	unknown	+	-	+	+	-	+	unknown	unknown	+	unknown	+	+	unknown	+	-
75	ADER	ADAR	unknown	+	unknown	+	+	unknown	+	+	unknown	-	+	+	unknown	unknown	-	unknown	+	unknown	+	-	unknown	+	+	unknown	+	+	unknown	+	unknown	+	+	-	-	-	-	+	unknown	-	+	+	unknown	+	unknown	-	+	-	unknown
76	ADER	ADEL	unknown	+	+	+	-	unknown	+	unknown	unknown	+	unknown	+	-	+	+	unknown	+	-	unknown	unknown	unknown	unknown	unknown	unknown	unknown	+	-	+	+	+	unknown	unknown	+	+	unknown	unknown	+	unknown	+	+	-	-	+	unknown	unknown	-	+
77	ADER	ALNR	unknown	unknown	unknown	+	unknown	unknown	unknown	unknown	+	unknown	-	+	-	+	+	unknown	unknown	unknown	-	-	+	-	unknown	+	unknown	+	-	-	-	unknown	unknown	-	+	-	unknown	+	unknown	-	unknown	unknown	+	+	+	+	-	+	+
78	ADER	ASIR	unknown	unknown	unknown	-	+	+	+	unknown	unknown	unknown	+	+	unknown	unknown	unknown	-	unknown	unknown	unknown	+	-	+	+	+	unknown	unknown	-	unknown	unknown	+	+	+	+	unknown	unknown	unknown	+	+	unknown	+	unknown	unknown	unknown	unknown	-	-	unknown
79	ADER	AVAL	unknown	+	unknown	unknown	+	unknown	+	+	unknown	+	unknown	-	+	-	unknown	unknown	+	unknown	unknown	+	+	+	+	unknown	unknown	-	+	unknown	-	+	unknown	+	unknown	unknown	+	unknown	+	+	unknown	-	+	unknown	+	-	unknown	+	+
80	ADER	AVAR	unknown	unknown	-	+	unknown	+	+	+	unknown	unknown	unknown	+	+	+	unknown	+	unknown	+	+	+	-	unknown	+	unknown	unknown	unknown	unknown	+	+	+	unknown	+	-	unknown	unknown	unknown	+	+	unknown	unknown	+	unknown	+	unknown	unknown	unknown	unknown
81	ADER	AVDR	unknown	unknown	unknown	+	-	+	unknown	+	+	unknown	+	-	-	unknown	+	+	unknown	unknown	unknown	+	-	+	unknown	+	unknown	+	-	unknown	+	-	unknown	unknown	unknown	unknown	unknown	unknown	+	-	+	unknown	-	-	-	unknown	+	unknown	unknown
82	ADER	AVER	unknown	-	+	+	+	+	unknown	unknown	+	unknown	+	unknown	unknown	+	+	unknown	+	-	+	unknown	unknown	-	unknown	-	unknown	+	unknown	unknown	+	+	+	unknown	unknown	+	+	unknown	-	unknown	+	+	+	-	+	+	unknown	unknown	+
83	ADER	AVJR	unknown	unknown	+	unknown	+	unknown	-	-	unknown	unknown	unknown	unknown	+	unknown	+	+	+	unknown	+	+	unknown	+	unknown	unknown	unknown	+	unknown	unknown	+	unknown	unknown	unknown	unknown	-	-	unknown	+	unknown	unknown	+	unknown	unknown	unknown	unknown	-	+	-
84	ADER	CEPDR	unknown	unknown	-	-	+	unknown	unknown	-	+	unknown	unknown	unknown	unknown	-	unknown	unknown	unknown	-	unknown	unknown	+	unknown	unknown	+	unknown	+	-	+	-	unknown	-	-	unknown	-	+	+	unknown	-	unknown	unknown	+	+	unknown	+	-	unknown	unknown
85	ADER	CEPVR	unknown	unknown	+	+	-	+	+	unknown	unknown	+	+	unknown	unknown	unknown	+	unknown	+	unknown	unknown	+	+	unknown	+	unknown	+	+	+	+	unknown	-	+	+	-	-	unknown	unknown	+	+	-	-	unknown	+	unknown	unknown	+	+	+
86	ADER	FLPL	unknown	-	+	+	+	unknown	unknown	unknown	unknown	+	+	-	unknown	+	+	unknown	unknown	unknown	unknown	+	unknown	-	unknown	+	+	unknown	-	-	-	-	unknown	-	unknown	+	-	unknown	-	unknown	+	unknown	-	+	+	unknown	-	+	unknown
87	ADER	FLPR	unknown	unknown	+	-	-	-	unknown	+	unknown	unknown	unknown	unknown	-	+	unknown	-	unknown	+	+	+	-	unknown	+	+	+	unknown	+	+	unknown	+	unknown	+	+	unknown	+	-	+	unknown	unknown	unknown	+	unknown	unknown	+	unknown	+	+
88	ADER	IL1R	unknown	unknown	unknown	+	unknown	+	-	-	-	-	unknown	+	unknown	unknown	+	-	unknown	+	unknown	unknown	unknown	-	unknown	unknown	unknown	unknown	-	unknown	unknown	+	unknown	unknown	+	+	unknown	unknown	unknown	unknown	unknown	unknown	unknown	+	unknown	+	unknown	+	unknown
89	ADER	IL2R	unknown	unknown	-	+	-	+	+	+	+	+	+	unknown	+	unknown	unknown	unknown	unknown	unknown	unknown	unknown	unknown	unknown	unknown	-	+	+	+	unknown	+	unknown	-	+	+	+	+	unknown	+	+	-	+	+	+	+	+	unknown	+	+
90	ADER	OLLR	unknown	unknown	-	+	unknown	unknown	+	unknown	+	+	+	-	unknown	+	unknown	-	+	-	+	unknown	unknown	+	unknown	+	unknown	-	+	+	unknown	unknown	unknown	unknown	unknown	+	unknown	unknown	+	unknown	unknown	-	unknown	+	unknown	+	unknown	-	unknown
91	ADER	RIAR	unknown	+	+	unknown	-	+	-	+	+	unknown	unknown	unknown	-	+	unknown	+	unknown	+	unknown	unknown	-	+	+	+	unknown	unknown	unknown	+	-	+	-	+	+	unknown	-	unknown	unknown	-	+	+	unknown	+	unknown	unknown	+	-	unknown
92	ADER	RIGL	unknown	unknown	+	unknown	+	unknown	+	unknown	unknown	unknown	-	+	-	-	+	unknown	+	-	unknown	+	unknown	-	+	unknown	unknown	unknown	+	unknown	unknown	-	unknown	unknown	+	unknown	+	+	+	unknown	-	+	unknown	+	+	+	unknown	unknown	unknown
93	ADER	RIGR	unknown	unknown	+	+	-	-	unknown	+	-	+	+	unknown	+	-	+	unknown	+	-	+	-	+	unknown	unknown	-	unknown	unknown	+	-	+	+	+	-	unknown	unknown	unknown	+	unknown	+	+	unknown	-	+	unknown	unknown	+	unknown	+
94	ADER	RMDL	unknown	+	unknown	+	-	-	unknown	+	-	+	unknown	+	+	-	+	+	unknown	unknown	unknown	+	+	+	unknown	+	+	unknown	-	+	unknown	-	unknown	+	+	-	unknown	+	+	unknown	+	+	unknown	unknown	unknown	unknown	unknown	+	unknown
95	ADER	RMDR	unknown	unknown	unknown	+	+	-	-	+	+	-	+	unknown	unknown	+	+	-	unknown	unknown	+	unknown	-	unknown	unknown	unknown	+	+	unknown	unknown	+	unknown	unknown	+	-	-	unknown	unknown	+	+	unknown	unknown	unknown	-	+	unknown	+	unknown	unknown
96	ADER	RMGR	unknown	unknown	-	unknown	unknown	unknown	+	+	+	+	+	unknown	+	-	+	unknown	+	unknown	+	-	-	unknown	+	+	+	unknown	+	+	unknown	+	-	+	unknown	unknown	-	unknown	+	+	unknown	+	unknown	unknown	unknown	-	+	unknown	unknown
97	ADER	SMDVR	unknown	+	-	unknown	unknown	unknown	-	+	-	unknown	unknown	+	+	+	unknown	-	-	unknown	unknown	-	+	+	+	unknown	+	+	unknown	+	+	-	-	+	+	+	+	-	unknown	unknown	-	+	+	unknown	+	unknown	-	+	+
98	ADER	URBR	unknown	+	+	-	+	unknown	+	+	+	unknown	unknown	unknown	unknown	unknown	unknown	unknown	unknown	unknown	+	unknown	+	-	-	+	+	+	-	+	+	unknown	unknown	-	-	unknown	+	unknown	-	+	unknown	-	+	unknown	+	unknown	unknown	unknown	unknown
99	ADER	URXR	unknown	+	+	+	+	+	+	unknown	+	+	+	unknown	unknown	unknown	+	unknown	-	+	-	+	-	+	+	unknown	unknown	+	unknown	-	unknown	+	-	+	unknown	+	unknown	unknown	+	+	+	unknown	unknown	unknown	unknown	+	+	unknown	+
100	ADFL	ADAL	unknown	unknown	unknown	+	unknown	-	+	-	+	+	+	+	+	+	unknown	+	+	+	+	+	+	-	unknown	unknown	+	+	unknown	unknown	unknown	-	-	unknown	+	+	+	-	+	unknown	+	unknown	+	unknown	unknown	unknown	unknown	unknown	unknown
101	ADFL	ADLL	unknown	unknown	+	+	-	unknown	unknown	unknown	unknown	+	unknown	unknown	+	unknown	-	-	unknown	unknown	unknown	unknown	unknown	+	unknown	unknown	+	+	unknown	unknown	unknown	-	-	-	unknown	+	unknown	unknown	unknown	unknown	unknown	-	unknown	+	+	unknown	unknown	unknown	+
102	ADFL	AFDL	unknown	+	-	unknown	+	+	unknown	-	+	-	+	+	+	+	+	unknown	unknown	unknown	unknown	unknown	unknown	-	-	unknown	unknown	unknown	unknown	unknown	-	unknown	unknown	-	unknown	unknown	unknown	unknown	+	+	unknown	+	unknown	unknown	unknown	+	+	+	+
103	ADFL	AIAL	unknown	unknown	+	+	unknown	-	-	+	+	+	unknown	+	unknown	unknown	unknown	unknown	+	-	-	unknown	+	-	+	+	+	+	unknown	+	unknown	+	+	+	+	-	unknown	+	unknown	-	unknown	unknown	unknown	+	+	unknown	+	unknown	unknown
104	ADFL	AIBL	-	unknown	+	+	+	+	+	-	+	+	unknown	unknown	+	+	unknown	-	unknown	unknown	-	unknown	unknown	+	+	+	-	unknown	-	unknown	-	+	+	+	-	-	+	unknown	unknown	unknown	unknown	+	unknown	unknown	+	+	unknown	+	unknown
105	ADFL	AIBR	-	+	+	unknown	+	unknown	-	unknown	-	+	unknown	unknown	+	-	+	unknown	unknown	unknown	unknown	unknown	unknown	-	unknown	+	unknown	unknown	-	-	unknown	unknown	+	+	+	+	-	-	+	unknown	+	-	+	unknown	unknown	+	+	+	+
106	ADFL	AIZL	-	-	unknown	-	unknown	+	unknown	-	+	-	-	unknown	+	unknown	unknown	unknown	-	+	-	+	unknown	unknown	+	+	+	+	+	+	-	+	unknown	unknown	unknown	+	unknown	unknown	+	+	-	unknown	unknown	unknown	+	+	unknown	+	unknown
107	ADFL	AUAL	unknown	+	+	+	-	unknown	-	unknown	+	-	unknown	+	unknown	unknown	+	unknown	+	+	unknown	+	unknown	unknown	+	-	+	unknown	unknown	+	+	-	+	+	unknown	unknown	+	+	+	unknown	unknown	-	-	unknown	+	-	-	+	-
108	ADFL	AWBL	unknown	unknown	+	+	+	unknown	-	unknown	-	unknown	+	unknown	unknown	unknown	unknown	-	unknown	unknown	+	+	-	unknown	+	+	+	unknown	-	+	+	unknown	unknown	+	unknown	+	unknown	+	+	+	+	-	+	+	unknown	+	+	unknown	unknown
109	ADFL	AWCR	unknown	+	+	+	unknown	unknown	+	-	unknown	-	unknown	+	unknown	unknown	+	+	+	unknown	+	unknown	-	+	unknown	+	-	unknown	+	+	+	-	unknown	unknown	-	unknown	unknown	+	unknown	unknown	unknown	+	+	+	+	unknown	+	+	-
110	ADFL	RIAL	-	+	+	unknown	+	+	-	unknown	unknown	unknown	-	unknown	+	+	unknown	+	+	-	unknown	unknown	+	+	+	unknown	unknown	unknown	+	unknown	unknown	unknown	-	+	-	+	unknown	-	+	+	+	unknown	-	+	unknown	unknown	-	unknown	+
111	ADFL	RIBL	+	unknown	unknown	+	unknown	+	unknown	+	unknown	unknown	+	+	+	+	+	unknown	unknown	-	+	unknown	unknown	unknown	+	-	+	-	unknown	+	unknown	unknown	+	+	+	unknown	+	-	unknown	unknown	unknown	unknown	-	unknown	unknown	+	unknown	-	+
112	ADFL	RIGL	unknown	+	unknown	unknown	+	unknown	+	unknown	-	unknown	+	+	+	+	+	+	unknown	-	unknown	unknown	+	unknown	unknown	-	+	unknown	unknown	-	unknown	+	unknown	-	+	+	unknown	unknown	unknown	unknown	unknown	unknown	+	-	unknown	unknown	unknown	unknown	-
113	ADFL	RIGR	unknown	unknown	+	unknown	unknown	-	unknown	+	-	unknown	+	+	+	+	unknown	unknown	unknown	+	+	+	+	-	+	unknown	+	unknown	unknown	+	-	+	+	unknown	+	unknown	+	-	-	+	-	-	-	-	+	unknown	+	unknown	unknown
114	ADFL	RIR	unknown	unknown	+	+	-	-	+	+	unknown	unknown	+	unknown	unknown	+	+	+	-	+	+	+	+	unknown	-	+	unknown	unknown	unknown	-	unknown	unknown	unknown	unknown	+	+	unknown	unknown	unknown	unknown	unknown	unknown	+	+	-	unknown	+	+	unknown
115	ADFL	RIVL	-	+	unknown	unknown	+	+	+	unknown	+	+	unknown	unknown	+	-	-	+	unknown	unknown	+	unknown	+	+	+	unknown	unknown	+	+	unknown	unknown	unknown	+	unknown	+	+	+	+	-	unknown	-	+	unknown	-	unknown	+	+	unknown	+
116	ADFL	SMBDL	-	unknown	+	unknown	-	unknown	unknown	-	unknown	-	-	unknown	+	+	+	+	unknown	+	+	unknown	+	+	unknown	unknown	unknown	+	unknown	-	unknown	unknown	unknown	+	+	unknown	+	+	-	-	unknown	-	+	+	-	+	-	unknown	unknown
117	ADFL	SMBVL	-	unknown	+	+	unknown	unknown	+	+	unknown	unknown	unknown	-	unknown	+	+	+	unknown	unknown	unknown	unknown	unknown	-	unknown	+	+	unknown	-	+	+	unknown	+	+	unknown	+	+	-	-	unknown	unknown	+	unknown	-	unknown	+	+	+	-
118	ADFL	SMDVL	unknown	unknown	unknown	+	unknown	-	+	+	+	+	+	unknown	unknown	unknown	+	+	+	-	+	+	unknown	unknown	+	-	unknown	+	-	-	+	unknown	unknown	unknown	-	unknown	unknown	unknown	+	-	+	unknown	unknown	+	unknown	-	unknown	-	+
119	ADFL	URXL	-	unknown	-	+	+	unknown	+	+	unknown	+	unknown	unknown	unknown	unknown	unknown	unknown	+	unknown	+	+	+	+	unknown	+	-	+	+	unknown	unknown	+	+	+	+	+	unknown	unknown	+	unknown	+	unknown	unknown	unknown	-	unknown	unknown	-	+
120	ADFR	ADAR	unknown	-	+	+	+	+	unknown	+	unknown	unknown	+	+	-	unknown	+	-	+	+	unknown	unknown	+	unknown	unknown	-	unknown	unknown	unknown	unknown	+	+	unknown	unknown	-	+	unknown	unknown	unknown	unknown	unknown	unknown	-	-	+	-	unknown	-	+
121	ADFR	ADFR	unknown	+	-	+	unknown	+	-	+	+	-	+	unknown	+	-	unknown	unknown	unknown	unknown	unknown	+	unknown	unknown	unknown	-	+	+	unknown	unknown	-	unknown	+	-	unknown	-	unknown	+	unknown	+	+	+	unknown	unknown	unknown	+	+	+	+
122	ADFR	AFDR	unknown	unknown	+	+	+	+	-	+	unknown	unknown	+	+	+	+	+	unknown	unknown	+	+	unknown	+	+	unknown	+	+	+	+	unknown	unknown	unknown	-	unknown	unknown	+	+	unknown	+	+	-	-	+	+	unknown	+	+	+	unknown
123	ADFR	AIYR	+	-	+	unknown	+	unknown	-	+	unknown	unknown	+	-	unknown	unknown	-	unknown	-	+	+	unknown	unknown	+	-	+	-	-	+	unknown	+	unknown	-	unknown	+	+	unknown	-	unknown	+	-	+	+	unknown	+	+	-	unknown	+
124	ADFR	AIZR	-	-	-	unknown	+	unknown	+	+	-	unknown	+	+	+	+	+	unknown	-	+	unknown	+	unknown	unknown	unknown	-	+	+	+	+	+	+	-	unknown	unknown	+	+	unknown	+	+	-	+	+	-	unknown	unknown	+	+	+
125	ADFR	ASHR	unknown	+	-	unknown	unknown	+	+	+	unknown	unknown	unknown	+	+	-	unknown	+	-	unknown	+	+	-	unknown	+	unknown	unknown	+	+	-	+	unknown	+	unknown	+	-	+	-	+	+	-	+	-	+	unknown	unknown	-	unknown	+
126	ADFR	AUAR	unknown	+	+	unknown	+	+	+	+	+	+	+	+	unknown	+	+	unknown	-	unknown	+	-	+	unknown	unknown	unknown	+	-	unknown	unknown	+	+	unknown	+	-	unknown	+	+	unknown	-	-	+	+	unknown	unknown	+	+	+	unknown
127	ADFR	AVHL	unknown	+	+	unknown	+	unknown	unknown	+	+	+	unknown	unknown	unknown	+	-	+	unknown	+	+	+	+	unknown	unknown	+	unknown	unknown	+	unknown	+	-	+	unknown	+	unknown	+	+	unknown	unknown	+	unknown	unknown	unknown	unknown	unknown	unknown	-	unknown
128	ADFR	AWAR	unknown	+	-	-	unknown	unknown	+	+	+	-	unknown	unknown	unknown	unknown	-	unknown	+	unknown	+	unknown	-	-	unknown	unknown	+	unknown	-	unknown	+	unknown	-	-	unknown	unknown	-	+	unknown	+	+	+	unknown	+	+	+	+	+	unknown
129	ADFR	AWBR	unknown	unknown	unknown	unknown	+	unknown	unknown	+	+	+	+	-	unknown	unknown	+	unknown	+	+	unknown	unknown	unknown	+	+	+	+	+	+	unknown	-	+	-	+	unknown	+	+	unknown	unknown	unknown	+	unknown	-	unknown	+	+	unknown	unknown	unknown
130	ADFR	AWCR	unknown	unknown	-	unknown	+	+	+	unknown	+	+	-	unknown	unknown	unknown	+	+	-	unknown	-	unknown	+	-	+	+	+	+	-	unknown	-	unknown	+	+	+	unknown	unknown	unknown	unknown	-	+	-	unknown	unknown	unknown	+	-	unknown	unknown
131	ADFR	BAGL	unknown	-	unknown	-	unknown	unknown	unknown	unknown	unknown	+	+	unknown	unknown	+	-	unknown	-	unknown	unknown	-	unknown	+	unknown	+	unknown	+	unknown	unknown	unknown	unknown	unknown	-	unknown	+	+	+	-	+	+	+	-	+	unknown	+	+	+	+
132	ADFR	OLQVR	unknown	unknown	unknown	unknown	+	+	unknown	-	+	+	+	+	+	-	+	+	+	-	unknown	unknown	unknown	-	+	+	+	+	unknown	-	+	+	-	unknown	-	unknown	-	+	unknown	unknown	unknown	+	+	+	+	+	unknown	unknown	+
133	ADFR	PVPR	unknown	unknown	+	unknown	unknown	+	+	unknown	-	+	unknown	unknown	-	+	unknown	unknown	+	-	unknown	-	unknown	unknown	unknown	+	+	unknown	unknown	+	unknown	unknown	+	unknown	unknown	unknown	+	+	+	unknown	unknown	-	unknown	unknown	+	+	+	-	+
134	ADFR	RIAR	-	-	-	unknown	unknown	+	+	unknown	unknown	unknown	-	unknown	unknown	unknown	unknown	-	+	unknown	unknown	unknown	unknown	+	unknown	+	+	unknown	unknown	+	+	unknown	+	+	unknown	unknown	-	unknown	+	unknown	-	+	+	unknown	unknown	-	unknown	unknown	+
135	ADFR	RIGR	unknown	unknown	-	+	+	+	-	unknown	+	unknown	-	unknown	-	unknown	unknown	+	unknown	+	+	unknown	+	+	unknown	+	unknown	+	-	+	+	+	unknown	+	unknown	+	unknown	unknown	unknown	unknown	-	unknown	+	unknown	-	unknown	-	unknown	+
136	ADFR	RIH	-	unknown	-	unknown	unknown	+	unknown	unknown	unknown	+	+	+	-	unknown	-	unknown	+	unknown	+	+	+	unknown	unknown	unknown	unknown	-	+	unknown	unknown	+	+	+	unknown	unknown	unknown	+	+	+	+	unknown	-	+	unknown	unknown	+	unknown	unknown
137	ADFR	RIR	unknown	unknown	-	+	+	+	unknown	unknown	unknown	+	-	unknown	-	unknown	-	-	+	unknown	-	+	unknown	-	unknown	+	+	unknown	+	+	unknown	+	unknown	unknown	unknown	unknown	+	-	-	-	unknown	unknown	unknown	+	+	+	+	unknown	+
138	ADFR	SMBDR	-	+	unknown	+	+	unknown	+	+	-	+	+	unknown	unknown	+	unknown	+	-	unknown	+	+	unknown	unknown	unknown	+	unknown	unknown	+	-	+	unknown	-	unknown	+	-	unknown	-	unknown	-	+	unknown	+	unknown	unknown	unknown	+	unknown	unknown
139	ADFR	SMBVR	-	+	-	+	unknown	+	unknown	+	+	unknown	-	-	-	unknown	unknown	unknown	+	+	unknown	-	+	+	unknown	+	-	unknown	+	-	+	unknown	unknown	unknown	+	unknown	-	unknown	+	unknown	+	+	unknown	unknown	-	unknown	unknown	-	+
140	ADFR	URXR	-	-	+	-	unknown	+	+	unknown	-	unknown	unknown	unknown	-	unknown	+	-	+	+	unknown	+	+	+	+	+	unknown	+	unknown	+	-	+	+	unknown	+	unknown	+	+	+	unknown	-	unknown	unknown	+	+	unknown	+	+	+
141	ADFR	URYVR	unknown	-	-	+	+	unknown	unknown	unknown	-	unknown	-	+	+	unknown	unknown	+	+	+	+	+	unknown	unknown	+	+	+	-	+	-	unknown	+	+	unknown	unknown	+	unknown	+	-	unknown	+	unknown	+	+	+	unknown	unknown	unknown	+
142	ADLL	ADAL	unknown	unknown	+	unknown	unknown	-	+	-	+	+	+	unknown	-	-	+	unknown	+	unknown	unknown	+	unknown	+	+	+	+	unknown	unknown	unknown	+	unknown	+	unknown	unknown	unknown	-	-	-	unknown	+	+	unknown	unknown	unknown	+	unknown	+	+
143	ADLL	AIAL	unknown	unknown	+	-	+	-	+	unknown	unknown	+	-	-	-	-	unknown	unknown	-	+	+	unknown	-	-	+	-	unknown	-	+	+	unknown	+	unknown	unknown	+	+	+	+	+	+	+	unknown	unknown	-	+	unknown	-	+	+
144	ADLL	AIBL	+	+	unknown	unknown	+	+	unknown	+	unknown	+	+	unknown	+	+	-	+	unknown	+	+	+	+	unknown	-	unknown	+	+	-	unknown	-	unknown	+	-	+	+	unknown	unknown	unknown	unknown	unknown	+	-	unknown	unknown	unknown	unknown	+	unknown
145	ADLL	ALA	unknown	unknown	-	+	+	unknown	unknown	unknown	+	+	+	+	+	+	unknown	+	+	unknown	unknown	unknown	-	-	+	+	-	unknown	+	unknown	+	+	-	unknown	+	+	unknown	-	+	+	unknown	unknown	+	-	+	unknown	unknown	unknown	unknown
146	ADLL	ASEL	unknown	unknown	unknown	unknown	-	+	unknown	-	+	+	unknown	-	unknown	-	unknown	-	-	unknown	+	-	unknown	-	+	+	unknown	+	+	+	unknown	-	unknown	unknown	unknown	unknown	-	-	+	+	unknown	+	unknown	unknown	unknown	+	+	-	+
147	ADLL	ASER	unknown	unknown	unknown	unknown	+	unknown	unknown	unknown	unknown	+	unknown	+	unknown	unknown	+	unknown	unknown	+	unknown	+	-	+	unknown	+	unknown	+	+	+	+	+	unknown	unknown	+	+	+	+	+	+	+	+	+	+	+	-	unknown	unknown	unknown
148	ADLL	ASGL	unknown	unknown	unknown	unknown	unknown	unknown	unknown	+	-	unknown	+	unknown	+	-	unknown	+	-	unknown	unknown	+	+	unknown	+	unknown	+	+	+	+	unknown	unknown	+	+	-	unknown	-	unknown	+	unknown	+	+	+	unknown	+	+	unknown	+	+
149	ADLL	ASHL	unknown	+	-	+	+	+	unknown	unknown	unknown	unknown	+	unknown	-	+	+	+	+	unknown	unknown	+	unknown	+	unknown	+	+	unknown	+	unknown	unknown	+	-	unknown	+	+	unknown	+	+	unknown	-	unknown	+	unknown	+	-	-	+	unknown
150	ADLL	AVAL	+	unknown	+	unknown	unknown	+	+	+	+	unknown	-	-	+	unknown	unknown	+	+	-	+	+	+	unknown	unknown	unknown	unknown	-	+	+	+	+	-	+	unknown	unknown	unknown	+	+	unknown	unknown	+	+	+	+	-	+	unknown	+
151	ADLL	AVAR	+	unknown	+	unknown	+	unknown	unknown	+	unknown	+	unknown	+	unknown	+	unknown	unknown	-	unknown	unknown	unknown	+	unknown	+	+	unknown	unknown	unknown	+	unknown	+	unknown	+	unknown	+	+	unknown	+	+	unknown	unknown	-	-	+	unknown	unknown	+	+
152	ADLL	AVBL	+	+	-	unknown	unknown	+	unknown	+	unknown	-	+	-	unknown	unknown	+	-	unknown	+	+	+	+	unknown	unknown	-	+	unknown	+	unknown	+	+	+	+	+	+	+	unknown	unknown	+	unknown	-	+	+	-	-	+	unknown	-
153	ADLL	AVDL	+	unknown	+	unknown	unknown	-	unknown	-	unknown	unknown	+	unknown	-	unknown	+	+	unknown	unknown	-	unknown	+	-	unknown	unknown	unknown	unknown	+	-	+	-	unknown	+	unknown	+	+	unknown	unknown	+	+	unknown	unknown	+	+	unknown	unknown	+	+
154	ADLL	AVDR	+	+	unknown	+	unknown	+	+	-	+	+	+	+	-	unknown	unknown	+	unknown	-	-	unknown	+	-	unknown	unknown	+	+	+	unknown	unknown	+	unknown	-	-	+	unknown	+	+	unknown	unknown	+	unknown	+	+	unknown	+	+	+
155	ADLL	AVJL	+	+	unknown	unknown	unknown	+	unknown	unknown	+	unknown	unknown	-	-	unknown	unknown	-	+	unknown	unknown	-	+	-	unknown	unknown	unknown	-	unknown	+	+	unknown	unknown	unknown	unknown	+	+	+	+	-	unknown	+	+	+	unknown	unknown	+	+	-
156	ADLL	AVJR	+	unknown	unknown	unknown	+	unknown	+	+	+	unknown	-	unknown	unknown	unknown	+	+	unknown	+	unknown	unknown	+	unknown	unknown	-	unknown	+	unknown	unknown	unknown	+	unknown	-	unknown	-	+	+	unknown	+	+	+	-	unknown	unknown	+	+	+	unknown
157	ADLL	AWAL	unknown	+	unknown	unknown	+	unknown	unknown	unknown	+	unknown	+	+	unknown	unknown	unknown	-	unknown	unknown	+	unknown	-	unknown	unknown	+	-	+	-	unknown	unknown	unknown	unknown	unknown	-	+	unknown	+	unknown	+	-	+	unknown	+	+	+	unknown	+	+
158	ADLL	AWBL	unknown	-	+	+	unknown	-	unknown	+	+	-	unknown	unknown	unknown	+	-	unknown	+	+	unknown	unknown	unknown	+	+	unknown	+	unknown	+	unknown	unknown	+	unknown	-	+	unknown	+	unknown	+	unknown	unknown	-	unknown	-	+	unknown	+	+	-
159	ADLL	AWCL	unknown	-	unknown	+	unknown	unknown	unknown	+	unknown	+	unknown	unknown	unknown	unknown	+	+	unknown	+	+	unknown	+	unknown	-	+	unknown	+	+	+	unknown	+	-	+	+	unknown	unknown	unknown	unknown	+	+	+	+	+	-	unknown	-	+	unknown
160	ADLL	OLQVL	unknown	unknown	+	+	+	unknown	unknown	unknown	unknown	unknown	-	unknown	+	+	unknown	+	+	unknown	+	+	unknown	unknown	unknown	+	+	unknown	+	+	-	+	unknown	-	+	+	unknown	unknown	unknown	+	unknown	+	-	+	unknown	+	unknown	+	unknown
161	ADLL	RIAL	+	+	-	unknown	+	unknown	unknown	+	unknown	-	unknown	+	unknown	unknown	+	+	unknown	+	unknown	+	unknown	unknown	unknown	unknown	+	unknown	unknown	+	unknown	unknown	unknown	unknown	+	+	unknown	unknown	+	unknown	+	unknown	-	+	+	+	unknown	unknown	-
162	ADLL	RIGL	+	-	unknown	+	unknown	+	-	+	+	unknown	+	+	unknown	+	+	unknown	unknown	+	unknown	unknown	-	unknown	+	unknown	+	unknown	+	unknown	+	unknown	-	unknown	+	+	+	unknown	unknown	unknown	unknown	+	+	unknown	+	+	+	unknown	-
163	ADLL	RIPL	unknown	unknown	+	+	+	unknown	+	+	unknown	unknown	unknown	unknown	+	+	unknown	-	unknown	+	+	+	unknown	unknown	+	+	unknown	unknown	-	unknown	unknown	-	unknown	+	unknown	+	+	+	unknown	unknown	unknown	unknown	unknown	unknown	+	unknown	unknown	unknown	unknown
164	ADLL	RIR	+	-	+	+	-	unknown	unknown	+	unknown	-	+	unknown	unknown	+	+	-	+	+	+	unknown	+	+	unknown	unknown	unknown	+	unknown	+	-	unknown	unknown	+	unknown	+	unknown	unknown	+	-	+	+	unknown	+	unknown	+	-	+	unknown
165	ADLL	SMBVL	unknown	unknown	unknown	unknown	unknown	unknown	+	unknown	unknown	+	unknown	unknown	-	+	+	+	unknown	unknown	+	-	unknown	unknown	unknown	unknown	unknown	unknown	unknown	unknown	unknown	+	-	unknown	+	unknown	+	unknown	+	unknown	+	-	+	+	unknown	unknown	unknown	+	unknown
166	ADLR	ADAR	unknown	+	unknown	unknown	-	+	+	+	-	unknown	unknown	unknown	+	+	unknown	+	+	+	unknown	+	unknown	+	+	-	-	unknown	+	-	+	unknown	+	+	unknown	+	unknown	+	unknown	unknown	+	+	+	+	+	+	unknown	-	+
167	ADLR	ADLR	unknown	unknown	unknown	+	unknown	+	+	unknown	unknown	+	unknown	unknown	unknown	-	unknown	+	unknown	+	+	unknown	+	unknown	+	+	unknown	+	unknown	unknown	unknown	unknown	unknown	unknown	-	+	unknown	+	+	unknown	+	+	unknown	-	+	unknown	+	-	-
168	ADLR	AIAR	unknown	-	+	unknown	unknown	+	+	unknown	+	unknown	unknown	-	unknown	+	unknown	unknown	+	unknown	+	+	+	-	+	unknown	-	unknown	-	+	unknown	+	unknown	+	-	-	+	+	+	unknown	unknown	unknown	unknown	+	unknown	-	-	unknown	+
169	ADLR	AIBR	+	-	unknown	unknown	+	unknown	+	+	+	-	+	+	unknown	unknown	-	unknown	-	unknown	unknown	+	unknown	-	+	+	unknown	+	-	unknown	-	unknown	unknown	-	unknown	unknown	+	+	+	unknown	+	unknown	+	+	unknown	+	unknown	unknown	+
170	ADLR	ASER	unknown	unknown	+	unknown	+	-	+	+	+	unknown	+	+	+	+	-	+	-	-	+	unknown	unknown	+	+	unknown	+	unknown	-	-	unknown	+	unknown	+	unknown	+	+	+	+	+	unknown	unknown	+	unknown	unknown	unknown	+	+	unknown
171	ADLR	ASHR	unknown	+	+	-	-	unknown	unknown	unknown	+	unknown	+	unknown	+	+	unknown	-	+	+	unknown	+	-	+	-	unknown	+	+	+	unknown	+	-	+	+	unknown	-	unknown	+	unknown	+	+	-	unknown	-	unknown	unknown	unknown	+	+
172	ADLR	AVAR	+	+	unknown	+	+	unknown	+	+	unknown	unknown	+	+	unknown	+	unknown	+	unknown	+	unknown	+	unknown	unknown	+	unknown	unknown	+	unknown	-	+	unknown	+	-	+	unknown	+	-	unknown	+	-	+	+	-	unknown	unknown	unknown	-	+
173	ADLR	AVBL	+	+	+	unknown	+	unknown	unknown	unknown	-	unknown	+	-	unknown	+	-	unknown	+	+	+	+	unknown	+	+	unknown	unknown	+	unknown	+	unknown	unknown	unknown	+	unknown	unknown	-	+	unknown	+	unknown	unknown	+	unknown	+	unknown	unknown	+	+
174	ADLR	AVBR	+	+	-	+	+	unknown	unknown	+	+	unknown	unknown	+	-	+	+	unknown	+	+	+	+	unknown	unknown	unknown	unknown	-	+	+	-	+	+	+	+	+	unknown	+	unknown	+	+	+	unknown	+	unknown	unknown	-	+	unknown	unknown
175	ADLR	AVDL	+	+	unknown	+	unknown	unknown	unknown	-	unknown	-	unknown	+	unknown	+	unknown	+	+	+	unknown	+	-	+	+	-	-	-	unknown	+	-	+	+	unknown	unknown	+	unknown	+	-	+	unknown	unknown	unknown	+	+	unknown	unknown	-	+
176	ADLR	AVDR	+	+	unknown	-	+	unknown	+	unknown	+	-	unknown	+	unknown	unknown	+	+	unknown	+	-	+	-	unknown	unknown	+	-	unknown	+	unknown	unknown	unknown	unknown	+	-	unknown	+	+	-	unknown	unknown	unknown	-	+	-	unknown	unknown	-	+
177	ADLR	AVJL	+	+	+	unknown	+	+	unknown	unknown	unknown	unknown	unknown	unknown	+	+	+	+	+	unknown	unknown	+	-	+	+	-	unknown	+	+	unknown	unknown	+	+	+	-	unknown	+	unknown	+	+	unknown	+	+	unknown	unknown	unknown	unknown	-	-
178	ADLR	AVJR	+	+	+	unknown	+	unknown	unknown	+	unknown	-	+	unknown	-	unknown	unknown	+	-	unknown	+	+	+	unknown	+	unknown	unknown	+	-	+	-	+	+	+	unknown	unknown	+	unknown	+	+	+	-	unknown	+	+	+	unknown	+	unknown
179	ADLR	AWCR	unknown	unknown	+	-	+	-	unknown	unknown	-	+	unknown	unknown	unknown	+	+	unknown	+	+	+	unknown	unknown	unknown	unknown	unknown	+	unknown	unknown	+	+	+	+	unknown	+	+	-	+	unknown	+	unknown	unknown	unknown	unknown	-	unknown	+	unknown	+
180	ADLR	CEPVR	unknown	+	+	unknown	-	unknown	+	unknown	unknown	-	-	+	+	unknown	+	+	-	unknown	-	unknown	unknown	+	+	+	+	+	+	unknown	+	unknown	unknown	+	-	+	+	unknown	+	+	unknown	+	+	-	+	+	-	+	+
181	ADLR	OLLR	unknown	+	unknown	+	unknown	unknown	unknown	unknown	+	unknown	unknown	unknown	unknown	unknown	+	-	+	+	unknown	+	unknown	-	unknown	unknown	+	unknown	-	unknown	unknown	unknown	unknown	-	+	unknown	unknown	+	+	unknown	+	-	+	unknown	unknown	unknown	+	unknown	+
182	ADLR	OLQVR	unknown	unknown	unknown	unknown	+	+	unknown	unknown	+	+	unknown	+	unknown	+	unknown	+	+	unknown	+	+	+	unknown	+	+	+	unknown	-	+	unknown	+	-	+	+	unknown	unknown	unknown	unknown	+	+	unknown	unknown	-	+	+	+	-	unknown
183	ADLR	PVCL	+	unknown	+	+	unknown	-	+	+	unknown	+	+	unknown	+	-	unknown	unknown	-	+	unknown	+	+	unknown	unknown	+	+	+	unknown	+	unknown	unknown	+	+	unknown	+	unknown	unknown	-	-	-	+	-	unknown	+	-	unknown	+	+
184	ADLR	RICL	+	-	+	+	-	+	unknown	+	unknown	unknown	-	-	+	-	unknown	unknown	unknown	-	-	+	+	-	+	+	unknown	+	-	unknown	-	unknown	unknown	+	+	unknown	unknown	+	unknown	+	unknown	+	+	+	+	+	+	+	+
185	ADLR	RICR	+	unknown	-	unknown	-	+	unknown	+	+	unknown	-	+	+	-	unknown	unknown	unknown	+	unknown	unknown	-	unknown	+	-	-	+	unknown	unknown	unknown	+	+	-	+	+	+	+	+	unknown	+	+	unknown	-	unknown	-	-	unknown	+
186	ADLR	RIFR	+	+	-	+	unknown	-	unknown	+	unknown	+	+	+	unknown	+	+	-	unknown	unknown	+	+	unknown	-	+	+	+	+	unknown	+	unknown	+	+	+	+	unknown	unknown	+	+	unknown	+	+	+	-	-	unknown	+	-	unknown
187	ADLR	RIPR	unknown	-	unknown	+	unknown	+	-	+	-	+	+	unknown	+	+	+	unknown	unknown	unknown	unknown	+	+	+	unknown	-	+	unknown	-	-	+	+	-	unknown	+	-	unknown	unknown	-	+	unknown	+	unknown	unknown	+	+	unknown	-	-
188	ADLR	SIBVL	+	+	-	+	+	+	+	-	+	+	+	unknown	-	+	unknown	-	unknown	+	+	-	+	+	+	+	-	unknown	-	unknown	+	unknown	unknown	+	+	unknown	+	-	+	+	+	+	unknown	unknown	unknown	+	+	+	+
189	ADLR	SMBVR	unknown	unknown	+	-	-	unknown	+	-	+	unknown	+	unknown	unknown	+	+	-	unknown	+	+	unknown	unknown	+	unknown	unknown	unknown	+	-	unknown	+	+	unknown	unknown	+	+	unknown	unknown	unknown	unknown	unknown	unknown	+	+	+	+	unknown	unknown	-
190	ADLR	URBR	+	unknown	unknown	+	unknown	unknown	+	+	+	unknown	+	unknown	+	+	+	+	unknown	unknown	unknown	-	unknown	unknown	unknown	+	unknown	unknown	unknown	-	unknown	unknown	+	unknown	+	-	+	+	-	+	unknown	+	+	-	+	+	+	+	-
191	ADLR	URXR	unknown	+	+	unknown	+	-	unknown	+	-	unknown	+	unknown	+	-	unknown	+	unknown	unknown	+	+	+	+	+	-	+	+	+	unknown	+	+	unknown	unknown	-	+	+	+	unknown	+	unknown	-	+	+	+	-	unknown	+	unknown
192	AFDL	AFDL	unknown	+	+	unknown	+	+	unknown	-	unknown	unknown	+	+	+	unknown	+	unknown	-	+	+	unknown	+	+	+	+	+	+	unknown	unknown	+	-	unknown	unknown	+	unknown	+	unknown	+	unknown	+	unknown	+	unknown	unknown	+	unknown	-	+
193	AFDL	AIBL	+	unknown	+	+	unknown	unknown	+	+	unknown	+	unknown	+	unknown	-	+	-	-	+	+	-	+	+	unknown	unknown	unknown	+	+	unknown	+	+	unknown	unknown	unknown	unknown	+	-	unknown	unknown	unknown	+	-	+	unknown	-	+	+	+
194	AFDL	AINR	unknown	unknown	unknown	-	unknown	+	-	unknown	-	+	+	+	-	unknown	unknown	-	-	+	-	unknown	unknown	+	+	-	+	+	+	+	+	+	unknown	+	+	-	unknown	+	unknown	unknown	+	-	unknown	unknown	unknown	-	unknown	+	unknown
195	AFDL	AIYL	-	unknown	+	unknown	+	-	-	+	unknown	unknown	unknown	unknown	+	+	unknown	-	+	unknown	+	unknown	+	-	unknown	+	+	unknown	unknown	+	+	+	+	unknown	-	+	+	+	+	+	+	unknown	+	+	+	-	+	+	-
196	AFDL	ASEL	unknown	+	+	unknown	unknown	+	+	-	unknown	unknown	-	+	-	unknown	-	+	-	+	+	-	+	unknown	unknown	+	+	-	+	unknown	+	unknown	+	+	unknown	unknown	+	unknown	unknown	unknown	+	-	+	unknown	+	+	+	+	unknown
197	AFDL	ASER	unknown	unknown	-	unknown	unknown	unknown	+	+	+	+	+	-	unknown	+	unknown	+	unknown	+	-	+	+	unknown	+	+	+	+	unknown	-	unknown	unknown	-	unknown	+	-	+	-	unknown	-	unknown	+	+	+	+	unknown	+	unknown	+
198	AFDL	AWBL	unknown	+	+	unknown	unknown	-	+	+	+	-	unknown	-	-	+	unknown	unknown	-	-	+	unknown	+	unknown	unknown	+	+	unknown	-	-	unknown	unknown	-	+	unknown	-	+	unknown	+	+	unknown	unknown	unknown	+	+	+	unknown	-	unknown
199	AFDR	AFDL	unknown	+	unknown	+	unknown	+	unknown	unknown	unknown	unknown	+	unknown	unknown	unknown	+	+	unknown	unknown	+	+	+	+	+	+	unknown	-	+	-	-	+	unknown	-	unknown	+	-	unknown	unknown	+	unknown	unknown	unknown	unknown	unknown	unknown	-	unknown	-
200	AFDR	AIYR	-	unknown	+	unknown	-	+	unknown	+	+	unknown	unknown	unknown	+	+	-	+	unknown	unknown	unknown	unknown	+	+	unknown	unknown	unknown	unknown	+	+	unknown	unknown	-	-	-	+	+	+	unknown	+	+	-	-	+	+	unknown	+	+	+
201	AFDR	ASEL	unknown	+	unknown	unknown	unknown	unknown	+	unknown	unknown	+	unknown	unknown	unknown	unknown	unknown	unknown	-	unknown	unknown	unknown	+	unknown	+	unknown	unknown	+	unknown	+	+	unknown	+	-	+	+	+	+	+	unknown	+	unknown	+	-	+	unknown	-	+	unknown
202	AFDR	ASER	unknown	+	-	-	unknown	+	unknown	-	unknown	unknown	-	unknown	unknown	unknown	+	-	unknown	unknown	-	+	unknown	-	-	+	unknown	unknown	+	+	+	+	+	unknown	+	-	+	+	-	unknown	-	+	unknown	-	+	+	unknown	-	unknown
203	AIAL	ADAL	unknown	+	unknown	+	unknown	+	-	unknown	+	+	+	+	-	+	+	unknown	unknown	-	+	+	+	+	-	unknown	unknown	+	-	+	+	-	unknown	-	+	+	+	unknown	unknown	unknown	+	unknown	unknown	+	unknown	unknown	+	unknown	unknown
204	AIAL	ADFL	unknown	unknown	-	+	+	unknown	+	unknown	-	+	+	unknown	unknown	unknown	unknown	+	+	+	+	+	unknown	+	+	+	+	unknown	-	+	unknown	unknown	unknown	-	unknown	+	unknown	-	unknown	unknown	-	+	+	-	unknown	+	+	+	-
205	AIAL	ADLL	unknown	+	unknown	+	+	+	+	-	+	-	+	+	-	+	+	unknown	+	-	unknown	-	+	-	+	unknown	+	unknown	unknown	unknown	unknown	-	+	+	unknown	unknown	+	unknown	unknown	unknown	+	+	-	unknown	-	unknown	+	+	+
206	AIAL	AIBL	-	+	unknown	+	unknown	unknown	-	unknown	+	-	+	+	unknown	-	unknown	unknown	unknown	unknown	-	+	-	unknown	+	+	unknown	+	+	+	+	-	+	unknown	unknown	unknown	+	unknown	unknown	unknown	+	+	+	+	+	-	+	unknown	unknown
207	AIAL	AIML	unknown	+	-	unknown	unknown	+	+	unknown	unknown	unknown	+	+	+	+	unknown	unknown	+	+	+	+	+	unknown	unknown	+	unknown	unknown	+	unknown	+	-	unknown	unknown	-	+	+	+	unknown	unknown	unknown	+	+	-	unknown	+	unknown	+	unknown
208	AIAL	AIZL	-	unknown	unknown	+	unknown	unknown	unknown	+	+	-	+	unknown	+	+	+	+	+	+	+	unknown	unknown	+	unknown	unknown	unknown	unknown	unknown	unknown	unknown	unknown	+	+	+	+	-	+	unknown	+	unknown	-	unknown	-	+	unknown	unknown	+	unknown
209	AIAL	ASEL	unknown	+	unknown	unknown	+	unknown	-	+	unknown	-	+	+	unknown	-	+	unknown	-	+	+	unknown	+	unknown	-	+	+	unknown	+	+	+	-	unknown	+	unknown	unknown	+	+	unknown	unknown	+	unknown	-	+	unknown	-	+	unknown	unknown
210	AIAL	ASER	unknown	-	-	+	unknown	+	unknown	+	unknown	+	unknown	unknown	unknown	+	+	-	unknown	-	+	+	+	unknown	+	+	+	+	+	unknown	+	+	unknown	+	unknown	unknown	-	unknown	unknown	unknown	unknown	+	+	+	-	unknown	unknown	+	unknown
211	AIAL	ASGL	unknown	+	-	unknown	unknown	-	-	+	unknown	-	unknown	+	+	+	unknown	unknown	+	-	unknown	-	+	+	+	unknown	+	+	+	unknown	-	+	unknown	+	-	-	unknown	+	unknown	unknown	unknown	+	unknown	+	unknown	-	unknown	unknown	+
212	AIAL	ASHL	unknown	+	unknown	+	+	unknown	unknown	unknown	unknown	+	+	-	+	+	unknown	+	+	unknown	-	+	+	+	+	unknown	unknown	unknown	+	+	-	-	unknown	unknown	-	-	unknown	+	+	unknown	-	+	+	+	+	unknown	unknown	+	unknown
213	AIAL	ASJL	unknown	+	+	unknown	+	-	+	unknown	+	+	unknown	+	unknown	unknown	unknown	unknown	+	+	-	unknown	+	+	unknown	unknown	unknown	unknown	-	-	unknown	unknown	+	+	-	unknown	unknown	-	-	unknown	unknown	-	-	+	unknown	+	unknown	+	unknown
214	AIAL	ASKL	unknown	+	unknown	unknown	+	unknown	+	-	unknown	unknown	-	-	unknown	+	-	unknown	unknown	+	+	+	-	-	-	unknown	+	+	-	+	unknown	+	+	unknown	-	-	unknown	-	unknown	+	unknown	unknown	+	unknown	+	unknown	+	unknown	-
215	AIAL	AWCL	unknown	+	unknown	unknown	unknown	unknown	+	unknown	unknown	unknown	-	unknown	+	+	+	+	unknown	unknown	+	unknown	+	+	+	unknown	unknown	-	unknown	unknown	+	unknown	-	unknown	+	unknown	+	unknown	+	unknown	unknown	unknown	-	+	+	+	-	unknown	+
216	AIAL	AWCR	unknown	+	unknown	+	+	-	+	+	+	-	-	unknown	+	+	unknown	+	unknown	+	+	unknown	-	unknown	+	+	unknown	unknown	unknown	unknown	-	+	unknown	+	+	+	unknown	+	+	unknown	unknown	-	unknown	+	+	+	unknown	-	unknown
217	AIAL	PVQL	+	unknown	unknown	+	+	unknown	unknown	unknown	+	unknown	+	unknown	+	+	-	+	unknown	unknown	+	+	unknown	+	unknown	+	unknown	+	unknown	+	-	unknown	-	-	unknown	unknown	unknown	-	unknown	unknown	unknown	+	+	+	+	unknown	unknown	+	+
218	AIAL	RIFL	unknown	unknown	unknown	unknown	unknown	unknown	+	unknown	unknown	unknown	+	unknown	+	+	+	+	unknown	+	unknown	unknown	+	unknown	+	unknown	-	unknown	+	+	-	unknown	unknown	-	+	+	+	+	unknown	unknown	-	unknown	+	unknown	unknown	+	+	+	+
219	AIAL	RIR	unknown	+	unknown	+	+	+	-	unknown	-	+	+	unknown	+	-	+	+	+	+	unknown	+	+	+	+	unknown	+	unknown	+	+	unknown	unknown	unknown	unknown	+	+	+	+	+	+	+	unknown	+	unknown	+	unknown	+	+	unknown
220	AIAL	RMGL	unknown	unknown	unknown	unknown	+	-	+	-	+	+	+	unknown	+	unknown	+	+	+	+	-	unknown	+	+	+	unknown	+	unknown	+	+	+	+	+	+	unknown	unknown	+	-	-	+	+	-	unknown	unknown	unknown	+	unknown	+	unknown
221	AIAR	ADAR	unknown	unknown	+	+	+	unknown	+	-	unknown	+	unknown	unknown	unknown	-	unknown	-	unknown	unknown	+	+	+	+	unknown	+	+	+	+	+	+	unknown	unknown	unknown	+	+	unknown	+	+	-	+	+	unknown	+	+	+	unknown	+	+
222	AIAR	ADLR	unknown	+	+	unknown	+	+	-	-	unknown	+	+	unknown	+	+	+	+	+	+	unknown	-	unknown	+	-	unknown	+	unknown	-	+	unknown	-	+	+	+	unknown	+	+	unknown	-	+	unknown	+	+	-	-	+	+	unknown
223	AIAR	AIBR	-	+	+	-	+	+	unknown	+	+	unknown	+	unknown	+	unknown	+	unknown	-	+	+	unknown	+	unknown	unknown	+	-	unknown	unknown	-	+	-	+	unknown	unknown	+	unknown	unknown	+	unknown	+	unknown	unknown	+	+	unknown	unknown	+	-
224	AIAR	AIZR	-	-	unknown	+	+	-	-	+	unknown	-	+	unknown	unknown	unknown	+	+	unknown	-	+	unknown	unknown	+	+	unknown	-	unknown	+	-	unknown	unknown	+	+	unknown	-	+	+	unknown	+	unknown	unknown	unknown	+	unknown	-	+	unknown	unknown
225	AIAR	ASER	unknown	-	unknown	+	+	unknown	-	unknown	unknown	unknown	+	unknown	+	unknown	unknown	+	-	unknown	unknown	+	unknown	unknown	+	+	unknown	unknown	unknown	+	+	+	+	-	+	+	unknown	unknown	+	+	+	+	unknown	+	unknown	unknown	-	+	+
226	AIAR	ASGR	unknown	-	unknown	unknown	-	unknown	+	unknown	unknown	+	+	+	+	-	unknown	+	+	unknown	unknown	unknown	+	-	+	unknown	+	unknown	+	+	unknown	unknown	+	+	-	unknown	+	unknown	unknown	unknown	unknown	unknown	+	unknown	unknown	unknown	unknown	unknown	+
227	AIAR	ASIR	unknown	+	+	unknown	+	+	+	+	unknown	unknown	+	-	unknown	+	+	unknown	+	-	unknown	-	+	+	-	+	+	unknown	unknown	+	unknown	+	unknown	unknown	unknown	-	-	-	+	unknown	unknown	unknown	unknown	-	unknown	-	unknown	-	-
228	AIAR	AWAR	unknown	+	unknown	unknown	+	unknown	-	+	+	+	unknown	-	unknown	unknown	+	+	unknown	unknown	unknown	unknown	unknown	-	+	unknown	unknown	+	unknown	+	+	+	-	+	+	-	+	unknown	+	-	unknown	unknown	+	-	unknown	unknown	unknown	unknown	+
229	AIAR	AWCL	unknown	unknown	-	+	unknown	unknown	+	unknown	+	+	+	unknown	-	+	+	+	+	+	+	unknown	unknown	+	+	unknown	unknown	+	+	unknown	+	unknown	+	-	+	unknown	unknown	unknown	unknown	unknown	+	-	unknown	+	unknown	+	+	+	unknown
230	AIAR	AWCR	unknown	+	unknown	+	-	unknown	unknown	+	+	unknown	unknown	unknown	+	+	+	-	unknown	+	+	+	unknown	+	+	unknown	unknown	unknown	unknown	unknown	unknown	+	unknown	+	-	+	+	+	+	unknown	+	+	+	unknown	+	unknown	+	+	+
231	AIAR	RIFR	unknown	unknown	unknown	+	+	+	+	+	+	unknown	+	unknown	unknown	-	+	unknown	unknown	-	+	+	+	+	+	unknown	-	+	unknown	unknown	+	unknown	+	+	unknown	+	unknown	unknown	unknown	unknown	-	unknown	unknown	+	unknown	unknown	-	+	+
232	AIBL	AIBL	+	+	unknown	-	unknown	+	-	+	+	+	unknown	+	unknown	+	+	+	-	+	unknown	-	+	unknown	+	unknown	unknown	unknown	unknown	unknown	+	+	unknown	-	+	+	+	+	+	unknown	unknown	-	-	+	+	unknown	unknown	-	+
233	AIBL	AIZR	unknown	+	+	unknown	unknown	-	unknown	+	+	+	unknown	unknown	+	+	+	+	unknown	-	+	+	+	+	unknown	+	+	unknown	+	unknown	unknown	unknown	-	unknown	+	unknown	unknown	+	+	+	+	unknown	+	+	+	-	-	-	+
234	AIBL	ASHL	unknown	unknown	unknown	unknown	unknown	unknown	+	unknown	+	+	+	+	-	unknown	unknown	+	unknown	+	+	unknown	+	unknown	unknown	+	unknown	unknown	unknown	unknown	unknown	+	+	unknown	+	+	unknown	+	+	unknown	-	unknown	unknown	+	-	-	+	unknown	unknown
235	AIBL	ASHR	unknown	+	unknown	-	-	unknown	-	unknown	+	unknown	-	unknown	+	+	unknown	unknown	unknown	unknown	+	unknown	+	unknown	unknown	unknown	+	+	+	unknown	unknown	+	unknown	+	+	+	unknown	unknown	-	+	unknown	unknown	unknown	unknown	+	-	+	+	+
236	AIBL	AVAL	+	+	+	unknown	+	+	unknown	-	+	+	+	unknown	+	-	-	-	+	+	-	+	+	+	unknown	-	unknown	-	+	unknown	+	unknown	unknown	unknown	-	unknown	+	-	+	+	unknown	+	-	+	unknown	unknown	unknown	-	unknown
237	AIBL	AVBL	+	+	unknown	unknown	+	unknown	unknown	+	+	unknown	unknown	+	unknown	+	+	unknown	unknown	+	unknown	+	+	unknown	+	+	+	-	-	unknown	unknown	-	+	+	+	+	unknown	unknown	unknown	+	+	+	-	unknown	+	unknown	unknown	unknown	+
238	AIBL	AVEL	+	+	unknown	+	unknown	+	-	+	unknown	+	+	+	+	unknown	unknown	-	+	+	-	unknown	unknown	+	+	-	-	+	unknown	unknown	+	unknown	unknown	+	unknown	unknown	unknown	+	+	+	unknown	+	+	-	unknown	unknown	unknown	unknown	unknown
239	AIBL	FLPL	+	unknown	+	unknown	+	+	-	+	unknown	+	+	unknown	-	+	unknown	unknown	+	-	-	unknown	+	-	+	+	unknown	+	+	unknown	unknown	+	-	unknown	unknown	-	unknown	unknown	unknown	+	+	-	unknown	+	unknown	unknown	unknown	unknown	+
240	AIBL	IL2DR	unknown	unknown	+	+	unknown	-	+	unknown	+	-	-	unknown	+	+	+	-	unknown	+	+	+	+	unknown	+	unknown	+	unknown	-	+	unknown	+	unknown	unknown	+	-	-	-	unknown	+	+	+	+	unknown	unknown	unknown	unknown	+	+
241	AIBL	RIBR	+	unknown	unknown	-	+	unknown	-	+	-	+	+	-	+	unknown	-	unknown	unknown	+	+	unknown	-	+	unknown	-	unknown	+	unknown	-	+	unknown	-	-	unknown	+	+	unknown	unknown	-	unknown	unknown	unknown	+	unknown	+	+	unknown	unknown
242	AIBL	RIFL	+	-	unknown	unknown	+	+	+	-	+	unknown	unknown	+	unknown	+	+	+	-	unknown	+	-	unknown	unknown	+	-	unknown	unknown	+	-	unknown	unknown	-	+	unknown	-	+	unknown	+	+	unknown	-	unknown	unknown	unknown	unknown	unknown	unknown	unknown
243	AIBL	RIGR	+	+	unknown	unknown	unknown	unknown	unknown	+	+	-	+	unknown	unknown	+	unknown	-	+	+	unknown	+	unknown	+	+	unknown	unknown	-	+	unknown	-	unknown	unknown	+	unknown	-	unknown	unknown	+	unknown	+	+	unknown	+	+	-	+	unknown	unknown
244	AIBL	RIML	+	+	unknown	unknown	+	unknown	+	+	unknown	+	-	-	unknown	unknown	unknown	unknown	-	+	unknown	unknown	-	+	unknown	-	-	unknown	-	+	-	+	+	+	+	unknown	unknown	+	unknown	unknown	+	+	+	unknown	+	+	+	-	-
245	AIBL	RIMR	+	+	+	-	-	-	unknown	unknown	unknown	-	-	unknown	-	+	unknown	+	-	-	unknown	unknown	+	unknown	unknown	+	+	+	+	unknown	unknown	unknown	+	+	+	-	+	unknown	unknown	+	-	+	-	+	-	-	unknown	unknown	-
246	AIBL	RMFR	+	unknown	unknown	unknown	unknown	unknown	+	unknown	unknown	+	+	+	unknown	unknown	+	-	-	unknown	-	+	+	unknown	unknown	+	+	+	unknown	+	unknown	+	+	unknown	unknown	unknown	unknown	unknown	+	+	-	-	unknown	-	+	+	+	unknown	unknown
247	AIBL	SAADL	+	unknown	+	+	+	+	-	unknown	+	+	unknown	+	+	unknown	+	-	+	unknown	-	+	unknown	unknown	-	unknown	+	-	unknown	+	-	-	+	unknown	+	+	+	unknown	unknown	unknown	+	unknown	unknown	+	-	+	+	+	unknown
248	AIBL	SAADR	+	unknown	unknown	-	unknown	unknown	+	unknown	unknown	+	+	unknown	unknown	unknown	+	-	+	unknown	+	+	unknown	+	unknown	unknown	+	unknown	+	unknown	+	unknown	unknown	-	+	+	+	unknown	+	+	+	unknown	+	unknown	+	+	unknown	-	unknown
249	AIBL	SAAVL	+	-	unknown	unknown	unknown	unknown	-	+	+	+	unknown	+	+	unknown	unknown	+	+	+	unknown	+	+	-	+	+	-	unknown	+	+	unknown	unknown	unknown	unknown	-	unknown	unknown	unknown	+	unknown	+	unknown	unknown	+	+	+	unknown	-	-
250	AIBL	SIADR	unknown	-	+	+	+	unknown	unknown	unknown	unknown	-	+	-	-	+	unknown	-	-	unknown	unknown	-	unknown	+	+	unknown	+	+	unknown	+	+	unknown	-	unknown	+	+	unknown	-	-	unknown	+	+	+	unknown	unknown	unknown	unknown	+	+
251	AIBL	SIAVR	unknown	+	+	+	unknown	unknown	+	unknown	+	+	unknown	-	+	+	unknown	unknown	-	unknown	+	unknown	unknown	+	unknown	-	+	+	+	+	-	unknown	unknown	+	unknown	+	-	unknown	-	unknown	+	unknown	+	-	+	+	unknown	unknown	+
252	AIBL	SIBDR	+	+	unknown	+	+	-	unknown	+	+	-	unknown	+	+	+	-	unknown	-	+	unknown	unknown	+	unknown	-	unknown	+	-	+	+	+	+	-	unknown	unknown	+	-	-	-	+	+	-	+	+	unknown	-	-	unknown	unknown
253	AIBL	SMDDR	+	unknown	-	unknown	+	-	unknown	unknown	-	-	+	unknown	+	+	unknown	+	+	unknown	+	unknown	+	unknown	unknown	-	unknown	+	+	unknown	unknown	unknown	-	unknown	unknown	unknown	+	unknown	-	+	+	unknown	unknown	unknown	+	unknown	unknown	unknown	unknown
254	AIBL	SMDVR	+	-	unknown	unknown	unknown	-	unknown	-	+	unknown	+	unknown	unknown	+	-	+	-	+	+	+	+	unknown	unknown	+	unknown	+	-	+	unknown	unknown	unknown	+	unknown	unknown	unknown	+	+	+	unknown	unknown	-	-	-	+	+	-	unknown
255	AIBR	ADLR	unknown	+	unknown	+	unknown	+	unknown	+	+	+	unknown	+	-	unknown	-	unknown	+	+	+	+	unknown	+	unknown	unknown	unknown	-	+	unknown	+	unknown	+	+	unknown	unknown	unknown	-	+	unknown	unknown	unknown	+	unknown	+	+	unknown	unknown	-
256	AIBR	AIAR	unknown	unknown	unknown	unknown	+	-	unknown	+	+	unknown	+	unknown	-	+	-	unknown	-	unknown	unknown	unknown	+	+	unknown	unknown	+	unknown	unknown	unknown	+	+	+	unknown	+	unknown	+	unknown	+	unknown	unknown	+	+	+	+	+	+	unknown	unknown
257	AIBR	AIYR	-	+	unknown	+	unknown	-	unknown	+	unknown	+	unknown	+	+	+	unknown	unknown	unknown	unknown	-	+	+	+	unknown	+	-	+	unknown	+	+	+	unknown	unknown	-	+	unknown	unknown	unknown	-	unknown	unknown	+	unknown	unknown	unknown	unknown	+	unknown
258	AIBR	AQR	unknown	unknown	unknown	-	-	unknown	+	unknown	+	+	-	unknown	+	unknown	unknown	unknown	unknown	unknown	+	-	unknown	+	unknown	unknown	+	+	unknown	unknown	+	unknown	unknown	+	+	+	+	unknown	-	+	unknown	unknown	unknown	unknown	-	unknown	-	+	+
259	AIBR	AUAL	+	unknown	unknown	unknown	unknown	+	-	+	-	unknown	unknown	-	unknown	-	-	unknown	+	+	unknown	+	unknown	+	unknown	unknown	+	-	-	+	+	+	+	unknown	unknown	-	+	+	+	+	+	+	unknown	+	unknown	unknown	+	unknown	+
260	AIBR	AVAR	+	+	unknown	+	+	+	unknown	+	+	-	unknown	unknown	+	+	unknown	unknown	unknown	+	unknown	unknown	unknown	+	-	unknown	unknown	-	unknown	unknown	unknown	unknown	unknown	-	unknown	-	+	+	+	+	+	unknown	unknown	+	-	+	+	+	+
261	AIBR	AVBR	+	unknown	unknown	unknown	+	-	unknown	unknown	unknown	+	+	-	-	unknown	+	-	-	-	-	+	unknown	unknown	+	unknown	+	+	unknown	-	unknown	unknown	unknown	unknown	-	+	unknown	+	-	+	unknown	unknown	+	-	unknown	unknown	-	unknown	unknown
262	AIBR	AVEL	+	-	+	+	unknown	unknown	+	unknown	+	-	unknown	-	unknown	unknown	+	unknown	-	+	-	+	+	+	+	-	+	+	unknown	-	+	unknown	unknown	unknown	+	-	unknown	unknown	+	unknown	+	unknown	unknown	-	unknown	unknown	+	unknown	unknown
263	AIBR	AWCR	unknown	unknown	+	unknown	+	-	unknown	+	-	+	+	unknown	unknown	-	+	+	-	unknown	+	unknown	+	unknown	+	unknown	unknown	+	unknown	unknown	unknown	-	unknown	+	+	-	-	+	unknown	unknown	+	+	-	unknown	+	unknown	+	-	+
264	AIBR	DVA	+	unknown	unknown	-	unknown	-	-	unknown	unknown	+	unknown	unknown	+	unknown	+	unknown	+	+	unknown	+	unknown	-	+	unknown	unknown	unknown	unknown	unknown	unknown	+	unknown	unknown	+	+	+	unknown	+	+	-	unknown	+	unknown	+	+	unknown	+	+
265	AIBR	RIAL	+	+	-	+	+	unknown	+	+	unknown	+	+	+	unknown	unknown	unknown	-	unknown	-	unknown	+	+	+	unknown	unknown	+	unknown	+	+	+	unknown	-	+	unknown	unknown	unknown	unknown	+	+	+	unknown	unknown	unknown	unknown	+	+	unknown	+
266	AIBR	RIBL	+	unknown	unknown	-	+	+	unknown	unknown	-	unknown	-	unknown	+	unknown	+	unknown	unknown	+	-	unknown	unknown	unknown	-	-	unknown	unknown	unknown	unknown	unknown	unknown	unknown	-	unknown	+	unknown	+	+	+	+	+	+	unknown	unknown	unknown	+	-	unknown
267	AIBR	RICR	+	unknown	-	unknown	unknown	unknown	unknown	+	+	unknown	-	unknown	+	-	unknown	unknown	+	+	-	-	unknown	unknown	+	+	+	-	-	+	-	-	+	+	-	+	unknown	+	unknown	+	+	unknown	unknown	+	unknown	unknown	+	unknown	unknown
268	AIBR	RIGL	+	unknown	unknown	unknown	+	unknown	unknown	unknown	+	unknown	+	-	unknown	+	+	+	+	unknown	+	+	-	+	unknown	unknown	-	+	+	+	+	+	-	unknown	unknown	unknown	+	+	+	unknown	unknown	+	+	+	+	unknown	unknown	+	+
269	AIBR	RIML	+	+	-	+	unknown	+	+	+	unknown	unknown	-	unknown	unknown	unknown	+	-	-	+	unknown	+	+	+	unknown	+	unknown	unknown	unknown	+	+	unknown	-	+	unknown	+	-	unknown	unknown	-	unknown	unknown	unknown	unknown	unknown	+	+	unknown	+
270	AIBR	RIMR	+	-	unknown	unknown	+	+	+	-	unknown	unknown	-	-	unknown	unknown	unknown	+	unknown	+	-	+	unknown	+	+	unknown	unknown	+	unknown	unknown	-	+	+	unknown	-	unknown	-	-	unknown	unknown	+	unknown	unknown	+	+	unknown	unknown	unknown	+
271	AIBR	RMFL	+	+	+	unknown	unknown	+	+	+	-	+	+	unknown	-	+	+	unknown	-	+	+	-	unknown	+	unknown	+	+	unknown	+	+	-	unknown	+	+	unknown	unknown	+	+	+	-	+	+	-	unknown	unknown	unknown	unknown	+	+
272	AIBR	SAADL	+	unknown	unknown	unknown	-	+	unknown	+	+	unknown	+	+	+	+	+	unknown	+	+	unknown	unknown	unknown	-	-	+	+	unknown	unknown	unknown	+	unknown	+	unknown	unknown	-	unknown	+	unknown	unknown	+	unknown	unknown	unknown	+	unknown	+	+	+
273	AIBR	SAADR	+	unknown	+	+	-	+	+	unknown	unknown	unknown	unknown	+	unknown	+	unknown	+	+	-	-	+	unknown	+	+	-	unknown	-	+	unknown	unknown	+	+	+	unknown	unknown	unknown	unknown	unknown	unknown	+	unknown	+	-	unknown	+	+	+	unknown
274	AIBR	SAAVR	+	unknown	+	+	+	+	-	unknown	+	unknown	unknown	unknown	+	unknown	unknown	unknown	unknown	unknown	-	unknown	unknown	unknown	-	unknown	+	unknown	unknown	unknown	+	+	unknown	+	unknown	+	-	+	unknown	-	+	unknown	+	+	unknown	unknown	unknown	unknown	-
275	AIBR	SIADL	unknown	+	-	unknown	unknown	+	unknown	unknown	-	unknown	unknown	+	unknown	unknown	unknown	unknown	+	+	+	+	+	+	+	unknown	+	+	unknown	+	unknown	unknown	unknown	+	+	-	unknown	+	+	unknown	unknown	+	unknown	unknown	unknown	+	unknown	unknown	unknown
276	AIBR	SIBVR	+	unknown	unknown	+	unknown	unknown	+	-	unknown	+	-	+	unknown	unknown	unknown	+	-	unknown	unknown	unknown	-	+	unknown	+	unknown	+	+	unknown	unknown	-	-	unknown	+	+	+	+	unknown	unknown	unknown	+	+	+	unknown	unknown	unknown	+	+
277	AIBR	SMDDL	+	unknown	unknown	unknown	unknown	+	unknown	unknown	+	+	unknown	unknown	+	+	+	unknown	-	unknown	-	+	+	unknown	unknown	-	-	unknown	+	+	unknown	-	-	+	+	-	unknown	unknown	unknown	+	-	+	+	+	unknown	+	unknown	unknown	unknown
278	AIBR	SMDVL	+	unknown	unknown	unknown	-	+	unknown	unknown	unknown	unknown	unknown	unknown	unknown	unknown	unknown	-	unknown	+	+	unknown	unknown	-	+	unknown	unknown	-	+	-	+	+	unknown	-	+	unknown	+	+	+	unknown	-	+	+	-	unknown	+	unknown	+	-
279	AIBR	VB01	+	-	+	+	-	unknown	unknown	+	unknown	+	unknown	+	-	-	unknown	+	unknown	-	unknown	+	unknown	-	+	+	unknown	-	unknown	+	-	+	unknown	+	+	unknown	unknown	-	unknown	unknown	unknown	+	unknown	+	+	+	+	unknown	+
280	AIML	AIAL	unknown	unknown	+	+	unknown	unknown	+	unknown	+	+	unknown	unknown	unknown	-	+	+	+	unknown	unknown	unknown	+	+	unknown	unknown	unknown	+	+	unknown	unknown	unknown	unknown	unknown	unknown	+	-	+	+	-	+	+	-	+	+	+	+	unknown	unknown
281	AIML	ALML	+	unknown	+	+	+	unknown	unknown	+	+	unknown	unknown	+	unknown	unknown	+	unknown	+	+	+	unknown	unknown	unknown	+	-	unknown	unknown	unknown	-	unknown	-	+	-	+	+	+	unknown	+	-	+	+	-	unknown	+	unknown	unknown	unknown	+
282	AIML	ASGL	unknown	+	unknown	+	unknown	unknown	unknown	unknown	unknown	+	+	unknown	unknown	unknown	unknown	+	+	unknown	unknown	+	unknown	unknown	unknown	unknown	+	+	-	+	+	+	unknown	unknown	-	unknown	+	unknown	unknown	unknown	unknown	+	+	+	unknown	+	+	+	+
283	AIML	ASJL	unknown	unknown	+	-	-	+	+	unknown	+	-	+	unknown	+	unknown	unknown	unknown	+	-	+	+	unknown	unknown	-	-	+	+	+	unknown	unknown	-	unknown	-	unknown	+	unknown	+	-	-	unknown	unknown	+	+	+	unknown	-	unknown	unknown
284	AIML	ASKL	unknown	-	-	+	+	-	+	unknown	+	-	unknown	-	+	unknown	+	unknown	unknown	+	unknown	unknown	-	+	unknown	unknown	unknown	+	unknown	+	+	+	-	+	unknown	+	unknown	unknown	+	-	+	-	unknown	+	unknown	+	unknown	unknown	+
285	AIML	AVDL	+	unknown	+	+	unknown	+	unknown	-	unknown	-	+	unknown	+	+	-	+	unknown	-	+	unknown	+	unknown	unknown	+	unknown	unknown	+	unknown	+	unknown	unknown	unknown	unknown	unknown	unknown	unknown	-	+	unknown	+	unknown	+	unknown	-	-	unknown	+
286	AIML	AVFL	unknown	unknown	+	unknown	+	+	unknown	+	-	+	+	unknown	unknown	+	unknown	+	+	+	unknown	unknown	-	unknown	+	+	+	-	+	unknown	+	unknown	+	unknown	unknown	-	+	+	unknown	-	unknown	+	+	-	+	-	-	unknown	unknown
287	AIML	AVFR	unknown	+	-	-	unknown	+	+	unknown	+	+	+	-	unknown	-	unknown	-	+	+	unknown	+	+	+	unknown	+	unknown	+	unknown	-	unknown	-	+	unknown	-	+	+	-	unknown	+	+	unknown	+	-	+	-	unknown	unknown	unknown
288	AIML	AVHL	+	unknown	+	-	+	+	unknown	+	+	unknown	unknown	unknown	unknown	+	+	unknown	unknown	-	+	unknown	unknown	unknown	-	+	unknown	+	unknown	unknown	unknown	+	+	unknown	+	unknown	unknown	+	+	+	-	unknown	+	unknown	+	+	-	+	+
289	AIML	AVHR	+	+	+	unknown	unknown	unknown	unknown	+	-	-	unknown	+	-	unknown	unknown	unknown	+	unknown	unknown	-	+	unknown	+	-	+	+	-	+	unknown	+	+	+	+	unknown	unknown	unknown	unknown	unknown	unknown	unknown	unknown	unknown	+	unknown	+	unknown	-
290	AIML	AVJL	+	unknown	+	unknown	unknown	+	unknown	unknown	-	-	unknown	-	unknown	unknown	unknown	unknown	unknown	unknown	unknown	unknown	unknown	unknown	unknown	unknown	unknown	+	+	unknown	+	+	+	-	+	unknown	unknown	+	unknown	unknown	+	-	unknown	-	+	unknown	-	+	+
291	AIML	CEPDL	unknown	-	unknown	unknown	+	unknown	unknown	+	+	-	+	unknown	unknown	-	+	unknown	-	unknown	-	+	+	+	+	+	+	unknown	unknown	+	unknown	unknown	+	unknown	+	-	+	unknown	+	-	-	unknown	+	-	unknown	+	unknown	+	unknown
292	AIML	PVQL	+	unknown	-	+	+	unknown	+	+	unknown	+	+	unknown	unknown	unknown	-	-	unknown	+	-	unknown	unknown	+	unknown	unknown	unknown	+	-	unknown	unknown	+	unknown	unknown	unknown	unknown	+	+	unknown	-	unknown	-	-	unknown	-	unknown	unknown	unknown	+
293	AIML	RID	+	unknown	unknown	+	+	+	unknown	+	+	+	-	unknown	+	+	unknown	unknown	unknown	unknown	+	unknown	unknown	+	unknown	unknown	+	+	unknown	+	+	unknown	+	unknown	-	-	+	+	+	-	+	unknown	unknown	unknown	unknown	+	unknown	unknown	-
294	AIML	RIFL	+	unknown	unknown	+	+	unknown	+	unknown	+	unknown	unknown	unknown	unknown	unknown	+	+	+	+	unknown	-	+	-	-	unknown	+	-	+	+	unknown	unknown	+	-	+	unknown	unknown	-	+	unknown	unknown	+	+	unknown	+	+	+	unknown	-
295	AIML	RMGL	+	unknown	unknown	+	+	-	+	+	unknown	unknown	+	+	+	-	+	+	unknown	-	unknown	-	+	-	+	+	unknown	unknown	+	unknown	unknown	+	-	unknown	+	unknown	+	unknown	+	unknown	unknown	unknown	+	+	unknown	unknown	-	unknown	-
296	AIML	SMBVL	-	+	+	unknown	+	-	unknown	+	-	unknown	unknown	+	-	unknown	+	unknown	unknown	unknown	unknown	unknown	unknown	unknown	+	+	+	+	+	-	+	+	unknown	unknown	unknown	-	+	unknown	unknown	unknown	+	-	unknown	+	-	unknown	unknown	unknown	+
297	AIML	URXL	-	+	+	-	-	unknown	-	unknown	unknown	unknown	unknown	+	unknown	+	+	+	-	unknown	+	unknown	+	-	+	+	+	unknown	+	unknown	unknown	-	+	+	+	unknown	-	unknown	-	unknown	unknown	unknown	+	unknown	unknown	-	unknown	unknown	unknown
298	AIMR	ADFR	unknown	unknown	-	unknown	+	unknown	unknown	unknown	unknown	+	unknown	unknown	-	+	unknown	unknown	+	+	+	unknown	+	unknown	-	+	unknown	+	-	unknown	unknown	unknown	+	-	+	unknown	-	unknown	unknown	unknown	+	unknown	unknown	unknown	-	+	-	unknown	unknown
299	AIMR	AIAR	unknown	unknown	-	-	unknown	unknown	+	+	-	+	unknown	unknown	+	unknown	unknown	+	+	+	-	+	unknown	+	+	+	unknown	unknown	unknown	+	-	unknown	unknown	+	+	+	+	+	+	+	unknown	+	-	unknown	+	+	+	unknown	unknown
300	AIMR	AIMR	unknown	-	+	unknown	+	unknown	unknown	+	+	unknown	unknown	+	unknown	unknown	-	+	-	unknown	unknown	unknown	unknown	+	+	unknown	-	+	-	+	unknown	unknown	+	unknown	unknown	-	unknown	unknown	+	+	+	unknown	-	+	unknown	unknown	+	unknown	-
301	AIMR	ALA	+	unknown	-	unknown	unknown	+	unknown	-	+	+	unknown	unknown	unknown	+	unknown	+	unknown	+	unknown	+	unknown	+	+	-	unknown	-	+	unknown	+	unknown	unknown	+	+	+	unknown	+	-	unknown	+	unknown	-	+	unknown	unknown	+	-	unknown
302	AIMR	ASGR	unknown	-	unknown	-	+	unknown	+	+	unknown	+	unknown	+	unknown	+	+	unknown	+	unknown	unknown	unknown	unknown	+	+	unknown	+	+	+	+	-	unknown	-	-	+	-	+	+	+	+	+	+	+	unknown	+	+	unknown	+	-
303	AIMR	ASJR	unknown	+	+	unknown	-	unknown	+	+	+	+	+	+	+	-	+	unknown	+	unknown	unknown	unknown	+	unknown	+	unknown	unknown	+	-	+	+	+	-	unknown	+	unknown	+	unknown	+	+	+	unknown	unknown	+	+	+	unknown	+	+
304	AIMR	ASKR	unknown	+	unknown	unknown	unknown	+	+	-	+	unknown	unknown	+	unknown	unknown	unknown	unknown	+	unknown	+	-	+	-	+	+	unknown	unknown	+	unknown	unknown	unknown	+	+	-	unknown	unknown	unknown	+	+	unknown	-	unknown	+	unknown	+	unknown	+	-
305	AIMR	AVAR	+	+	unknown	unknown	unknown	+	unknown	-	+	unknown	-	unknown	+	unknown	unknown	unknown	unknown	unknown	unknown	-	+	unknown	unknown	+	unknown	+	+	-	+	+	+	-	+	unknown	unknown	unknown	+	unknown	unknown	-	+	+	unknown	+	+	-	+
306	AIMR	AVDR	+	+	-	+	unknown	unknown	unknown	+	unknown	unknown	+	unknown	-	+	+	+	+	+	unknown	-	+	+	-	-	unknown	-	+	+	unknown	unknown	+	unknown	+	-	-	unknown	unknown	unknown	+	-	+	+	unknown	-	unknown	unknown	+
307	AIMR	AVFL	unknown	unknown	+	unknown	unknown	unknown	+	+	+	-	unknown	+	+	unknown	unknown	unknown	unknown	+	unknown	-	+	-	unknown	unknown	-	unknown	+	+	+	+	+	unknown	unknown	+	+	unknown	unknown	-	+	+	+	+	-	unknown	+	+	unknown
308	AIMR	AVFR	unknown	-	unknown	unknown	unknown	+	unknown	unknown	-	unknown	-	unknown	unknown	-	-	unknown	+	+	+	-	+	+	unknown	unknown	-	-	+	unknown	-	+	+	unknown	-	unknown	+	+	unknown	unknown	+	+	+	unknown	+	+	unknown	unknown	+
309	AIMR	AVHR	+	unknown	+	+	unknown	unknown	+	+	+	+	unknown	+	unknown	+	+	unknown	unknown	-	unknown	+	+	unknown	+	-	+	-	+	unknown	+	unknown	unknown	unknown	+	unknown	+	+	-	unknown	unknown	+	+	+	+	unknown	unknown	+	-
310	AIMR	AVJR	+	-	+	+	unknown	+	unknown	unknown	+	unknown	unknown	+	+	unknown	+	unknown	unknown	unknown	unknown	+	-	unknown	unknown	-	+	unknown	+	+	+	unknown	+	-	-	+	unknown	+	unknown	unknown	+	unknown	+	+	+	unknown	unknown	unknown	+
311	AIMR	BDUR	+	unknown	+	+	unknown	unknown	+	unknown	+	-	+	+	+	+	+	unknown	-	+	+	+	-	+	-	-	+	+	+	+	+	+	unknown	+	+	+	+	+	+	unknown	+	unknown	-	unknown	unknown	+	unknown	unknown	+
312	AIMR	CEPVR	unknown	+	unknown	+	-	unknown	unknown	+	unknown	unknown	-	+	unknown	unknown	unknown	unknown	+	+	-	+	-	+	unknown	-	unknown	+	unknown	unknown	+	-	+	+	-	unknown	-	-	-	unknown	+	unknown	-	unknown	unknown	+	unknown	unknown	+
313	AIMR	HSNL	+	-	+	unknown	unknown	+	+	+	unknown	+	-	-	+	unknown	+	+	unknown	+	unknown	+	-	unknown	+	unknown	-	unknown	+	unknown	unknown	unknown	+	unknown	unknown	unknown	+	unknown	unknown	unknown	unknown	+	+	-	unknown	-	unknown	-	unknown
314	AIMR	HSNR	+	+	unknown	+	unknown	unknown	unknown	unknown	unknown	unknown	+	unknown	+	unknown	+	-	+	unknown	unknown	unknown	unknown	+	-	+	unknown	-	unknown	+	-	+	unknown	unknown	-	unknown	unknown	unknown	unknown	-	+	unknown	+	+	+	unknown	unknown	unknown	unknown
315	AIMR	OLQDR	unknown	unknown	-	+	unknown	+	unknown	+	unknown	-	-	-	unknown	unknown	-	unknown	-	-	+	unknown	unknown	unknown	unknown	+	+	+	unknown	-	-	+	+	+	+	unknown	unknown	-	-	+	-	unknown	+	+	unknown	+	unknown	unknown	+
316	AIMR	PVNR	+	unknown	unknown	unknown	unknown	-	+	unknown	+	unknown	unknown	unknown	+	-	+	+	+	unknown	unknown	unknown	+	unknown	unknown	+	+	+	+	unknown	+	+	unknown	unknown	+	unknown	+	unknown	unknown	+	unknown	+	+	-	unknown	+	unknown	+	unknown
317	AIMR	RIFR	+	unknown	unknown	unknown	unknown	+	+	unknown	unknown	+	unknown	-	unknown	+	+	unknown	-	-	+	unknown	-	-	unknown	+	unknown	unknown	+	unknown	unknown	+	-	unknown	+	unknown	+	+	+	unknown	unknown	+	+	unknown	-	unknown	+	+	unknown
318	AIMR	RMDR	+	+	-	-	unknown	+	+	+	+	unknown	unknown	-	+	unknown	-	unknown	+	+	unknown	+	unknown	+	-	unknown	unknown	+	unknown	unknown	unknown	unknown	+	+	+	-	unknown	-	-	unknown	+	-	unknown	unknown	unknown	unknown	unknown	unknown	unknown
319	AIMR	RMGR	+	unknown	+	+	unknown	unknown	+	+	+	-	+	+	+	unknown	unknown	unknown	+	+	unknown	+	unknown	+	unknown	+	unknown	unknown	+	unknown	-	+	+	+	unknown	unknown	+	+	unknown	unknown	unknown	-	+	unknown	+	+	unknown	+	-
320	AIMR	URXR	-	unknown	unknown	+	+	+	unknown	unknown	-	unknown	+	+	unknown	unknown	unknown	unknown	+	-	+	+	+	+	+	+	+	+	unknown	unknown	+	unknown	+	unknown	-	+	+	+	unknown	+	unknown	unknown	-	+	unknown	-	unknown	+	unknown
321	AINL	AFDR	unknown	unknown	+	unknown	unknown	-	unknown	unknown	+	+	+	unknown	unknown	unknown	-	+	+	+	+	+	unknown	unknown	-	+	+	-	unknown	+	unknown	unknown	+	+	unknown	+	unknown	+	+	unknown	unknown	unknown	unknown	+	unknown	unknown	unknown	unknown	unknown
322	AINL	AIAR	unknown	+	+	+	+	unknown	+	+	+	unknown	unknown	unknown	+	unknown	+	unknown	unknown	+	+	+	unknown	unknown	unknown	unknown	-	unknown	unknown	+	unknown	+	+	+	unknown	unknown	+	+	unknown	unknown	+	unknown	unknown	+	+	+	+	unknown	+
323	AINL	ASEL	unknown	+	unknown	+	unknown	+	+	+	unknown	+	unknown	-	unknown	+	-	unknown	unknown	unknown	unknown	+	+	unknown	unknown	+	+	-	-	+	unknown	unknown	+	+	+	+	+	unknown	unknown	unknown	+	+	+	unknown	unknown	+	+	+	+
324	AINL	ASGR	unknown	+	unknown	unknown	+	+	unknown	unknown	unknown	+	unknown	unknown	unknown	+	unknown	unknown	unknown	unknown	-	-	unknown	-	unknown	+	unknown	unknown	+	+	+	-	unknown	-	unknown	-	+	+	-	unknown	+	unknown	+	+	unknown	unknown	+	-	-
325	AINL	ASIL	unknown	+	unknown	-	+	unknown	-	+	unknown	-	unknown	unknown	+	-	unknown	+	+	+	unknown	unknown	-	+	unknown	unknown	+	unknown	+	unknown	unknown	unknown	unknown	-	unknown	unknown	+	+	unknown	+	+	unknown	unknown	unknown	+	unknown	unknown	+	unknown
326	AINL	AUAR	unknown	unknown	unknown	unknown	-	unknown	+	unknown	+	unknown	unknown	+	unknown	unknown	+	+	+	+	+	unknown	+	+	-	+	unknown	+	-	+	+	unknown	+	+	+	+	unknown	unknown	unknown	unknown	+	+	unknown	+	+	+	unknown	unknown	+
327	AINL	BAGL	unknown	+	+	unknown	+	-	unknown	unknown	-	-	-	+	+	unknown	unknown	+	unknown	+	+	-	unknown	+	unknown	unknown	+	+	+	+	unknown	unknown	+	unknown	unknown	unknown	+	unknown	unknown	unknown	+	unknown	unknown	unknown	+	-	unknown	+	unknown
328	AINL	CEPVR	unknown	+	unknown	-	unknown	+	-	unknown	unknown	+	-	+	unknown	-	unknown	+	unknown	unknown	-	unknown	-	+	unknown	+	-	unknown	-	unknown	unknown	+	unknown	+	+	-	unknown	+	+	+	+	+	-	unknown	+	+	+	+	+
329	AINL	RIBL	+	unknown	+	unknown	unknown	unknown	-	+	unknown	+	+	+	unknown	+	+	unknown	+	-	unknown	unknown	+	+	unknown	+	+	unknown	+	unknown	unknown	unknown	unknown	unknown	+	unknown	unknown	unknown	unknown	unknown	unknown	unknown	-	+	-	unknown	+	unknown	-
330	AINL	RIBR	+	+	unknown	unknown	unknown	-	unknown	unknown	unknown	+	+	unknown	unknown	+	+	+	+	+	unknown	-	+	unknown	unknown	-	-	unknown	+	+	+	+	+	unknown	+	unknown	-	-	unknown	+	+	+	unknown	+	unknown	+	-	+	-
331	AINL	RID	+	unknown	-	unknown	unknown	-	+	unknown	unknown	+	-	-	unknown	unknown	+	+	+	+	-	-	-	-	+	unknown	-	+	+	+	+	unknown	+	+	unknown	unknown	+	+	unknown	unknown	unknown	+	+	+	unknown	+	unknown	unknown	unknown
332	AINL	RMDVL	-	unknown	unknown	+	unknown	+	+	-	+	+	unknown	unknown	+	+	unknown	+	unknown	+	+	-	unknown	+	-	+	unknown	+	unknown	unknown	+	+	unknown	-	unknown	unknown	+	unknown	unknown	unknown	unknown	+	unknown	+	unknown	+	+	unknown	unknown
333	AINL	RMFL	-	+	+	+	+	unknown	unknown	+	-	unknown	unknown	unknown	unknown	+	+	unknown	unknown	unknown	+	+	unknown	+	-	+	+	+	unknown	+	unknown	+	+	unknown	-	+	-	+	+	-	-	unknown	+	unknown	unknown	unknown	unknown	unknown	unknown
334	AINL	SAAVL	-	unknown	unknown	+	+	+	+	+	unknown	-	unknown	unknown	unknown	+	-	-	unknown	+	+	+	unknown	+	unknown	unknown	unknown	+	+	unknown	-	unknown	unknown	unknown	-	+	-	+	-	+	+	unknown	+	unknown	+	unknown	-	unknown	+
335	AINR	AFDL	unknown	unknown	unknown	-	+	+	+	+	+	unknown	unknown	unknown	-	unknown	+	-	+	unknown	unknown	+	+	+	unknown	+	unknown	unknown	-	+	-	unknown	unknown	+	+	+	unknown	-	-	unknown	unknown	+	unknown	-	+	unknown	+	+	+
336	AINR	AFDR	unknown	unknown	+	+	unknown	unknown	+	+	+	+	unknown	-	unknown	unknown	+	+	+	+	+	unknown	unknown	+	+	unknown	unknown	-	unknown	unknown	unknown	-	-	+	unknown	+	+	unknown	unknown	+	+	unknown	+	unknown	unknown	+	unknown	unknown	+
337	AINR	AIAL	unknown	unknown	unknown	+	+	unknown	+	+	unknown	unknown	unknown	-	+	+	unknown	unknown	-	+	unknown	+	-	unknown	unknown	+	+	+	unknown	unknown	unknown	+	+	unknown	unknown	+	unknown	+	unknown	unknown	unknown	unknown	+	+	+	-	unknown	-	+
338	AINR	AIBL	-	unknown	unknown	+	-	+	+	+	unknown	+	-	-	+	+	unknown	unknown	unknown	unknown	-	+	unknown	+	-	+	-	unknown	unknown	+	+	+	+	+	+	+	+	unknown	unknown	+	unknown	+	+	-	+	unknown	+	-	unknown
339	AINR	AINL	unknown	+	+	unknown	+	+	+	unknown	unknown	+	unknown	-	+	+	+	unknown	+	+	unknown	+	+	unknown	unknown	+	unknown	+	unknown	+	+	+	unknown	-	+	+	unknown	unknown	unknown	unknown	unknown	-	unknown	+	+	+	-	+	+
340	AINR	AINR	unknown	+	+	-	+	unknown	+	unknown	unknown	-	unknown	+	+	unknown	-	-	+	-	-	+	unknown	-	+	+	unknown	unknown	+	-	-	+	+	-	-	unknown	-	+	+	unknown	+	+	unknown	unknown	+	unknown	-	+	unknown
341	AINR	ASEL	unknown	unknown	+	+	-	unknown	unknown	unknown	+	+	+	+	+	-	unknown	unknown	-	unknown	+	-	unknown	unknown	-	+	-	+	unknown	unknown	+	+	+	+	unknown	unknown	unknown	+	-	unknown	+	unknown	unknown	-	unknown	-	-	-	+
342	AINR	ASER	unknown	unknown	+	+	unknown	unknown	-	+	unknown	unknown	+	unknown	unknown	-	+	+	unknown	-	+	unknown	unknown	-	-	+	+	+	unknown	+	unknown	+	-	+	-	-	unknown	+	unknown	+	+	+	+	-	+	+	unknown	+	unknown
343	AINR	ASGL	unknown	-	unknown	-	unknown	unknown	-	unknown	+	+	unknown	unknown	unknown	unknown	+	-	unknown	+	unknown	unknown	+	unknown	unknown	-	+	+	-	+	+	-	+	-	unknown	+	+	unknown	+	+	unknown	unknown	unknown	+	-	+	-	unknown	+
344	AINR	AUAL	unknown	+	+	unknown	unknown	+	+	unknown	unknown	+	unknown	+	unknown	+	+	-	-	unknown	+	-	-	+	+	unknown	unknown	-	unknown	unknown	unknown	+	unknown	unknown	unknown	unknown	+	unknown	unknown	-	unknown	unknown	-	unknown	unknown	+	unknown	unknown	+
345	AINR	AUAR	unknown	+	unknown	+	unknown	unknown	+	+	+	+	+	+	unknown	unknown	unknown	-	+	unknown	unknown	unknown	-	unknown	unknown	unknown	-	-	unknown	-	+	+	-	+	+	unknown	+	-	unknown	+	unknown	unknown	+	unknown	-	+	+	+	unknown
346	AINR	AWCL	unknown	+	unknown	+	+	+	+	-	+	+	+	unknown	unknown	unknown	unknown	unknown	unknown	+	+	+	unknown	+	-	+	-	+	+	+	+	+	-	unknown	unknown	-	unknown	+	unknown	+	unknown	unknown	unknown	unknown	-	unknown	-	-	-
347	AINR	BAGR	unknown	+	+	unknown	unknown	unknown	unknown	unknown	+	+	+	+	-	-	+	+	+	unknown	+	+	+	unknown	+	-	unknown	unknown	unknown	+	unknown	-	unknown	unknown	+	unknown	+	unknown	unknown	unknown	unknown	+	+	unknown	unknown	unknown	unknown	+	+
348	AINR	CEPDL	unknown	-	unknown	unknown	+	unknown	unknown	unknown	-	-	-	unknown	+	+	unknown	unknown	-	unknown	+	unknown	unknown	+	-	unknown	+	+	unknown	unknown	-	unknown	unknown	unknown	+	-	unknown	+	unknown	unknown	+	+	unknown	+	unknown	unknown	-	unknown	+
349	AINR	RIBL	+	-	+	+	unknown	+	unknown	unknown	-	+	+	unknown	-	+	+	+	unknown	unknown	unknown	+	+	unknown	+	unknown	+	unknown	unknown	+	+	+	-	unknown	+	unknown	+	unknown	unknown	+	unknown	-	unknown	+	+	+	+	+	unknown
350	AINR	RID	+	unknown	unknown	unknown	unknown	+	+	+	unknown	+	+	+	+	unknown	-	+	unknown	-	unknown	+	-	unknown	-	unknown	unknown	+	unknown	unknown	-	unknown	+	-	-	unknown	-	unknown	-	unknown	-	unknown	unknown	unknown	unknown	+	unknown	-	-
351	AINR	URXL	-	unknown	unknown	+	unknown	+	unknown	unknown	+	+	unknown	unknown	+	unknown	unknown	+	-	+	+	+	unknown	unknown	unknown	+	+	+	unknown	+	unknown	+	+	unknown	-	unknown	unknown	unknown	+	unknown	+	unknown	unknown	-	unknown	+	unknown	-	+
352	AINR	URXR	-	-	-	unknown	unknown	unknown	-	unknown	-	-	+	unknown	-	+	unknown	-	+	-	+	-	+	unknown	unknown	unknown	unknown	unknown	+	+	+	+	unknown	unknown	+	+	unknown	+	+	unknown	+	+	-	+	-	unknown	+	+	unknown
353	AIYL	AFDL	unknown	-	unknown	+	+	+	unknown	+	+	unknown	unknown	+	+	+	unknown	+	unknown	-	-	-	+	unknown	unknown	+	-	-	unknown	+	unknown	unknown	+	-	+	unknown	+	+	unknown	unknown	unknown	unknown	unknown	+	-	+	+	-	unknown
354	AIYL	AIBL	-	+	unknown	-	unknown	+	+	+	-	unknown	unknown	unknown	+	-	-	unknown	+	-	+	unknown	-	-	+	unknown	+	+	-	-	unknown	-	+	+	+	+	unknown	+	-	unknown	unknown	+	+	unknown	unknown	unknown	+	-	+
355	AIYL	AIZL	-	unknown	-	unknown	unknown	+	+	+	unknown	unknown	unknown	unknown	-	unknown	+	+	-	unknown	unknown	unknown	+	+	unknown	-	unknown	+	+	-	unknown	+	unknown	-	unknown	+	+	+	+	-	unknown	unknown	+	+	-	+	+	+	unknown
356	AIYL	ASER	unknown	+	unknown	+	unknown	+	+	unknown	unknown	+	-	+	-	unknown	+	+	+	+	unknown	-	unknown	+	unknown	+	-	unknown	unknown	+	+	unknown	unknown	unknown	-	+	-	+	+	unknown	unknown	+	+	-	unknown	+	+	unknown	unknown
357	AIYL	AWAL	unknown	unknown	unknown	unknown	+	unknown	+	unknown	-	unknown	unknown	unknown	+	unknown	unknown	+	unknown	unknown	unknown	+	+	unknown	+	+	unknown	+	+	+	+	unknown	+	+	+	+	unknown	+	unknown	unknown	unknown	unknown	unknown	+	+	unknown	unknown	unknown	+
358	AIYL	AWCL	unknown	+	+	+	-	unknown	+	unknown	+	+	unknown	unknown	+	+	+	unknown	unknown	unknown	unknown	+	+	-	unknown	unknown	+	+	unknown	unknown	+	unknown	unknown	+	unknown	unknown	+	-	unknown	-	+	+	+	+	-	+	+	+	unknown
359	AIYL	AWCR	unknown	-	+	-	+	+	+	unknown	-	unknown	+	-	unknown	+	unknown	unknown	+	+	+	+	unknown	+	+	+	unknown	+	-	+	+	-	+	unknown	unknown	unknown	+	+	unknown	+	unknown	unknown	+	+	+	+	-	unknown	+
360	AIYL	HSNR	+	unknown	+	unknown	+	-	+	+	-	-	unknown	-	-	-	-	unknown	+	+	+	unknown	unknown	unknown	unknown	-	+	+	unknown	-	unknown	-	-	+	-	+	-	+	+	+	+	-	unknown	+	+	unknown	-	unknown	unknown
361	AIYL	RIAL	-	+	+	-	+	-	+	unknown	+	+	unknown	unknown	+	+	+	-	-	+	+	unknown	+	+	+	+	unknown	unknown	-	unknown	+	-	unknown	+	unknown	+	+	unknown	+	unknown	unknown	unknown	+	-	-	-	-	unknown	unknown
362	AIYL	RIBL	+	-	unknown	unknown	+	+	+	-	unknown	unknown	-	unknown	unknown	-	-	unknown	unknown	-	unknown	unknown	unknown	unknown	unknown	unknown	unknown	+	unknown	unknown	+	+	-	+	+	+	+	-	-	+	-	-	unknown	+	+	-	+	-	unknown
363	AIYL	RIH	-	+	unknown	-	+	-	unknown	unknown	+	+	+	-	unknown	+	+	+	+	+	-	unknown	unknown	+	+	unknown	-	+	unknown	+	unknown	+	+	unknown	unknown	unknown	+	unknown	+	unknown	unknown	+	unknown	+	unknown	-	-	+	+
364	AIYL	RIR	unknown	-	-	unknown	+	unknown	unknown	unknown	unknown	-	-	-	unknown	+	unknown	unknown	unknown	unknown	unknown	unknown	unknown	unknown	unknown	unknown	+	unknown	+	+	+	unknown	unknown	+	unknown	unknown	unknown	+	+	-	+	-	unknown	unknown	unknown	unknown	unknown	+	+
365	AIYR	ADFR	unknown	+	unknown	unknown	unknown	unknown	-	+	+	+	+	unknown	+	+	unknown	+	+	+	+	+	unknown	unknown	unknown	+	unknown	-	+	+	-	+	unknown	unknown	+	+	+	+	unknown	+	unknown	unknown	+	unknown	-	unknown	+	unknown	unknown
366	AIYR	AFDR	unknown	-	unknown	+	+	+	unknown	-	unknown	unknown	+	+	+	+	unknown	-	unknown	unknown	unknown	unknown	-	+	unknown	-	+	unknown	unknown	unknown	unknown	+	+	+	unknown	-	unknown	+	unknown	unknown	unknown	+	-	unknown	-	-	-	-	+
367	AIYR	AINL	unknown	-	+	-	unknown	+	unknown	-	+	unknown	unknown	+	unknown	+	+	unknown	+	-	-	unknown	+	unknown	-	unknown	unknown	unknown	+	-	unknown	+	+	unknown	unknown	unknown	unknown	+	unknown	+	unknown	unknown	+	unknown	+	unknown	-	unknown	+
368	AIYR	AIYL	+	unknown	+	unknown	unknown	+	unknown	+	unknown	+	unknown	+	unknown	unknown	unknown	unknown	-	+	+	-	unknown	+	unknown	+	+	unknown	+	unknown	unknown	+	unknown	+	-	-	+	-	+	unknown	unknown	unknown	+	+	-	unknown	unknown	-	-
369	AIYR	AIZR	-	+	unknown	+	+	-	-	unknown	unknown	+	-	+	unknown	+	unknown	unknown	unknown	unknown	unknown	+	unknown	-	unknown	unknown	unknown	unknown	+	unknown	+	-	+	unknown	unknown	unknown	unknown	-	+	-	+	unknown	+	+	-	unknown	+	unknown	+
370	AIYR	ASEL	unknown	+	unknown	+	+	-	+	+	+	unknown	unknown	unknown	+	unknown	+	+	+	+	unknown	unknown	+	unknown	unknown	unknown	+	unknown	unknown	unknown	+	unknown	+	+	unknown	unknown	+	+	+	unknown	unknown	+	+	+	-	unknown	unknown	-	+
371	AIYR	ASER	unknown	+	-	unknown	-	unknown	+	-	unknown	+	+	unknown	unknown	+	unknown	unknown	unknown	+	unknown	unknown	+	unknown	+	unknown	+	unknown	+	unknown	unknown	+	-	-	-	unknown	-	+	+	+	+	-	-	+	unknown	unknown	+	-	unknown
372	AIYR	ASGR	unknown	+	+	unknown	unknown	+	-	+	+	+	+	unknown	-	+	-	+	+	unknown	unknown	unknown	unknown	unknown	+	unknown	+	+	-	unknown	unknown	+	unknown	+	unknown	+	+	+	unknown	unknown	+	unknown	-	unknown	-	-	unknown	unknown	unknown
373	AIYR	AWAR	unknown	+	unknown	+	+	+	unknown	+	unknown	+	unknown	unknown	+	+	unknown	+	unknown	unknown	unknown	-	+	-	+	+	unknown	+	+	-	+	+	unknown	unknown	unknown	unknown	unknown	unknown	+	+	+	unknown	unknown	-	-	+	+	unknown	+
374	AIYR	AWBR	unknown	-	-	unknown	unknown	unknown	unknown	+	unknown	unknown	+	+	unknown	+	+	unknown	unknown	-	unknown	unknown	unknown	+	unknown	+	+	unknown	+	unknown	-	+	-	unknown	unknown	unknown	+	unknown	+	unknown	unknown	-	-	unknown	+	unknown	unknown	+	-
375	AIYR	BAGR	unknown	unknown	+	-	+	+	+	unknown	unknown	+	+	unknown	-	unknown	unknown	+	unknown	unknown	-	-	+	unknown	-	unknown	unknown	unknown	+	unknown	unknown	-	+	unknown	unknown	-	unknown	+	+	unknown	+	unknown	unknown	+	unknown	-	unknown	unknown	+
376	AIYR	RIAR	-	-	unknown	+	unknown	+	+	+	unknown	+	-	+	+	-	+	+	-	unknown	+	-	+	+	+	-	+	unknown	+	+	unknown	unknown	+	unknown	unknown	unknown	+	+	+	+	+	+	unknown	unknown	unknown	-	+	+	+
377	AIYR	RIBR	+	+	-	+	+	-	unknown	unknown	+	+	unknown	-	unknown	unknown	-	+	+	-	unknown	unknown	+	+	unknown	unknown	+	+	unknown	unknown	unknown	-	+	+	-	-	+	+	unknown	unknown	-	-	unknown	-	+	-	+	unknown	+
378	AIYR	RIVR	-	unknown	+	unknown	+	unknown	+	unknown	+	unknown	unknown	+	+	unknown	+	+	unknown	+	unknown	+	unknown	+	+	+	unknown	unknown	+	+	unknown	+	unknown	unknown	unknown	+	unknown	unknown	unknown	-	unknown	+	unknown	-	-	unknown	+	-	+
379	AIZL	ADFL	unknown	unknown	-	-	unknown	unknown	unknown	unknown	unknown	-	+	unknown	unknown	-	-	unknown	unknown	unknown	unknown	+	+	-	unknown	+	unknown	+	+	unknown	+	unknown	+	+	+	unknown	-	unknown	unknown	-	+	unknown	+	-	+	unknown	+	+	unknown
380	AIZL	AFDL	unknown	-	unknown	-	unknown	unknown	-	unknown	+	+	-	unknown	-	unknown	unknown	-	unknown	unknown	unknown	unknown	unknown	unknown	unknown	+	unknown	+	+	unknown	+	unknown	+	unknown	+	+	+	+	+	+	unknown	unknown	unknown	unknown	unknown	unknown	unknown	unknown	+
381	AIZL	AIAL	unknown	unknown	unknown	unknown	unknown	unknown	+	unknown	+	+	unknown	+	-	unknown	+	+	+	+	+	-	unknown	+	+	unknown	-	+	+	unknown	+	-	unknown	unknown	+	-	+	+	+	-	+	+	unknown	-	+	-	unknown	unknown	-
382	AIZL	AIBL	+	unknown	+	+	+	+	+	unknown	-	+	+	unknown	+	unknown	unknown	+	+	unknown	+	unknown	-	+	unknown	unknown	unknown	+	unknown	-	+	+	unknown	unknown	+	unknown	+	unknown	unknown	-	+	-	unknown	unknown	unknown	unknown	+	+	unknown
383	AIZL	AIBR	+	+	+	unknown	unknown	-	+	+	unknown	unknown	+	+	unknown	unknown	+	+	unknown	+	unknown	unknown	+	unknown	+	+	unknown	unknown	+	unknown	+	-	unknown	+	unknown	unknown	unknown	+	unknown	unknown	+	-	unknown	+	+	unknown	-	+	unknown
384	AIZL	ASEL	unknown	+	unknown	+	unknown	unknown	+	-	-	unknown	+	unknown	-	unknown	-	unknown	unknown	+	unknown	+	+	+	unknown	+	unknown	+	+	-	+	+	-	unknown	+	+	+	-	unknown	+	unknown	unknown	+	+	-	unknown	-	unknown	+
385	AIZL	AVEL	+	+	-	unknown	unknown	unknown	+	+	unknown	+	unknown	+	unknown	+	unknown	unknown	+	unknown	unknown	unknown	+	unknown	+	unknown	-	unknown	unknown	unknown	+	unknown	-	+	+	unknown	unknown	unknown	+	unknown	+	unknown	+	+	unknown	unknown	+	unknown	+
386	AIZL	AVER	+	+	+	unknown	unknown	unknown	+	-	unknown	unknown	unknown	unknown	-	+	unknown	+	+	unknown	unknown	-	+	+	+	+	unknown	unknown	+	+	unknown	unknown	+	+	+	+	+	+	unknown	unknown	-	-	+	unknown	unknown	+	unknown	unknown	+
387	AIZL	AVKR	+	+	+	+	+	unknown	unknown	+	unknown	unknown	+	+	+	-	+	unknown	-	+	unknown	unknown	+	-	unknown	unknown	unknown	+	unknown	+	+	unknown	unknown	unknown	-	-	unknown	-	+	unknown	-	+	+	unknown	unknown	+	unknown	unknown	+
388	AIZL	AWCR	unknown	+	-	unknown	+	unknown	+	+	-	+	unknown	+	unknown	-	+	unknown	unknown	unknown	unknown	+	+	unknown	unknown	unknown	unknown	unknown	-	unknown	+	unknown	-	+	+	+	+	+	unknown	-	-	+	unknown	unknown	-	unknown	-	+	unknown
389	AIZL	DVA	+	unknown	unknown	+	+	+	+	+	+	unknown	+	-	+	unknown	+	-	unknown	unknown	unknown	+	+	-	unknown	+	unknown	-	unknown	unknown	unknown	-	unknown	unknown	-	+	+	+	unknown	unknown	unknown	+	+	+	+	unknown	+	+	+
390	AIZL	RIAL	+	unknown	+	unknown	+	unknown	unknown	+	+	unknown	+	unknown	unknown	+	unknown	unknown	-	unknown	-	-	-	+	unknown	-	unknown	unknown	+	+	unknown	unknown	-	-	+	+	-	unknown	unknown	-	+	-	unknown	unknown	unknown	+	+	unknown	unknown
391	AIZL	RICR	+	+	+	unknown	unknown	unknown	unknown	+	-	unknown	+	unknown	+	unknown	+	unknown	unknown	unknown	unknown	unknown	+	unknown	+	-	+	unknown	unknown	unknown	unknown	-	unknown	unknown	+	+	+	unknown	unknown	-	unknown	unknown	+	+	unknown	unknown	unknown	-	+
392	AIZL	RIGL	+	unknown	unknown	unknown	unknown	unknown	+	unknown	unknown	unknown	unknown	+	unknown	+	-	+	+	unknown	unknown	unknown	unknown	unknown	+	+	+	-	unknown	unknown	-	unknown	unknown	unknown	+	+	unknown	unknown	unknown	unknown	unknown	unknown	unknown	+	unknown	-	-	unknown	+
393	AIZL	RIML	+	unknown	-	+	unknown	-	+	+	unknown	+	+	-	+	unknown	-	unknown	unknown	-	unknown	unknown	unknown	+	unknown	unknown	+	unknown	+	+	+	-	+	unknown	+	+	+	+	unknown	unknown	-	unknown	+	+	-	unknown	unknown	+	-
394	AIZL	SMBDL	unknown	+	+	unknown	+	unknown	-	+	-	-	unknown	unknown	+	+	-	unknown	-	unknown	unknown	+	unknown	-	unknown	unknown	-	+	unknown	-	unknown	unknown	unknown	unknown	+	+	unknown	+	unknown	unknown	+	unknown	+	+	-	unknown	-	unknown	unknown
395	AIZL	SMBVL	unknown	+	+	+	unknown	unknown	+	unknown	+	unknown	+	unknown	+	+	+	-	+	-	unknown	+	unknown	unknown	unknown	+	unknown	-	+	unknown	unknown	unknown	unknown	unknown	unknown	+	+	unknown	unknown	+	+	unknown	+	+	unknown	unknown	unknown	-	+
396	AIZL	SMDVL	+	-	unknown	unknown	+	unknown	unknown	+	unknown	unknown	+	+	unknown	+	+	+	+	+	+	+	unknown	+	+	unknown	unknown	unknown	unknown	+	+	+	unknown	unknown	+	unknown	+	+	+	+	+	unknown	unknown	+	unknown	unknown	-	+	+
397	AIZL	URYDL	+	unknown	+	unknown	-	-	-	+	unknown	unknown	unknown	+	+	+	+	+	+	+	unknown	+	-	-	unknown	+	unknown	+	+	unknown	unknown	unknown	unknown	unknown	-	+	unknown	unknown	unknown	+	+	+	-	+	+	+	+	+	unknown
398	AIZL	VB02	+	+	unknown	unknown	unknown	-	unknown	+	-	+	+	-	unknown	+	-	unknown	+	unknown	+	unknown	unknown	+	+	+	unknown	unknown	+	unknown	unknown	+	unknown	-	unknown	unknown	+	-	+	unknown	+	unknown	unknown	unknown	+	unknown	+	-	unknown
399	AIZR	ADFR	unknown	unknown	-	unknown	+	+	+	-	unknown	unknown	+	+	+	unknown	+	-	unknown	unknown	+	unknown	+	+	unknown	unknown	unknown	+	unknown	+	+	-	+	-	unknown	+	unknown	unknown	+	-	+	-	unknown	+	+	unknown	+	unknown	unknown
400	AIZR	AIAR	unknown	unknown	+	unknown	+	-	unknown	-	unknown	+	+	unknown	unknown	-	-	unknown	+	+	unknown	-	+	unknown	-	+	+	unknown	+	unknown	unknown	+	+	-	-	+	unknown	unknown	-	unknown	unknown	+	unknown	+	-	+	+	unknown	unknown
401	AIZR	AIBL	+	unknown	-	unknown	unknown	unknown	-	-	unknown	unknown	unknown	-	unknown	+	+	+	+	+	unknown	unknown	+	+	unknown	+	unknown	unknown	unknown	unknown	+	-	unknown	+	+	+	+	unknown	-	+	+	+	+	+	-	+	-	+	+
402	AIZR	AIBR	+	+	+	+	unknown	unknown	+	unknown	unknown	unknown	+	unknown	+	unknown	unknown	+	unknown	unknown	+	unknown	unknown	-	unknown	+	-	-	+	unknown	+	unknown	unknown	+	+	unknown	-	unknown	-	unknown	+	-	+	-	+	-	+	unknown	unknown
403	AIZR	ASER	unknown	+	-	-	unknown	+	unknown	+	unknown	-	+	+	unknown	+	+	+	+	-	+	unknown	+	unknown	unknown	+	-	+	-	+	unknown	unknown	-	-	+	+	+	unknown	+	+	+	unknown	-	unknown	unknown	-	+	+	-
404	AIZR	AVEL	+	unknown	+	+	+	unknown	-	unknown	unknown	+	+	+	+	+	unknown	+	unknown	unknown	unknown	unknown	+	-	-	unknown	unknown	unknown	+	+	unknown	+	unknown	unknown	-	unknown	+	+	+	unknown	-	+	unknown	+	+	+	unknown	+	-
405	AIZR	AVER	+	+	+	-	-	+	unknown	+	unknown	unknown	-	+	-	+	unknown	+	unknown	+	unknown	unknown	+	+	unknown	unknown	+	-	-	+	+	-	unknown	unknown	unknown	unknown	unknown	unknown	unknown	unknown	-	+	unknown	+	+	unknown	-	+	+
406	AIZR	AWAR	unknown	+	unknown	+	+	-	+	-	-	-	unknown	unknown	unknown	unknown	unknown	-	+	+	+	-	unknown	+	+	unknown	+	+	unknown	unknown	unknown	-	-	+	+	unknown	-	unknown	+	+	+	unknown	unknown	+	+	unknown	-	unknown	unknown
407	AIZR	AWCR	unknown	+	unknown	-	unknown	unknown	unknown	+	unknown	-	-	unknown	+	+	+	-	unknown	+	+	unknown	-	+	+	+	+	unknown	unknown	unknown	unknown	unknown	unknown	+	unknown	-	+	+	+	unknown	unknown	-	unknown	unknown	unknown	+	unknown	unknown	unknown
408	AIZR	DVA	+	+	unknown	unknown	-	+	unknown	+	-	+	unknown	+	unknown	+	+	unknown	unknown	+	unknown	unknown	unknown	+	unknown	unknown	+	+	unknown	unknown	unknown	+	-	+	-	unknown	unknown	+	unknown	+	+	-	unknown	unknown	unknown	+	unknown	unknown	-
409	AIZR	RIAR	+	unknown	unknown	unknown	unknown	-	+	+	-	+	+	+	unknown	+	+	+	-	+	unknown	+	unknown	+	unknown	unknown	unknown	+	unknown	unknown	unknown	unknown	unknown	+	+	+	unknown	+	unknown	+	+	+	+	unknown	unknown	+	+	unknown	+
410	AIZR	RIMR	+	+	unknown	+	unknown	+	+	unknown	unknown	unknown	+	-	+	unknown	unknown	unknown	+	unknown	+	+	-	unknown	+	unknown	unknown	unknown	unknown	unknown	-	unknown	unknown	+	+	unknown	unknown	-	+	unknown	unknown	+	unknown	unknown	unknown	-	+	unknown	+
411	AIZR	SIADR	unknown	unknown	-	-	+	+	+	+	+	-	+	+	+	+	unknown	+	+	+	+	+	+	unknown	-	+	unknown	+	+	+	unknown	+	-	+	unknown	-	unknown	-	+	+	+	+	-	-	+	-	-	-	unknown
412	AIZR	SMBDR	unknown	+	+	unknown	+	-	unknown	+	-	unknown	unknown	+	unknown	unknown	+	+	unknown	-	unknown	+	+	unknown	-	-	unknown	+	+	+	-	unknown	+	unknown	unknown	unknown	-	unknown	unknown	+	unknown	+	+	+	+	unknown	-	+	-
413	AIZR	SMBVR	unknown	-	+	unknown	+	+	+	unknown	unknown	-	+	+	+	+	unknown	+	-	unknown	unknown	unknown	-	unknown	+	+	+	unknown	unknown	+	-	-	+	+	+	+	-	+	+	unknown	+	unknown	unknown	+	unknown	unknown	-	+	+
414	AIZR	SMDDR	+	unknown	-	-	+	-	+	unknown	unknown	+	unknown	unknown	-	unknown	+	unknown	+	+	-	unknown	+	unknown	unknown	+	+	+	+	+	unknown	-	+	-	+	+	+	+	unknown	unknown	unknown	-	+	unknown	+	unknown	unknown	+	unknown
415	ALA	ASJR	unknown	unknown	-	+	unknown	unknown	-	unknown	unknown	unknown	-	unknown	+	+	unknown	+	unknown	+	+	unknown	+	+	-	+	+	+	-	+	-	unknown	+	+	unknown	unknown	-	+	+	+	+	+	+	+	+	unknown	unknown	unknown	unknown
416	ALA	AVAR	-	unknown	unknown	+	unknown	+	+	unknown	unknown	unknown	+	unknown	+	+	unknown	-	unknown	unknown	unknown	+	+	+	+	+	unknown	+	-	+	-	unknown	+	+	-	+	-	unknown	unknown	+	-	+	unknown	+	unknown	unknown	-	unknown	unknown
417	ALA	AVDR	+	+	unknown	unknown	-	unknown	+	-	+	unknown	+	+	unknown	unknown	+	+	+	+	unknown	unknown	unknown	unknown	unknown	-	+	+	+	unknown	unknown	+	+	+	unknown	+	unknown	-	+	unknown	unknown	+	unknown	unknown	+	+	unknown	+	unknown
418	ALA	AVEL	-	unknown	-	+	+	-	-	+	+	+	+	+	unknown	unknown	+	+	+	+	unknown	+	-	+	unknown	+	unknown	unknown	unknown	-	+	unknown	unknown	+	+	-	+	unknown	unknown	unknown	unknown	unknown	+	unknown	+	+	unknown	+	unknown
419	ALA	AVER	-	unknown	+	unknown	-	unknown	-	unknown	-	unknown	+	unknown	-	+	+	unknown	unknown	+	+	-	+	unknown	+	+	unknown	unknown	+	+	-	+	unknown	+	+	+	unknown	+	+	+	-	unknown	-	unknown	unknown	unknown	unknown	unknown	unknown
420	ALA	RIAR	unknown	+	unknown	+	unknown	unknown	unknown	+	unknown	+	+	unknown	unknown	+	unknown	unknown	-	unknown	unknown	+	+	+	unknown	+	unknown	-	unknown	+	+	unknown	-	unknown	+	unknown	+	+	-	-	+	unknown	unknown	+	+	unknown	unknown	unknown	+
421	ALA	RMDR	-	+	unknown	+	+	+	unknown	-	-	-	unknown	unknown	unknown	-	+	unknown	+	+	+	-	+	unknown	+	unknown	+	+	+	unknown	unknown	+	unknown	unknown	-	+	unknown	unknown	+	-	unknown	+	+	+	+	unknown	unknown	+	-
422	ALML	AIML	unknown	+	-	unknown	+	unknown	+	+	unknown	+	-	unknown	+	+	+	+	+	+	+	unknown	unknown	unknown	+	unknown	+	unknown	unknown	unknown	unknown	unknown	unknown	unknown	unknown	unknown	unknown	unknown	-	unknown	-	unknown	unknown	unknown	unknown	unknown	+	unknown	unknown
423	ALML	ALML	unknown	+	unknown	-	+	unknown	unknown	-	+	unknown	unknown	unknown	unknown	+	+	+	unknown	unknown	-	unknown	+	+	unknown	unknown	+	unknown	unknown	-	unknown	-	+	unknown	unknown	+	unknown	+	unknown	unknown	unknown	unknown	+	unknown	+	+	unknown	unknown	unknown
424	ALML	AVDR	+	-	+	+	-	+	+	+	unknown	-	unknown	+	unknown	+	unknown	+	-	+	unknown	-	+	+	+	unknown	unknown	+	unknown	+	-	unknown	unknown	unknown	unknown	-	unknown	unknown	unknown	unknown	+	-	unknown	unknown	unknown	unknown	+	+	+
425	ALML	AVEL	+	unknown	+	unknown	unknown	+	+	unknown	+	+	+	+	unknown	unknown	unknown	-	+	unknown	unknown	+	+	unknown	unknown	unknown	unknown	-	unknown	unknown	unknown	+	unknown	unknown	unknown	unknown	+	unknown	+	+	unknown	-	+	+	+	+	unknown	+	+
426	ALML	BDUL	+	+	unknown	-	unknown	+	unknown	unknown	+	-	+	+	+	+	unknown	+	+	unknown	unknown	-	-	+	+	unknown	-	+	unknown	unknown	unknown	unknown	+	+	unknown	unknown	-	-	unknown	+	unknown	unknown	unknown	unknown	-	unknown	+	unknown	+
427	ALML	CEPDL	unknown	+	+	unknown	unknown	+	unknown	-	unknown	-	unknown	unknown	-	unknown	+	+	unknown	unknown	unknown	unknown	+	+	unknown	+	+	unknown	-	+	unknown	unknown	unknown	unknown	unknown	+	unknown	+	+	+	unknown	+	-	unknown	unknown	+	unknown	+	+
428	ALML	CEPVL	unknown	unknown	unknown	unknown	+	+	unknown	-	+	unknown	-	+	+	+	unknown	unknown	+	-	+	-	+	+	+	unknown	unknown	unknown	+	+	+	+	unknown	+	unknown	unknown	+	unknown	unknown	unknown	unknown	+	-	+	-	unknown	unknown	+	+
429	ALML	PVCL	+	unknown	+	+	unknown	+	unknown	+	+	+	-	-	unknown	unknown	+	unknown	unknown	-	+	-	unknown	unknown	+	+	-	+	+	unknown	+	+	+	-	unknown	-	unknown	+	+	-	+	+	unknown	+	+	+	+	+	-
430	ALML	PVCR	+	unknown	+	-	+	unknown	+	unknown	unknown	unknown	-	+	unknown	unknown	+	unknown	unknown	+	unknown	-	+	unknown	unknown	+	unknown	unknown	-	unknown	unknown	+	unknown	unknown	+	+	+	+	unknown	+	unknown	+	+	unknown	+	+	+	unknown	+
431	ALML	RICL	+	unknown	+	+	+	-	unknown	+	+	unknown	+	unknown	unknown	+	-	+	+	-	unknown	unknown	+	unknown	+	unknown	unknown	-	unknown	+	+	unknown	-	+	unknown	unknown	unknown	unknown	unknown	+	-	unknown	+	unknown	unknown	+	+	-	unknown
432	ALML	RICR	+	unknown	unknown	unknown	unknown	-	+	unknown	unknown	+	+	+	unknown	+	unknown	-	unknown	+	+	+	-	+	+	+	unknown	unknown	+	unknown	+	unknown	+	unknown	unknown	+	unknown	+	unknown	-	+	unknown	+	+	-	+	unknown	unknown	+
433	ALML	RIFL	+	+	+	-	-	+	unknown	+	+	+	+	+	-	-	+	unknown	-	unknown	unknown	+	-	-	+	+	unknown	-	+	unknown	+	+	-	+	unknown	+	unknown	unknown	unknown	+	+	+	unknown	unknown	unknown	+	+	-	unknown
434	ALML	RMDDR	+	+	unknown	unknown	+	+	+	+	+	+	unknown	+	+	unknown	unknown	unknown	unknown	-	+	-	-	unknown	-	unknown	+	-	+	unknown	+	unknown	+	-	-	+	+	unknown	+	unknown	+	unknown	unknown	+	+	+	+	unknown	+
435	ALML	RMGL	+	unknown	+	+	unknown	unknown	+	unknown	unknown	unknown	+	+	unknown	+	-	+	unknown	-	unknown	unknown	+	+	+	unknown	+	unknown	+	unknown	+	+	unknown	+	+	-	+	-	+	unknown	+	-	+	unknown	-	+	+	+	unknown
436	ALML	SDQL	unknown	unknown	-	unknown	unknown	+	unknown	+	+	unknown	-	unknown	unknown	-	+	+	-	unknown	+	+	+	+	+	unknown	unknown	unknown	+	+	+	+	unknown	+	+	+	+	unknown	+	+	unknown	+	+	unknown	+	+	+	unknown	+
437	ALML	SMBDR	unknown	unknown	unknown	unknown	unknown	-	+	unknown	unknown	+	unknown	unknown	+	+	unknown	+	+	+	unknown	unknown	+	unknown	unknown	+	+	+	unknown	unknown	-	unknown	-	-	unknown	+	unknown	-	+	+	+	unknown	+	+	-	+	unknown	-	+
438	ALMR	BDUR	+	+	-	+	unknown	unknown	unknown	+	+	+	+	-	unknown	unknown	unknown	+	unknown	+	+	+	+	+	-	+	-	unknown	+	unknown	unknown	+	unknown	unknown	-	unknown	+	unknown	unknown	unknown	unknown	+	unknown	+	+	+	unknown	+	+
439	ALMR	CEPDR	unknown	+	+	+	+	-	unknown	-	+	-	unknown	unknown	-	unknown	+	+	unknown	+	+	unknown	+	+	+	-	unknown	unknown	+	unknown	+	unknown	+	unknown	-	unknown	+	unknown	unknown	unknown	unknown	+	+	unknown	-	-	-	+	unknown
440	ALMR	CEPVR	unknown	+	unknown	+	+	-	unknown	unknown	+	+	+	unknown	unknown	unknown	+	-	+	+	unknown	-	+	-	-	+	unknown	+	+	unknown	unknown	unknown	unknown	unknown	unknown	unknown	unknown	+	unknown	unknown	+	unknown	+	-	+	unknown	unknown	unknown	+
441	ALMR	PVCR	+	-	-	unknown	unknown	+	unknown	unknown	+	+	unknown	-	+	+	+	unknown	+	+	+	unknown	+	-	unknown	unknown	+	+	-	-	-	+	-	+	unknown	+	unknown	+	+	unknown	-	+	unknown	-	+	unknown	-	+	unknown
442	ALMR	RMDDL	+	+	+	+	+	+	unknown	+	+	+	+	unknown	+	unknown	unknown	+	+	+	+	unknown	+	+	-	+	+	unknown	-	+	unknown	unknown	+	-	unknown	unknown	unknown	unknown	+	-	unknown	+	unknown	+	unknown	+	+	unknown	-
443	ALMR	SIADL	unknown	unknown	+	+	unknown	unknown	unknown	-	-	+	+	+	unknown	+	unknown	+	unknown	+	unknown	+	+	-	-	unknown	unknown	unknown	unknown	unknown	unknown	+	unknown	+	-	unknown	unknown	unknown	unknown	+	-	-	-	+	+	+	unknown	+	unknown
444	ALMR	SMDDL	+	unknown	-	unknown	+	unknown	+	unknown	-	+	+	unknown	+	unknown	-	unknown	unknown	+	+	+	+	unknown	unknown	+	unknown	+	unknown	unknown	+	+	+	unknown	+	unknown	unknown	unknown	-	unknown	unknown	unknown	+	-	unknown	unknown	unknown	unknown	+
445	ALMR	URBR	+	unknown	unknown	-	+	+	-	+	unknown	+	+	unknown	+	-	+	+	+	+	-	+	+	unknown	+	unknown	unknown	+	unknown	unknown	+	unknown	+	+	+	unknown	unknown	+	unknown	+	unknown	+	+	+	unknown	-	unknown	+	+
446	ALNL	RIAL	-	unknown	-	unknown	unknown	unknown	unknown	unknown	-	unknown	+	unknown	+	-	unknown	unknown	+	+	+	+	+	+	+	+	unknown	+	-	unknown	unknown	-	+	+	unknown	-	+	unknown	+	+	unknown	unknown	+	-	-	unknown	-	+	unknown
447	ALNL	RMDDR	-	+	+	unknown	-	unknown	+	+	-	-	unknown	unknown	+	-	unknown	unknown	+	+	+	unknown	+	-	+	-	-	+	+	+	+	unknown	unknown	unknown	unknown	unknown	unknown	unknown	unknown	+	+	+	unknown	unknown	unknown	-	+	unknown	unknown
448	ALNL	RMGL	unknown	-	+	+	+	-	+	+	unknown	unknown	+	-	unknown	-	unknown	+	unknown	+	-	+	-	+	unknown	-	unknown	+	-	+	-	unknown	+	unknown	unknown	-	unknown	unknown	+	unknown	+	+	+	unknown	+	unknown	unknown	+	unknown
449	ALNL	RMHL	unknown	unknown	+	unknown	-	+	unknown	unknown	unknown	+	unknown	unknown	unknown	-	+	+	+	+	+	unknown	unknown	unknown	+	+	-	+	unknown	-	unknown	unknown	+	+	unknown	+	+	unknown	unknown	unknown	+	-	+	unknown	unknown	unknown	+	+	+
450	ALNL	SAAVL	-	-	unknown	+	unknown	unknown	unknown	-	+	+	unknown	unknown	+	unknown	-	-	+	unknown	unknown	unknown	unknown	unknown	+	+	+	-	unknown	-	+	-	unknown	unknown	unknown	-	-	+	+	unknown	unknown	+	unknown	unknown	+	+	-	unknown	unknown
451	ALNL	SIADR	unknown	-	+	+	+	unknown	unknown	+	+	unknown	-	-	-	unknown	unknown	unknown	+	+	-	+	unknown	unknown	unknown	+	+	unknown	+	unknown	+	unknown	+	unknown	unknown	-	+	unknown	+	unknown	-	+	unknown	unknown	unknown	-	unknown	unknown	+
452	ALNL	SMBDR	-	+	+	+	unknown	-	+	unknown	unknown	unknown	+	+	unknown	-	unknown	+	-	-	+	-	-	-	unknown	+	+	+	unknown	+	unknown	unknown	unknown	unknown	+	+	-	+	unknown	+	unknown	unknown	unknown	unknown	+	+	unknown	-	unknown
453	ALNL	SMDVL	unknown	+	unknown	+	+	+	-	+	unknown	-	+	+	-	unknown	unknown	unknown	unknown	-	-	-	unknown	+	unknown	-	+	unknown	unknown	+	unknown	-	+	-	-	+	+	+	+	+	+	unknown	unknown	unknown	unknown	unknown	+	+	+
454	ALNR	ADER	+	unknown	unknown	unknown	unknown	+	+	unknown	+	-	unknown	unknown	+	+	+	unknown	unknown	+	+	+	unknown	+	+	+	unknown	unknown	-	-	unknown	unknown	unknown	unknown	unknown	unknown	+	unknown	unknown	+	+	+	+	unknown	unknown	unknown	unknown	+	unknown
455	ALNR	AVAL	+	+	unknown	+	+	unknown	+	+	+	unknown	unknown	unknown	unknown	+	unknown	+	unknown	+	-	-	unknown	unknown	+	+	unknown	+	unknown	+	-	-	unknown	unknown	unknown	-	+	unknown	unknown	unknown	+	unknown	-	unknown	unknown	unknown	unknown	+	+
456	ALNR	IL2DR	unknown	+	+	unknown	unknown	-	unknown	unknown	-	unknown	+	+	unknown	+	-	unknown	+	+	+	unknown	unknown	+	unknown	-	unknown	-	+	-	+	-	unknown	+	unknown	unknown	unknown	+	-	+	unknown	unknown	unknown	+	unknown	unknown	+	unknown	unknown
457	ALNR	RIML	+	unknown	unknown	unknown	+	+	+	-	unknown	unknown	unknown	+	+	unknown	+	unknown	+	+	unknown	unknown	+	+	unknown	-	unknown	-	+	unknown	unknown	unknown	unknown	-	unknown	+	unknown	unknown	-	+	+	+	unknown	+	unknown	+	-	+	-
458	ALNR	SAAVR	-	+	unknown	-	+	+	+	unknown	+	+	unknown	unknown	unknown	-	unknown	unknown	unknown	-	unknown	unknown	-	unknown	unknown	-	unknown	-	-	+	+	+	unknown	unknown	+	unknown	unknown	unknown	+	unknown	unknown	+	+	unknown	+	+	unknown	unknown	unknown
459	ALNR	SMBDL	-	unknown	+	unknown	unknown	+	+	unknown	-	-	+	unknown	unknown	-	+	+	unknown	unknown	unknown	unknown	-	-	-	-	unknown	unknown	+	unknown	-	-	unknown	-	unknown	-	-	unknown	-	+	unknown	unknown	+	unknown	unknown	unknown	unknown	unknown	+
460	ALNR	SMDDR	unknown	-	unknown	unknown	+	+	+	+	unknown	unknown	+	unknown	unknown	unknown	unknown	+	unknown	+	-	+	unknown	+	unknown	+	+	+	-	+	unknown	unknown	-	unknown	+	unknown	unknown	-	+	+	unknown	unknown	-	unknown	unknown	-	+	+	+
461	ALNR	SMDVL	unknown	unknown	+	+	unknown	+	+	+	+	+	+	-	+	+	unknown	unknown	unknown	unknown	unknown	unknown	unknown	unknown	unknown	+	unknown	unknown	-	unknown	+	unknown	unknown	+	-	unknown	unknown	-	-	+	unknown	-	+	unknown	+	unknown	+	+	+
462	AQR	AVAL	+	unknown	+	unknown	unknown	-	+	+	-	+	-	+	-	unknown	-	+	+	unknown	-	unknown	+	+	+	unknown	unknown	-	+	unknown	unknown	unknown	+	+	+	unknown	unknown	unknown	-	unknown	-	unknown	+	+	-	+	unknown	unknown	unknown
463	AQR	AVAR	+	-	+	unknown	+	+	+	+	unknown	+	unknown	+	unknown	+	unknown	unknown	unknown	unknown	+	unknown	+	unknown	unknown	+	unknown	+	unknown	unknown	+	+	+	unknown	unknown	unknown	+	unknown	+	+	-	+	+	unknown	+	unknown	unknown	+	+
464	AQR	AVBL	+	unknown	unknown	+	+	+	+	+	unknown	unknown	+	+	+	+	+	unknown	unknown	unknown	unknown	unknown	-	-	-	-	+	+	-	unknown	+	-	+	+	unknown	+	+	unknown	unknown	+	unknown	+	+	-	+	unknown	+	+	-
465	AQR	AVBR	+	-	unknown	+	+	+	unknown	+	unknown	+	unknown	-	unknown	+	unknown	+	unknown	unknown	+	+	+	+	+	unknown	-	-	unknown	unknown	unknown	unknown	+	+	+	unknown	+	-	+	+	unknown	+	+	+	+	+	+	-	unknown
466	AQR	AVDL	+	+	unknown	+	+	+	+	+	unknown	+	-	unknown	+	unknown	unknown	+	-	unknown	+	-	unknown	unknown	+	+	unknown	unknown	+	+	unknown	unknown	+	unknown	unknown	+	-	+	unknown	unknown	+	+	unknown	+	unknown	+	-	unknown	unknown
467	AQR	AVDR	+	+	unknown	unknown	+	+	+	+	+	+	+	+	unknown	unknown	unknown	+	unknown	+	unknown	+	unknown	unknown	unknown	unknown	unknown	-	unknown	+	-	unknown	unknown	unknown	unknown	unknown	+	-	+	unknown	unknown	unknown	unknown	unknown	+	+	unknown	-	unknown
468	AQR	AVJL	+	-	unknown	+	+	+	+	unknown	+	unknown	unknown	+	unknown	+	-	-	+	-	+	+	-	+	+	+	+	-	+	unknown	unknown	+	unknown	unknown	+	-	+	unknown	unknown	+	+	+	unknown	unknown	unknown	unknown	unknown	+	unknown
469	AQR	BAGL	unknown	unknown	+	unknown	unknown	-	+	unknown	+	unknown	+	unknown	unknown	-	unknown	unknown	unknown	+	+	+	unknown	+	-	+	-	+	-	unknown	unknown	unknown	unknown	+	+	unknown	+	+	unknown	+	+	unknown	unknown	+	unknown	+	+	+	unknown
470	AQR	BAGR	unknown	unknown	unknown	unknown	+	+	-	+	unknown	-	unknown	unknown	-	+	-	+	unknown	-	-	+	+	unknown	-	-	unknown	unknown	+	unknown	unknown	+	-	+	-	unknown	-	+	+	-	unknown	unknown	+	unknown	unknown	unknown	+	+	unknown
471	AQR	DVA	+	-	unknown	unknown	+	+	+	-	unknown	unknown	+	-	unknown	+	unknown	+	+	+	unknown	unknown	+	-	unknown	unknown	+	+	+	unknown	-	unknown	unknown	unknown	+	+	unknown	-	unknown	unknown	+	unknown	unknown	+	+	+	+	+	unknown
472	AQR	PVCL	+	unknown	+	+	+	unknown	+	+	+	+	unknown	unknown	-	unknown	+	unknown	unknown	unknown	+	-	+	+	-	+	+	unknown	+	+	+	+	+	-	+	unknown	+	+	unknown	+	unknown	+	unknown	unknown	+	-	+	unknown	-
473	AQR	PVCR	+	-	+	-	+	unknown	+	unknown	unknown	+	+	unknown	+	+	+	+	unknown	-	-	unknown	+	-	+	+	unknown	unknown	+	unknown	+	unknown	unknown	unknown	+	unknown	unknown	-	+	+	+	+	+	unknown	-	+	+	unknown	+
474	AQR	PVPL	unknown	unknown	unknown	unknown	unknown	unknown	+	unknown	unknown	unknown	-	unknown	-	-	unknown	+	unknown	+	unknown	+	+	+	+	unknown	-	-	unknown	unknown	+	+	unknown	-	unknown	unknown	unknown	-	unknown	unknown	-	unknown	unknown	+	unknown	unknown	-	unknown	unknown
475	AQR	PVPR	unknown	unknown	-	+	unknown	+	+	-	-	unknown	-	unknown	+	unknown	-	unknown	unknown	unknown	+	+	+	unknown	+	+	unknown	unknown	unknown	-	unknown	-	unknown	+	+	+	+	+	+	+	unknown	unknown	unknown	+	-	unknown	+	unknown	unknown
476	AQR	RIAL	+	unknown	+	unknown	-	+	unknown	+	unknown	unknown	unknown	+	+	unknown	unknown	unknown	unknown	+	-	unknown	+	-	-	+	unknown	unknown	+	-	unknown	unknown	unknown	unknown	unknown	+	unknown	unknown	-	+	unknown	+	unknown	+	+	-	unknown	unknown	unknown
477	AQR	RIAR	+	unknown	-	unknown	unknown	unknown	-	+	-	+	+	unknown	+	unknown	unknown	unknown	+	-	unknown	+	+	+	-	unknown	unknown	+	unknown	+	unknown	unknown	unknown	unknown	unknown	unknown	-	+	+	-	+	+	unknown	+	+	-	-	-	unknown
478	AQR	RIGL	+	+	unknown	+	+	+	unknown	unknown	unknown	unknown	+	+	+	unknown	+	+	unknown	unknown	unknown	+	unknown	+	-	+	-	unknown	+	unknown	+	-	unknown	+	+	+	unknown	unknown	+	+	unknown	unknown	+	-	+	+	+	unknown	unknown
479	AQR	RIR	+	+	unknown	unknown	unknown	-	+	-	+	+	+	-	+	unknown	+	unknown	+	unknown	+	+	+	-	+	+	-	+	unknown	-	+	unknown	unknown	unknown	+	-	+	unknown	+	-	+	unknown	unknown	-	+	unknown	+	unknown	+
480	AQR	URXL	unknown	+	unknown	unknown	unknown	+	+	unknown	+	+	unknown	unknown	unknown	+	+	unknown	+	+	+	+	unknown	unknown	+	unknown	unknown	unknown	+	+	unknown	unknown	+	+	+	+	+	unknown	unknown	unknown	+	unknown	unknown	unknown	unknown	unknown	unknown	-	-
481	AS01	AS01	+	+	unknown	+	+	unknown	unknown	unknown	unknown	unknown	unknown	+	+	-	+	unknown	-	unknown	unknown	unknown	unknown	unknown	+	+	unknown	unknown	-	+	+	unknown	unknown	+	unknown	-	+	+	-	-	+	+	+	+	-	+	unknown	unknown	unknown
482	AS01	DA01	+	unknown	+	-	unknown	+	-	+	-	+	unknown	-	+	-	unknown	+	-	+	+	+	unknown	unknown	unknown	+	+	+	unknown	+	unknown	-	+	+	unknown	+	+	-	unknown	unknown	+	unknown	unknown	unknown	+	+	+	unknown	+
483	AS01	DB01	+	unknown	+	unknown	unknown	unknown	unknown	-	unknown	+	unknown	unknown	unknown	unknown	-	unknown	+	+	+	unknown	unknown	unknown	+	unknown	+	unknown	unknown	+	+	+	unknown	unknown	unknown	-	+	-	+	+	+	+	+	unknown	unknown	unknown	-	+	unknown
484	AS01	DD01	+	+	unknown	+	unknown	+	+	-	+	+	unknown	unknown	+	+	+	-	unknown	unknown	+	+	unknown	-	+	unknown	unknown	+	-	unknown	unknown	-	unknown	unknown	unknown	+	unknown	+	-	unknown	unknown	unknown	unknown	unknown	-	unknown	unknown	+	+
485	AS01	VD01	+	-	+	unknown	+	-	unknown	-	+	+	unknown	+	+	-	+	-	-	-	+	+	+	-	+	unknown	+	+	+	+	unknown	-	+	unknown	-	-	unknown	+	+	unknown	+	+	+	+	+	unknown	+	unknown	unknown
486	AS02	DB01	+	unknown	unknown	-	unknown	unknown	+	+	unknown	+	+	+	unknown	unknown	+	+	+	+	+	+	unknown	unknown	unknown	unknown	unknown	unknown	+	-	-	+	+	+	+	unknown	unknown	unknown	+	unknown	-	+	-	unknown	unknown	+	unknown	unknown	-
487	AS02	DD01	+	unknown	unknown	+	unknown	+	unknown	+	-	+	unknown	unknown	unknown	-	+	-	+	unknown	+	+	unknown	unknown	+	unknown	-	unknown	unknown	-	+	unknown	+	+	+	+	+	+	+	+	+	+	+	unknown	+	unknown	unknown	+	unknown
488	AS02	RID	+	unknown	unknown	+	unknown	+	+	+	unknown	unknown	unknown	-	+	+	unknown	unknown	unknown	+	+	unknown	+	unknown	+	unknown	+	unknown	unknown	-	-	+	-	unknown	-	+	unknown	+	-	+	-	-	+	+	+	unknown	unknown	-	+
489	AS02	VD02	+	+	unknown	+	unknown	+	unknown	+	unknown	+	unknown	-	unknown	-	unknown	unknown	unknown	unknown	unknown	+	unknown	unknown	unknown	-	+	+	+	unknown	-	unknown	unknown	-	unknown	+	unknown	unknown	-	+	+	-	+	+	unknown	unknown	unknown	+	unknown
490	AS03	DA03	+	+	+	+	unknown	-	unknown	-	unknown	unknown	-	unknown	unknown	unknown	unknown	unknown	+	unknown	unknown	unknown	unknown	unknown	unknown	+	+	unknown	unknown	+	unknown	-	+	-	unknown	+	+	unknown	-	-	unknown	unknown	unknown	+	unknown	+	unknown	unknown	+
491	AS03	VD03	+	+	-	+	-	unknown	unknown	unknown	+	unknown	unknown	unknown	unknown	unknown	+	+	+	+	+	unknown	unknown	+	+	unknown	-	unknown	+	unknown	+	unknown	unknown	+	unknown	unknown	unknown	+	-	+	unknown	unknown	unknown	+	unknown	unknown	-	+	-
492	AS04	DA03	+	+	unknown	unknown	+	+	+	+	+	unknown	+	unknown	-	unknown	+	unknown	unknown	+	-	+	+	unknown	+	-	+	+	+	unknown	unknown	unknown	unknown	+	-	-	+	+	-	+	+	+	-	+	+	unknown	unknown	unknown	+
493	AS04	DB02	+	unknown	unknown	unknown	unknown	unknown	+	+	+	unknown	+	-	+	unknown	+	-	unknown	+	unknown	+	-	+	-	unknown	unknown	unknown	unknown	unknown	unknown	+	+	unknown	unknown	+	-	unknown	+	+	+	unknown	-	unknown	-	unknown	+	-	+
494	AS04	DD01	+	+	+	unknown	-	+	unknown	+	+	unknown	unknown	+	unknown	unknown	unknown	+	-	-	+	-	unknown	+	unknown	-	+	+	-	+	unknown	+	unknown	+	unknown	unknown	-	unknown	unknown	+	+	+	-	+	unknown	unknown	unknown	+	unknown
495	AS04	DD02	+	+	unknown	unknown	unknown	+	unknown	+	unknown	unknown	unknown	-	unknown	+	+	+	unknown	unknown	unknown	unknown	+	-	+	+	+	unknown	unknown	+	unknown	unknown	+	unknown	unknown	unknown	unknown	+	unknown	-	unknown	+	+	unknown	+	unknown	unknown	unknown	-
496	AS04	VD04	+	unknown	+	unknown	-	unknown	unknown	+	+	unknown	unknown	+	unknown	+	unknown	unknown	-	unknown	unknown	unknown	+	+	unknown	unknown	+	unknown	-	-	unknown	-	unknown	+	unknown	+	+	unknown	+	-	+	unknown	+	-	+	unknown	unknown	unknown	+
497	AS05	AS05	+	+	unknown	+	unknown	+	+	+	+	-	-	+	unknown	+	unknown	+	+	+	-	unknown	-	unknown	+	unknown	unknown	+	unknown	+	+	unknown	+	-	-	-	-	unknown	+	+	unknown	unknown	-	unknown	unknown	unknown	unknown	+	+
498	AS05	VD05	+	+	unknown	unknown	unknown	unknown	+	unknown	unknown	+	+	unknown	unknown	unknown	-	+	-	+	unknown	+	-	unknown	+	+	-	unknown	+	+	+	+	-	+	unknown	unknown	unknown	unknown	unknown	+	+	unknown	+	unknown	-	unknown	+	+	unknown
499	AS06	DA05	+	+	unknown	+	+	unknown	+	unknown	unknown	+	+	unknown	unknown	unknown	unknown	+	+	+	+	+	unknown	unknown	unknown	-	+	+	-	+	+	unknown	+	unknown	+	unknown	-	unknown	+	unknown	unknown	-	unknown	unknown	+	unknown	unknown	+	+
500	AS06	DB04	+	unknown	+	+	unknown	+	unknown	+	unknown	unknown	+	+	unknown	unknown	-	unknown	unknown	+	+	unknown	unknown	+	+	+	unknown	+	+	unknown	+	-	-	unknown	unknown	unknown	+	+	-	-	+	+	+	unknown	unknown	+	unknown	+	unknown
501	AS06	VD06	+	unknown	unknown	+	-	+	-	+	unknown	unknown	+	-	+	-	unknown	+	+	+	-	+	unknown	+	unknown	+	-	+	unknown	unknown	unknown	unknown	+	unknown	-	+	unknown	unknown	unknown	unknown	+	+	unknown	unknown	-	-	+	unknown	unknown
502	AS07	VD07	+	unknown	unknown	+	+	unknown	unknown	+	-	unknown	+	unknown	+	unknown	+	unknown	-	+	unknown	+	+	unknown	unknown	-	unknown	+	+	unknown	unknown	+	+	unknown	unknown	-	+	unknown	unknown	+	+	+	-	unknown	+	unknown	+	unknown	+
503	AS08	VD08	+	+	unknown	-	unknown	+	unknown	unknown	-	-	+	+	unknown	unknown	+	unknown	+	-	unknown	+	+	+	+	+	-	unknown	unknown	-	-	+	unknown	unknown	+	unknown	unknown	-	-	-	-	+	unknown	-	+	+	unknown	+	unknown
504	AS09	VD09	+	+	+	+	unknown	-	+	+	+	unknown	unknown	-	unknown	unknown	+	-	+	+	unknown	+	+	unknown	+	+	+	+	+	+	+	+	unknown	unknown	-	unknown	unknown	unknown	+	unknown	unknown	+	+	+	+	unknown	+	+	unknown
505	AS10	VD10	+	unknown	+	unknown	-	+	-	+	-	-	+	unknown	+	+	+	+	unknown	unknown	+	+	unknown	-	+	-	+	unknown	+	+	unknown	+	unknown	unknown	+	unknown	+	unknown	+	+	+	+	+	-	unknown	unknown	unknown	+	unknown
506	AS10	VD11	+	unknown	unknown	+	+	unknown	unknown	unknown	+	unknown	+	unknown	+	unknown	unknown	-	unknown	+	unknown	unknown	unknown	-	-	unknown	unknown	+	unknown	+	+	+	unknown	unknown	unknown	+	+	+	+	+	unknown	+	unknown	+	+	unknown	unknown	+	+
507	AS11	DD06	+	unknown	+	unknown	+	+	+	+	+	unknown	+	unknown	+	unknown	unknown	+	unknown	unknown	+	+	+	unknown	+	+	unknown	unknown	+	unknown	-	unknown	+	-	-	+	-	unknown	unknown	unknown	-	unknown	+	+	unknown	+	+	unknown	unknown
508	AS11	VD12	+	+	unknown	+	+	unknown	+	+	+	+	unknown	+	+	+	unknown	unknown	unknown	-	unknown	unknown	unknown	+	unknown	unknown	unknown	+	+	+	unknown	+	+	+	+	+	unknown	+	unknown	+	unknown	-	+	unknown	unknown	-	+	+	unknown
509	AS11	VD13	+	+	+	+	-	+	unknown	unknown	unknown	+	unknown	-	unknown	-	unknown	+	unknown	unknown	+	+	+	+	+	unknown	unknown	-	-	+	unknown	+	-	+	-	unknown	-	+	+	unknown	+	+	+	unknown	unknown	-	unknown	+	unknown
510	ASEL	ADFR	unknown	+	+	unknown	+	unknown	+	-	-	unknown	+	unknown	+	+	+	unknown	unknown	unknown	unknown	unknown	unknown	+	+	+	unknown	-	unknown	unknown	-	+	+	unknown	-	-	unknown	+	+	-	unknown	unknown	unknown	unknown	-	unknown	unknown	unknown	+
511	ASEL	AFDR	unknown	-	unknown	unknown	unknown	unknown	+	+	+	+	+	unknown	+	+	unknown	+	-	+	unknown	+	-	+	unknown	+	unknown	+	+	unknown	-	-	unknown	unknown	unknown	unknown	unknown	+	+	unknown	-	unknown	-	+	-	unknown	unknown	-	+
512	ASEL	AIAL	unknown	+	+	unknown	+	+	unknown	-	unknown	+	+	unknown	-	unknown	unknown	unknown	+	unknown	unknown	unknown	+	unknown	+	unknown	unknown	unknown	-	unknown	+	-	+	+	+	+	+	unknown	-	+	+	unknown	+	unknown	+	-	unknown	unknown	unknown
513	ASEL	AIBL	+	+	+	-	-	-	+	unknown	+	unknown	unknown	+	-	unknown	unknown	+	unknown	+	unknown	-	+	+	unknown	+	+	-	unknown	unknown	unknown	+	unknown	+	+	+	unknown	unknown	-	+	-	+	-	unknown	+	+	unknown	unknown	+
514	ASEL	AIBR	+	+	unknown	+	+	unknown	-	unknown	-	unknown	+	+	+	-	+	unknown	unknown	+	-	unknown	unknown	+	-	-	unknown	unknown	unknown	unknown	unknown	+	+	+	+	+	+	unknown	-	unknown	-	unknown	+	+	unknown	unknown	unknown	unknown	unknown
515	ASEL	AIYL	-	unknown	-	-	unknown	+	+	unknown	+	unknown	-	unknown	-	+	unknown	unknown	unknown	unknown	+	+	+	unknown	+	unknown	unknown	+	+	-	+	unknown	unknown	unknown	+	unknown	unknown	+	+	unknown	+	unknown	-	unknown	unknown	+	unknown	+	+
516	ASEL	AIYR	-	+	unknown	unknown	+	-	unknown	+	+	unknown	+	+	+	-	+	unknown	+	unknown	unknown	unknown	unknown	+	-	unknown	unknown	-	unknown	unknown	unknown	unknown	+	+	-	+	unknown	+	+	+	-	+	unknown	unknown	+	+	-	-	+
517	ASEL	AIZL	unknown	unknown	-	unknown	+	unknown	unknown	unknown	+	unknown	+	+	+	+	unknown	unknown	unknown	+	-	+	unknown	unknown	unknown	+	unknown	+	+	-	+	+	+	+	+	+	+	-	unknown	+	unknown	+	+	-	+	unknown	+	unknown	+
518	ASEL	ASER	unknown	+	+	unknown	unknown	+	unknown	+	unknown	+	unknown	+	-	unknown	+	+	+	+	+	unknown	+	unknown	-	unknown	+	+	unknown	-	+	unknown	+	unknown	+	unknown	unknown	+	-	unknown	-	+	unknown	unknown	+	unknown	+	unknown	unknown
519	ASEL	ASJL	unknown	+	+	+	-	unknown	+	unknown	+	+	-	unknown	-	+	+	+	+	+	unknown	-	unknown	+	unknown	unknown	+	unknown	unknown	+	+	unknown	+	+	unknown	+	+	unknown	unknown	+	unknown	unknown	+	-	-	+	unknown	-	unknown
520	ASEL	AWBL	unknown	+	+	unknown	unknown	unknown	+	+	+	unknown	unknown	+	unknown	+	+	unknown	unknown	unknown	unknown	+	+	unknown	unknown	unknown	-	-	-	unknown	+	unknown	+	unknown	unknown	+	unknown	+	+	+	+	-	unknown	unknown	+	unknown	unknown	+	+
521	ASEL	AWCL	unknown	unknown	+	unknown	+	+	unknown	-	unknown	+	unknown	+	+	+	-	+	-	unknown	-	unknown	unknown	unknown	+	unknown	+	unknown	+	+	unknown	unknown	unknown	+	+	unknown	unknown	unknown	unknown	-	unknown	+	unknown	+	unknown	unknown	unknown	-	unknown
522	ASEL	AWCR	unknown	+	+	unknown	-	-	+	unknown	unknown	unknown	unknown	+	unknown	unknown	unknown	unknown	+	+	+	unknown	unknown	-	-	-	+	unknown	-	unknown	unknown	+	unknown	unknown	unknown	+	+	unknown	+	+	unknown	+	+	-	+	+	unknown	-	-
523	ASEL	IL2R	unknown	unknown	unknown	unknown	+	-	-	unknown	+	unknown	+	unknown	unknown	unknown	unknown	-	unknown	unknown	unknown	unknown	+	+	unknown	+	+	unknown	-	+	unknown	unknown	unknown	+	unknown	+	unknown	unknown	+	+	+	unknown	unknown	unknown	unknown	unknown	unknown	unknown	+
524	ASEL	OLLR	unknown	+	+	+	+	unknown	unknown	unknown	+	unknown	+	+	+	unknown	+	unknown	unknown	unknown	unknown	+	-	unknown	+	unknown	unknown	-	+	unknown	unknown	-	-	+	unknown	unknown	+	unknown	unknown	unknown	-	+	unknown	unknown	unknown	unknown	unknown	+	+
525	ASEL	RIAR	+	unknown	+	+	unknown	unknown	-	+	unknown	unknown	+	+	+	unknown	-	unknown	unknown	unknown	unknown	+	unknown	+	+	+	unknown	+	unknown	+	unknown	-	+	+	-	+	unknown	unknown	unknown	+	unknown	-	-	+	+	+	-	unknown	+
526	ASEL	RIR	+	unknown	-	+	+	unknown	+	-	+	unknown	unknown	+	unknown	+	+	unknown	+	-	-	-	unknown	-	+	unknown	+	+	+	+	unknown	-	+	unknown	+	+	unknown	unknown	unknown	unknown	+	unknown	unknown	+	unknown	+	+	+	+
527	ASER	ADLL	unknown	+	+	unknown	unknown	unknown	+	unknown	unknown	+	unknown	+	unknown	unknown	unknown	-	+	unknown	unknown	unknown	unknown	unknown	+	+	+	+	+	unknown	-	+	-	+	unknown	unknown	+	unknown	+	unknown	unknown	+	+	unknown	unknown	unknown	unknown	-	unknown
528	ASER	ADLR	unknown	unknown	unknown	unknown	+	unknown	+	+	unknown	+	unknown	unknown	+	-	-	+	+	unknown	+	unknown	-	unknown	unknown	+	-	unknown	-	+	+	+	unknown	unknown	+	unknown	+	unknown	+	unknown	unknown	+	+	unknown	unknown	+	+	+	-
529	ASER	AFDL	unknown	unknown	-	unknown	+	unknown	unknown	+	+	unknown	unknown	+	-	unknown	unknown	+	+	-	unknown	+	+	+	unknown	+	+	+	unknown	+	unknown	-	+	+	-	+	unknown	+	-	unknown	unknown	unknown	+	unknown	-	+	-	+	unknown
530	ASER	AFDR	unknown	unknown	-	-	unknown	+	+	unknown	+	+	unknown	+	unknown	+	unknown	+	unknown	unknown	-	unknown	+	-	unknown	unknown	+	unknown	+	unknown	unknown	unknown	unknown	-	unknown	+	+	unknown	unknown	unknown	unknown	unknown	+	unknown	unknown	+	unknown	unknown	unknown
531	ASER	AIAL	unknown	+	+	unknown	unknown	+	+	unknown	unknown	+	+	+	+	unknown	unknown	+	-	+	+	unknown	+	unknown	+	unknown	unknown	+	unknown	+	+	+	+	-	+	+	+	+	+	unknown	+	unknown	+	-	unknown	unknown	+	unknown	-
532	ASER	AIAR	unknown	+	+	+	unknown	+	unknown	+	+	unknown	+	unknown	unknown	unknown	+	unknown	unknown	+	unknown	unknown	unknown	+	unknown	+	+	unknown	+	unknown	unknown	+	+	+	unknown	+	unknown	+	+	-	-	+	+	unknown	+	+	+	+	+
533	ASER	AIBL	+	-	unknown	unknown	unknown	+	+	+	+	+	+	+	-	+	unknown	+	unknown	unknown	+	unknown	+	+	+	+	+	unknown	+	+	unknown	unknown	+	unknown	+	unknown	+	+	-	+	unknown	+	-	+	+	+	+	unknown	-
534	ASER	AIBR	+	unknown	+	unknown	unknown	-	+	+	unknown	unknown	+	+	unknown	+	unknown	unknown	unknown	+	unknown	unknown	-	-	-	-	+	unknown	unknown	unknown	+	+	unknown	+	+	-	-	+	+	-	-	+	unknown	-	unknown	-	-	unknown	+
535	ASER	AIYL	-	+	+	unknown	unknown	unknown	+	+	+	+	+	+	+	+	+	unknown	+	+	+	unknown	-	unknown	unknown	unknown	+	unknown	+	unknown	+	+	unknown	+	unknown	-	+	unknown	unknown	unknown	unknown	unknown	+	-	unknown	+	unknown	+	+
536	ASER	AIYR	-	unknown	+	unknown	unknown	unknown	unknown	-	unknown	unknown	+	unknown	unknown	+	unknown	unknown	-	unknown	-	unknown	unknown	-	+	unknown	-	unknown	-	-	unknown	-	+	unknown	unknown	-	+	-	unknown	-	unknown	unknown	-	unknown	+	-	unknown	+	+
537	ASER	AIZL	unknown	+	+	unknown	+	+	+	+	unknown	unknown	unknown	unknown	+	+	+	unknown	+	+	unknown	+	-	+	+	unknown	unknown	unknown	-	+	+	-	unknown	unknown	unknown	+	+	+	+	+	unknown	unknown	+	unknown	unknown	+	+	unknown	+
538	ASER	ASEL	unknown	+	unknown	unknown	+	unknown	unknown	-	+	+	unknown	+	unknown	unknown	-	+	unknown	unknown	unknown	+	+	+	+	+	unknown	unknown	unknown	unknown	+	-	+	+	unknown	+	-	unknown	unknown	unknown	unknown	+	unknown	+	unknown	+	unknown	-	unknown
539	ASER	ASHR	unknown	+	unknown	+	unknown	+	+	unknown	+	+	-	unknown	+	unknown	+	unknown	unknown	unknown	unknown	+	+	+	+	unknown	unknown	+	unknown	unknown	unknown	unknown	unknown	+	unknown	+	unknown	+	-	unknown	+	+	-	+	+	-	+	unknown	+
540	ASER	ASKL	unknown	unknown	unknown	unknown	unknown	unknown	-	unknown	+	+	unknown	unknown	+	unknown	-	+	unknown	-	+	+	+	-	-	+	unknown	unknown	+	-	+	unknown	unknown	unknown	+	+	+	unknown	-	unknown	unknown	-	unknown	unknown	+	-	unknown	unknown	+
541	ASER	AWAR	unknown	-	-	unknown	+	-	unknown	unknown	+	-	unknown	+	+	+	unknown	unknown	-	-	unknown	unknown	unknown	+	+	-	+	unknown	unknown	unknown	-	+	+	unknown	-	unknown	unknown	unknown	unknown	unknown	+	+	+	unknown	+	unknown	unknown	unknown	-
542	ASER	AWCL	unknown	unknown	unknown	unknown	+	-	+	unknown	-	+	+	+	+	unknown	unknown	+	+	-	-	+	unknown	+	-	+	+	+	-	unknown	-	+	unknown	unknown	unknown	+	unknown	unknown	unknown	-	+	unknown	unknown	-	+	unknown	unknown	+	unknown
543	ASER	AWCR	unknown	unknown	unknown	unknown	unknown	unknown	unknown	+	-	+	unknown	+	+	+	+	+	+	unknown	unknown	unknown	unknown	+	unknown	unknown	-	unknown	+	unknown	unknown	+	+	+	+	+	+	+	unknown	unknown	unknown	-	unknown	+	unknown	unknown	-	unknown	+
544	ASGL	AIAL	unknown	+	unknown	unknown	unknown	+	+	+	-	unknown	+	+	+	unknown	unknown	+	unknown	unknown	+	unknown	-	unknown	unknown	-	unknown	+	unknown	+	+	-	+	-	+	-	unknown	-	+	unknown	+	+	+	unknown	-	+	-	+	unknown
545	ASGL	AIBL	+	+	+	+	unknown	+	unknown	-	+	unknown	+	-	-	+	-	+	+	unknown	-	unknown	unknown	unknown	-	+	+	-	+	-	+	+	unknown	unknown	+	+	+	+	unknown	+	unknown	unknown	+	+	+	+	unknown	unknown	+
546	ASGL	AINR	unknown	+	unknown	+	unknown	unknown	unknown	unknown	-	unknown	-	-	+	-	+	unknown	+	+	unknown	unknown	+	unknown	unknown	+	unknown	unknown	+	unknown	-	-	-	+	unknown	unknown	unknown	+	unknown	+	-	+	unknown	-	-	-	+	+	-
547	ASGL	ASKL	unknown	+	unknown	-	unknown	+	unknown	+	+	+	unknown	unknown	unknown	unknown	unknown	unknown	+	-	+	-	+	-	+	unknown	+	unknown	unknown	+	unknown	unknown	+	unknown	unknown	+	+	+	-	unknown	+	+	+	+	unknown	-	+	+	-
548	ASGR	AIAR	unknown	unknown	unknown	+	+	-	+	+	+	+	+	+	unknown	+	+	unknown	unknown	unknown	+	unknown	+	-	unknown	unknown	+	+	unknown	+	+	+	unknown	unknown	+	unknown	unknown	unknown	+	-	+	-	unknown	+	unknown	unknown	-	+	unknown
549	ASGR	AIBR	+	+	+	-	+	+	unknown	unknown	+	unknown	unknown	unknown	unknown	-	-	+	unknown	+	+	unknown	unknown	unknown	+	+	unknown	+	+	unknown	+	+	-	+	unknown	+	unknown	+	unknown	unknown	-	+	+	+	unknown	+	+	+	unknown
550	ASGR	AIYR	-	+	unknown	unknown	+	+	unknown	+	+	+	+	unknown	unknown	-	unknown	+	+	+	+	unknown	+	+	-	+	+	unknown	+	+	+	-	unknown	+	+	unknown	+	unknown	+	-	+	unknown	unknown	unknown	+	unknown	+	unknown	+
551	ASGR	ASER	unknown	unknown	unknown	unknown	+	+	unknown	unknown	unknown	-	+	+	unknown	unknown	unknown	unknown	unknown	-	+	unknown	-	+	+	-	-	-	unknown	unknown	+	unknown	+	+	+	+	+	+	unknown	unknown	+	+	+	unknown	-	+	-	unknown	unknown
552	ASGR	RIFR	+	+	+	-	+	+	+	unknown	+	unknown	unknown	-	-	unknown	unknown	unknown	unknown	+	unknown	-	+	unknown	+	-	unknown	-	unknown	+	unknown	+	-	+	+	+	+	+	+	+	unknown	unknown	+	unknown	unknown	-	+	+	unknown
553	ASHL	ADAL	unknown	+	+	unknown	+	+	+	+	+	unknown	unknown	unknown	+	+	unknown	unknown	+	unknown	+	+	+	-	+	unknown	unknown	+	+	-	+	unknown	unknown	+	unknown	unknown	unknown	-	+	+	unknown	unknown	+	-	-	unknown	unknown	unknown	-
554	ASHL	ADFL	unknown	unknown	unknown	+	-	+	unknown	+	unknown	+	-	+	-	-	-	+	-	+	-	unknown	unknown	+	unknown	+	unknown	+	+	+	+	unknown	-	+	unknown	+	-	+	+	+	unknown	unknown	+	+	-	unknown	+	unknown	-
555	ASHL	ADLL	unknown	unknown	+	+	+	unknown	-	+	unknown	+	+	unknown	unknown	unknown	unknown	-	+	unknown	unknown	unknown	+	+	unknown	+	+	-	unknown	unknown	+	unknown	unknown	+	unknown	unknown	unknown	-	+	unknown	+	unknown	+	-	-	+	unknown	-	unknown
556	ASHL	AIAL	unknown	+	+	unknown	+	unknown	unknown	-	unknown	+	+	+	+	-	+	+	unknown	unknown	+	-	unknown	+	+	unknown	+	unknown	unknown	+	unknown	unknown	unknown	-	+	+	+	+	+	-	+	unknown	unknown	unknown	unknown	unknown	+	+	-
557	ASHL	AIBL	+	unknown	+	+	+	unknown	unknown	+	+	unknown	-	+	+	-	+	unknown	unknown	-	unknown	unknown	unknown	unknown	+	-	-	-	+	-	unknown	-	+	+	unknown	unknown	+	+	unknown	-	unknown	+	unknown	-	-	+	+	unknown	unknown
558	ASHL	AIZL	unknown	-	+	+	unknown	-	unknown	unknown	+	-	+	unknown	unknown	unknown	unknown	+	+	+	unknown	+	+	-	+	+	+	-	unknown	+	+	-	+	+	unknown	+	unknown	+	+	+	+	+	+	unknown	-	unknown	+	-	unknown
559	ASHL	ASKL	unknown	unknown	unknown	unknown	unknown	+	+	unknown	+	unknown	+	unknown	+	+	-	unknown	+	-	-	+	+	unknown	+	unknown	-	+	unknown	+	+	+	unknown	unknown	unknown	+	+	-	unknown	unknown	+	unknown	+	unknown	-	+	-	unknown	+
560	ASHL	AVAL	+	unknown	+	+	unknown	-	-	+	unknown	-	-	+	unknown	+	unknown	unknown	unknown	+	unknown	+	+	unknown	-	+	-	+	unknown	unknown	+	+	unknown	-	unknown	+	-	+	-	-	-	+	+	unknown	-	unknown	unknown	+	unknown
561	ASHL	AVAR	+	unknown	+	unknown	+	unknown	unknown	unknown	unknown	+	+	unknown	unknown	+	unknown	+	+	unknown	unknown	-	unknown	unknown	unknown	unknown	unknown	unknown	+	-	+	-	unknown	-	unknown	+	unknown	+	+	+	unknown	-	-	+	unknown	+	unknown	unknown	-
562	ASHL	AVBL	+	unknown	+	+	+	unknown	-	unknown	-	unknown	unknown	-	+	unknown	+	+	+	-	unknown	unknown	+	+	unknown	unknown	unknown	unknown	+	unknown	+	+	+	+	unknown	+	+	unknown	+	+	unknown	unknown	+	-	+	unknown	-	+	-
563	ASHL	AVDL	+	unknown	+	unknown	+	+	+	unknown	unknown	+	+	unknown	+	unknown	+	+	unknown	unknown	-	+	unknown	+	+	+	+	+	+	unknown	+	+	+	+	unknown	+	unknown	unknown	unknown	unknown	+	+	unknown	-	unknown	+	+	+	+
564	ASHL	AVDR	+	unknown	+	+	unknown	+	-	+	+	+	unknown	unknown	unknown	unknown	-	+	-	unknown	+	+	-	+	+	-	unknown	+	unknown	unknown	-	+	-	unknown	unknown	unknown	unknown	+	-	+	unknown	unknown	+	unknown	-	unknown	+	+	unknown
565	ASHL	AVFL	unknown	-	unknown	unknown	unknown	-	+	+	unknown	-	unknown	+	unknown	unknown	-	-	-	+	unknown	unknown	+	unknown	-	unknown	-	unknown	unknown	-	+	unknown	+	+	unknown	unknown	+	-	+	unknown	unknown	+	+	+	+	-	unknown	+	+
566	ASHL	AVHR	+	+	-	unknown	-	unknown	unknown	unknown	unknown	unknown	unknown	+	unknown	+	unknown	+	unknown	unknown	-	+	unknown	+	+	-	+	-	unknown	+	unknown	unknown	+	unknown	unknown	-	unknown	+	+	+	+	+	-	-	+	-	unknown	+	+
567	ASHL	HSNL	+	unknown	unknown	+	+	unknown	unknown	-	unknown	unknown	unknown	unknown	+	unknown	-	unknown	+	unknown	unknown	unknown	unknown	-	-	unknown	+	+	-	unknown	-	-	unknown	unknown	unknown	+	unknown	-	unknown	+	unknown	+	+	+	unknown	+	unknown	unknown	-
568	ASHL	RIAL	+	+	+	+	+	+	unknown	+	unknown	+	unknown	unknown	unknown	unknown	-	unknown	unknown	+	+	-	+	+	unknown	+	unknown	unknown	+	+	+	unknown	unknown	unknown	+	+	+	+	unknown	+	+	-	unknown	-	unknown	-	+	-	-
569	ASHL	RIML	+	+	unknown	unknown	+	+	unknown	+	-	unknown	+	unknown	+	+	+	-	unknown	unknown	-	unknown	+	-	unknown	+	+	unknown	+	-	unknown	unknown	+	unknown	unknown	unknown	unknown	+	+	+	-	+	unknown	+	+	+	+	unknown	-
570	ASHL	RIPL	unknown	+	-	+	unknown	+	unknown	unknown	+	+	unknown	+	+	-	unknown	+	unknown	unknown	+	unknown	unknown	-	+	unknown	+	unknown	-	-	+	+	-	-	+	unknown	-	unknown	unknown	unknown	+	unknown	+	+	unknown	unknown	+	+	-
571	ASHL	RIR	+	unknown	+	+	unknown	unknown	+	+	-	+	+	unknown	unknown	+	+	+	unknown	unknown	unknown	unknown	+	unknown	+	+	unknown	unknown	-	+	unknown	unknown	+	+	unknown	-	-	+	-	+	unknown	+	unknown	unknown	+	unknown	-	-	unknown
572	ASHL	URXL	unknown	unknown	unknown	-	unknown	unknown	+	+	+	+	unknown	unknown	unknown	unknown	+	+	unknown	+	+	unknown	+	+	-	+	+	-	-	+	unknown	+	+	unknown	+	unknown	+	-	unknown	+	+	unknown	-	unknown	unknown	unknown	unknown	+	+
573	ASHR	ADAR	unknown	-	-	+	-	+	+	+	+	unknown	-	unknown	unknown	+	unknown	-	unknown	+	+	unknown	+	unknown	+	unknown	+	+	+	-	unknown	+	-	+	+	+	-	+	-	unknown	unknown	+	-	+	+	-	+	unknown	unknown
574	ASHR	ADFR	unknown	unknown	+	+	+	+	+	unknown	+	+	+	+	+	-	-	+	+	+	+	+	unknown	-	+	unknown	-	unknown	-	+	-	+	+	+	+	+	unknown	+	+	unknown	-	+	unknown	+	unknown	-	unknown	unknown	+
575	ASHR	ADLR	unknown	unknown	+	+	-	unknown	-	unknown	+	+	+	+	+	unknown	+	+	+	-	unknown	+	+	-	+	+	+	unknown	+	unknown	unknown	unknown	unknown	unknown	+	+	+	-	+	+	+	-	+	+	-	+	+	+	+
576	ASHR	AIAR	unknown	+	+	unknown	+	+	+	-	+	+	+	unknown	-	unknown	+	unknown	unknown	unknown	+	+	unknown	-	+	+	+	-	+	+	+	unknown	unknown	+	unknown	unknown	+	unknown	+	+	+	unknown	+	+	unknown	unknown	unknown	+	+
577	ASHR	AIBR	+	+	unknown	unknown	-	unknown	unknown	+	-	unknown	unknown	+	+	unknown	unknown	unknown	+	unknown	+	unknown	+	unknown	unknown	+	+	unknown	-	unknown	+	+	-	+	+	unknown	+	+	unknown	+	+	+	unknown	unknown	unknown	unknown	+	+	unknown
578	ASHR	ASHR	unknown	-	unknown	unknown	+	unknown	+	+	+	unknown	+	+	+	+	+	unknown	unknown	unknown	-	+	unknown	+	unknown	unknown	-	+	+	unknown	unknown	unknown	unknown	+	unknown	-	+	unknown	unknown	+	-	unknown	-	+	+	unknown	unknown	+	unknown
579	ASHR	AVAR	+	-	+	unknown	-	-	-	unknown	+	unknown	unknown	unknown	+	-	+	-	unknown	unknown	+	unknown	+	+	+	unknown	unknown	-	+	-	+	+	+	+	unknown	-	unknown	-	+	+	-	+	+	+	unknown	+	unknown	+	+
580	ASHR	AVBR	+	-	unknown	unknown	+	+	unknown	+	unknown	+	unknown	+	unknown	unknown	+	+	unknown	+	unknown	unknown	+	unknown	unknown	-	+	unknown	unknown	+	unknown	-	+	+	unknown	unknown	+	-	unknown	unknown	unknown	unknown	+	+	unknown	+	unknown	+	unknown
581	ASHR	AVDL	+	+	+	+	+	+	unknown	+	+	+	unknown	unknown	+	+	+	+	-	+	+	unknown	+	+	+	+	+	-	+	+	unknown	unknown	+	unknown	unknown	+	+	unknown	unknown	unknown	+	unknown	-	unknown	-	+	-	-	+
582	ASHR	AVDR	+	unknown	unknown	unknown	-	+	+	unknown	+	unknown	unknown	+	+	unknown	unknown	+	+	+	+	+	unknown	unknown	+	+	+	+	unknown	-	+	+	unknown	unknown	unknown	+	+	+	unknown	-	unknown	unknown	unknown	+	unknown	+	unknown	unknown	+
583	ASHR	AVER	+	-	+	+	-	+	unknown	-	unknown	unknown	+	+	-	+	+	unknown	unknown	unknown	+	unknown	unknown	-	+	unknown	+	+	-	unknown	+	+	unknown	-	unknown	unknown	unknown	unknown	unknown	+	+	unknown	unknown	-	unknown	unknown	+	unknown	unknown
584	ASHR	AVHL	+	unknown	unknown	+	+	unknown	+	+	+	unknown	unknown	unknown	-	+	-	unknown	unknown	+	unknown	+	+	unknown	-	+	+	+	+	unknown	unknown	unknown	+	+	-	unknown	-	unknown	unknown	-	unknown	-	unknown	+	unknown	-	+	unknown	+
585	ASHR	AWAR	unknown	unknown	unknown	unknown	unknown	unknown	+	+	+	+	unknown	-	+	+	-	+	+	+	-	-	unknown	unknown	unknown	+	+	+	unknown	+	+	-	unknown	+	unknown	+	+	unknown	unknown	unknown	unknown	+	+	unknown	+	+	-	unknown	+
586	ASHR	AWBL	unknown	+	unknown	+	unknown	unknown	unknown	+	unknown	+	unknown	+	unknown	unknown	+	unknown	unknown	unknown	-	+	unknown	+	unknown	-	unknown	-	+	+	+	-	unknown	+	unknown	unknown	+	+	+	unknown	-	+	unknown	+	+	+	unknown	+	unknown
587	ASHR	HSNL	+	+	-	-	+	+	unknown	unknown	+	-	unknown	-	unknown	+	+	+	+	+	unknown	unknown	-	+	-	-	+	+	unknown	+	unknown	-	-	+	+	-	+	unknown	unknown	unknown	-	+	unknown	+	+	+	unknown	+	unknown
588	ASHR	HSNR	+	unknown	+	+	-	+	+	+	-	+	-	unknown	+	unknown	unknown	unknown	+	+	+	+	unknown	+	-	unknown	-	+	+	unknown	unknown	-	unknown	+	unknown	+	unknown	unknown	unknown	-	+	+	-	+	unknown	+	+	+	+
589	ASHR	PVCL	+	unknown	-	-	-	+	unknown	-	+	+	+	unknown	-	unknown	unknown	unknown	-	+	unknown	+	unknown	+	unknown	+	+	+	-	unknown	+	+	-	unknown	unknown	unknown	unknown	unknown	unknown	+	unknown	+	+	unknown	unknown	unknown	unknown	+	unknown
590	ASHR	PVPR	unknown	+	-	unknown	unknown	+	unknown	+	unknown	+	unknown	+	unknown	+	+	-	+	unknown	+	-	+	unknown	+	unknown	unknown	unknown	unknown	-	unknown	-	unknown	+	+	+	unknown	unknown	-	unknown	unknown	+	unknown	unknown	unknown	+	+	+	unknown
591	ASHR	RIAR	+	+	-	unknown	unknown	unknown	+	+	-	+	unknown	+	unknown	+	+	-	-	unknown	unknown	+	unknown	-	+	unknown	unknown	+	unknown	+	+	+	+	unknown	unknown	+	-	unknown	unknown	+	+	+	unknown	-	-	-	+	+	-
592	ASHR	RMGR	+	+	unknown	+	unknown	+	+	unknown	unknown	unknown	+	unknown	+	+	+	unknown	+	-	unknown	+	+	+	unknown	-	unknown	unknown	unknown	-	+	unknown	+	unknown	+	+	unknown	unknown	+	+	unknown	-	unknown	unknown	+	-	unknown	unknown	unknown
593	ASHR	SMBVR	unknown	+	+	unknown	unknown	+	-	unknown	+	+	+	+	unknown	+	+	+	unknown	unknown	+	+	+	unknown	unknown	-	+	+	unknown	+	unknown	+	unknown	unknown	unknown	+	-	+	-	+	+	+	-	-	-	unknown	+	+	+
594	ASIL	ADFL	unknown	+	+	unknown	unknown	unknown	-	unknown	unknown	unknown	+	unknown	+	+	-	-	-	-	unknown	unknown	unknown	+	unknown	unknown	+	+	unknown	unknown	unknown	+	unknown	-	+	+	-	+	+	+	-	unknown	unknown	unknown	+	unknown	+	-	+
595	ASIL	AIAL	unknown	+	+	+	+	unknown	-	+	unknown	+	unknown	+	+	-	+	+	unknown	unknown	+	+	unknown	unknown	+	unknown	unknown	-	unknown	+	+	+	+	+	unknown	+	-	+	+	unknown	+	unknown	-	unknown	-	+	unknown	unknown	+
596	ASIL	AIBL	unknown	unknown	unknown	unknown	-	+	unknown	unknown	+	-	unknown	+	unknown	+	-	unknown	+	-	+	+	+	unknown	+	unknown	+	unknown	+	+	unknown	-	-	unknown	unknown	-	unknown	+	unknown	+	+	unknown	+	unknown	+	unknown	-	unknown	+
597	ASIL	AIYL	unknown	-	unknown	unknown	unknown	+	unknown	+	+	-	+	-	-	-	+	+	unknown	+	unknown	+	-	+	unknown	+	unknown	+	+	unknown	+	+	+	unknown	unknown	unknown	+	unknown	+	+	unknown	-	+	+	unknown	-	-	unknown	-
598	ASIL	AIYR	unknown	unknown	+	+	+	unknown	+	-	unknown	+	unknown	-	unknown	unknown	unknown	unknown	+	unknown	+	+	-	unknown	-	+	-	-	unknown	unknown	+	unknown	+	+	unknown	unknown	+	unknown	-	unknown	unknown	unknown	+	+	+	unknown	-	unknown	-
599	ASIL	AIZL	unknown	unknown	+	unknown	+	+	-	+	+	+	+	+	unknown	-	+	+	unknown	+	unknown	-	+	-	unknown	unknown	+	unknown	unknown	+	+	unknown	-	-	unknown	-	+	+	+	-	+	-	+	+	unknown	+	+	unknown	-
600	ASIL	ASER	unknown	unknown	unknown	unknown	unknown	unknown	unknown	-	+	unknown	+	+	+	unknown	-	-	+	+	unknown	+	+	+	unknown	unknown	unknown	unknown	+	unknown	+	-	unknown	+	+	-	+	unknown	+	-	+	unknown	unknown	+	unknown	unknown	unknown	+	+
601	ASIL	ASGL	unknown	unknown	+	unknown	unknown	+	unknown	+	+	unknown	unknown	-	+	unknown	+	+	+	unknown	+	unknown	unknown	-	+	unknown	unknown	+	+	unknown	unknown	+	unknown	unknown	-	-	+	+	unknown	+	unknown	+	unknown	unknown	unknown	+	unknown	+	unknown
602	ASIL	ASKL	unknown	unknown	+	unknown	+	+	-	unknown	+	unknown	unknown	+	+	+	+	unknown	-	unknown	unknown	unknown	unknown	+	unknown	unknown	-	unknown	unknown	unknown	unknown	unknown	unknown	unknown	+	+	-	+	+	+	+	+	unknown	+	+	-	unknown	unknown	unknown
603	ASIL	AWAR	unknown	+	+	+	+	unknown	+	unknown	-	+	unknown	unknown	+	unknown	unknown	+	unknown	-	unknown	+	+	+	unknown	unknown	unknown	+	+	+	unknown	+	+	+	unknown	unknown	unknown	+	-	unknown	+	unknown	+	+	+	+	+	unknown	+
604	ASIL	AWCL	unknown	-	+	unknown	unknown	+	-	unknown	unknown	unknown	+	+	unknown	+	unknown	+	+	unknown	unknown	-	unknown	+	unknown	-	-	unknown	+	+	+	+	unknown	-	unknown	+	-	unknown	+	unknown	unknown	+	+	+	-	+	+	unknown	-
605	ASIL	AWCR	unknown	-	+	unknown	+	+	unknown	-	+	+	-	+	-	-	+	unknown	unknown	-	unknown	unknown	+	unknown	+	+	+	unknown	-	+	unknown	unknown	-	unknown	unknown	+	+	unknown	+	unknown	+	unknown	+	unknown	unknown	+	+	unknown	-
606	ASIL	CEPVR	unknown	unknown	unknown	unknown	-	+	+	-	+	-	+	+	unknown	+	unknown	unknown	unknown	unknown	-	unknown	unknown	unknown	unknown	+	+	unknown	+	+	unknown	+	+	+	unknown	+	-	+	+	+	unknown	+	unknown	unknown	+	unknown	+	unknown	+
607	ASIL	RIAL	unknown	+	-	unknown	unknown	+	+	+	-	+	unknown	unknown	unknown	unknown	+	+	unknown	+	unknown	unknown	+	unknown	+	+	+	unknown	-	+	+	+	unknown	unknown	+	unknown	unknown	+	+	unknown	+	unknown	-	unknown	-	+	unknown	+	unknown
608	ASIL	RIBL	unknown	+	unknown	+	unknown	unknown	unknown	unknown	unknown	+	unknown	unknown	unknown	unknown	-	unknown	+	+	+	-	-	+	unknown	-	-	+	+	unknown	unknown	+	unknown	unknown	unknown	+	+	unknown	+	+	unknown	+	+	-	+	unknown	unknown	+	+
609	ASIL	RMFL	unknown	+	+	unknown	+	+	+	+	unknown	-	-	unknown	unknown	unknown	-	unknown	+	unknown	unknown	+	+	+	unknown	-	unknown	unknown	unknown	+	+	+	unknown	+	unknown	unknown	unknown	unknown	unknown	unknown	unknown	unknown	unknown	+	-	-	unknown	+	unknown
610	ASIL	SAAVL	unknown	-	unknown	unknown	+	+	unknown	+	+	unknown	+	+	+	unknown	unknown	-	-	+	-	+	unknown	+	+	unknown	+	unknown	-	+	+	unknown	+	unknown	unknown	+	-	+	+	+	unknown	unknown	+	+	unknown	+	+	+	+
611	ASIR	ADLR	unknown	unknown	+	+	unknown	+	+	+	+	unknown	unknown	+	+	unknown	+	+	+	+	+	-	unknown	unknown	+	-	unknown	+	-	unknown	unknown	unknown	unknown	+	unknown	+	+	unknown	-	+	+	unknown	+	unknown	unknown	unknown	unknown	unknown	-
612	ASIR	AIAL	unknown	+	unknown	unknown	unknown	unknown	unknown	unknown	+	-	unknown	-	+	unknown	+	unknown	+	+	+	-	unknown	+	unknown	+	+	+	unknown	-	unknown	unknown	unknown	+	+	unknown	+	unknown	unknown	unknown	+	unknown	+	+	unknown	+	unknown	+	+
613	ASIR	AIAR	unknown	-	+	unknown	unknown	+	+	+	unknown	unknown	+	unknown	+	unknown	+	-	+	unknown	unknown	+	-	+	+	+	unknown	unknown	+	unknown	unknown	-	+	+	+	unknown	+	unknown	+	+	unknown	+	+	-	+	unknown	+	+	unknown
614	ASIR	AIBR	unknown	-	-	unknown	+	+	+	+	+	+	unknown	+	unknown	+	unknown	+	+	+	+	unknown	unknown	unknown	unknown	unknown	-	unknown	unknown	unknown	+	-	unknown	unknown	+	unknown	+	+	+	unknown	+	+	unknown	unknown	unknown	+	unknown	unknown	+
615	ASIR	ASEL	unknown	-	unknown	unknown	unknown	unknown	+	unknown	-	+	+	unknown	+	-	-	+	unknown	unknown	unknown	-	+	unknown	-	+	-	unknown	unknown	unknown	+	+	unknown	+	unknown	unknown	+	+	-	unknown	-	+	unknown	+	unknown	+	unknown	+	+
616	ASIR	ASER	unknown	+	+	unknown	-	+	+	+	+	unknown	-	+	unknown	+	unknown	unknown	unknown	-	-	+	+	unknown	+	unknown	unknown	+	unknown	+	+	unknown	unknown	unknown	unknown	+	+	unknown	unknown	unknown	unknown	+	+	unknown	+	unknown	unknown	+	unknown
617	ASIR	ASGR	unknown	unknown	+	+	unknown	unknown	+	unknown	-	+	+	-	unknown	+	-	-	+	unknown	unknown	+	+	unknown	unknown	+	unknown	+	unknown	+	+	unknown	unknown	unknown	unknown	unknown	+	+	+	+	-	-	+	+	+	+	unknown	unknown	+
618	ASIR	ASHR	unknown	unknown	unknown	-	unknown	unknown	+	-	+	+	+	+	-	unknown	unknown	unknown	unknown	-	+	unknown	-	unknown	-	-	+	+	+	+	+	unknown	+	unknown	+	+	-	+	+	+	unknown	unknown	unknown	-	+	+	unknown	+	unknown
619	ASIR	AWAR	unknown	+	-	+	unknown	unknown	+	unknown	+	+	+	-	+	-	+	unknown	+	unknown	+	unknown	-	+	unknown	+	+	+	unknown	+	+	+	+	+	unknown	unknown	unknown	+	+	unknown	+	unknown	unknown	unknown	+	unknown	unknown	+	unknown
620	ASIR	AWCL	unknown	+	-	+	+	+	unknown	+	unknown	unknown	-	+	+	unknown	+	+	unknown	unknown	+	unknown	+	-	-	+	+	unknown	+	unknown	+	+	unknown	+	unknown	+	+	unknown	-	-	-	+	+	unknown	+	+	+	+	+
621	ASIR	AWCR	unknown	+	unknown	unknown	+	unknown	+	unknown	-	+	+	-	-	+	-	unknown	+	unknown	+	unknown	unknown	+	+	unknown	unknown	-	+	+	-	unknown	+	unknown	unknown	unknown	-	-	unknown	+	+	+	unknown	+	unknown	unknown	+	unknown	-
622	ASIR	CEPVR	unknown	+	unknown	+	unknown	+	unknown	unknown	-	unknown	+	unknown	-	unknown	+	+	-	+	+	unknown	+	unknown	+	unknown	+	+	+	unknown	+	unknown	+	unknown	+	unknown	unknown	+	unknown	+	+	unknown	-	+	+	unknown	-	+	unknown
623	ASJL	ALA	+	unknown	-	+	unknown	-	unknown	+	+	+	+	unknown	unknown	-	unknown	unknown	unknown	-	+	+	+	+	unknown	unknown	-	+	unknown	unknown	-	+	unknown	+	unknown	unknown	+	-	-	+	-	unknown	-	unknown	unknown	+	+	unknown	+
624	ASJL	ASJR	unknown	+	+	-	-	unknown	unknown	+	unknown	+	unknown	unknown	-	-	unknown	unknown	-	unknown	+	+	+	+	unknown	+	-	+	+	unknown	unknown	unknown	+	+	+	unknown	-	unknown	-	+	unknown	unknown	+	unknown	+	unknown	+	+	unknown
625	ASJL	ASKL	unknown	unknown	unknown	+	+	+	unknown	+	+	-	-	-	+	+	unknown	unknown	unknown	unknown	+	+	+	+	+	+	unknown	unknown	+	unknown	unknown	-	unknown	+	-	+	unknown	-	unknown	unknown	+	+	-	+	+	+	unknown	+	+
626	ASJL	ASKR	unknown	+	+	+	+	+	unknown	unknown	unknown	-	+	-	+	+	unknown	unknown	+	+	-	+	+	+	unknown	+	unknown	unknown	unknown	unknown	unknown	+	+	unknown	+	+	+	+	+	+	+	+	+	-	unknown	-	unknown	+	unknown
627	ASJL	CEPDL	unknown	unknown	-	unknown	-	unknown	unknown	+	unknown	-	unknown	+	+	unknown	-	unknown	+	unknown	+	unknown	+	+	unknown	unknown	unknown	+	+	+	-	unknown	unknown	unknown	-	unknown	unknown	+	unknown	unknown	unknown	-	+	-	unknown	+	unknown	unknown	+
628	ASJL	HSNL	+	-	unknown	+	+	+	unknown	unknown	unknown	-	unknown	unknown	unknown	+	unknown	-	unknown	+	+	unknown	unknown	unknown	+	+	unknown	-	unknown	+	unknown	unknown	+	unknown	unknown	+	-	+	unknown	unknown	+	unknown	unknown	unknown	unknown	+	+	+	unknown
629	ASJL	HSNR	+	unknown	+	+	+	unknown	+	unknown	-	-	+	+	-	unknown	unknown	+	-	+	-	unknown	unknown	+	+	-	unknown	+	unknown	+	unknown	unknown	unknown	unknown	unknown	+	+	-	unknown	+	unknown	+	+	unknown	+	unknown	+	-	+
630	ASJL	PVQL	+	+	+	+	+	+	+	unknown	+	-	+	unknown	+	+	unknown	unknown	unknown	-	unknown	+	unknown	+	-	+	unknown	unknown	unknown	+	unknown	+	unknown	+	+	unknown	unknown	+	+	+	unknown	unknown	unknown	+	unknown	+	+	unknown	unknown
631	ASJR	ASKR	unknown	-	+	-	+	+	unknown	unknown	unknown	unknown	-	-	unknown	unknown	+	+	+	unknown	-	+	+	+	unknown	unknown	-	+	+	+	+	+	+	unknown	unknown	unknown	+	unknown	-	unknown	unknown	unknown	unknown	unknown	unknown	+	+	+	unknown
632	ASJR	HSNR	+	+	+	-	+	unknown	+	unknown	unknown	+	unknown	unknown	+	+	+	unknown	+	unknown	+	unknown	+	unknown	+	unknown	+	unknown	+	unknown	-	+	-	unknown	-	unknown	+	-	+	-	-	-	unknown	-	+	-	+	unknown	+
633	ASJR	PVQR	+	+	+	unknown	+	+	unknown	+	unknown	+	+	-	-	+	unknown	unknown	-	+	unknown	+	unknown	unknown	unknown	+	unknown	-	+	unknown	unknown	+	+	+	unknown	unknown	unknown	-	+	unknown	+	unknown	unknown	+	+	+	+	+	-
634	ASKL	AIAL	unknown	+	+	unknown	+	+	-	+	unknown	+	unknown	+	+	+	unknown	unknown	+	+	+	unknown	unknown	+	unknown	+	unknown	unknown	unknown	+	unknown	unknown	+	unknown	-	-	unknown	+	-	unknown	-	unknown	unknown	+	+	unknown	unknown	unknown	unknown
635	ASKL	AIBL	+	+	-	-	-	+	+	+	unknown	unknown	unknown	+	unknown	+	-	unknown	unknown	+	unknown	unknown	unknown	+	unknown	unknown	-	unknown	-	unknown	-	unknown	-	+	+	+	unknown	unknown	unknown	unknown	unknown	-	+	unknown	unknown	unknown	unknown	+	+
636	ASKL	AIML	unknown	unknown	+	+	unknown	unknown	unknown	unknown	-	-	+	+	+	unknown	+	unknown	+	+	unknown	-	+	-	-	-	unknown	unknown	unknown	unknown	unknown	unknown	+	+	unknown	unknown	+	unknown	+	+	unknown	-	+	unknown	+	-	+	+	unknown
637	ASKL	ASER	unknown	unknown	+	unknown	unknown	-	unknown	unknown	-	unknown	+	-	unknown	-	+	-	unknown	+	unknown	-	unknown	unknown	unknown	+	unknown	+	+	-	unknown	+	unknown	+	unknown	unknown	+	+	unknown	+	unknown	unknown	unknown	+	unknown	+	unknown	unknown	-
638	ASKL	ASJL	unknown	+	unknown	-	+	unknown	+	unknown	unknown	+	unknown	+	unknown	unknown	-	+	unknown	+	unknown	+	unknown	unknown	unknown	+	+	+	+	unknown	+	unknown	+	unknown	-	+	unknown	+	unknown	+	-	+	+	+	+	-	+	unknown	-
639	ASKR	ADLR	unknown	unknown	unknown	unknown	unknown	-	unknown	unknown	+	unknown	+	unknown	-	+	+	+	+	+	unknown	+	+	-	unknown	unknown	+	+	+	unknown	unknown	+	+	unknown	unknown	-	unknown	-	+	unknown	unknown	unknown	unknown	unknown	-	+	+	+	-
640	ASKR	AIAL	unknown	-	unknown	-	unknown	unknown	-	-	unknown	+	-	-	unknown	+	unknown	+	+	+	unknown	+	unknown	unknown	unknown	unknown	unknown	unknown	+	+	+	+	+	unknown	+	+	unknown	-	+	+	-	unknown	-	unknown	unknown	unknown	unknown	+	+
641	ASKR	AIAR	unknown	+	+	+	-	-	unknown	unknown	unknown	unknown	unknown	+	unknown	+	-	-	-	+	-	+	unknown	+	unknown	+	unknown	+	+	unknown	unknown	-	+	unknown	-	+	unknown	+	unknown	-	+	+	+	+	+	-	unknown	+	unknown
642	ASKR	AIBR	+	-	-	+	+	+	unknown	unknown	-	unknown	unknown	unknown	-	unknown	unknown	-	unknown	+	unknown	unknown	+	+	+	unknown	+	unknown	-	-	unknown	+	+	unknown	+	+	unknown	unknown	+	+	-	+	+	-	+	unknown	unknown	unknown	unknown
643	ASKR	AIMR	unknown	+	-	unknown	unknown	unknown	unknown	unknown	+	+	+	-	unknown	unknown	+	unknown	+	unknown	-	unknown	+	+	+	+	+	+	-	+	unknown	unknown	unknown	unknown	unknown	+	-	+	-	+	-	-	+	-	+	+	+	unknown	-
644	ASKR	ALA	unknown	+	unknown	unknown	-	+	unknown	+	unknown	unknown	unknown	+	+	-	unknown	-	-	unknown	unknown	unknown	unknown	unknown	unknown	unknown	unknown	+	+	+	unknown	+	unknown	+	+	-	-	-	unknown	-	+	+	unknown	+	unknown	+	-	+	+
645	ASKR	ASER	unknown	unknown	+	unknown	+	-	+	unknown	unknown	+	+	+	+	-	unknown	+	+	unknown	unknown	unknown	unknown	+	+	+	+	-	+	unknown	unknown	unknown	-	+	unknown	unknown	unknown	-	+	-	+	+	unknown	unknown	unknown	+	unknown	+	unknown
646	ASKR	ASGR	unknown	unknown	unknown	+	unknown	+	+	unknown	+	-	+	unknown	unknown	unknown	unknown	unknown	unknown	+	-	+	unknown	-	+	+	+	+	unknown	unknown	unknown	+	+	+	+	unknown	+	+	unknown	-	+	+	-	unknown	unknown	unknown	unknown	+	unknown
647	ASKR	AWAR	unknown	unknown	unknown	+	+	unknown	unknown	unknown	+	unknown	-	unknown	+	unknown	unknown	+	+	+	+	+	+	unknown	unknown	unknown	unknown	unknown	-	unknown	+	+	+	unknown	+	unknown	+	-	-	unknown	+	-	+	+	-	-	unknown	+	-
648	ASKR	CEPVR	unknown	unknown	unknown	-	+	unknown	-	+	unknown	+	unknown	+	-	unknown	unknown	unknown	-	+	+	unknown	+	-	-	-	-	-	+	+	unknown	+	unknown	+	+	unknown	unknown	unknown	+	unknown	+	unknown	-	+	-	+	unknown	unknown	unknown
649	ASKR	HSNL	+	+	+	unknown	-	-	unknown	unknown	-	unknown	unknown	+	-	+	unknown	+	+	+	+	-	+	unknown	-	unknown	unknown	unknown	+	unknown	+	+	unknown	+	+	unknown	+	unknown	-	+	+	-	unknown	+	+	+	unknown	+	+
650	ASKR	RIFR	+	-	+	+	unknown	+	unknown	unknown	unknown	+	-	unknown	unknown	+	+	+	unknown	+	unknown	+	+	unknown	+	unknown	unknown	+	unknown	+	+	+	-	unknown	+	-	unknown	unknown	+	-	unknown	+	+	+	unknown	+	+	-	-
651	AUAL	ADFL	unknown	-	-	+	unknown	unknown	+	unknown	unknown	unknown	-	unknown	unknown	unknown	+	unknown	unknown	unknown	unknown	+	+	-	unknown	unknown	-	+	unknown	+	-	+	unknown	unknown	-	unknown	unknown	unknown	unknown	unknown	unknown	unknown	+	unknown	+	+	unknown	unknown	+
652	AUAL	AIBR	+	-	unknown	+	+	unknown	+	+	+	unknown	+	unknown	unknown	unknown	+	unknown	unknown	-	unknown	unknown	+	-	+	unknown	unknown	+	+	-	+	unknown	unknown	unknown	+	unknown	-	+	+	+	-	unknown	+	unknown	unknown	+	unknown	unknown	-
653	AUAL	AIYL	-	unknown	unknown	unknown	-	unknown	unknown	+	+	unknown	unknown	-	+	unknown	unknown	+	unknown	+	unknown	unknown	unknown	-	unknown	-	+	-	unknown	unknown	+	unknown	+	+	+	+	+	unknown	unknown	-	unknown	unknown	+	unknown	-	+	+	+	-
654	AUAL	AIZL	unknown	unknown	-	-	+	+	-	-	unknown	+	+	unknown	unknown	unknown	+	unknown	+	-	unknown	+	unknown	unknown	unknown	+	unknown	-	unknown	unknown	-	unknown	unknown	+	unknown	+	unknown	+	+	unknown	unknown	+	-	unknown	unknown	+	+	+	+
655	AUAL	AVAL	+	unknown	+	+	+	unknown	+	+	-	unknown	unknown	unknown	+	+	+	+	+	unknown	+	unknown	+	unknown	+	+	-	+	+	unknown	unknown	unknown	+	+	+	-	+	unknown	+	+	-	+	unknown	+	+	unknown	-	unknown	unknown
656	AUAL	AVDR	+	+	+	-	+	unknown	-	-	+	+	unknown	-	unknown	unknown	-	+	unknown	+	+	+	+	-	unknown	+	-	+	unknown	+	unknown	unknown	-	+	unknown	+	-	unknown	+	+	+	unknown	+	-	unknown	unknown	+	unknown	+
657	AUAL	AVEL	+	+	+	unknown	unknown	unknown	-	+	+	+	+	unknown	unknown	+	+	unknown	unknown	unknown	unknown	unknown	-	+	+	-	+	-	unknown	unknown	-	unknown	+	-	+	+	-	unknown	+	unknown	unknown	+	+	unknown	-	+	-	+	-
658	AUAL	BAGR	unknown	+	unknown	unknown	+	unknown	+	+	unknown	-	unknown	+	unknown	unknown	unknown	unknown	+	+	unknown	-	-	+	+	+	+	-	+	+	unknown	unknown	-	+	unknown	unknown	+	+	unknown	+	+	-	unknown	unknown	unknown	+	+	+	+
659	AUAL	DVA	+	-	+	unknown	+	+	unknown	unknown	+	unknown	-	unknown	unknown	unknown	-	+	+	unknown	+	+	unknown	+	unknown	unknown	+	unknown	+	+	-	+	unknown	+	+	+	-	+	-	-	unknown	unknown	unknown	unknown	unknown	unknown	-	+	+
660	AUAL	RIAL	+	-	+	+	+	unknown	unknown	unknown	-	+	unknown	unknown	+	unknown	unknown	-	unknown	+	unknown	unknown	+	+	unknown	+	unknown	unknown	-	unknown	unknown	+	unknown	+	+	+	+	unknown	unknown	unknown	unknown	unknown	+	+	unknown	unknown	unknown	+	unknown
661	AUAL	RIBL	+	unknown	+	-	+	+	+	unknown	unknown	unknown	+	+	+	+	unknown	+	+	unknown	+	+	+	unknown	+	unknown	+	unknown	unknown	-	+	unknown	+	+	-	+	unknown	-	+	+	unknown	-	unknown	+	+	+	unknown	-	+
662	AUAL	URXL	unknown	unknown	unknown	unknown	unknown	+	unknown	+	+	-	unknown	unknown	unknown	unknown	+	+	unknown	+	-	+	+	-	unknown	+	unknown	+	unknown	+	unknown	unknown	+	-	-	unknown	-	+	unknown	unknown	+	+	unknown	unknown	-	-	+	+	-
663	AUAR	AINL	unknown	-	+	+	unknown	unknown	+	+	-	+	unknown	-	-	-	+	unknown	+	unknown	-	-	+	+	unknown	unknown	+	unknown	+	+	+	unknown	+	unknown	+	unknown	-	+	+	-	+	+	unknown	unknown	unknown	+	+	unknown	+
664	AUAR	AINR	unknown	+	-	+	+	+	unknown	unknown	unknown	unknown	-	+	unknown	+	unknown	unknown	+	unknown	+	unknown	-	+	+	+	unknown	+	unknown	+	unknown	+	+	+	unknown	+	+	+	+	+	unknown	+	+	unknown	+	unknown	+	-	unknown
665	AUAR	AIYR	-	unknown	+	unknown	-	+	+	-	+	unknown	unknown	unknown	+	unknown	unknown	unknown	+	+	unknown	unknown	+	unknown	unknown	-	-	unknown	unknown	-	-	+	unknown	-	unknown	+	unknown	unknown	+	+	unknown	+	-	unknown	+	unknown	+	-	+
666	AUAR	AIZR	unknown	unknown	-	-	-	-	unknown	+	unknown	+	unknown	unknown	-	+	-	+	unknown	+	unknown	+	+	+	+	unknown	+	unknown	+	+	-	-	-	unknown	+	unknown	-	unknown	+	unknown	+	unknown	-	+	unknown	unknown	+	+	unknown
667	AUAR	AVAR	+	+	-	unknown	-	unknown	unknown	+	-	-	+	+	+	unknown	+	-	+	unknown	unknown	unknown	unknown	+	-	unknown	+	+	unknown	unknown	unknown	+	+	-	-	+	+	unknown	+	-	+	+	+	+	+	unknown	unknown	unknown	-
668	AUAR	AVER	+	unknown	unknown	-	-	+	+	unknown	+	unknown	unknown	+	+	+	unknown	unknown	-	unknown	+	-	unknown	unknown	unknown	unknown	+	unknown	unknown	unknown	unknown	unknown	unknown	unknown	+	+	unknown	+	unknown	+	+	unknown	unknown	unknown	+	-	unknown	unknown	+
669	AUAR	BAGL	unknown	unknown	+	+	-	unknown	+	unknown	unknown	+	unknown	+	-	+	-	+	-	+	unknown	unknown	-	unknown	unknown	unknown	+	unknown	unknown	+	+	+	unknown	+	unknown	unknown	+	unknown	+	unknown	+	unknown	+	-	unknown	+	unknown	unknown	unknown
670	AUAR	RIAR	+	unknown	unknown	+	+	-	+	+	+	-	unknown	unknown	+	+	+	unknown	+	unknown	-	unknown	unknown	unknown	+	+	+	+	+	unknown	+	+	+	-	+	unknown	+	unknown	unknown	+	+	+	-	unknown	+	unknown	unknown	+	-
671	AUAR	RIBR	+	+	unknown	-	unknown	-	+	-	-	+	+	+	unknown	unknown	+	+	unknown	-	unknown	unknown	+	-	unknown	+	+	+	-	unknown	-	unknown	unknown	+	+	+	unknown	unknown	+	unknown	+	-	+	unknown	+	+	+	+	+
672	AUAR	URXR	unknown	unknown	-	-	unknown	+	-	+	unknown	+	unknown	-	unknown	-	+	unknown	+	unknown	-	unknown	-	+	+	+	unknown	+	unknown	+	+	-	+	-	+	unknown	+	-	unknown	unknown	+	unknown	unknown	unknown	+	unknown	+	-	+
673	AVAL	AS02	+	+	unknown	unknown	unknown	+	unknown	unknown	+	+	-	-	+	unknown	+	+	+	-	unknown	unknown	+	+	+	unknown	+	+	-	+	+	unknown	+	+	+	+	unknown	+	unknown	unknown	unknown	unknown	+	-	+	unknown	unknown	unknown	unknown
674	AVAL	AS04	+	+	+	unknown	unknown	+	unknown	unknown	-	+	unknown	+	-	unknown	unknown	+	+	unknown	+	-	unknown	unknown	unknown	unknown	-	unknown	+	+	unknown	unknown	unknown	-	+	+	-	+	-	unknown	+	unknown	-	-	-	unknown	-	unknown	+
675	AVAL	AS05	+	+	+	unknown	+	unknown	+	unknown	+	-	-	+	+	+	unknown	unknown	+	+	-	+	unknown	+	-	unknown	unknown	unknown	+	unknown	+	-	+	-	+	+	unknown	unknown	unknown	unknown	+	-	+	+	unknown	+	unknown	unknown	-
676	AVAL	AS07	+	unknown	+	+	+	+	unknown	unknown	+	-	-	-	unknown	+	+	+	unknown	+	unknown	+	+	unknown	+	unknown	+	unknown	unknown	+	unknown	-	unknown	+	unknown	unknown	-	+	unknown	+	+	-	+	-	unknown	unknown	unknown	unknown	+
677	AVAL	AS08	+	unknown	+	+	+	unknown	unknown	-	+	+	unknown	-	-	+	+	unknown	+	-	+	+	unknown	unknown	+	+	unknown	unknown	+	+	-	unknown	+	-	unknown	unknown	-	unknown	unknown	unknown	+	+	+	+	+	+	unknown	+	+
678	AVAL	AS09	+	-	unknown	unknown	-	+	+	unknown	unknown	unknown	+	unknown	unknown	unknown	+	+	+	unknown	unknown	-	unknown	unknown	unknown	-	+	+	-	unknown	unknown	+	-	+	unknown	unknown	+	unknown	unknown	+	unknown	unknown	unknown	unknown	+	+	unknown	-	+
679	AVAL	AS10	+	unknown	unknown	+	+	+	+	unknown	unknown	+	unknown	+	-	unknown	unknown	unknown	unknown	unknown	+	-	unknown	+	+	+	unknown	unknown	unknown	+	+	unknown	+	unknown	-	unknown	unknown	unknown	unknown	+	-	+	+	-	unknown	+	-	unknown	+
680	AVAL	AS11	+	-	+	unknown	+	unknown	+	+	+	+	+	+	+	-	-	unknown	+	+	+	unknown	+	+	-	unknown	+	unknown	+	+	+	unknown	+	+	unknown	unknown	+	+	+	+	-	unknown	+	+	unknown	+	-	unknown	-
681	AVAL	AVAR	+	+	unknown	-	+	unknown	+	+	+	+	+	unknown	+	-	unknown	unknown	+	unknown	-	+	+	+	-	+	-	-	unknown	unknown	+	unknown	+	unknown	+	+	unknown	+	-	+	unknown	+	+	unknown	unknown	unknown	unknown	-	unknown
682	AVAL	AVBL	-	+	unknown	unknown	+	unknown	-	+	unknown	+	unknown	+	-	+	+	unknown	unknown	+	unknown	unknown	unknown	+	unknown	-	unknown	unknown	+	+	+	+	unknown	unknown	+	+	-	unknown	-	unknown	unknown	-	-	+	unknown	+	+	-	+
683	AVAL	AVDL	+	+	+	+	+	unknown	+	unknown	-	-	unknown	unknown	+	unknown	+	unknown	+	unknown	unknown	-	-	unknown	unknown	unknown	unknown	unknown	unknown	+	unknown	+	+	unknown	+	+	unknown	-	-	+	unknown	-	unknown	+	+	+	unknown	-	unknown
684	AVAL	AVDR	+	-	+	unknown	+	unknown	-	unknown	unknown	unknown	+	unknown	-	unknown	+	+	unknown	+	+	unknown	unknown	+	+	+	unknown	unknown	unknown	-	+	+	unknown	unknown	+	unknown	unknown	unknown	+	unknown	unknown	unknown	unknown	unknown	-	+	unknown	unknown	+
685	AVAL	AVEL	-	unknown	+	+	unknown	unknown	+	unknown	+	unknown	unknown	unknown	unknown	unknown	-	unknown	unknown	+	unknown	unknown	unknown	+	+	unknown	+	+	+	+	unknown	unknown	+	unknown	+	+	unknown	+	+	unknown	-	-	unknown	-	+	unknown	+	+	+
686	AVAL	AVER	-	+	+	-	+	unknown	unknown	-	unknown	unknown	+	unknown	-	+	+	+	unknown	unknown	unknown	+	unknown	+	unknown	unknown	unknown	+	+	+	unknown	unknown	unknown	unknown	+	unknown	+	+	+	+	-	+	unknown	unknown	+	+	unknown	+	+
687	AVAL	DA01	+	unknown	+	unknown	+	+	-	unknown	+	unknown	-	+	unknown	unknown	+	unknown	unknown	unknown	unknown	+	+	+	+	+	+	unknown	+	unknown	+	+	-	unknown	-	-	+	+	+	+	unknown	unknown	+	-	+	+	+	unknown	unknown
688	AVAL	DA02	+	unknown	unknown	unknown	unknown	+	+	+	unknown	unknown	unknown	unknown	unknown	+	+	unknown	+	+	+	unknown	unknown	+	unknown	+	-	unknown	unknown	unknown	unknown	+	unknown	-	unknown	unknown	-	unknown	unknown	+	+	unknown	+	unknown	+	+	unknown	unknown	+
689	AVAL	DA03	+	unknown	unknown	+	+	-	+	unknown	unknown	unknown	-	-	+	-	-	unknown	-	unknown	unknown	-	unknown	+	+	+	unknown	unknown	unknown	unknown	+	unknown	+	unknown	unknown	unknown	unknown	+	unknown	+	+	unknown	-	unknown	-	-	+	+	-
690	AVAL	DA04	+	unknown	unknown	unknown	unknown	-	+	unknown	+	unknown	+	+	-	+	+	+	unknown	unknown	unknown	+	unknown	+	+	unknown	+	+	unknown	-	unknown	unknown	-	unknown	unknown	unknown	-	-	+	unknown	unknown	+	+	+	+	unknown	+	+	+
691	AVAL	DA05	+	-	unknown	unknown	+	+	unknown	unknown	unknown	+	+	+	+	unknown	+	+	+	+	+	+	unknown	unknown	unknown	-	+	unknown	+	unknown	+	unknown	unknown	unknown	-	+	-	+	+	+	+	unknown	unknown	+	unknown	+	+	+	unknown
692	AVAL	DA07	+	-	-	unknown	unknown	unknown	+	unknown	+	+	+	unknown	-	unknown	+	+	+	unknown	-	+	+	+	+	unknown	+	+	unknown	unknown	unknown	+	+	unknown	+	-	+	unknown	-	+	+	-	unknown	+	+	unknown	unknown	unknown	unknown
693	AVAL	DA08	+	unknown	-	+	-	+	-	+	+	unknown	-	+	unknown	+	unknown	+	+	-	unknown	unknown	unknown	unknown	unknown	-	+	unknown	+	-	unknown	unknown	unknown	+	+	+	unknown	unknown	unknown	unknown	-	unknown	unknown	unknown	+	+	+	unknown	-
694	AVAL	DA09	+	+	+	-	+	-	+	unknown	-	-	unknown	unknown	+	+	-	+	unknown	unknown	+	+	unknown	unknown	+	+	-	+	-	+	unknown	unknown	unknown	unknown	unknown	+	+	+	+	unknown	unknown	+	+	unknown	unknown	unknown	unknown	+	+
695	AVAL	DB07	+	unknown	+	+	+	+	-	unknown	unknown	+	-	unknown	unknown	-	-	unknown	unknown	-	+	unknown	+	+	+	+	unknown	-	unknown	-	unknown	unknown	+	unknown	-	unknown	unknown	unknown	unknown	unknown	unknown	-	-	unknown	+	-	unknown	+	+
696	AVAL	LUAL	-	+	unknown	unknown	unknown	unknown	unknown	+	+	-	+	+	+	unknown	-	unknown	+	unknown	+	+	+	-	+	-	+	+	-	-	unknown	unknown	unknown	unknown	unknown	unknown	unknown	+	+	-	+	unknown	-	+	+	+	unknown	+	unknown
697	AVAL	LUAR	-	-	unknown	-	-	-	unknown	unknown	unknown	+	unknown	+	unknown	+	+	+	+	unknown	+	+	unknown	-	+	-	+	unknown	unknown	+	-	unknown	unknown	unknown	+	-	-	-	+	-	+	+	+	+	-	unknown	+	+	unknown
698	AVAL	PVCL	-	-	+	unknown	unknown	unknown	+	+	+	unknown	unknown	+	unknown	unknown	+	unknown	+	unknown	-	+	+	unknown	unknown	unknown	-	+	+	unknown	-	+	+	+	+	+	+	+	+	unknown	+	+	unknown	+	unknown	unknown	+	+	+
699	AVAL	PVCR	-	-	unknown	unknown	+	-	unknown	unknown	+	unknown	+	unknown	unknown	+	unknown	unknown	+	unknown	+	+	+	+	unknown	unknown	+	unknown	-	-	-	unknown	+	-	-	+	+	unknown	+	+	unknown	unknown	unknown	-	+	unknown	unknown	-	unknown
700	AVAL	PVNL	+	+	+	unknown	-	+	+	unknown	-	+	+	+	unknown	+	unknown	+	+	+	+	+	unknown	unknown	-	+	unknown	+	-	+	+	+	+	+	unknown	unknown	unknown	unknown	-	+	+	unknown	unknown	-	unknown	-	+	unknown	+
701	AVAL	RIAL	-	+	+	unknown	unknown	-	+	-	unknown	+	-	+	unknown	+	+	unknown	-	+	+	unknown	+	+	+	+	+	unknown	+	unknown	-	-	unknown	unknown	-	-	+	unknown	+	+	+	+	+	+	-	unknown	unknown	+	+
702	AVAL	SABVL	-	-	+	unknown	+	+	+	+	unknown	+	+	+	unknown	unknown	unknown	unknown	+	-	unknown	+	unknown	+	+	+	unknown	+	+	unknown	+	unknown	+	unknown	-	+	unknown	unknown	unknown	-	unknown	+	-	unknown	unknown	unknown	-	unknown	unknown
703	AVAL	VA01	-	+	+	+	unknown	+	+	-	unknown	-	+	-	+	unknown	unknown	+	+	unknown	unknown	unknown	+	-	+	-	unknown	+	+	unknown	+	+	unknown	unknown	+	+	unknown	unknown	-	-	unknown	+	unknown	unknown	-	+	+	+	unknown
704	AVAL	VA02	-	+	-	unknown	unknown	unknown	unknown	-	unknown	unknown	-	unknown	-	unknown	unknown	-	unknown	+	+	+	unknown	unknown	unknown	unknown	-	-	+	+	+	unknown	+	unknown	+	-	+	unknown	+	+	unknown	+	+	+	+	unknown	+	+	unknown
705	AVAL	VA03	-	unknown	+	-	+	-	+	-	unknown	unknown	unknown	+	+	+	unknown	unknown	-	unknown	+	unknown	+	-	unknown	+	-	-	unknown	+	+	+	+	+	+	-	+	unknown	+	-	unknown	unknown	+	+	unknown	unknown	-	unknown	unknown
706	AVAL	VA04	-	unknown	unknown	+	unknown	+	unknown	+	+	unknown	+	unknown	+	unknown	+	unknown	-	unknown	unknown	unknown	-	-	unknown	unknown	unknown	unknown	unknown	unknown	+	-	+	unknown	unknown	unknown	+	-	+	+	unknown	-	-	+	-	-	-	-	+
707	AVAL	VA05	-	unknown	+	unknown	+	unknown	+	-	+	unknown	-	+	+	-	unknown	unknown	unknown	unknown	unknown	-	-	-	unknown	unknown	-	+	unknown	+	+	unknown	+	unknown	unknown	-	unknown	unknown	+	unknown	unknown	unknown	unknown	-	+	-	unknown	-	+
708	AVAL	VA06	-	+	+	+	+	-	+	unknown	unknown	unknown	+	+	+	unknown	+	unknown	unknown	-	+	unknown	+	unknown	+	+	unknown	+	+	+	unknown	-	-	unknown	-	unknown	+	+	unknown	+	+	+	unknown	+	unknown	+	+	unknown	unknown
709	AVAL	VA07	-	-	-	-	-	unknown	+	+	-	+	unknown	+	-	+	+	unknown	+	+	unknown	+	unknown	+	+	unknown	+	+	+	unknown	+	+	+	unknown	unknown	-	+	unknown	+	+	unknown	-	+	unknown	unknown	+	+	-	unknown
710	AVAL	VA08	-	-	+	unknown	unknown	-	unknown	unknown	unknown	unknown	unknown	unknown	+	unknown	+	unknown	+	unknown	unknown	-	unknown	unknown	+	+	+	-	+	unknown	-	+	+	unknown	unknown	+	+	unknown	+	unknown	unknown	+	unknown	unknown	unknown	+	+	+	unknown
711	AVAL	VA09	-	+	unknown	+	unknown	unknown	+	-	unknown	+	+	unknown	unknown	unknown	unknown	+	unknown	unknown	+	unknown	unknown	unknown	+	unknown	unknown	+	+	unknown	unknown	+	unknown	+	unknown	unknown	+	+	-	unknown	unknown	+	+	unknown	+	+	-	unknown	unknown
712	AVAL	VA10	-	+	unknown	+	unknown	+	unknown	+	+	unknown	+	unknown	+	unknown	unknown	-	+	+	unknown	unknown	unknown	unknown	+	unknown	+	unknown	-	unknown	+	-	-	unknown	unknown	+	unknown	-	unknown	+	+	+	unknown	unknown	+	unknown	+	+	-
713	AVAL	VA11	-	-	+	+	unknown	+	-	-	unknown	+	+	+	unknown	unknown	unknown	+	+	+	unknown	+	unknown	-	+	+	+	unknown	+	unknown	+	+	+	unknown	+	+	-	+	+	-	unknown	+	+	+	+	unknown	-	+	unknown
714	AVAL	VA12	-	unknown	unknown	+	unknown	+	unknown	+	+	+	+	+	unknown	+	unknown	unknown	+	+	unknown	+	+	unknown	unknown	-	unknown	+	+	+	-	unknown	-	unknown	-	unknown	unknown	unknown	+	+	+	+	unknown	+	+	-	+	-	+
715	AVAR	AS01	+	+	+	-	-	unknown	+	unknown	unknown	+	+	+	unknown	+	+	-	-	+	+	unknown	-	+	unknown	+	unknown	unknown	unknown	-	+	-	unknown	unknown	unknown	unknown	-	unknown	+	+	-	+	unknown	+	+	+	+	unknown	+
716	AVAR	AS02	+	+	+	+	+	unknown	+	unknown	unknown	+	unknown	+	+	unknown	unknown	-	unknown	unknown	-	unknown	unknown	unknown	-	+	+	+	+	+	unknown	unknown	unknown	unknown	unknown	+	unknown	unknown	+	unknown	+	unknown	+	unknown	-	-	-	-	unknown
717	AVAR	AS04	+	unknown	+	+	+	-	+	unknown	-	unknown	+	+	unknown	-	-	-	+	unknown	unknown	unknown	unknown	unknown	unknown	+	+	-	unknown	unknown	unknown	unknown	+	unknown	+	unknown	-	-	unknown	+	unknown	unknown	+	+	unknown	+	+	+	+
718	AVAR	AS05	+	unknown	+	+	+	unknown	unknown	+	-	unknown	+	+	unknown	+	-	+	unknown	-	+	+	+	+	unknown	-	unknown	unknown	+	-	unknown	unknown	+	unknown	unknown	unknown	unknown	+	unknown	unknown	+	unknown	+	unknown	+	+	+	-	-
719	AVAR	AS06	+	-	unknown	-	+	unknown	+	unknown	unknown	-	-	-	unknown	+	unknown	unknown	-	unknown	+	+	+	unknown	-	+	+	+	unknown	-	+	unknown	+	+	+	+	unknown	unknown	+	-	unknown	-	unknown	unknown	+	+	-	unknown	+
720	AVAR	AS07	+	unknown	unknown	unknown	unknown	+	unknown	+	-	+	-	+	unknown	-	unknown	unknown	+	+	unknown	+	unknown	unknown	unknown	-	unknown	+	-	-	-	-	+	-	+	+	-	unknown	+	unknown	unknown	+	unknown	+	unknown	+	unknown	unknown	+
721	AVAR	AS08	+	unknown	unknown	unknown	+	unknown	unknown	unknown	unknown	unknown	unknown	unknown	unknown	-	+	unknown	+	unknown	+	unknown	+	unknown	+	+	-	-	unknown	unknown	-	unknown	+	-	+	+	+	+	unknown	+	+	+	unknown	+	unknown	-	-	unknown	+
722	AVAR	AS09	+	unknown	+	-	+	unknown	+	+	unknown	-	-	unknown	+	+	unknown	unknown	unknown	+	+	+	+	+	+	+	+	unknown	unknown	-	unknown	+	unknown	unknown	-	unknown	-	unknown	unknown	unknown	-	+	unknown	unknown	unknown	unknown	unknown	+	+
723	AVAR	AS11	+	unknown	unknown	unknown	unknown	+	unknown	unknown	unknown	-	unknown	unknown	-	unknown	+	unknown	unknown	unknown	unknown	unknown	+	+	unknown	+	unknown	unknown	unknown	unknown	unknown	unknown	unknown	unknown	unknown	+	unknown	+	+	+	+	+	unknown	unknown	unknown	+	+	+	unknown
724	AVAR	AVAL	+	+	-	+	unknown	unknown	unknown	+	unknown	+	unknown	+	+	unknown	+	unknown	unknown	+	-	unknown	unknown	+	+	+	+	unknown	unknown	+	unknown	-	+	+	+	+	unknown	+	+	-	-	-	+	unknown	+	unknown	unknown	+	unknown
725	AVAR	AVBL	-	-	+	unknown	unknown	+	+	+	unknown	+	+	unknown	+	unknown	+	+	unknown	unknown	unknown	+	unknown	+	unknown	unknown	-	unknown	+	+	unknown	+	unknown	-	unknown	+	+	+	+	-	unknown	+	+	+	-	+	unknown	unknown	+
726	AVAR	AVBR	-	+	unknown	unknown	unknown	+	-	+	-	unknown	+	unknown	-	-	+	unknown	+	unknown	+	+	-	+	+	-	unknown	unknown	unknown	unknown	+	+	+	+	+	+	unknown	unknown	unknown	unknown	unknown	+	+	+	-	+	unknown	unknown	+
727	AVAR	AVDL	+	unknown	+	-	+	-	+	unknown	+	unknown	unknown	+	unknown	unknown	+	+	+	unknown	unknown	+	unknown	+	+	+	+	+	+	unknown	+	unknown	+	-	unknown	unknown	+	+	+	unknown	+	+	+	unknown	unknown	-	+	unknown	+
728	AVAR	AVDR	+	unknown	+	unknown	-	+	+	+	-	unknown	-	-	-	+	+	-	unknown	+	unknown	+	-	unknown	-	unknown	-	+	unknown	+	unknown	unknown	+	unknown	unknown	+	-	unknown	unknown	+	unknown	+	-	unknown	unknown	unknown	+	+	unknown
729	AVAR	AVER	-	+	unknown	+	unknown	+	-	+	+	unknown	unknown	unknown	+	+	+	+	unknown	+	+	+	unknown	unknown	unknown	unknown	-	unknown	-	-	unknown	unknown	unknown	+	+	unknown	unknown	unknown	unknown	-	+	-	-	-	+	unknown	unknown	+	-
730	AVAR	DA01	+	unknown	-	-	-	unknown	-	+	+	-	+	unknown	+	+	-	+	+	-	unknown	unknown	unknown	unknown	-	+	+	+	+	+	+	-	unknown	-	-	-	unknown	unknown	unknown	+	+	-	unknown	unknown	-	-	+	-	+
731	AVAR	DA02	+	unknown	-	-	+	+	unknown	+	+	-	unknown	unknown	unknown	unknown	unknown	-	-	unknown	unknown	+	+	unknown	+	unknown	unknown	+	+	-	unknown	unknown	unknown	unknown	unknown	+	-	-	unknown	+	unknown	+	unknown	-	unknown	+	-	unknown	+
732	AVAR	DA03	+	unknown	+	unknown	unknown	unknown	unknown	unknown	unknown	-	+	-	unknown	unknown	+	unknown	-	unknown	unknown	unknown	unknown	-	+	+	unknown	unknown	unknown	+	+	unknown	-	+	unknown	+	+	unknown	-	+	+	unknown	unknown	+	unknown	+	-	-	unknown
733	AVAR	DA04	+	-	unknown	-	-	+	-	+	unknown	+	+	+	+	+	+	+	-	unknown	-	+	+	unknown	-	unknown	unknown	+	+	unknown	+	+	unknown	+	+	-	+	unknown	+	-	+	unknown	-	+	+	unknown	+	+	unknown
734	AVAR	DA05	+	unknown	-	unknown	unknown	-	+	+	unknown	+	unknown	+	unknown	+	unknown	+	unknown	-	+	+	+	unknown	+	-	-	unknown	-	unknown	+	+	unknown	+	unknown	unknown	unknown	unknown	unknown	unknown	+	unknown	+	unknown	+	+	unknown	+	+
735	AVAR	DA06	+	+	unknown	unknown	unknown	+	+	-	+	unknown	+	unknown	+	+	unknown	+	+	unknown	unknown	-	+	+	unknown	unknown	+	unknown	-	unknown	-	+	unknown	unknown	unknown	+	-	+	unknown	-	unknown	unknown	+	unknown	+	unknown	unknown	+	unknown
736	AVAR	DA07	+	+	+	+	+	unknown	unknown	unknown	+	+	+	+	-	unknown	unknown	-	+	unknown	unknown	+	unknown	+	+	unknown	+	+	unknown	+	unknown	+	-	-	unknown	unknown	+	-	+	unknown	+	+	+	unknown	unknown	+	unknown	+	unknown
737	AVAR	DA08	+	unknown	+	+	unknown	unknown	+	unknown	+	+	unknown	+	unknown	+	+	+	unknown	+	+	+	+	+	+	+	+	+	+	unknown	+	unknown	unknown	unknown	unknown	+	+	-	+	unknown	unknown	unknown	-	+	+	unknown	unknown	+	+
738	AVAR	DA09	+	unknown	-	+	+	unknown	unknown	+	-	+	unknown	unknown	unknown	+	unknown	+	-	+	+	+	+	unknown	-	unknown	-	+	+	+	-	+	+	+	unknown	+	-	unknown	unknown	+	+	unknown	+	unknown	+	unknown	+	unknown	unknown
739	AVAR	DB02	+	+	+	unknown	-	+	+	unknown	unknown	unknown	unknown	-	unknown	unknown	+	unknown	-	-	+	unknown	unknown	+	+	+	-	unknown	-	+	-	unknown	unknown	+	unknown	+	+	-	unknown	-	unknown	unknown	+	unknown	unknown	+	unknown	+	unknown
740	AVAR	DB03	+	unknown	unknown	-	unknown	-	+	unknown	unknown	unknown	-	+	unknown	-	unknown	unknown	+	+	+	+	+	+	unknown	unknown	+	unknown	unknown	unknown	+	+	unknown	+	+	+	+	unknown	+	unknown	+	unknown	unknown	unknown	-	+	+	unknown	unknown
741	AVAR	LUAL	-	+	unknown	+	+	-	unknown	unknown	unknown	unknown	unknown	-	unknown	unknown	-	+	-	+	unknown	+	+	unknown	+	unknown	unknown	+	unknown	unknown	unknown	-	unknown	+	+	unknown	+	unknown	-	unknown	+	unknown	+	+	unknown	unknown	+	+	-
742	AVAR	LUAR	-	-	-	unknown	unknown	+	+	unknown	unknown	unknown	unknown	unknown	+	+	unknown	unknown	-	+	+	+	+	-	+	unknown	unknown	+	+	-	+	-	unknown	+	+	+	unknown	+	+	unknown	+	unknown	+	unknown	-	-	+	-	unknown
743	AVAR	PVCL	-	+	unknown	-	unknown	unknown	-	-	+	+	unknown	unknown	+	+	+	+	unknown	+	unknown	unknown	unknown	+	-	+	+	+	-	unknown	unknown	-	+	+	+	-	+	+	unknown	+	+	-	unknown	+	unknown	unknown	+	unknown	unknown
744	AVAR	PVCR	-	+	+	+	-	unknown	+	+	unknown	unknown	unknown	+	unknown	unknown	+	+	unknown	-	+	+	unknown	unknown	unknown	unknown	-	unknown	unknown	+	+	unknown	unknown	+	+	-	unknown	unknown	unknown	-	unknown	+	unknown	+	+	+	+	unknown	+
745	AVAR	RIGL	unknown	+	unknown	-	+	unknown	+	+	+	unknown	unknown	unknown	unknown	+	unknown	unknown	+	+	+	+	+	+	unknown	+	-	unknown	+	+	unknown	unknown	unknown	unknown	unknown	unknown	+	+	-	+	+	unknown	-	+	-	unknown	unknown	-	unknown
746	AVAR	SAAVR	-	unknown	+	+	unknown	unknown	-	+	-	+	+	unknown	unknown	-	unknown	+	+	+	-	+	-	unknown	-	-	+	+	+	+	+	+	unknown	+	+	unknown	unknown	+	-	-	unknown	unknown	unknown	unknown	+	unknown	+	+	+
747	AVAR	SABVR	-	unknown	+	+	-	unknown	+	-	-	unknown	+	+	unknown	+	unknown	+	-	+	+	unknown	unknown	+	unknown	+	unknown	unknown	unknown	+	unknown	+	+	+	unknown	+	unknown	unknown	unknown	+	+	unknown	-	unknown	-	unknown	unknown	+	unknown
748	AVAR	SMDVR	-	+	unknown	unknown	unknown	unknown	+	unknown	+	unknown	unknown	+	+	unknown	+	unknown	-	+	+	unknown	+	+	unknown	+	+	+	+	+	unknown	+	unknown	unknown	-	-	+	+	unknown	+	-	unknown	+	unknown	+	unknown	+	unknown	unknown
749	AVAR	VA02	-	unknown	+	unknown	unknown	-	+	+	unknown	unknown	+	+	+	unknown	-	unknown	unknown	+	unknown	+	unknown	unknown	unknown	unknown	+	+	+	+	-	unknown	unknown	unknown	unknown	unknown	unknown	unknown	+	unknown	unknown	unknown	unknown	+	-	+	-	unknown	+
750	AVAR	VA03	-	unknown	unknown	unknown	+	unknown	+	unknown	unknown	+	+	unknown	unknown	+	+	+	-	+	+	+	unknown	+	unknown	+	+	-	+	unknown	+	-	unknown	+	+	+	+	unknown	+	+	unknown	+	+	unknown	unknown	+	+	+	unknown
751	AVAR	VA04	-	+	-	+	unknown	+	+	+	+	unknown	unknown	+	unknown	+	unknown	+	+	unknown	-	+	unknown	+	unknown	+	+	+	+	unknown	unknown	unknown	+	+	unknown	+	-	+	unknown	unknown	+	-	+	+	unknown	+	unknown	+	+
752	AVAR	VA05	-	+	+	unknown	unknown	unknown	-	+	+	+	unknown	-	-	unknown	-	unknown	unknown	-	+	unknown	+	unknown	+	unknown	+	unknown	unknown	unknown	unknown	-	unknown	unknown	+	-	unknown	+	+	unknown	+	+	+	+	-	unknown	+	unknown	-
753	AVAR	VA06	-	+	-	+	+	+	+	unknown	-	+	-	unknown	-	unknown	+	unknown	-	+	unknown	unknown	+	+	+	+	unknown	+	unknown	+	+	unknown	unknown	unknown	unknown	+	+	+	+	unknown	-	+	unknown	+	+	unknown	+	-	+
754	AVAR	VA07	-	+	unknown	+	-	+	+	unknown	unknown	+	unknown	-	unknown	-	-	+	-	-	-	+	+	unknown	-	-	-	unknown	unknown	unknown	+	unknown	+	+	unknown	+	unknown	+	+	unknown	unknown	+	+	+	+	unknown	+	+	-
755	AVAR	VA08	-	unknown	-	-	+	unknown	+	unknown	+	unknown	+	+	+	+	-	unknown	+	unknown	+	+	-	-	-	+	+	unknown	+	+	unknown	unknown	unknown	unknown	unknown	-	+	unknown	unknown	+	-	-	unknown	unknown	-	unknown	-	+	-
756	AVAR	VA09	-	+	unknown	unknown	+	+	+	unknown	+	+	unknown	unknown	unknown	-	unknown	unknown	-	unknown	+	+	unknown	+	-	-	unknown	unknown	unknown	unknown	+	unknown	-	+	+	unknown	unknown	unknown	-	+	unknown	+	unknown	+	+	+	+	+	unknown
757	AVAR	VA10	-	-	unknown	+	+	unknown	unknown	+	+	-	unknown	unknown	+	+	+	unknown	+	+	+	+	unknown	unknown	unknown	unknown	unknown	unknown	+	+	unknown	-	unknown	unknown	+	-	-	+	+	unknown	+	+	unknown	+	+	unknown	-	+	unknown
758	AVAR	VA11	-	unknown	+	unknown	+	+	+	+	-	unknown	unknown	-	+	+	unknown	unknown	unknown	unknown	unknown	unknown	-	+	+	unknown	unknown	unknown	+	unknown	unknown	-	-	unknown	unknown	-	unknown	unknown	unknown	+	unknown	+	unknown	unknown	-	+	unknown	-	unknown
759	AVBL	AS04	+	+	unknown	unknown	+	unknown	+	unknown	+	+	unknown	unknown	unknown	+	+	+	unknown	+	+	unknown	unknown	unknown	-	+	unknown	+	-	-	unknown	unknown	-	-	+	+	unknown	unknown	+	unknown	+	+	unknown	+	+	unknown	unknown	unknown	+
760	AVBL	AS05	+	-	unknown	unknown	+	unknown	+	unknown	+	unknown	-	+	+	+	unknown	+	+	+	-	+	-	+	+	-	+	+	unknown	unknown	+	unknown	unknown	+	unknown	unknown	+	unknown	+	+	unknown	+	unknown	unknown	+	+	unknown	unknown	unknown
761	AVBL	AS10	+	unknown	unknown	+	unknown	unknown	+	unknown	+	+	+	-	unknown	unknown	+	-	unknown	unknown	+	unknown	unknown	+	+	+	+	+	+	+	+	+	unknown	unknown	+	+	-	+	+	unknown	unknown	unknown	unknown	+	unknown	+	unknown	unknown	+
762	AVBL	AVAL	+	+	+	+	unknown	+	-	unknown	+	unknown	unknown	+	+	+	unknown	unknown	unknown	+	unknown	unknown	unknown	+	+	+	unknown	unknown	+	-	unknown	+	+	+	-	+	unknown	unknown	+	unknown	+	-	unknown	+	+	-	-	-	unknown
763	AVBL	AVAR	+	unknown	+	+	unknown	+	-	-	+	-	+	-	unknown	+	+	+	-	unknown	+	-	+	unknown	+	unknown	+	unknown	unknown	+	-	unknown	unknown	-	unknown	+	-	+	+	+	unknown	+	unknown	unknown	+	+	+	-	unknown
764	AVBL	AVBR	-	+	unknown	-	+	unknown	-	+	-	unknown	+	unknown	unknown	unknown	+	unknown	unknown	+	+	unknown	+	-	+	-	-	-	unknown	+	-	-	-	+	+	unknown	unknown	+	+	unknown	+	unknown	+	unknown	unknown	unknown	unknown	unknown	+
765	AVBL	AVDR	+	unknown	unknown	+	unknown	+	-	unknown	unknown	unknown	+	unknown	+	+	unknown	+	+	unknown	unknown	+	unknown	unknown	+	unknown	unknown	unknown	-	unknown	-	+	unknown	-	-	+	+	unknown	unknown	unknown	+	-	-	unknown	+	unknown	+	unknown	+
766	AVBL	AVER	-	+	-	-	unknown	+	unknown	+	unknown	+	unknown	unknown	unknown	unknown	unknown	+	+	-	+	-	unknown	unknown	-	+	+	+	+	unknown	unknown	+	unknown	+	+	unknown	unknown	unknown	+	+	unknown	+	unknown	+	unknown	-	unknown	unknown	+
767	AVBL	AVJR	unknown	+	unknown	unknown	unknown	unknown	unknown	unknown	+	unknown	unknown	-	+	+	unknown	unknown	-	unknown	unknown	+	unknown	+	+	+	+	+	unknown	+	+	-	-	unknown	+	+	unknown	unknown	-	+	-	unknown	-	unknown	+	unknown	+	+	+
768	AVBL	AVL	unknown	+	+	+	+	+	unknown	unknown	unknown	unknown	unknown	+	unknown	+	unknown	unknown	+	+	unknown	+	unknown	unknown	+	unknown	+	unknown	+	unknown	+	-	unknown	+	+	+	+	+	+	unknown	+	+	+	+	unknown	unknown	+	unknown	unknown
769	AVBL	DA05	+	+	unknown	+	unknown	unknown	unknown	+	unknown	+	unknown	unknown	+	-	unknown	+	-	unknown	-	unknown	unknown	unknown	+	+	unknown	unknown	+	unknown	+	-	+	+	unknown	+	unknown	-	unknown	+	unknown	-	+	unknown	+	-	+	-	-
770	AVBL	DA07	+	unknown	+	+	+	unknown	unknown	+	+	+	unknown	+	+	+	unknown	-	unknown	+	+	unknown	+	+	-	+	-	-	unknown	unknown	unknown	+	unknown	-	+	unknown	-	+	unknown	+	unknown	+	+	+	+	unknown	+	-	+
771	AVBL	DVA	-	+	-	unknown	-	+	unknown	+	+	-	unknown	unknown	+	+	-	-	-	unknown	+	unknown	-	+	+	-	-	-	unknown	unknown	+	unknown	+	+	+	unknown	unknown	+	unknown	+	+	unknown	unknown	unknown	+	+	+	+	+
772	AVBL	PVCR	-	unknown	unknown	unknown	+	unknown	+	unknown	+	+	+	-	+	+	+	unknown	+	-	+	-	-	unknown	unknown	unknown	+	-	unknown	+	-	unknown	unknown	+	-	unknown	+	-	-	+	+	unknown	+	+	+	+	+	-	unknown
773	AVBL	PVNR	+	+	unknown	unknown	+	+	+	+	+	unknown	-	+	+	unknown	+	+	unknown	+	-	+	unknown	unknown	+	+	+	unknown	unknown	unknown	unknown	unknown	-	+	-	-	+	+	unknown	unknown	+	+	unknown	+	unknown	unknown	unknown	-	-
774	AVBL	PVPR	unknown	unknown	unknown	unknown	-	+	-	unknown	+	unknown	-	unknown	unknown	+	unknown	+	-	+	+	+	unknown	+	unknown	unknown	+	-	-	+	-	-	+	-	+	unknown	+	unknown	unknown	-	+	-	+	unknown	+	-	+	unknown	+
775	AVBL	SDQL	unknown	+	+	+	-	+	+	+	+	+	unknown	unknown	+	unknown	+	unknown	unknown	+	+	unknown	+	unknown	+	-	-	unknown	unknown	-	unknown	+	unknown	+	unknown	+	unknown	-	-	unknown	unknown	-	+	+	unknown	unknown	+	-	-
776	AVBL	VA02	-	+	+	+	+	+	-	+	unknown	-	+	+	-	-	-	+	+	-	-	+	unknown	unknown	-	+	unknown	+	unknown	unknown	+	-	+	unknown	+	unknown	unknown	+	+	-	+	+	+	-	unknown	+	+	unknown	-
777	AVBL	VA10	-	+	unknown	unknown	-	unknown	+	+	unknown	-	unknown	+	+	unknown	unknown	-	unknown	-	+	+	unknown	unknown	+	unknown	-	unknown	+	unknown	unknown	unknown	unknown	-	-	-	-	-	+	+	+	+	+	unknown	unknown	+	+	+	unknown
778	AVBL	VB02	+	unknown	unknown	+	+	+	unknown	+	unknown	+	unknown	+	unknown	unknown	unknown	+	+	+	unknown	+	unknown	unknown	-	+	unknown	-	+	+	unknown	unknown	+	+	unknown	-	unknown	+	+	unknown	+	unknown	+	+	unknown	+	unknown	unknown	unknown
779	AVBL	VC03	-	-	+	unknown	-	-	unknown	unknown	-	unknown	+	unknown	+	unknown	+	+	unknown	-	unknown	+	+	+	+	+	+	-	unknown	unknown	+	-	+	+	+	-	-	unknown	+	unknown	+	-	-	-	+	+	+	unknown	unknown
780	AVBR	AIBR	-	unknown	unknown	+	-	-	+	+	unknown	unknown	-	+	unknown	+	+	+	-	unknown	unknown	unknown	-	+	+	unknown	-	unknown	+	+	+	unknown	unknown	+	unknown	unknown	+	unknown	+	unknown	+	+	-	unknown	unknown	+	unknown	+	unknown
781	AVBR	AS01	+	unknown	+	+	+	unknown	unknown	+	unknown	+	+	-	-	+	-	+	+	unknown	-	+	+	-	unknown	unknown	+	unknown	-	unknown	+	-	+	unknown	+	+	-	-	+	unknown	unknown	-	unknown	-	unknown	+	unknown	+	+
782	AVBR	AS03	+	unknown	unknown	-	unknown	+	+	+	+	+	unknown	-	unknown	-	+	unknown	unknown	unknown	+	unknown	unknown	+	unknown	-	+	unknown	+	unknown	+	unknown	+	unknown	+	-	+	+	+	-	unknown	unknown	unknown	+	unknown	+	+	unknown	unknown
783	AVBR	AS04	+	+	unknown	-	+	+	unknown	+	unknown	+	unknown	-	+	-	+	unknown	unknown	unknown	+	-	unknown	+	+	+	+	unknown	-	unknown	+	+	+	+	unknown	+	+	+	-	unknown	+	unknown	+	+	-	unknown	+	+	unknown
784	AVBR	AS10	+	+	unknown	+	+	+	-	unknown	+	+	-	unknown	-	unknown	+	-	unknown	unknown	unknown	unknown	+	+	+	-	unknown	+	+	unknown	+	+	+	unknown	unknown	+	unknown	+	-	+	-	unknown	+	unknown	+	+	-	unknown	unknown
785	AVBR	AVAL	+	+	-	unknown	unknown	+	unknown	+	unknown	-	+	+	unknown	+	unknown	+	+	unknown	+	+	unknown	-	+	unknown	+	unknown	unknown	unknown	unknown	+	+	+	unknown	+	-	+	+	-	+	unknown	unknown	-	-	unknown	-	unknown	unknown
786	AVBR	AVAR	+	-	+	+	+	unknown	+	unknown	+	unknown	-	unknown	unknown	unknown	unknown	+	+	unknown	+	+	unknown	+	unknown	+	+	+	+	+	+	-	unknown	+	unknown	unknown	unknown	+	unknown	unknown	unknown	-	-	unknown	-	+	+	unknown	unknown
787	AVBR	AVBL	-	+	+	+	unknown	+	-	+	-	-	+	unknown	unknown	unknown	unknown	unknown	-	unknown	unknown	-	+	+	+	+	+	unknown	+	-	unknown	unknown	+	-	unknown	+	+	-	+	unknown	-	unknown	unknown	unknown	+	+	+	unknown	unknown
788	AVBR	AVDL	+	-	unknown	-	+	+	unknown	+	+	+	unknown	+	unknown	unknown	unknown	unknown	unknown	+	unknown	unknown	+	+	+	+	-	+	unknown	+	+	+	+	unknown	unknown	+	unknown	+	+	unknown	unknown	unknown	+	unknown	+	unknown	+	+	+
789	AVBR	AVER	-	-	+	+	unknown	-	+	unknown	+	+	+	+	+	unknown	unknown	unknown	-	-	+	unknown	unknown	+	+	unknown	+	unknown	+	unknown	+	-	+	+	+	+	-	unknown	unknown	+	+	-	-	-	unknown	+	+	-	unknown
790	AVBR	AVJL	unknown	-	+	-	unknown	+	-	+	+	+	+	-	-	unknown	-	+	+	unknown	-	unknown	+	-	+	unknown	unknown	unknown	unknown	+	unknown	-	+	+	+	+	-	+	+	unknown	unknown	unknown	unknown	+	-	-	+	+	+
791	AVBR	DA03	+	unknown	unknown	+	+	+	unknown	+	+	-	+	+	+	+	unknown	-	-	+	+	unknown	+	unknown	+	unknown	-	-	unknown	+	unknown	unknown	-	unknown	unknown	+	unknown	unknown	unknown	unknown	-	+	+	unknown	+	+	-	unknown	unknown
792	AVBR	DA04	+	-	+	+	+	+	unknown	unknown	unknown	+	-	unknown	unknown	-	unknown	+	-	+	unknown	unknown	-	+	unknown	+	unknown	+	+	unknown	+	+	-	unknown	+	+	+	unknown	unknown	unknown	unknown	unknown	-	+	-	unknown	unknown	+	+
793	AVBR	DA07	+	unknown	unknown	-	+	+	+	+	-	unknown	+	+	+	unknown	unknown	+	unknown	unknown	+	unknown	unknown	unknown	+	unknown	unknown	+	unknown	unknown	+	unknown	-	-	-	+	+	+	unknown	+	+	+	-	+	-	+	-	+	-
794	AVBR	DB04	+	unknown	+	unknown	unknown	-	+	+	unknown	unknown	+	+	unknown	unknown	unknown	+	unknown	unknown	+	+	unknown	unknown	-	-	+	+	+	-	unknown	+	+	unknown	-	-	+	-	unknown	unknown	+	+	unknown	+	unknown	-	unknown	unknown	+
795	AVBR	HSNR	-	unknown	+	+	-	unknown	+	-	-	+	unknown	unknown	unknown	+	+	+	+	-	+	unknown	-	unknown	unknown	unknown	+	unknown	unknown	unknown	unknown	-	unknown	+	unknown	+	unknown	+	unknown	+	+	unknown	+	unknown	unknown	unknown	+	unknown	+
796	AVBR	VA03	-	+	unknown	+	+	unknown	+	-	+	unknown	-	+	unknown	+	+	unknown	+	unknown	-	unknown	+	+	+	unknown	+	unknown	unknown	unknown	unknown	+	unknown	unknown	+	unknown	+	+	unknown	unknown	-	unknown	unknown	+	+	unknown	unknown	unknown	unknown
797	AVBR	VA04	-	+	unknown	unknown	unknown	-	-	+	+	unknown	-	-	unknown	-	unknown	unknown	+	unknown	+	+	+	unknown	unknown	unknown	unknown	unknown	unknown	-	+	unknown	unknown	-	+	+	+	+	-	+	+	unknown	unknown	unknown	+	-	+	unknown	unknown
798	AVBR	VD03	+	+	+	unknown	+	-	-	unknown	unknown	unknown	+	+	+	+	unknown	unknown	unknown	+	-	+	+	+	-	unknown	unknown	-	+	unknown	+	+	+	-	+	unknown	unknown	+	-	unknown	+	+	unknown	-	unknown	+	unknown	+	unknown
799	AVDL	AS04	+	+	unknown	+	+	unknown	+	+	+	-	unknown	-	+	+	unknown	unknown	+	unknown	unknown	unknown	+	unknown	unknown	unknown	unknown	unknown	+	-	+	unknown	+	-	unknown	unknown	-	unknown	+	+	unknown	unknown	+	-	+	+	unknown	+	unknown
800	AVDL	AS10	+	unknown	unknown	-	unknown	unknown	unknown	+	+	+	unknown	unknown	unknown	unknown	-	-	+	+	+	unknown	+	unknown	unknown	unknown	unknown	+	+	unknown	unknown	unknown	+	+	-	-	+	unknown	-	unknown	+	unknown	-	unknown	unknown	unknown	unknown	+	+
801	AVDL	AS11	+	+	-	+	+	+	unknown	+	+	-	+	+	+	unknown	+	unknown	-	+	unknown	unknown	+	+	unknown	unknown	unknown	-	+	unknown	unknown	unknown	+	+	unknown	+	unknown	-	unknown	unknown	unknown	+	unknown	-	-	unknown	unknown	unknown	unknown
802	AVDL	AVAL	+	unknown	+	+	unknown	-	-	unknown	+	-	unknown	+	-	unknown	+	unknown	unknown	unknown	unknown	unknown	+	unknown	unknown	+	-	unknown	+	+	unknown	unknown	unknown	+	+	+	+	unknown	+	+	+	unknown	-	+	unknown	-	+	unknown	unknown
803	AVDL	AVAR	+	unknown	+	-	+	+	unknown	+	+	+	unknown	+	+	unknown	unknown	+	+	+	unknown	+	-	+	+	+	unknown	unknown	-	unknown	+	+	+	+	+	-	-	unknown	+	unknown	+	+	unknown	unknown	+	unknown	+	+	-
804	AVDL	AVDR	unknown	+	unknown	+	unknown	unknown	+	+	+	-	+	+	unknown	+	unknown	+	unknown	unknown	unknown	+	unknown	unknown	unknown	+	unknown	+	+	+	unknown	unknown	-	+	unknown	unknown	+	unknown	-	unknown	unknown	+	unknown	+	-	unknown	unknown	unknown	-
805	AVDL	AVEL	-	-	+	+	+	unknown	unknown	+	unknown	-	+	+	unknown	-	+	+	unknown	+	-	+	unknown	unknown	unknown	unknown	-	unknown	unknown	unknown	-	-	-	unknown	+	unknown	+	unknown	+	unknown	+	unknown	unknown	-	+	+	unknown	unknown	unknown
806	AVDL	AVJL	unknown	+	unknown	+	unknown	+	+	unknown	+	-	+	unknown	+	-	unknown	+	unknown	+	unknown	-	+	unknown	unknown	+	unknown	unknown	+	unknown	+	+	+	+	-	+	-	+	-	-	+	+	unknown	+	unknown	+	+	unknown	-
807	AVDL	DA01	+	+	unknown	-	+	unknown	-	-	+	-	unknown	+	+	unknown	+	+	unknown	+	+	+	+	unknown	unknown	unknown	+	+	unknown	unknown	unknown	+	unknown	+	+	+	unknown	unknown	unknown	unknown	+	-	+	unknown	+	+	-	+	+
808	AVDL	DA02	+	+	unknown	unknown	-	+	unknown	-	+	+	unknown	+	unknown	unknown	unknown	+	-	+	unknown	+	+	+	+	+	+	unknown	+	unknown	+	unknown	unknown	+	unknown	+	-	-	+	unknown	+	+	+	unknown	-	unknown	unknown	unknown	unknown
809	AVDL	DA03	+	unknown	unknown	+	+	unknown	+	+	+	unknown	unknown	+	unknown	unknown	+	-	+	unknown	+	+	unknown	unknown	+	+	+	+	unknown	+	unknown	unknown	+	unknown	unknown	+	unknown	unknown	+	+	unknown	unknown	unknown	+	unknown	+	-	unknown	+
810	AVDL	DA04	+	unknown	-	unknown	unknown	unknown	+	-	-	+	-	-	unknown	+	unknown	unknown	unknown	+	+	unknown	+	unknown	unknown	+	+	unknown	unknown	-	+	+	+	+	+	+	unknown	+	+	+	-	-	+	+	+	-	-	+	unknown
811	AVDL	DA05	+	unknown	+	+	+	unknown	unknown	unknown	-	-	+	unknown	+	-	+	-	unknown	unknown	+	unknown	+	+	+	unknown	unknown	+	+	unknown	-	-	unknown	+	unknown	+	+	-	+	-	+	+	unknown	-	+	unknown	unknown	+	+
812	AVDL	DA08	+	+	-	unknown	+	-	+	+	unknown	-	unknown	unknown	+	+	unknown	unknown	+	unknown	unknown	+	unknown	unknown	+	unknown	+	unknown	unknown	unknown	-	+	unknown	+	+	-	unknown	unknown	unknown	unknown	unknown	-	unknown	+	+	-	+	-	+
813	AVDL	DVC	+	unknown	+	unknown	-	+	+	+	unknown	-	unknown	unknown	unknown	unknown	+	+	unknown	+	+	-	+	unknown	+	+	unknown	unknown	-	unknown	unknown	+	unknown	unknown	unknown	unknown	-	unknown	-	unknown	unknown	-	+	unknown	+	unknown	+	+	+
814	AVDL	LUAL	unknown	unknown	-	-	-	+	+	+	unknown	-	+	unknown	-	-	+	unknown	-	-	unknown	+	+	+	-	-	+	+	+	unknown	unknown	unknown	unknown	-	+	+	+	-	unknown	unknown	-	unknown	+	+	-	unknown	-	+	+
815	AVDL	PVCL	+	unknown	-	unknown	unknown	+	unknown	+	+	unknown	+	unknown	+	+	unknown	unknown	unknown	unknown	unknown	unknown	unknown	-	unknown	+	+	unknown	unknown	unknown	+	+	+	+	+	unknown	unknown	+	unknown	unknown	unknown	+	unknown	unknown	unknown	unknown	-	-	+
816	AVDL	SABD	unknown	+	+	unknown	+	unknown	+	+	unknown	+	+	unknown	unknown	+	unknown	unknown	+	unknown	unknown	+	+	-	+	+	unknown	unknown	unknown	+	+	unknown	+	+	+	unknown	+	unknown	+	+	unknown	unknown	+	-	+	unknown	+	-	+
817	AVDL	SABVL	unknown	unknown	unknown	+	unknown	unknown	+	unknown	+	+	+	+	unknown	+	unknown	-	+	unknown	-	-	+	+	unknown	+	unknown	unknown	+	+	unknown	+	+	+	unknown	unknown	unknown	+	+	unknown	unknown	+	+	+	+	+	+	unknown	+
818	AVDL	SABVR	unknown	unknown	+	unknown	unknown	unknown	unknown	+	unknown	unknown	unknown	+	-	unknown	unknown	+	+	unknown	+	unknown	-	unknown	unknown	unknown	-	+	unknown	unknown	+	unknown	-	-	unknown	-	unknown	+	unknown	-	+	+	+	-	unknown	unknown	-	unknown	-
819	AVDL	VA03	+	-	unknown	+	+	+	unknown	unknown	-	+	+	unknown	unknown	-	-	unknown	+	-	+	+	+	unknown	unknown	unknown	-	+	-	unknown	unknown	+	unknown	+	unknown	+	+	+	unknown	+	+	unknown	unknown	-	+	unknown	unknown	-	+
820	AVDL	VA05	+	-	unknown	+	+	unknown	-	unknown	+	-	+	-	unknown	unknown	unknown	+	-	+	+	+	unknown	unknown	+	unknown	+	-	unknown	-	unknown	+	unknown	unknown	-	unknown	unknown	+	-	+	+	+	+	+	-	unknown	-	-	unknown
821	AVDL	VA10	+	+	unknown	unknown	+	+	unknown	unknown	+	-	+	-	+	+	unknown	+	+	unknown	+	unknown	+	-	+	unknown	unknown	unknown	+	+	-	unknown	+	+	+	unknown	+	-	+	+	unknown	+	+	+	unknown	-	+	+	+
822	AVDL	VA12	+	unknown	unknown	+	+	+	+	unknown	+	-	+	unknown	+	+	unknown	unknown	+	+	+	+	unknown	unknown	unknown	+	unknown	unknown	unknown	+	-	unknown	unknown	unknown	unknown	+	unknown	-	-	+	+	+	unknown	unknown	unknown	-	+	unknown	unknown
823	AVDR	ALA	+	+	unknown	+	+	unknown	-	unknown	unknown	-	unknown	+	+	unknown	unknown	+	unknown	+	unknown	+	+	+	unknown	unknown	+	-	unknown	unknown	+	unknown	+	-	unknown	-	unknown	unknown	-	+	unknown	+	+	unknown	unknown	unknown	unknown	unknown	unknown
824	AVDR	AS10	+	unknown	+	unknown	unknown	-	+	+	unknown	+	unknown	unknown	-	-	+	-	unknown	unknown	+	+	+	+	unknown	-	+	+	-	-	+	+	+	+	-	+	+	unknown	unknown	-	unknown	-	-	+	+	+	+	-	+
825	AVDR	AS11	+	unknown	-	unknown	+	+	unknown	+	-	+	unknown	unknown	+	unknown	unknown	+	+	-	unknown	+	unknown	unknown	-	unknown	+	+	+	-	unknown	unknown	unknown	+	unknown	+	unknown	+	-	unknown	+	unknown	+	+	+	+	+	unknown	+
826	AVDR	AVAL	+	+	unknown	+	unknown	-	+	-	+	unknown	+	+	unknown	+	-	unknown	unknown	+	unknown	unknown	unknown	unknown	unknown	unknown	unknown	unknown	+	+	+	+	-	-	-	-	+	-	unknown	-	+	+	+	-	-	unknown	+	unknown	unknown
827	AVDR	AVAR	+	-	unknown	+	unknown	unknown	unknown	+	unknown	-	+	+	-	unknown	unknown	unknown	-	unknown	+	unknown	+	unknown	+	unknown	unknown	unknown	unknown	-	-	unknown	+	+	+	unknown	+	+	+	+	-	+	+	unknown	-	+	-	+	unknown
828	AVDR	AVBL	+	+	unknown	unknown	unknown	+	unknown	+	+	-	unknown	+	unknown	-	unknown	-	+	-	+	+	+	unknown	-	+	+	+	unknown	+	-	unknown	-	+	unknown	unknown	+	unknown	unknown	+	+	unknown	unknown	+	unknown	unknown	unknown	+	unknown
829	AVDR	AVDL	unknown	unknown	+	+	unknown	+	+	unknown	+	unknown	+	-	unknown	+	+	unknown	+	unknown	-	+	-	-	-	+	+	unknown	+	+	-	+	unknown	-	+	-	-	-	unknown	+	unknown	+	unknown	+	+	-	+	+	+
830	AVDR	AVER	-	unknown	+	unknown	-	+	unknown	+	unknown	+	unknown	+	-	-	+	+	+	unknown	-	-	+	unknown	unknown	+	unknown	unknown	unknown	-	unknown	-	+	+	unknown	+	+	unknown	-	-	+	unknown	+	unknown	+	+	unknown	+	+
831	AVDR	AVJR	unknown	+	unknown	unknown	unknown	+	+	unknown	unknown	unknown	-	unknown	-	+	unknown	unknown	-	unknown	+	unknown	+	unknown	-	-	unknown	unknown	unknown	unknown	unknown	+	-	unknown	+	-	+	unknown	unknown	unknown	+	unknown	unknown	+	+	+	+	unknown	+
832	AVDR	DA01	+	unknown	unknown	-	+	unknown	+	unknown	+	unknown	+	+	unknown	unknown	+	unknown	+	unknown	-	+	unknown	+	+	+	+	+	unknown	+	unknown	unknown	+	-	-	unknown	-	+	-	+	unknown	+	unknown	unknown	unknown	-	unknown	unknown	+
833	AVDR	DA02	+	unknown	+	+	+	+	+	-	unknown	-	+	+	+	+	-	-	unknown	unknown	unknown	-	+	unknown	unknown	unknown	+	+	+	+	+	+	unknown	+	unknown	+	+	unknown	unknown	+	unknown	+	+	unknown	+	+	unknown	unknown	+
834	AVDR	DA03	+	unknown	+	-	+	+	+	unknown	+	unknown	unknown	+	unknown	+	unknown	+	unknown	unknown	unknown	unknown	+	unknown	unknown	+	unknown	-	+	-	-	unknown	unknown	+	unknown	unknown	-	unknown	+	-	+	-	unknown	-	+	+	unknown	+	unknown
835	AVDR	DA04	+	unknown	-	+	-	+	unknown	unknown	unknown	unknown	unknown	+	unknown	-	-	unknown	+	unknown	+	+	unknown	unknown	unknown	+	unknown	unknown	unknown	unknown	unknown	+	unknown	+	+	unknown	-	unknown	+	-	+	unknown	unknown	unknown	+	unknown	unknown	+	unknown
836	AVDR	DA05	+	unknown	-	+	unknown	unknown	-	unknown	unknown	unknown	unknown	+	+	-	unknown	unknown	+	unknown	-	+	+	-	+	+	+	+	+	+	-	unknown	+	unknown	unknown	+	unknown	unknown	+	+	+	+	unknown	+	+	unknown	+	-	+
837	AVDR	DA08	+	+	-	+	unknown	unknown	+	unknown	unknown	-	+	unknown	+	unknown	unknown	-	+	+	unknown	unknown	unknown	unknown	+	unknown	unknown	+	unknown	unknown	+	-	-	unknown	unknown	-	+	+	+	unknown	+	unknown	+	+	unknown	+	unknown	+	+
838	AVDR	DB01	+	unknown	unknown	+	unknown	+	+	unknown	unknown	+	+	+	unknown	-	unknown	unknown	-	unknown	+	+	-	+	+	+	unknown	unknown	unknown	unknown	-	unknown	unknown	+	-	-	+	+	unknown	unknown	-	unknown	+	+	unknown	+	unknown	unknown	unknown
839	AVDR	DB04	+	unknown	+	unknown	+	+	-	unknown	unknown	+	-	unknown	+	unknown	unknown	unknown	-	unknown	unknown	unknown	+	unknown	+	+	+	+	unknown	-	unknown	unknown	unknown	unknown	+	-	unknown	+	+	-	unknown	unknown	+	-	unknown	unknown	+	+	unknown
840	AVDR	DVC	+	unknown	+	unknown	+	unknown	+	unknown	unknown	unknown	+	unknown	unknown	-	+	+	unknown	-	+	unknown	+	+	+	unknown	unknown	-	+	unknown	unknown	-	unknown	+	unknown	unknown	+	unknown	+	unknown	+	unknown	unknown	unknown	+	+	+	+	-
841	AVDR	LUAL	unknown	-	-	unknown	unknown	unknown	unknown	+	unknown	+	unknown	unknown	-	unknown	-	+	unknown	-	unknown	unknown	unknown	+	+	+	+	-	unknown	unknown	-	+	+	+	unknown	unknown	+	-	unknown	-	+	unknown	+	unknown	unknown	unknown	unknown	unknown	-
842	AVDR	PQR	unknown	unknown	unknown	+	+	+	unknown	+	unknown	+	+	+	+	unknown	+	+	unknown	-	unknown	unknown	-	unknown	unknown	+	+	unknown	+	-	unknown	unknown	unknown	unknown	+	unknown	-	unknown	unknown	-	unknown	unknown	unknown	unknown	unknown	+	+	+	unknown
843	AVDR	PVCR	+	unknown	unknown	unknown	unknown	unknown	+	-	+	+	+	unknown	unknown	unknown	unknown	+	unknown	unknown	unknown	-	+	unknown	-	+	+	unknown	-	+	+	+	+	unknown	unknown	-	+	unknown	unknown	unknown	unknown	+	-	+	+	unknown	+	unknown	-
844	AVDR	SABD	unknown	-	-	unknown	unknown	+	+	+	+	+	+	unknown	-	-	+	unknown	unknown	unknown	+	unknown	unknown	+	+	-	unknown	+	+	+	unknown	-	+	unknown	unknown	-	+	+	+	+	+	-	unknown	-	+	unknown	unknown	unknown	unknown
845	AVDR	SABVL	unknown	-	unknown	+	+	unknown	+	+	unknown	+	+	-	-	-	+	+	+	+	-	unknown	+	unknown	unknown	+	unknown	unknown	unknown	+	+	+	unknown	unknown	-	+	unknown	-	+	+	unknown	+	+	unknown	+	unknown	+	unknown	unknown
846	AVDR	SABVR	unknown	unknown	-	-	unknown	+	-	unknown	+	unknown	unknown	unknown	unknown	unknown	unknown	+	+	-	unknown	+	unknown	unknown	unknown	unknown	+	+	+	+	+	+	-	unknown	unknown	+	unknown	+	unknown	unknown	+	unknown	+	+	+	+	unknown	unknown	+
847	AVDR	VA02	+	+	unknown	unknown	unknown	unknown	unknown	unknown	+	+	+	unknown	unknown	unknown	unknown	unknown	+	-	unknown	+	+	+	unknown	unknown	unknown	+	unknown	unknown	unknown	+	+	unknown	unknown	unknown	-	-	unknown	unknown	+	unknown	+	+	unknown	+	unknown	unknown	unknown
848	AVDR	VA03	+	unknown	+	unknown	unknown	-	unknown	-	+	-	unknown	unknown	unknown	+	+	+	-	-	unknown	+	+	-	+	unknown	unknown	+	-	+	+	unknown	unknown	+	-	unknown	unknown	unknown	unknown	+	unknown	+	unknown	-	+	unknown	+	+	+
849	AVDR	VA05	+	-	+	unknown	+	+	unknown	+	unknown	unknown	+	-	+	unknown	+	+	+	-	unknown	+	-	unknown	unknown	+	+	unknown	+	unknown	unknown	+	unknown	+	+	+	+	+	-	+	unknown	+	unknown	unknown	unknown	+	+	+	unknown
850	AVDR	VA11	+	+	unknown	-	unknown	unknown	unknown	-	+	unknown	-	+	unknown	+	unknown	unknown	unknown	+	unknown	unknown	-	unknown	unknown	+	unknown	unknown	+	+	-	+	+	unknown	unknown	+	unknown	unknown	+	+	-	+	+	+	unknown	-	+	+	+
851	AVEL	ALML	+	unknown	unknown	+	+	unknown	+	+	+	+	unknown	+	+	+	+	-	+	+	unknown	unknown	unknown	-	+	+	-	+	unknown	unknown	-	+	+	+	unknown	unknown	unknown	+	-	-	+	+	unknown	+	-	unknown	+	unknown	+
852	AVEL	AS01	+	-	unknown	unknown	-	+	+	unknown	+	-	+	-	+	-	unknown	+	+	-	unknown	+	+	unknown	+	unknown	unknown	+	unknown	unknown	unknown	unknown	unknown	-	+	+	unknown	unknown	+	+	unknown	+	+	unknown	unknown	+	+	unknown	+
853	AVEL	AVAL	+	+	-	+	+	+	unknown	unknown	+	-	+	+	-	+	+	+	+	-	unknown	-	unknown	-	+	unknown	unknown	unknown	unknown	-	+	+	+	unknown	unknown	-	unknown	-	+	unknown	+	+	unknown	-	+	unknown	-	-	unknown
854	AVEL	AVAR	+	+	unknown	-	unknown	+	-	+	unknown	+	unknown	+	unknown	-	+	unknown	unknown	unknown	unknown	-	+	+	-	unknown	unknown	+	-	+	unknown	+	+	unknown	+	+	unknown	unknown	unknown	-	-	-	unknown	+	+	unknown	+	unknown	+
855	AVEL	AVDL	unknown	unknown	unknown	unknown	+	unknown	-	+	unknown	unknown	+	-	unknown	-	+	+	unknown	unknown	-	+	unknown	unknown	+	-	unknown	unknown	+	unknown	unknown	unknown	unknown	-	-	+	-	unknown	+	unknown	+	-	unknown	unknown	+	unknown	unknown	-	-
856	AVEL	DA01	+	-	+	unknown	unknown	-	+	+	+	+	unknown	+	unknown	+	-	unknown	+	unknown	+	-	unknown	+	+	+	+	+	unknown	+	+	+	unknown	+	+	unknown	+	-	+	-	unknown	+	unknown	+	-	+	+	unknown	+
857	AVEL	DA02	+	+	+	unknown	unknown	unknown	unknown	unknown	+	unknown	unknown	-	+	+	+	+	unknown	unknown	+	+	unknown	+	+	unknown	unknown	+	unknown	unknown	+	unknown	-	unknown	+	unknown	unknown	unknown	+	unknown	+	+	-	+	+	-	unknown	-	unknown
858	AVEL	DA03	+	+	+	unknown	unknown	-	+	-	+	+	unknown	unknown	unknown	unknown	+	+	unknown	+	+	unknown	-	unknown	+	unknown	unknown	unknown	unknown	unknown	unknown	unknown	-	+	unknown	unknown	+	unknown	+	+	+	unknown	+	unknown	+	+	unknown	unknown	+
859	AVEL	DB03	+	+	unknown	+	+	unknown	+	+	+	unknown	unknown	unknown	unknown	unknown	+	-	unknown	+	unknown	unknown	unknown	-	-	-	unknown	+	unknown	+	+	unknown	-	unknown	unknown	+	+	unknown	unknown	+	unknown	-	+	+	unknown	unknown	+	unknown	unknown
860	AVEL	PVCL	+	unknown	unknown	unknown	unknown	-	unknown	unknown	unknown	+	unknown	+	+	unknown	unknown	unknown	+	+	unknown	-	unknown	+	unknown	+	-	+	unknown	+	unknown	+	unknown	unknown	unknown	+	unknown	unknown	unknown	unknown	-	unknown	unknown	+	unknown	unknown	+	unknown	-
861	AVEL	PVCR	+	unknown	+	unknown	-	unknown	unknown	unknown	+	+	-	+	-	unknown	+	-	+	+	unknown	-	-	unknown	unknown	unknown	unknown	unknown	+	unknown	+	+	unknown	unknown	unknown	unknown	+	+	unknown	+	unknown	+	unknown	-	unknown	unknown	+	unknown	unknown
862	AVEL	PVT	+	-	unknown	+	+	+	unknown	unknown	unknown	+	+	-	+	unknown	unknown	-	-	unknown	-	unknown	-	unknown	unknown	unknown	-	+	+	+	+	unknown	-	+	-	-	+	unknown	+	unknown	unknown	+	+	unknown	unknown	unknown	+	-	-
863	AVEL	RMGL	unknown	+	+	+	+	unknown	-	+	unknown	unknown	-	unknown	-	unknown	-	-	unknown	unknown	+	unknown	unknown	-	+	unknown	-	-	-	unknown	unknown	unknown	unknown	unknown	unknown	+	+	+	+	+	unknown	+	+	unknown	unknown	+	-	unknown	+
864	AVEL	SABD	unknown	unknown	unknown	-	unknown	-	+	unknown	+	-	unknown	+	unknown	unknown	-	-	+	+	-	unknown	+	-	+	-	unknown	+	+	unknown	unknown	+	unknown	unknown	unknown	unknown	unknown	unknown	unknown	unknown	+	+	+	+	+	+	unknown	unknown	unknown
865	AVEL	SABVL	unknown	unknown	+	unknown	unknown	unknown	-	+	unknown	+	unknown	+	-	unknown	+	unknown	+	+	unknown	unknown	+	-	+	unknown	+	+	unknown	-	+	-	+	unknown	unknown	unknown	unknown	unknown	+	+	unknown	+	+	+	unknown	+	+	+	+
866	AVEL	SABVR	unknown	+	unknown	unknown	unknown	unknown	unknown	+	unknown	+	unknown	unknown	unknown	unknown	+	-	+	+	+	unknown	+	unknown	unknown	+	+	unknown	+	-	+	unknown	-	unknown	+	unknown	+	unknown	unknown	+	+	+	unknown	-	unknown	+	+	+	+
867	AVEL	VA01	+	unknown	+	+	unknown	+	unknown	+	-	-	unknown	+	-	+	+	unknown	-	-	unknown	+	unknown	unknown	+	unknown	+	unknown	+	+	+	+	unknown	unknown	unknown	+	-	unknown	unknown	unknown	+	+	unknown	-	+	+	+	unknown	unknown
868	AVEL	VA03	+	+	-	+	+	+	+	-	unknown	+	unknown	+	+	unknown	unknown	-	unknown	+	+	+	unknown	-	unknown	+	+	-	+	+	+	unknown	-	-	+	unknown	+	-	+	+	+	unknown	+	-	+	unknown	+	+	+
869	AVEL	VD02	+	unknown	-	+	unknown	unknown	+	unknown	+	-	unknown	+	+	+	unknown	+	+	+	-	unknown	-	+	unknown	unknown	-	+	+	+	unknown	-	unknown	-	unknown	unknown	+	unknown	-	+	unknown	unknown	+	+	unknown	+	+	unknown	+
870	AVEL	VD03	+	-	+	unknown	unknown	+	+	+	+	unknown	+	+	unknown	+	-	-	+	+	unknown	+	unknown	unknown	unknown	unknown	unknown	+	+	unknown	+	unknown	+	+	unknown	+	+	+	+	unknown	unknown	+	unknown	unknown	-	unknown	unknown	unknown	unknown
871	AVER	AIZR	-	+	+	+	unknown	+	+	+	-	+	+	-	+	-	-	unknown	unknown	unknown	+	unknown	+	+	unknown	+	-	+	unknown	unknown	unknown	-	unknown	-	+	unknown	unknown	+	unknown	unknown	+	unknown	unknown	-	+	-	+	+	unknown
872	AVER	AS01	+	+	+	+	+	unknown	unknown	-	unknown	+	+	+	+	unknown	unknown	unknown	+	unknown	unknown	-	+	-	+	unknown	+	-	-	-	+	+	-	-	+	unknown	+	unknown	unknown	unknown	unknown	+	+	unknown	+	+	-	+	+
873	AVER	AS02	+	-	unknown	+	unknown	unknown	-	+	unknown	unknown	unknown	-	+	unknown	unknown	+	+	unknown	-	+	-	unknown	+	unknown	unknown	+	unknown	+	unknown	+	+	+	unknown	unknown	+	unknown	-	unknown	+	unknown	+	unknown	unknown	+	unknown	unknown	-
874	AVER	AS03	+	+	unknown	-	unknown	-	+	unknown	-	+	unknown	unknown	+	-	+	+	unknown	+	unknown	unknown	+	+	+	+	+	unknown	-	unknown	+	unknown	+	-	+	+	+	+	+	-	+	+	+	+	-	+	unknown	unknown	unknown
875	AVER	AVAL	+	unknown	-	unknown	+	unknown	+	unknown	+	+	unknown	unknown	unknown	+	unknown	unknown	unknown	+	+	-	+	+	+	+	unknown	unknown	+	+	unknown	unknown	+	+	-	+	+	+	+	+	unknown	unknown	-	-	-	unknown	unknown	unknown	-
876	AVER	AVAR	+	+	unknown	unknown	unknown	+	+	+	-	unknown	+	unknown	unknown	+	unknown	+	-	-	unknown	unknown	+	-	+	unknown	unknown	-	-	-	unknown	unknown	+	unknown	unknown	+	+	unknown	+	unknown	unknown	unknown	+	unknown	+	-	unknown	unknown	+
877	AVER	AVDL	unknown	unknown	+	+	-	+	+	+	+	+	+	+	unknown	+	+	unknown	unknown	+	unknown	unknown	unknown	unknown	-	-	unknown	unknown	+	unknown	+	+	-	+	unknown	+	unknown	-	+	unknown	+	+	+	+	+	-	-	unknown	unknown
878	AVER	AVDR	unknown	unknown	unknown	unknown	unknown	+	unknown	+	-	+	unknown	unknown	+	unknown	+	+	unknown	+	unknown	+	unknown	+	-	+	+	-	unknown	+	unknown	+	+	-	unknown	unknown	-	+	unknown	+	+	unknown	unknown	unknown	unknown	unknown	unknown	-	-
879	AVER	AVEL	-	+	+	unknown	+	+	+	unknown	+	unknown	unknown	unknown	-	+	unknown	+	unknown	unknown	unknown	unknown	unknown	+	unknown	unknown	unknown	unknown	-	-	+	unknown	+	unknown	unknown	unknown	unknown	unknown	unknown	+	+	unknown	unknown	-	+	unknown	unknown	+	+
880	AVER	CEPDL	unknown	unknown	+	unknown	-	unknown	+	unknown	unknown	unknown	+	-	unknown	unknown	+	+	+	+	+	+	-	+	unknown	+	unknown	unknown	+	+	+	+	-	-	+	+	unknown	unknown	unknown	-	unknown	unknown	unknown	unknown	+	+	unknown	-	unknown
881	AVER	DA01	+	unknown	+	+	+	+	+	unknown	-	unknown	-	+	+	unknown	-	unknown	unknown	+	unknown	+	+	unknown	+	+	+	+	+	unknown	unknown	+	-	unknown	unknown	+	+	unknown	unknown	-	unknown	unknown	-	+	unknown	+	unknown	unknown	+
882	AVER	DA02	+	unknown	+	-	unknown	unknown	unknown	+	+	unknown	+	+	+	+	+	unknown	+	unknown	unknown	+	+	unknown	-	+	unknown	unknown	+	+	+	+	+	unknown	unknown	+	unknown	+	+	-	+	unknown	+	+	+	+	+	+	-
883	AVER	DA03	+	-	+	+	+	unknown	unknown	+	-	unknown	unknown	+	+	-	unknown	-	+	+	+	unknown	unknown	+	+	+	-	-	+	+	+	unknown	+	unknown	-	+	unknown	+	unknown	unknown	+	+	unknown	unknown	+	+	+	unknown	+
884	AVER	DB03	+	unknown	+	unknown	unknown	+	+	+	unknown	+	+	-	-	unknown	unknown	+	-	unknown	+	-	+	+	unknown	+	+	unknown	+	unknown	unknown	+	unknown	unknown	unknown	+	-	unknown	unknown	+	unknown	unknown	unknown	unknown	unknown	unknown	+	+	+
885	AVER	OLLL	-	-	+	+	unknown	-	unknown	unknown	+	+	+	unknown	+	+	+	unknown	unknown	+	unknown	unknown	+	-	+	unknown	unknown	unknown	unknown	+	unknown	unknown	unknown	-	unknown	+	+	unknown	-	unknown	-	unknown	+	+	unknown	-	+	+	unknown
886	AVER	RIMR	+	+	+	unknown	+	unknown	-	+	+	unknown	unknown	unknown	unknown	unknown	unknown	unknown	-	unknown	+	+	unknown	+	unknown	unknown	+	+	+	+	unknown	unknown	-	-	+	-	+	unknown	+	-	+	unknown	+	unknown	+	+	unknown	-	+
887	AVER	RMGR	unknown	+	+	+	+	+	+	unknown	+	unknown	unknown	unknown	unknown	-	unknown	unknown	unknown	+	unknown	+	+	+	+	+	unknown	unknown	unknown	-	unknown	-	unknown	+	+	+	+	unknown	unknown	unknown	+	-	unknown	+	+	unknown	-	unknown	+
888	AVER	SABD	unknown	unknown	unknown	+	+	+	-	-	unknown	unknown	-	unknown	+	unknown	+	unknown	+	unknown	unknown	unknown	unknown	+	+	unknown	unknown	unknown	unknown	+	unknown	+	-	+	unknown	unknown	+	+	unknown	unknown	unknown	-	+	+	+	+	+	+	unknown
889	AVER	SABVL	unknown	+	unknown	+	unknown	+	+	unknown	unknown	unknown	unknown	-	+	+	+	+	unknown	+	+	-	+	+	unknown	unknown	+	+	unknown	unknown	+	+	+	-	unknown	+	unknown	-	-	unknown	+	-	-	+	unknown	+	+	unknown	unknown
890	AVER	SABVR	unknown	+	+	+	+	+	unknown	unknown	unknown	unknown	+	+	unknown	+	unknown	+	unknown	+	-	+	+	-	+	unknown	+	unknown	+	+	+	+	unknown	unknown	-	unknown	unknown	-	+	unknown	+	unknown	+	+	unknown	+	+	+	+
891	AVER	URXR	-	+	+	unknown	+	+	unknown	unknown	+	+	unknown	unknown	+	unknown	unknown	+	-	unknown	unknown	-	unknown	+	unknown	-	unknown	+	+	+	unknown	-	unknown	unknown	+	-	-	unknown	unknown	unknown	unknown	unknown	unknown	-	+	+	+	unknown	unknown
892	AVER	VA01	+	-	+	+	+	-	+	-	-	unknown	unknown	+	+	unknown	+	unknown	unknown	unknown	+	+	+	+	unknown	unknown	+	+	+	unknown	unknown	unknown	unknown	unknown	unknown	+	+	+	+	+	-	unknown	+	+	unknown	-	-	unknown	+
893	AVER	VA02	+	unknown	+	unknown	unknown	+	unknown	-	+	unknown	-	unknown	+	+	+	unknown	+	+	+	unknown	unknown	+	+	unknown	+	+	unknown	+	-	+	unknown	+	unknown	unknown	+	+	-	+	-	unknown	+	+	+	unknown	-	+	unknown
894	AVER	VA03	+	+	-	+	-	unknown	unknown	unknown	+	unknown	+	unknown	-	unknown	unknown	unknown	+	-	unknown	unknown	+	+	+	+	unknown	-	+	+	-	unknown	-	+	unknown	-	+	+	unknown	+	-	unknown	+	unknown	+	unknown	unknown	unknown	-
895	AVER	VA04	+	unknown	+	unknown	+	+	unknown	unknown	unknown	unknown	unknown	+	+	+	unknown	+	-	unknown	unknown	+	unknown	unknown	+	+	+	unknown	+	unknown	+	+	-	+	unknown	-	unknown	-	+	+	+	-	unknown	unknown	+	+	+	+	-
896	AVFL	AIML	-	unknown	unknown	unknown	+	unknown	+	unknown	unknown	unknown	-	+	unknown	+	+	unknown	unknown	-	+	unknown	+	unknown	unknown	unknown	unknown	unknown	unknown	-	unknown	-	unknown	+	unknown	unknown	-	+	+	+	+	-	+	+	-	+	+	unknown	unknown
897	AVFL	AS10	-	-	-	unknown	+	-	+	unknown	unknown	unknown	+	+	-	unknown	+	unknown	unknown	unknown	unknown	+	+	+	+	unknown	-	+	+	unknown	unknown	unknown	+	unknown	unknown	unknown	+	unknown	+	+	unknown	+	unknown	+	unknown	+	+	+	unknown
898	AVFL	AVBL	-	+	+	unknown	unknown	+	-	+	+	unknown	unknown	-	+	unknown	+	unknown	+	+	+	unknown	+	+	+	+	unknown	unknown	+	unknown	+	unknown	+	unknown	unknown	+	-	unknown	-	+	unknown	+	+	+	unknown	+	+	+	+
899	AVFL	AVBR	-	+	+	-	-	unknown	unknown	-	unknown	+	-	unknown	+	unknown	+	unknown	+	-	unknown	-	-	+	+	-	-	unknown	+	unknown	unknown	unknown	-	unknown	unknown	unknown	unknown	unknown	+	unknown	unknown	-	unknown	unknown	unknown	+	+	unknown	-
900	AVFL	AVFR	-	-	+	+	-	unknown	unknown	unknown	+	+	+	unknown	unknown	+	+	unknown	+	+	-	unknown	+	+	unknown	+	+	+	-	+	+	+	unknown	+	unknown	unknown	unknown	unknown	unknown	unknown	-	-	unknown	unknown	+	+	-	+	unknown
901	AVFL	AVG	unknown	+	unknown	unknown	unknown	-	+	+	unknown	-	+	+	-	unknown	+	+	+	unknown	unknown	unknown	unknown	+	unknown	-	+	+	unknown	+	-	-	unknown	+	-	+	unknown	+	+	-	unknown	+	-	-	-	-	unknown	+	-
902	AVFL	AVHL	-	+	+	unknown	+	+	unknown	+	+	-	+	unknown	-	unknown	unknown	unknown	+	-	unknown	-	unknown	+	unknown	+	+	-	unknown	+	+	unknown	unknown	-	+	unknown	-	unknown	+	-	+	unknown	-	+	unknown	unknown	unknown	unknown	unknown
903	AVFL	AVHR	-	+	unknown	-	unknown	unknown	+	unknown	unknown	unknown	+	-	unknown	+	unknown	+	+	-	-	+	unknown	unknown	unknown	unknown	unknown	unknown	unknown	+	unknown	+	+	+	+	+	unknown	+	+	+	unknown	+	unknown	-	-	-	+	unknown	-
904	AVFL	AVJL	unknown	unknown	unknown	-	unknown	+	+	unknown	unknown	+	unknown	-	unknown	-	+	unknown	+	+	unknown	unknown	-	+	unknown	-	+	unknown	+	unknown	+	+	unknown	unknown	+	unknown	-	+	+	-	+	-	-	unknown	unknown	+	unknown	+	+
905	AVFL	AVL	unknown	+	unknown	+	unknown	+	unknown	unknown	-	unknown	unknown	+	+	+	-	+	unknown	+	+	+	-	+	unknown	unknown	unknown	+	+	+	+	-	+	-	unknown	unknown	+	+	unknown	unknown	+	unknown	+	+	+	unknown	unknown	+	unknown
906	AVFL	DVB	unknown	+	unknown	unknown	unknown	-	unknown	unknown	-	unknown	unknown	unknown	+	+	+	unknown	-	+	-	+	+	unknown	-	+	unknown	+	+	unknown	unknown	unknown	+	+	unknown	unknown	+	-	unknown	-	-	-	+	unknown	+	-	unknown	-	+
907	AVFL	HSNL	-	+	-	+	unknown	unknown	unknown	unknown	unknown	+	unknown	unknown	unknown	+	-	-	+	+	-	+	+	unknown	+	+	unknown	unknown	unknown	unknown	+	-	unknown	unknown	unknown	+	unknown	+	unknown	unknown	+	unknown	-	unknown	+	unknown	unknown	unknown	-
908	AVFL	HSNR	-	unknown	unknown	unknown	+	+	+	unknown	unknown	+	-	unknown	+	unknown	-	-	+	+	unknown	+	-	unknown	unknown	+	unknown	unknown	unknown	+	+	+	+	+	+	+	unknown	+	+	unknown	unknown	unknown	unknown	unknown	-	unknown	-	+	+
909	AVFL	PVNL	unknown	unknown	+	unknown	+	unknown	+	+	unknown	unknown	unknown	+	-	+	unknown	unknown	+	+	+	+	unknown	-	-	unknown	unknown	unknown	+	+	unknown	+	unknown	unknown	-	-	unknown	+	+	unknown	+	unknown	+	+	+	unknown	-	-	-
910	AVFL	PVQL	-	+	unknown	+	unknown	+	unknown	-	+	+	+	+	unknown	unknown	+	unknown	+	+	+	unknown	-	+	-	+	+	+	-	+	+	+	unknown	unknown	+	unknown	-	+	+	-	-	+	+	unknown	+	unknown	unknown	unknown	unknown
911	AVFL	RIFL	unknown	-	+	+	-	+	-	unknown	unknown	unknown	unknown	unknown	+	unknown	-	-	unknown	+	unknown	unknown	unknown	+	+	-	+	-	unknown	+	-	-	+	-	unknown	unknown	-	unknown	unknown	unknown	+	unknown	+	+	unknown	-	+	+	unknown
912	AVFL	RIFR	unknown	unknown	-	+	unknown	unknown	+	unknown	+	+	+	+	+	unknown	-	-	+	unknown	unknown	unknown	unknown	+	unknown	+	+	-	unknown	unknown	-	+	+	+	+	+	unknown	+	+	+	unknown	+	-	unknown	unknown	+	+	unknown	unknown
913	AVFL	SMBVL	unknown	+	unknown	unknown	+	unknown	+	+	+	unknown	+	unknown	+	+	unknown	unknown	+	unknown	unknown	unknown	unknown	+	unknown	unknown	unknown	unknown	+	+	unknown	+	unknown	+	unknown	+	unknown	-	-	unknown	unknown	unknown	+	+	unknown	unknown	+	+	unknown
914	AVFL	VB01	-	+	unknown	-	unknown	+	+	unknown	-	unknown	+	+	unknown	+	unknown	unknown	+	+	+	unknown	unknown	unknown	+	+	+	unknown	unknown	+	unknown	unknown	-	+	unknown	unknown	unknown	unknown	+	+	unknown	-	+	-	unknown	+	+	unknown	unknown
915	AVFL	VB02	-	+	+	-	+	+	+	unknown	+	+	+	-	-	unknown	-	+	unknown	+	-	-	unknown	unknown	+	+	+	unknown	unknown	+	unknown	-	+	+	-	-	unknown	+	unknown	-	+	+	-	unknown	unknown	-	+	+	unknown
916	AVFL	VC01	-	+	unknown	unknown	unknown	unknown	+	+	+	unknown	unknown	unknown	+	-	unknown	unknown	+	unknown	unknown	+	unknown	unknown	unknown	+	+	+	+	-	-	+	-	unknown	+	unknown	-	-	+	unknown	unknown	unknown	-	-	+	unknown	unknown	unknown	+
917	AVFR	AIAL	unknown	unknown	-	+	unknown	unknown	unknown	+	-	-	-	+	+	unknown	-	-	+	unknown	+	+	unknown	unknown	unknown	unknown	unknown	-	+	unknown	unknown	+	unknown	+	unknown	unknown	unknown	+	unknown	-	-	+	+	unknown	+	+	+	unknown	unknown
918	AVFR	AIML	-	+	-	unknown	+	unknown	+	+	+	unknown	unknown	-	unknown	unknown	-	unknown	+	unknown	+	-	+	+	unknown	unknown	-	unknown	+	+	+	unknown	+	+	unknown	+	-	-	+	+	unknown	unknown	+	unknown	unknown	unknown	+	+	unknown
919	AVFR	ASHR	-	unknown	unknown	unknown	+	unknown	+	unknown	+	+	+	+	+	-	+	-	+	+	unknown	-	+	+	unknown	unknown	+	unknown	-	+	+	-	+	-	+	-	unknown	+	+	unknown	-	+	-	+	unknown	+	+	unknown	unknown
920	AVFR	AVAL	-	+	-	unknown	+	unknown	-	+	unknown	-	+	unknown	+	unknown	-	unknown	+	+	+	unknown	unknown	unknown	+	unknown	-	+	unknown	+	+	+	unknown	unknown	+	unknown	-	+	unknown	+	-	-	unknown	unknown	unknown	unknown	-	+	+
921	AVFR	AVBL	-	+	unknown	+	-	+	unknown	unknown	unknown	-	unknown	unknown	-	+	unknown	unknown	-	+	+	+	+	unknown	-	unknown	+	unknown	-	unknown	unknown	+	unknown	-	unknown	+	unknown	+	unknown	unknown	-	unknown	unknown	+	unknown	-	+	-	unknown
922	AVFR	AVBR	-	+	+	+	+	+	+	+	-	-	unknown	-	unknown	+	+	unknown	-	-	unknown	unknown	+	unknown	unknown	unknown	unknown	unknown	+	unknown	+	+	+	+	unknown	+	unknown	+	unknown	+	-	+	+	-	+	+	unknown	+	unknown
923	AVFR	AVFL	-	unknown	-	+	unknown	+	+	unknown	unknown	+	+	-	unknown	+	unknown	unknown	+	-	unknown	+	-	+	-	+	+	-	+	-	+	unknown	+	-	+	unknown	+	unknown	+	+	unknown	+	+	unknown	unknown	unknown	unknown	+	unknown
924	AVFR	AVG	unknown	+	+	+	unknown	+	+	unknown	+	+	unknown	unknown	unknown	-	+	+	unknown	+	+	unknown	-	unknown	unknown	+	unknown	-	unknown	+	+	-	+	+	+	+	-	+	unknown	unknown	unknown	+	+	unknown	+	+	+	+	+
925	AVFR	AVHL	-	-	unknown	+	unknown	+	+	-	+	unknown	unknown	+	+	unknown	unknown	+	+	+	+	+	unknown	+	-	unknown	unknown	unknown	+	-	unknown	+	-	+	unknown	unknown	unknown	unknown	+	-	+	unknown	unknown	unknown	+	-	unknown	+	unknown
926	AVFR	AVHR	-	unknown	+	-	-	+	+	+	+	+	unknown	unknown	+	-	+	+	+	+	+	unknown	+	unknown	unknown	unknown	+	+	+	unknown	+	unknown	+	+	unknown	unknown	unknown	+	-	-	unknown	unknown	unknown	-	+	+	+	+	unknown
927	AVFR	AVJL	unknown	unknown	unknown	+	-	unknown	-	-	unknown	-	unknown	unknown	-	+	unknown	+	+	+	unknown	+	unknown	+	unknown	unknown	+	+	+	unknown	-	unknown	unknown	+	+	unknown	+	unknown	+	+	unknown	unknown	unknown	unknown	+	+	+	+	+
928	AVFR	HSNL	-	unknown	unknown	unknown	unknown	unknown	+	unknown	unknown	+	unknown	unknown	+	-	+	+	unknown	+	unknown	unknown	+	unknown	unknown	+	unknown	+	unknown	+	unknown	-	unknown	+	+	+	+	-	+	unknown	+	+	+	unknown	-	+	+	+	+
929	AVFR	HSNR	-	+	unknown	unknown	+	+	-	+	unknown	+	+	unknown	+	-	-	+	-	+	unknown	+	+	unknown	+	+	unknown	-	unknown	+	unknown	unknown	unknown	unknown	-	unknown	unknown	unknown	+	unknown	-	unknown	+	-	+	unknown	-	unknown	unknown
930	AVFR	PVCR	-	+	+	unknown	-	unknown	unknown	+	unknown	unknown	unknown	+	unknown	unknown	unknown	-	unknown	-	-	unknown	unknown	unknown	unknown	+	+	unknown	unknown	unknown	+	+	+	unknown	+	-	unknown	+	unknown	+	+	unknown	unknown	unknown	unknown	-	-	+	unknown
931	AVFR	PVDL	-	+	+	unknown	unknown	-	+	+	unknown	unknown	unknown	+	unknown	+	+	+	+	+	+	+	unknown	unknown	+	-	+	+	unknown	unknown	+	unknown	+	unknown	unknown	unknown	+	unknown	+	unknown	+	+	unknown	unknown	-	+	unknown	-	+
932	AVFR	PVPR	unknown	+	-	+	unknown	unknown	+	+	unknown	+	+	unknown	+	-	+	+	+	unknown	unknown	+	-	unknown	+	unknown	+	unknown	unknown	+	+	+	unknown	unknown	+	-	unknown	+	+	-	+	unknown	-	unknown	+	unknown	-	+	+
933	AVFR	PVQL	-	unknown	unknown	+	unknown	+	+	+	+	unknown	unknown	+	unknown	unknown	+	+	-	unknown	unknown	unknown	-	+	unknown	-	+	unknown	+	unknown	unknown	unknown	+	+	+	unknown	+	unknown	+	+	unknown	+	unknown	unknown	+	+	unknown	unknown	+
934	AVFR	RMDDL	unknown	-	-	+	+	-	+	-	+	+	unknown	+	unknown	+	unknown	-	+	-	unknown	+	+	-	+	-	unknown	unknown	+	unknown	+	unknown	unknown	+	+	+	+	+	+	unknown	unknown	+	unknown	+	unknown	unknown	unknown	unknown	unknown
935	AVFR	RMGL	unknown	+	-	+	unknown	+	unknown	+	+	-	-	+	unknown	unknown	+	unknown	unknown	unknown	unknown	unknown	unknown	unknown	unknown	unknown	-	unknown	+	+	-	-	+	unknown	unknown	unknown	+	unknown	unknown	+	-	-	+	+	+	+	+	+	+
936	AVFR	VA02	-	+	unknown	+	unknown	-	+	unknown	+	unknown	+	-	unknown	unknown	unknown	unknown	+	-	+	unknown	unknown	-	+	unknown	+	unknown	+	+	+	unknown	+	-	+	-	unknown	unknown	-	unknown	unknown	unknown	+	unknown	+	+	unknown	unknown	+
937	AVG	AVAL	+	+	+	+	+	+	unknown	-	+	unknown	+	unknown	+	unknown	-	unknown	+	unknown	+	+	+	-	+	+	-	+	+	+	unknown	unknown	unknown	+	+	unknown	unknown	-	unknown	+	+	+	+	unknown	unknown	-	+	unknown	+
938	AVG	AVAR	+	unknown	+	-	unknown	+	+	unknown	+	unknown	+	unknown	+	+	unknown	unknown	+	unknown	unknown	unknown	+	unknown	unknown	unknown	-	+	unknown	unknown	+	+	+	+	unknown	unknown	unknown	unknown	unknown	unknown	+	+	unknown	-	+	-	+	+	+
939	AVG	AVBL	+	+	-	+	unknown	unknown	unknown	+	-	-	unknown	unknown	+	unknown	unknown	unknown	+	+	-	unknown	unknown	+	+	+	+	+	unknown	+	+	+	+	-	-	unknown	+	unknown	+	unknown	-	unknown	+	unknown	+	+	unknown	-	unknown
940	AVG	AVBR	+	unknown	+	unknown	-	+	+	+	unknown	+	+	unknown	+	unknown	unknown	-	-	-	unknown	-	+	unknown	+	unknown	unknown	+	unknown	unknown	+	unknown	unknown	unknown	unknown	unknown	+	+	+	-	-	unknown	+	+	unknown	+	+	+	unknown
941	AVG	AVDL	unknown	unknown	unknown	unknown	+	-	unknown	unknown	unknown	+	unknown	+	unknown	+	+	+	unknown	unknown	unknown	unknown	unknown	+	+	-	+	+	+	+	+	-	+	unknown	+	+	+	unknown	-	+	+	unknown	-	+	unknown	+	+	-	+
942	AVG	AVDR	unknown	-	+	+	-	unknown	+	-	+	unknown	unknown	unknown	unknown	+	unknown	unknown	-	+	+	unknown	+	unknown	+	+	+	+	+	+	+	+	-	-	+	+	unknown	+	unknown	+	unknown	+	+	-	+	+	+	+	-
943	AVG	AVER	-	+	+	unknown	+	unknown	+	+	+	unknown	unknown	unknown	unknown	unknown	+	unknown	+	+	unknown	-	-	+	+	+	unknown	+	-	unknown	+	+	+	unknown	+	+	unknown	unknown	unknown	+	+	+	-	+	unknown	unknown	unknown	+	+
944	AVG	AVFL	unknown	+	+	-	unknown	+	unknown	unknown	unknown	unknown	unknown	unknown	+	unknown	+	unknown	+	unknown	unknown	+	+	unknown	+	+	unknown	unknown	unknown	-	+	unknown	unknown	+	unknown	unknown	+	+	unknown	+	+	unknown	unknown	+	+	unknown	+	unknown	unknown
945	AVG	AVG	+	+	+	+	+	unknown	+	unknown	+	-	-	+	+	unknown	unknown	unknown	unknown	-	+	-	unknown	+	-	+	unknown	unknown	unknown	unknown	unknown	+	-	unknown	unknown	-	unknown	unknown	+	unknown	+	unknown	-	+	+	+	unknown	+	unknown
946	AVG	AVJL	unknown	unknown	+	+	unknown	-	+	+	-	+	-	unknown	+	unknown	+	unknown	unknown	+	+	-	+	-	+	+	unknown	+	+	-	unknown	+	unknown	+	-	-	+	+	unknown	+	+	-	unknown	+	+	unknown	unknown	-	unknown
947	AVG	AVJR	unknown	unknown	+	+	+	unknown	+	-	unknown	+	+	+	+	+	+	+	+	+	unknown	-	unknown	+	unknown	unknown	unknown	-	+	-	+	unknown	-	unknown	+	+	+	unknown	+	unknown	-	+	+	+	unknown	+	unknown	-	unknown
948	AVG	DA08	+	unknown	+	unknown	+	unknown	+	+	+	+	+	unknown	unknown	+	+	unknown	unknown	unknown	unknown	unknown	unknown	+	-	unknown	unknown	-	-	+	-	unknown	unknown	unknown	+	-	-	-	-	-	unknown	+	unknown	unknown	unknown	-	+	-	+
949	AVG	DVC	+	-	-	+	unknown	+	-	unknown	+	unknown	unknown	unknown	+	unknown	+	unknown	unknown	+	-	+	+	+	unknown	+	unknown	-	-	+	-	+	+	+	unknown	unknown	unknown	unknown	unknown	-	+	+	unknown	+	unknown	unknown	+	unknown	+
950	AVG	PHAL	-	unknown	-	+	+	unknown	+	-	unknown	unknown	unknown	unknown	-	unknown	+	-	unknown	+	unknown	unknown	unknown	unknown	+	unknown	unknown	unknown	unknown	unknown	unknown	-	unknown	unknown	unknown	+	unknown	+	-	-	+	unknown	unknown	unknown	-	+	unknown	unknown	+
951	AVG	PVCL	+	-	-	unknown	+	+	unknown	unknown	+	unknown	+	unknown	+	+	+	+	unknown	+	unknown	unknown	+	unknown	+	-	-	unknown	unknown	+	unknown	+	+	unknown	+	+	+	unknown	unknown	unknown	unknown	+	unknown	unknown	unknown	+	+	+	+
952	AVG	PVCR	+	unknown	-	+	unknown	-	unknown	unknown	+	+	+	unknown	unknown	+	unknown	unknown	-	unknown	+	+	unknown	-	+	unknown	+	unknown	unknown	-	+	-	unknown	+	+	unknown	+	unknown	+	+	+	+	+	+	+	-	unknown	-	+
953	AVG	PVNL	+	+	+	+	unknown	+	+	unknown	-	unknown	+	unknown	+	unknown	unknown	unknown	-	+	unknown	unknown	+	-	-	unknown	-	unknown	unknown	+	+	unknown	unknown	+	+	unknown	unknown	+	+	+	+	-	+	+	unknown	unknown	+	+	+
954	AVG	PVNR	+	+	unknown	unknown	unknown	-	+	unknown	+	unknown	unknown	unknown	unknown	unknown	unknown	+	unknown	unknown	unknown	-	+	+	+	+	+	unknown	unknown	+	unknown	-	unknown	+	+	+	unknown	+	-	-	+	unknown	+	unknown	+	+	+	unknown	unknown
955	AVG	PVQR	+	unknown	unknown	unknown	unknown	-	+	unknown	unknown	+	-	unknown	unknown	-	unknown	unknown	unknown	unknown	-	unknown	unknown	+	unknown	unknown	unknown	+	+	+	unknown	unknown	unknown	unknown	+	unknown	unknown	unknown	unknown	+	-	unknown	+	+	unknown	unknown	unknown	unknown	+
956	AVG	PVT	+	+	+	-	+	unknown	+	unknown	unknown	+	+	unknown	unknown	+	-	+	unknown	unknown	unknown	unknown	-	unknown	+	unknown	+	unknown	unknown	+	+	+	unknown	unknown	+	+	+	-	+	-	-	unknown	unknown	+	unknown	unknown	+	+	+
957	AVG	VA06	+	+	-	unknown	+	+	-	unknown	unknown	unknown	unknown	unknown	+	-	-	-	-	unknown	+	unknown	unknown	+	unknown	unknown	unknown	+	+	+	+	unknown	unknown	unknown	unknown	-	unknown	+	+	unknown	unknown	+	-	-	unknown	unknown	unknown	-	-
958	AVG	VA11	+	+	unknown	unknown	-	unknown	unknown	+	unknown	+	unknown	-	+	+	-	+	+	+	-	+	+	+	-	unknown	+	-	+	-	unknown	unknown	unknown	unknown	+	+	-	unknown	+	+	unknown	-	-	unknown	+	+	+	-	-
959	AVG	VC01	+	unknown	unknown	+	+	+	unknown	+	unknown	unknown	unknown	unknown	-	+	+	+	unknown	-	+	-	+	unknown	-	+	unknown	unknown	unknown	+	unknown	+	+	+	unknown	unknown	+	+	+	-	unknown	+	+	+	unknown	+	-	-	unknown
960	AVHL	ADFR	unknown	unknown	unknown	unknown	unknown	unknown	-	+	+	unknown	unknown	unknown	unknown	+	+	+	+	+	+	+	-	+	+	unknown	+	unknown	+	unknown	+	unknown	-	unknown	+	+	unknown	+	+	unknown	+	unknown	+	unknown	unknown	unknown	unknown	unknown	unknown
961	AVHL	ASHR	unknown	unknown	+	unknown	-	+	unknown	unknown	unknown	unknown	unknown	+	+	unknown	unknown	+	+	-	+	unknown	+	+	unknown	-	+	unknown	+	unknown	-	+	unknown	-	unknown	unknown	unknown	unknown	+	+	unknown	unknown	-	+	unknown	+	unknown	+	unknown
962	AVHL	AVAR	unknown	+	unknown	+	+	unknown	unknown	+	-	unknown	unknown	+	+	+	-	+	+	+	unknown	unknown	+	+	unknown	-	+	unknown	+	+	+	unknown	+	+	-	+	+	+	unknown	+	+	unknown	+	unknown	+	-	unknown	unknown	-
963	AVHL	AVBL	unknown	unknown	unknown	unknown	+	-	unknown	-	+	+	+	-	unknown	+	+	unknown	+	+	unknown	-	unknown	+	+	+	+	-	unknown	+	unknown	unknown	unknown	unknown	+	unknown	-	+	+	unknown	+	unknown	+	-	unknown	unknown	unknown	+	unknown
964	AVHL	AVBR	unknown	+	-	+	unknown	unknown	+	-	unknown	+	+	+	unknown	+	unknown	unknown	unknown	unknown	+	+	unknown	+	+	unknown	+	unknown	+	unknown	+	+	unknown	-	unknown	+	unknown	-	unknown	-	+	unknown	-	unknown	+	unknown	unknown	unknown	+
965	AVHL	AVDL	unknown	+	+	unknown	-	+	+	+	unknown	-	+	unknown	-	unknown	-	unknown	unknown	unknown	unknown	unknown	-	+	+	-	+	+	unknown	unknown	+	unknown	+	+	unknown	-	+	-	+	-	unknown	unknown	+	+	unknown	+	+	unknown	+
966	AVHL	AVFL	unknown	unknown	+	+	+	+	+	unknown	unknown	+	unknown	unknown	+	+	+	-	unknown	unknown	+	unknown	unknown	+	+	+	+	unknown	+	-	unknown	+	+	unknown	unknown	unknown	unknown	+	unknown	+	unknown	unknown	+	+	unknown	+	+	-	unknown
967	AVHL	AVFR	unknown	unknown	-	-	unknown	unknown	+	+	+	unknown	unknown	+	unknown	+	unknown	+	+	unknown	unknown	+	-	unknown	unknown	unknown	unknown	+	unknown	+	unknown	unknown	+	+	+	unknown	+	unknown	unknown	unknown	+	unknown	+	unknown	+	+	unknown	+	+
968	AVHL	AVHR	unknown	unknown	unknown	+	unknown	+	+	+	+	unknown	+	-	unknown	+	unknown	+	+	unknown	-	unknown	unknown	unknown	-	+	+	-	unknown	-	unknown	-	unknown	unknown	+	unknown	+	+	+	+	+	unknown	unknown	unknown	unknown	+	unknown	+	+
969	AVHL	AVJL	unknown	+	unknown	-	unknown	unknown	unknown	+	unknown	unknown	unknown	-	unknown	+	+	unknown	unknown	unknown	+	+	+	+	unknown	unknown	unknown	unknown	unknown	unknown	-	unknown	-	-	unknown	-	+	+	+	+	unknown	+	+	unknown	+	unknown	-	unknown	-
970	AVHL	AVJR	unknown	-	+	-	unknown	unknown	+	unknown	+	+	unknown	+	-	unknown	-	unknown	unknown	-	+	+	unknown	+	+	+	unknown	+	unknown	+	+	+	unknown	-	unknown	-	unknown	unknown	unknown	-	-	-	-	-	unknown	unknown	unknown	+	+
971	AVHL	AWBR	unknown	+	+	+	+	unknown	unknown	+	+	+	-	unknown	+	unknown	-	-	+	+	unknown	+	-	-	+	+	+	-	unknown	+	+	unknown	unknown	unknown	unknown	unknown	+	+	unknown	+	unknown	-	unknown	+	+	+	+	unknown	unknown
972	AVHL	BDUR	unknown	-	unknown	+	unknown	+	-	unknown	unknown	+	+	unknown	unknown	+	+	-	unknown	unknown	unknown	unknown	+	-	unknown	unknown	unknown	+	unknown	+	unknown	+	unknown	+	unknown	unknown	unknown	+	unknown	unknown	+	-	+	unknown	+	+	-	unknown	unknown
973	AVHL	DD01	unknown	-	+	+	-	+	+	unknown	unknown	unknown	+	unknown	-	unknown	unknown	-	+	+	unknown	unknown	+	+	+	+	+	unknown	+	unknown	unknown	+	+	-	unknown	+	unknown	+	unknown	unknown	unknown	unknown	unknown	+	+	-	unknown	+	unknown
974	AVHL	PVPR	unknown	+	unknown	+	+	+	unknown	unknown	unknown	+	+	unknown	-	unknown	+	unknown	unknown	unknown	unknown	+	unknown	unknown	+	unknown	unknown	unknown	+	+	unknown	+	unknown	-	-	-	unknown	+	unknown	+	unknown	unknown	unknown	unknown	-	unknown	+	+	unknown
975	AVHL	PVQR	unknown	+	+	unknown	unknown	+	+	+	+	unknown	unknown	unknown	+	unknown	unknown	unknown	unknown	+	+	+	+	unknown	unknown	+	unknown	unknown	+	unknown	unknown	unknown	+	unknown	+	+	unknown	unknown	unknown	+	-	+	+	+	unknown	-	unknown	unknown	unknown
976	AVHL	RIFR	unknown	+	unknown	unknown	unknown	+	unknown	unknown	-	+	+	unknown	+	+	+	unknown	unknown	+	-	-	-	unknown	unknown	unknown	+	unknown	unknown	+	+	unknown	unknown	+	-	unknown	unknown	unknown	+	+	unknown	-	+	unknown	-	+	+	+	+
977	AVHL	RIMR	unknown	unknown	-	+	unknown	unknown	+	-	unknown	unknown	+	unknown	+	unknown	unknown	unknown	-	+	unknown	+	unknown	+	+	unknown	+	-	unknown	unknown	unknown	-	+	unknown	-	+	unknown	+	unknown	unknown	unknown	+	unknown	unknown	unknown	unknown	+	unknown	unknown
978	AVHL	RIR	unknown	+	+	unknown	unknown	unknown	+	+	unknown	-	+	-	unknown	+	+	+	+	+	-	+	unknown	+	+	+	unknown	unknown	-	unknown	unknown	unknown	+	unknown	unknown	unknown	+	unknown	unknown	unknown	unknown	-	+	unknown	+	unknown	+	-	unknown
979	AVHL	SABD	unknown	+	unknown	+	unknown	unknown	unknown	+	unknown	unknown	+	unknown	unknown	unknown	-	unknown	-	-	unknown	unknown	unknown	+	unknown	-	+	-	unknown	+	+	unknown	+	+	+	unknown	+	unknown	-	-	-	unknown	unknown	+	unknown	+	-	-	unknown
980	AVHL	SMBDR	unknown	unknown	+	+	+	unknown	+	unknown	-	unknown	+	+	unknown	+	+	unknown	+	-	+	+	+	unknown	+	unknown	unknown	-	-	+	+	unknown	-	unknown	+	+	unknown	-	+	+	+	+	+	unknown	unknown	-	-	+	unknown
981	AVHL	SMBVR	unknown	unknown	-	-	+	+	unknown	unknown	+	unknown	unknown	unknown	unknown	unknown	-	unknown	+	+	unknown	unknown	unknown	unknown	unknown	unknown	+	+	+	unknown	-	unknown	unknown	unknown	+	+	+	unknown	+	+	+	-	+	unknown	unknown	+	+	unknown	+
982	AVHL	VD01	unknown	+	-	unknown	unknown	+	+	unknown	-	+	unknown	unknown	-	+	+	unknown	+	+	unknown	unknown	unknown	-	+	unknown	+	+	unknown	unknown	+	+	+	+	+	+	unknown	+	+	unknown	unknown	unknown	unknown	-	+	unknown	-	+	+
983	AVHR	ADLR	unknown	unknown	unknown	unknown	+	unknown	unknown	+	-	unknown	+	+	+	-	+	unknown	+	+	-	+	+	unknown	+	-	+	unknown	+	unknown	unknown	+	unknown	+	+	+	+	+	+	unknown	+	+	-	unknown	unknown	-	unknown	-	-
984	AVHR	AQR	unknown	unknown	unknown	+	unknown	+	+	unknown	+	unknown	unknown	-	+	+	unknown	unknown	unknown	+	unknown	unknown	-	unknown	+	-	+	unknown	-	unknown	unknown	+	unknown	+	+	+	+	unknown	unknown	unknown	-	unknown	unknown	-	+	-	+	-	+
985	AVHR	ASKR	unknown	+	+	unknown	+	unknown	+	unknown	unknown	-	+	+	unknown	+	unknown	unknown	unknown	+	unknown	+	+	unknown	+	unknown	+	+	+	unknown	unknown	unknown	+	-	unknown	-	+	unknown	+	+	+	unknown	+	unknown	+	+	unknown	-	-
986	AVHR	AVAL	unknown	unknown	+	+	+	-	unknown	unknown	+	unknown	+	-	-	+	+	+	+	+	unknown	unknown	unknown	+	unknown	unknown	+	+	unknown	unknown	unknown	unknown	+	unknown	unknown	unknown	-	unknown	+	+	-	unknown	+	unknown	+	unknown	-	+	+
987	AVHR	AVBL	unknown	unknown	+	-	unknown	+	+	unknown	unknown	unknown	+	unknown	unknown	+	unknown	+	+	unknown	unknown	+	+	+	+	+	unknown	unknown	+	unknown	unknown	unknown	+	-	+	unknown	unknown	-	-	+	unknown	unknown	unknown	+	-	-	unknown	+	unknown
988	AVHR	AVBR	unknown	unknown	unknown	+	unknown	+	unknown	unknown	+	+	+	unknown	unknown	unknown	+	unknown	unknown	unknown	unknown	-	unknown	unknown	+	+	unknown	+	unknown	+	+	unknown	+	unknown	unknown	unknown	unknown	+	+	unknown	+	unknown	+	+	+	+	+	unknown	+
989	AVHR	AVDR	unknown	-	unknown	+	+	unknown	+	unknown	unknown	unknown	unknown	-	unknown	unknown	unknown	unknown	unknown	+	+	unknown	+	unknown	-	unknown	unknown	+	+	unknown	unknown	unknown	unknown	-	-	unknown	-	unknown	+	+	+	unknown	+	+	unknown	+	unknown	+	-
990	AVHR	AVFL	unknown	-	unknown	+	unknown	unknown	-	unknown	unknown	-	unknown	unknown	unknown	-	unknown	+	unknown	unknown	unknown	unknown	-	+	unknown	-	+	-	+	unknown	+	unknown	+	unknown	+	+	+	+	-	+	unknown	unknown	unknown	unknown	unknown	unknown	+	+	+
991	AVHR	AVFR	unknown	-	unknown	+	unknown	-	unknown	unknown	+	unknown	-	unknown	unknown	unknown	+	+	-	+	+	-	-	unknown	+	unknown	+	unknown	+	-	unknown	+	+	+	unknown	+	+	unknown	+	unknown	unknown	-	+	unknown	+	unknown	+	+	-
992	AVHR	AVHL	unknown	unknown	+	+	unknown	+	-	+	unknown	unknown	+	+	+	+	+	unknown	-	-	unknown	unknown	+	unknown	-	unknown	-	+	+	+	+	unknown	unknown	-	-	unknown	+	-	unknown	+	+	unknown	-	+	-	unknown	+	+	unknown
993	AVHR	AVJR	unknown	unknown	unknown	unknown	unknown	+	unknown	+	unknown	+	+	+	+	-	unknown	unknown	unknown	+	+	unknown	+	-	+	+	unknown	unknown	+	unknown	unknown	+	unknown	+	-	unknown	unknown	-	unknown	unknown	-	-	unknown	unknown	+	+	+	-	unknown
994	AVHR	AWBL	unknown	+	-	+	+	+	unknown	unknown	+	+	-	unknown	unknown	+	unknown	unknown	unknown	unknown	unknown	unknown	+	unknown	+	+	-	+	+	+	unknown	+	unknown	unknown	-	unknown	unknown	-	-	-	-	unknown	unknown	unknown	+	-	unknown	unknown	unknown
995	AVHR	DVA	unknown	unknown	+	+	-	-	+	+	unknown	unknown	unknown	unknown	-	+	-	unknown	unknown	unknown	unknown	+	+	+	+	unknown	unknown	unknown	unknown	+	-	unknown	+	unknown	unknown	unknown	+	+	+	+	unknown	+	unknown	unknown	unknown	+	unknown	+	unknown
996	AVHR	PVPL	unknown	-	+	unknown	+	+	+	+	unknown	unknown	+	unknown	+	unknown	unknown	+	unknown	+	+	-	unknown	+	+	-	unknown	+	unknown	unknown	unknown	-	unknown	unknown	-	+	unknown	+	unknown	+	unknown	+	unknown	-	+	+	unknown	unknown	+
997	AVHR	RIGL	unknown	-	+	unknown	unknown	unknown	unknown	-	unknown	+	unknown	unknown	+	+	+	+	+	+	+	+	+	unknown	+	+	unknown	+	+	unknown	unknown	unknown	unknown	+	+	+	unknown	+	unknown	unknown	+	-	unknown	unknown	+	-	unknown	+	unknown
998	AVHR	RIR	unknown	+	+	+	unknown	unknown	unknown	+	unknown	unknown	+	unknown	unknown	+	+	unknown	unknown	unknown	+	-	+	unknown	unknown	+	unknown	unknown	unknown	+	+	+	+	unknown	unknown	+	unknown	-	unknown	-	+	unknown	+	unknown	+	+	+	+	-
999	AVHR	SMBDL	unknown	+	+	-	+	+	+	unknown	-	-	+	+	+	-	+	unknown	unknown	+	+	+	+	unknown	unknown	unknown	unknown	unknown	unknown	unknown	+	unknown	-	+	-	+	+	+	+	unknown	+	+	unknown	+	-	+	+	+	unknown
1000	AVHR	SMBVL	unknown	+	unknown	+	unknown	+	-	unknown	unknown	-	+	+	unknown	unknown	unknown	+	+	unknown	+	+	+	-	unknown	unknown	+	unknown	unknown	+	-	-	+	unknown	+	unknown	unknown	-	unknown	+	unknown	-	+	-	unknown	+	+	unknown	+
1001	AVJL	AINL	-	+	-	+	unknown	unknown	-	-	unknown	unknown	unknown	unknown	-	+	+	unknown	-	+	+	unknown	+	unknown	-	unknown	unknown	+	unknown	-	unknown	+	unknown	unknown	+	+	+	unknown	unknown	unknown	unknown	+	unknown	unknown	+	-	unknown	unknown	unknown
1002	AVJL	ASHR	-	unknown	unknown	unknown	-	unknown	+	unknown	+	unknown	-	+	+	unknown	unknown	-	unknown	+	unknown	unknown	-	unknown	unknown	-	+	+	unknown	unknown	-	unknown	-	unknown	unknown	+	unknown	+	+	+	+	unknown	unknown	+	unknown	unknown	unknown	+	+
1003	AVJL	AVAR	-	+	unknown	+	unknown	unknown	unknown	+	+	unknown	unknown	unknown	+	unknown	+	+	-	unknown	unknown	+	+	+	+	+	unknown	+	+	+	+	unknown	-	+	+	+	unknown	unknown	+	unknown	+	+	+	unknown	unknown	unknown	+	unknown	+
1004	AVJL	AVBL	-	-	+	+	unknown	unknown	+	unknown	+	-	-	+	+	+	-	+	unknown	+	+	-	unknown	unknown	unknown	unknown	-	unknown	unknown	unknown	+	unknown	-	unknown	unknown	+	+	+	+	unknown	-	+	+	+	unknown	unknown	+	unknown	+
1005	AVJL	AVBR	-	+	unknown	unknown	unknown	+	+	+	-	unknown	+	+	unknown	+	-	-	unknown	unknown	+	unknown	+	+	unknown	-	+	+	unknown	+	-	-	-	+	unknown	+	+	+	unknown	+	unknown	-	unknown	unknown	unknown	unknown	unknown	+	unknown
1006	AVJL	AVDL	+	unknown	+	unknown	+	+	+	unknown	unknown	unknown	unknown	-	+	unknown	unknown	-	+	unknown	-	-	+	unknown	+	unknown	unknown	unknown	unknown	unknown	unknown	-	+	unknown	-	unknown	unknown	+	-	unknown	+	-	-	+	-	+	unknown	-	+
1007	AVJL	AVEL	-	+	unknown	-	+	+	-	+	unknown	+	+	+	+	-	unknown	+	+	+	+	+	+	+	+	-	+	unknown	unknown	unknown	+	-	+	+	+	unknown	-	unknown	unknown	-	-	-	+	-	unknown	+	unknown	+	unknown
1008	AVJL	AVHL	-	-	+	+	+	unknown	unknown	unknown	+	+	-	-	unknown	+	unknown	+	+	+	+	+	+	+	-	+	+	+	unknown	unknown	+	+	unknown	+	+	+	unknown	-	+	unknown	+	+	-	+	+	unknown	+	+	unknown
1009	AVJL	AVJR	unknown	unknown	unknown	+	+	+	+	unknown	+	+	+	-	unknown	+	+	+	unknown	unknown	unknown	-	+	unknown	+	+	unknown	unknown	unknown	unknown	unknown	-	+	unknown	-	-	unknown	+	unknown	-	unknown	unknown	+	unknown	+	unknown	+	+	unknown
1010	AVJL	PVCL	-	unknown	unknown	unknown	+	+	unknown	unknown	unknown	unknown	unknown	unknown	+	unknown	unknown	-	+	+	unknown	unknown	-	unknown	unknown	-	unknown	unknown	-	unknown	unknown	+	unknown	+	+	unknown	-	+	+	+	unknown	unknown	+	unknown	unknown	unknown	+	+	unknown
1011	AVJL	PVCR	-	unknown	unknown	unknown	+	unknown	+	unknown	+	unknown	+	unknown	unknown	unknown	-	+	unknown	unknown	unknown	+	+	unknown	+	unknown	+	-	unknown	+	+	unknown	unknown	unknown	+	unknown	+	+	-	unknown	unknown	+	unknown	+	unknown	unknown	unknown	+	unknown
1012	AVJL	PVNR	unknown	unknown	+	+	unknown	+	-	unknown	+	+	+	+	-	+	-	unknown	-	+	-	unknown	+	+	unknown	unknown	+	unknown	+	unknown	+	+	-	+	unknown	+	+	unknown	unknown	+	unknown	+	-	unknown	+	unknown	+	+	+
1013	AVJL	RIFR	unknown	unknown	-	unknown	unknown	unknown	unknown	+	unknown	unknown	+	unknown	unknown	+	-	unknown	unknown	unknown	unknown	unknown	unknown	unknown	-	+	+	unknown	unknown	-	unknown	unknown	unknown	unknown	-	+	+	+	unknown	+	unknown	unknown	+	+	+	unknown	+	+	+
1014	AVJL	RIS	-	unknown	+	+	+	+	+	unknown	+	+	unknown	-	+	unknown	+	unknown	+	-	unknown	+	+	unknown	+	+	unknown	unknown	unknown	unknown	unknown	unknown	+	unknown	unknown	+	-	unknown	unknown	+	unknown	+	+	-	unknown	unknown	unknown	unknown	-
1015	AVJL	SABD	-	unknown	unknown	unknown	+	+	+	-	+	+	+	unknown	unknown	+	unknown	+	+	+	-	unknown	-	+	-	unknown	+	unknown	unknown	+	+	unknown	+	+	unknown	+	unknown	+	+	+	+	unknown	unknown	-	-	unknown	+	-	-
1016	AVJR	ALML	-	+	+	-	unknown	+	unknown	unknown	unknown	-	+	unknown	unknown	+	+	-	+	+	unknown	unknown	+	+	+	unknown	+	+	unknown	unknown	+	unknown	-	+	+	+	unknown	unknown	unknown	unknown	unknown	unknown	unknown	+	+	unknown	+	unknown	unknown
1017	AVJR	AVAL	-	unknown	unknown	+	-	-	+	unknown	unknown	+	unknown	+	-	-	unknown	+	-	-	unknown	-	+	-	+	-	+	+	unknown	-	-	unknown	unknown	+	unknown	unknown	unknown	+	+	+	+	-	unknown	+	+	-	unknown	+	+
1018	AVJR	AVAR	-	+	unknown	+	+	+	+	unknown	+	unknown	+	-	-	+	-	unknown	unknown	+	unknown	-	+	+	+	+	unknown	unknown	-	+	unknown	+	unknown	unknown	-	+	-	unknown	+	+	unknown	unknown	-	unknown	+	+	+	+	unknown
1019	AVJR	AVBL	-	-	+	+	unknown	-	-	unknown	unknown	+	unknown	unknown	+	unknown	+	unknown	-	+	+	+	+	unknown	+	+	+	+	+	unknown	unknown	-	-	+	unknown	-	-	unknown	unknown	unknown	unknown	unknown	unknown	unknown	-	unknown	-	+	+
1020	AVJR	AVBR	-	+	-	unknown	unknown	unknown	+	unknown	unknown	-	unknown	-	-	-	+	unknown	unknown	+	-	+	+	+	+	-	unknown	unknown	-	unknown	+	-	+	+	unknown	-	+	-	-	+	+	unknown	unknown	+	+	+	unknown	unknown	unknown
1021	AVJR	AVDL	+	-	unknown	+	-	-	unknown	-	unknown	-	unknown	+	+	unknown	unknown	unknown	unknown	+	unknown	unknown	+	unknown	+	unknown	unknown	unknown	+	-	+	unknown	-	unknown	unknown	unknown	+	unknown	-	unknown	unknown	unknown	-	+	unknown	-	+	+	unknown
1022	AVJR	AVDR	+	unknown	+	+	unknown	unknown	unknown	unknown	+	+	+	+	unknown	+	unknown	-	unknown	-	unknown	-	unknown	unknown	+	+	+	unknown	unknown	unknown	-	+	unknown	+	+	unknown	+	unknown	unknown	-	-	+	-	-	+	-	-	+	unknown
1023	AVJR	AVER	-	+	unknown	+	unknown	+	unknown	unknown	unknown	unknown	-	+	unknown	unknown	+	+	unknown	+	-	-	-	+	-	-	+	unknown	+	unknown	-	unknown	+	unknown	unknown	unknown	-	unknown	+	unknown	unknown	unknown	+	-	+	+	+	unknown	+
1024	AVJR	AVJL	unknown	-	+	unknown	+	+	-	unknown	unknown	unknown	+	+	+	+	-	+	-	+	unknown	-	unknown	+	+	unknown	unknown	+	unknown	+	unknown	unknown	unknown	+	unknown	unknown	unknown	+	-	+	+	+	+	-	unknown	+	unknown	unknown	unknown
1025	AVJR	AVM	-	+	+	+	+	+	+	+	unknown	+	unknown	+	unknown	+	-	unknown	unknown	-	unknown	unknown	unknown	+	unknown	unknown	unknown	+	unknown	unknown	+	unknown	+	unknown	unknown	+	-	+	unknown	+	-	unknown	unknown	+	unknown	+	+	unknown	unknown
1026	AVJR	FLPR	-	-	unknown	+	+	unknown	+	+	+	+	+	unknown	+	+	+	unknown	-	-	+	+	unknown	+	unknown	+	-	+	+	-	unknown	+	-	+	+	+	+	unknown	unknown	+	+	+	unknown	-	+	-	-	+	+
1027	AVJR	PVCL	-	unknown	unknown	+	-	+	unknown	+	+	+	unknown	unknown	+	+	+	unknown	unknown	+	+	-	+	unknown	unknown	unknown	+	-	+	+	unknown	+	unknown	+	unknown	unknown	+	+	+	unknown	unknown	unknown	+	+	unknown	+	+	+	unknown
1028	AVJR	PVCR	-	+	unknown	+	+	+	unknown	unknown	+	-	-	-	+	+	unknown	-	unknown	+	+	unknown	-	unknown	-	+	unknown	unknown	-	-	+	-	-	-	unknown	unknown	+	+	+	unknown	unknown	+	+	+	unknown	unknown	unknown	unknown	+
1029	AVJR	RID	unknown	unknown	unknown	unknown	+	-	unknown	+	+	unknown	+	+	unknown	unknown	unknown	-	-	unknown	unknown	unknown	-	+	+	unknown	unknown	+	unknown	+	-	unknown	+	+	+	+	unknown	-	unknown	+	unknown	+	-	unknown	unknown	+	+	unknown	unknown
1030	AVJR	SABVL	-	+	unknown	-	+	+	-	unknown	+	+	unknown	+	-	+	unknown	+	-	+	unknown	+	unknown	+	unknown	-	+	-	-	unknown	-	unknown	+	-	+	+	unknown	unknown	-	+	+	-	+	unknown	unknown	+	+	unknown	+
1031	AVKL	AVBL	unknown	+	+	unknown	unknown	+	-	unknown	unknown	-	unknown	unknown	-	unknown	-	unknown	unknown	-	unknown	unknown	-	+	unknown	+	unknown	+	+	-	unknown	unknown	unknown	unknown	+	unknown	+	+	+	unknown	-	+	+	unknown	unknown	+	+	+	unknown
1032	AVKL	AVEL	unknown	unknown	unknown	+	unknown	+	+	unknown	-	unknown	unknown	unknown	+	unknown	unknown	-	unknown	-	+	unknown	unknown	unknown	+	-	unknown	unknown	unknown	-	+	unknown	-	+	+	unknown	unknown	unknown	unknown	+	unknown	+	+	unknown	unknown	+	-	unknown	unknown
1033	AVKL	AVER	unknown	+	unknown	unknown	unknown	unknown	unknown	-	+	unknown	-	-	+	+	+	unknown	unknown	unknown	unknown	+	unknown	unknown	+	+	unknown	+	+	unknown	+	unknown	unknown	+	unknown	unknown	unknown	+	unknown	-	unknown	+	+	-	+	unknown	+	+	unknown
1034	AVKL	AVM	unknown	unknown	+	+	-	-	+	unknown	-	unknown	+	unknown	+	+	-	+	-	-	-	unknown	unknown	+	+	unknown	+	+	-	unknown	unknown	unknown	+	+	-	+	unknown	unknown	unknown	unknown	unknown	+	unknown	+	-	unknown	+	unknown	unknown
1035	AVKL	DVA	unknown	+	unknown	unknown	-	unknown	+	unknown	+	+	unknown	unknown	-	-	unknown	-	unknown	+	-	unknown	+	unknown	unknown	+	unknown	unknown	+	+	-	+	+	+	-	+	-	unknown	+	+	unknown	-	+	+	-	unknown	+	unknown	+
1036	AVKL	RIML	unknown	unknown	unknown	unknown	+	unknown	unknown	unknown	-	unknown	+	+	+	+	+	+	unknown	unknown	+	unknown	+	+	unknown	unknown	unknown	+	+	+	+	+	-	unknown	unknown	+	unknown	+	+	unknown	unknown	unknown	unknown	+	+	unknown	unknown	+	unknown
1037	AVKL	RIMR	unknown	unknown	+	unknown	+	+	+	unknown	unknown	unknown	+	+	-	-	+	unknown	-	unknown	+	+	+	unknown	-	+	unknown	+	unknown	+	+	+	+	unknown	+	unknown	unknown	+	-	unknown	+	+	-	unknown	unknown	+	unknown	+	unknown
1038	AVKL	RIVL	unknown	+	unknown	unknown	unknown	unknown	+	+	unknown	unknown	+	unknown	-	unknown	+	+	unknown	+	unknown	unknown	-	unknown	-	+	+	unknown	+	+	-	-	+	-	unknown	unknown	unknown	+	-	+	+	+	-	+	-	unknown	unknown	unknown	-
1039	AVKL	RMDL	unknown	-	unknown	+	unknown	+	-	+	+	-	unknown	-	unknown	-	unknown	-	-	unknown	+	unknown	+	+	+	+	+	unknown	unknown	unknown	unknown	-	unknown	+	unknown	unknown	unknown	unknown	+	+	-	+	unknown	unknown	unknown	unknown	-	+	-
1040	AVKL	RMFL	unknown	-	+	+	+	unknown	unknown	+	unknown	unknown	unknown	+	+	+	unknown	+	+	+	+	+	unknown	+	+	unknown	-	-	unknown	unknown	unknown	-	+	+	unknown	-	+	+	-	+	unknown	+	+	unknown	unknown	unknown	-	+	+
1041	AVKL	SAADL	unknown	unknown	+	+	-	-	unknown	+	unknown	+	unknown	+	+	+	unknown	unknown	-	unknown	-	+	+	+	+	-	+	+	unknown	-	unknown	+	unknown	unknown	+	unknown	unknown	+	+	unknown	unknown	unknown	unknown	unknown	unknown	unknown	+	unknown	+
1042	AVKL	SAADR	unknown	+	+	+	unknown	+	unknown	unknown	+	+	-	+	unknown	-	unknown	+	+	-	+	+	+	+	unknown	unknown	+	+	+	+	-	unknown	+	unknown	unknown	+	unknown	+	unknown	+	unknown	unknown	unknown	unknown	-	+	unknown	+	+
1043	AVKL	SAAVL	unknown	-	unknown	+	unknown	unknown	unknown	unknown	+	unknown	unknown	+	+	+	-	+	unknown	+	unknown	+	+	unknown	+	-	unknown	unknown	-	unknown	+	unknown	+	unknown	+	+	+	unknown	unknown	unknown	unknown	+	+	unknown	-	+	unknown	unknown	-
1044	AVKL	SIAVR	unknown	unknown	unknown	unknown	unknown	unknown	unknown	unknown	unknown	-	+	+	unknown	-	unknown	unknown	unknown	unknown	unknown	+	-	+	unknown	unknown	unknown	+	unknown	+	+	unknown	+	unknown	-	+	+	unknown	unknown	+	unknown	+	unknown	+	unknown	-	unknown	unknown	unknown
1045	AVKL	SIBVR	unknown	unknown	+	unknown	unknown	+	unknown	+	+	unknown	unknown	+	+	unknown	unknown	+	unknown	+	-	-	+	+	unknown	+	unknown	unknown	unknown	+	unknown	+	+	unknown	+	-	+	+	+	unknown	unknown	unknown	+	+	-	unknown	unknown	-	+
1046	AVKR	AVKL	unknown	+	+	+	-	+	+	unknown	+	unknown	+	unknown	unknown	+	+	+	unknown	unknown	unknown	+	+	-	unknown	+	unknown	+	unknown	+	+	+	unknown	+	+	unknown	+	-	unknown	-	unknown	+	-	unknown	-	+	unknown	unknown	+
1047	AVKR	BDUL	unknown	unknown	unknown	unknown	unknown	+	unknown	unknown	unknown	unknown	+	+	+	+	+	unknown	unknown	+	unknown	+	unknown	unknown	+	-	-	-	+	+	unknown	+	+	+	unknown	unknown	+	+	unknown	unknown	+	+	+	unknown	+	-	-	unknown	+
1048	AVKR	PVPL	unknown	+	unknown	unknown	unknown	+	-	+	+	unknown	unknown	-	unknown	unknown	unknown	+	-	unknown	+	unknown	unknown	+	unknown	unknown	unknown	unknown	unknown	unknown	+	-	unknown	unknown	+	-	unknown	+	-	+	+	-	unknown	-	unknown	+	unknown	-	+
1049	AVKR	PVQL	unknown	-	-	unknown	unknown	+	unknown	+	unknown	+	-	+	+	+	unknown	+	-	unknown	unknown	unknown	+	+	+	+	+	unknown	-	-	+	unknown	+	-	+	+	unknown	-	unknown	-	unknown	-	+	+	+	unknown	unknown	+	+
1050	AVKR	RIGL	unknown	+	unknown	unknown	+	unknown	+	-	+	unknown	unknown	unknown	unknown	-	+	unknown	+	unknown	+	unknown	unknown	unknown	+	+	+	unknown	unknown	unknown	unknown	unknown	+	+	-	+	+	+	-	+	-	unknown	+	+	unknown	+	-	unknown	+
1051	AVKR	RIML	unknown	-	+	+	+	+	+	+	+	+	+	+	+	unknown	-	+	+	+	+	-	unknown	+	-	+	-	unknown	-	+	+	unknown	+	unknown	+	+	-	+	+	+	unknown	unknown	+	+	+	+	+	unknown	-
1052	AVKR	RIMR	unknown	unknown	+	unknown	+	unknown	unknown	+	unknown	unknown	+	+	-	unknown	unknown	-	+	unknown	+	unknown	+	-	-	+	-	+	+	+	+	+	-	+	unknown	+	unknown	+	+	+	unknown	unknown	-	+	-	unknown	unknown	+	+
1053	AVKR	RMDL	unknown	unknown	-	+	unknown	+	unknown	unknown	unknown	unknown	unknown	unknown	unknown	unknown	-	unknown	unknown	-	-	+	+	+	+	unknown	+	+	unknown	+	-	unknown	unknown	+	-	+	+	+	+	+	unknown	-	unknown	+	unknown	unknown	-	unknown	unknown
1054	AVKR	RMDR	unknown	unknown	unknown	+	-	+	+	+	unknown	+	+	unknown	unknown	+	unknown	unknown	-	unknown	unknown	unknown	unknown	-	unknown	-	+	-	+	+	-	+	+	+	+	unknown	unknown	unknown	unknown	unknown	+	unknown	unknown	+	unknown	unknown	unknown	+	+
1055	AVKR	RMFL	unknown	+	+	unknown	+	+	unknown	unknown	-	-	unknown	+	+	+	+	unknown	unknown	+	+	unknown	unknown	+	unknown	+	+	unknown	-	unknown	+	unknown	unknown	unknown	+	+	+	+	+	unknown	+	unknown	unknown	+	-	-	unknown	+	-
1056	AVKR	RMGL	unknown	+	+	+	unknown	+	unknown	+	unknown	-	unknown	+	+	-	+	+	+	unknown	-	-	-	-	+	-	unknown	+	unknown	+	unknown	unknown	unknown	+	unknown	unknown	unknown	-	-	+	+	+	+	unknown	+	unknown	+	unknown	-
1057	AVKR	RMHR	unknown	-	+	-	unknown	+	unknown	+	unknown	-	unknown	+	+	-	+	unknown	+	-	unknown	+	+	unknown	unknown	+	+	+	unknown	unknown	unknown	+	+	unknown	+	+	+	-	unknown	unknown	unknown	unknown	unknown	unknown	+	+	unknown	+	-
1058	AVKR	SAADL	unknown	+	-	+	unknown	+	unknown	+	+	+	+	+	unknown	+	unknown	+	unknown	unknown	-	unknown	unknown	unknown	unknown	unknown	+	+	-	unknown	-	+	+	+	+	+	unknown	+	-	+	unknown	unknown	-	unknown	-	unknown	+	+	+
1059	AVKR	SIADL	unknown	+	-	-	-	unknown	unknown	+	unknown	-	unknown	unknown	unknown	unknown	-	unknown	+	+	+	unknown	+	+	+	+	unknown	unknown	unknown	-	+	-	unknown	+	unknown	unknown	+	unknown	unknown	+	+	+	unknown	unknown	-	unknown	-	-	+
1060	AVKR	SMBDL	unknown	unknown	unknown	+	unknown	+	+	+	unknown	+	-	unknown	unknown	+	unknown	+	+	+	-	+	unknown	+	-	+	+	unknown	unknown	unknown	unknown	unknown	+	unknown	unknown	+	unknown	unknown	unknown	+	+	+	+	-	unknown	+	unknown	unknown	unknown
1061	AVKR	SMDDR	unknown	+	unknown	unknown	+	+	+	+	+	+	unknown	-	-	unknown	+	+	unknown	unknown	+	-	-	+	+	unknown	+	+	unknown	-	-	+	+	unknown	+	+	unknown	-	unknown	unknown	+	+	+	unknown	+	+	unknown	unknown	unknown
1062	AVKR	SMDVR	unknown	-	+	unknown	-	+	unknown	-	unknown	unknown	unknown	+	+	unknown	unknown	unknown	+	-	unknown	+	+	+	unknown	+	unknown	unknown	unknown	-	unknown	unknown	unknown	+	-	unknown	+	-	+	+	+	+	+	+	unknown	unknown	-	unknown	+
1063	AVL	AVEL	-	+	+	+	+	unknown	-	+	-	unknown	unknown	+	-	+	+	+	+	+	-	unknown	+	+	-	unknown	+	+	-	+	unknown	unknown	+	unknown	+	+	unknown	-	+	unknown	-	+	unknown	unknown	+	+	unknown	+	unknown
1064	AVL	AVKR	unknown	unknown	+	+	+	+	+	+	-	unknown	unknown	+	unknown	+	unknown	unknown	unknown	unknown	+	+	+	unknown	-	unknown	-	-	unknown	+	+	unknown	unknown	-	+	+	unknown	unknown	unknown	unknown	+	unknown	unknown	+	+	unknown	-	+	+
1065	AVL	DD01	unknown	unknown	+	+	+	+	unknown	unknown	+	unknown	+	unknown	unknown	unknown	unknown	-	+	+	unknown	unknown	unknown	unknown	+	unknown	+	-	+	+	+	unknown	+	unknown	+	unknown	-	+	unknown	+	+	unknown	+	+	unknown	-	unknown	+	unknown
1066	AVL	DD06	unknown	+	unknown	+	-	unknown	+	unknown	unknown	unknown	+	+	unknown	+	-	unknown	+	unknown	-	unknown	+	+	unknown	-	+	-	-	unknown	+	unknown	+	+	-	-	-	+	unknown	unknown	+	-	-	unknown	unknown	unknown	+	-	+
1067	AVL	DVB	unknown	unknown	+	-	+	+	+	unknown	+	unknown	+	unknown	unknown	unknown	unknown	-	+	+	unknown	-	+	unknown	+	unknown	-	unknown	+	+	+	unknown	unknown	unknown	-	+	+	+	-	-	+	unknown	+	unknown	+	+	+	unknown	unknown
1068	AVL	DVC	unknown	unknown	-	unknown	+	-	unknown	unknown	-	-	-	unknown	unknown	+	+	+	unknown	unknown	unknown	+	-	unknown	unknown	+	unknown	+	unknown	unknown	-	+	unknown	unknown	+	+	-	unknown	unknown	-	unknown	unknown	+	+	+	+	unknown	unknown	+
1069	AVL	HSNR	-	+	+	unknown	+	+	+	unknown	-	unknown	unknown	unknown	+	+	+	+	+	+	+	unknown	-	+	+	unknown	unknown	unknown	+	+	+	-	unknown	+	unknown	unknown	+	unknown	+	unknown	+	unknown	unknown	-	unknown	unknown	+	unknown	-
1070	AVL	PVPR	unknown	unknown	unknown	-	+	unknown	unknown	+	+	-	+	+	unknown	+	unknown	+	unknown	+	+	unknown	unknown	+	-	-	unknown	-	-	+	+	+	-	+	unknown	-	+	+	unknown	unknown	+	unknown	unknown	-	+	-	+	-	+
1071	AVL	PVWL	-	+	unknown	unknown	unknown	unknown	+	unknown	+	+	unknown	unknown	+	-	unknown	+	-	unknown	unknown	unknown	+	unknown	-	-	unknown	-	+	+	+	unknown	+	+	+	unknown	unknown	+	unknown	+	unknown	-	+	+	-	+	+	unknown	+
1072	AVL	RIMR	unknown	+	unknown	+	-	unknown	+	+	+	+	+	unknown	+	unknown	+	+	+	unknown	-	unknown	unknown	+	+	unknown	unknown	unknown	+	-	+	-	+	unknown	unknown	+	unknown	unknown	+	unknown	unknown	+	+	+	unknown	unknown	+	unknown	+
1073	AVL	RIS	-	unknown	+	+	+	+	+	unknown	-	+	unknown	unknown	+	+	unknown	+	unknown	unknown	unknown	unknown	unknown	+	-	unknown	unknown	+	unknown	unknown	-	+	+	+	unknown	unknown	unknown	+	unknown	+	unknown	unknown	+	+	+	+	unknown	-	+
1074	AVL	SABD	-	+	+	+	unknown	unknown	unknown	unknown	-	+	unknown	+	unknown	-	-	+	unknown	+	-	-	-	unknown	unknown	+	+	+	unknown	unknown	unknown	unknown	+	+	unknown	unknown	unknown	unknown	-	-	+	+	unknown	unknown	+	unknown	unknown	unknown	+
1075	AVL	SABVL	-	unknown	unknown	unknown	-	unknown	+	unknown	+	+	+	unknown	unknown	unknown	unknown	-	-	unknown	unknown	+	-	+	+	-	unknown	unknown	unknown	unknown	+	unknown	-	unknown	+	+	+	unknown	+	unknown	unknown	unknown	+	-	+	unknown	unknown	+	+
1076	AVL	SABVR	-	unknown	unknown	unknown	unknown	unknown	unknown	unknown	-	+	+	+	+	+	unknown	+	unknown	+	unknown	unknown	unknown	-	-	unknown	+	unknown	unknown	-	unknown	+	unknown	unknown	-	unknown	unknown	+	unknown	+	unknown	unknown	unknown	+	-	unknown	+	+	unknown
1077	AVL	VC01	-	unknown	unknown	+	unknown	unknown	-	-	unknown	+	+	unknown	unknown	-	unknown	+	+	unknown	+	+	unknown	+	+	+	+	unknown	+	unknown	unknown	unknown	unknown	-	+	+	-	-	unknown	unknown	unknown	+	unknown	+	+	+	-	-	+
1078	AVL	VC02	-	+	+	+	-	unknown	+	-	+	+	+	unknown	unknown	unknown	+	-	unknown	unknown	unknown	unknown	unknown	unknown	+	unknown	unknown	+	unknown	unknown	unknown	unknown	+	+	unknown	unknown	+	+	unknown	unknown	+	+	+	+	+	unknown	+	+	+
1079	AVL	VC06	-	+	unknown	-	unknown	-	unknown	-	+	-	unknown	unknown	unknown	unknown	unknown	unknown	+	unknown	-	+	+	+	+	-	unknown	-	unknown	unknown	+	-	unknown	-	+	+	unknown	-	unknown	+	unknown	+	-	unknown	-	+	+	unknown	unknown
1080	AVL	VD12	unknown	+	-	unknown	unknown	-	-	+	unknown	+	-	+	+	unknown	unknown	-	+	+	unknown	+	unknown	+	-	unknown	-	unknown	unknown	unknown	unknown	-	-	unknown	+	unknown	unknown	unknown	-	-	unknown	+	+	+	+	unknown	unknown	unknown	+
1081	AVM	ADER	unknown	unknown	unknown	-	-	+	+	-	+	+	unknown	unknown	unknown	unknown	unknown	unknown	+	+	-	-	-	unknown	+	+	+	+	unknown	-	+	unknown	unknown	+	+	+	unknown	unknown	unknown	unknown	+	+	unknown	-	unknown	-	+	unknown	unknown
1082	AVM	AVBL	+	+	+	unknown	unknown	unknown	unknown	+	-	+	+	+	unknown	-	-	+	unknown	unknown	-	-	unknown	-	unknown	unknown	+	-	+	+	+	+	+	-	+	-	unknown	+	unknown	-	-	unknown	-	-	unknown	unknown	+	unknown	unknown
1083	AVM	AVBR	+	+	+	unknown	+	unknown	unknown	unknown	unknown	unknown	unknown	-	+	unknown	+	+	-	unknown	+	unknown	+	+	unknown	-	-	+	-	+	-	+	+	unknown	unknown	+	unknown	-	unknown	unknown	+	+	unknown	unknown	-	unknown	unknown	unknown	unknown
1084	AVM	AVDL	+	+	unknown	+	unknown	unknown	-	unknown	-	unknown	+	unknown	unknown	unknown	unknown	unknown	+	unknown	unknown	unknown	+	+	+	unknown	unknown	+	+	+	+	+	unknown	unknown	-	unknown	-	+	+	unknown	unknown	unknown	+	+	unknown	unknown	+	unknown	unknown
1085	AVM	AVDR	+	+	+	+	+	-	-	+	unknown	+	unknown	unknown	unknown	+	+	-	unknown	unknown	unknown	unknown	unknown	+	unknown	+	+	+	unknown	unknown	-	unknown	+	+	unknown	unknown	unknown	unknown	+	+	unknown	unknown	unknown	+	unknown	unknown	unknown	unknown	-
1086	AVM	AVHL	+	+	+	+	-	+	unknown	unknown	unknown	+	unknown	unknown	+	+	unknown	+	unknown	-	+	unknown	unknown	unknown	+	unknown	+	-	+	+	unknown	+	+	+	+	unknown	+	-	+	unknown	+	+	+	unknown	+	unknown	+	unknown	+
1087	AVM	AVJR	+	unknown	unknown	+	unknown	+	+	+	+	unknown	unknown	+	+	unknown	+	unknown	-	unknown	+	+	unknown	+	-	unknown	unknown	-	-	unknown	+	-	+	+	+	-	+	+	+	unknown	unknown	unknown	unknown	+	+	+	+	+	+
1088	AVM	AVKL	+	unknown	unknown	+	unknown	unknown	unknown	+	unknown	+	+	unknown	+	-	unknown	-	unknown	+	+	+	+	unknown	-	-	-	-	+	unknown	+	unknown	+	-	-	unknown	+	+	+	-	+	+	+	unknown	+	+	+	+	+
1089	AVM	BDUL	+	+	+	+	+	-	+	+	+	+	unknown	+	+	+	+	unknown	+	-	+	unknown	-	+	-	unknown	+	+	unknown	+	+	unknown	-	unknown	+	+	+	+	unknown	+	unknown	+	unknown	+	unknown	+	+	unknown	+
1090	AVM	BDUR	+	unknown	-	unknown	+	unknown	unknown	unknown	unknown	unknown	unknown	+	-	+	unknown	+	+	+	unknown	+	unknown	unknown	unknown	-	unknown	+	unknown	+	unknown	+	unknown	+	unknown	unknown	+	unknown	+	-	unknown	unknown	unknown	unknown	+	unknown	unknown	+	+
1091	AVM	DA01	unknown	-	+	+	unknown	+	-	unknown	unknown	-	unknown	unknown	-	+	unknown	+	-	+	-	unknown	+	unknown	+	+	unknown	unknown	+	+	unknown	unknown	-	unknown	unknown	+	unknown	unknown	+	-	+	+	+	+	unknown	unknown	unknown	+	+
1092	AVM	PVCL	+	+	+	unknown	unknown	-	unknown	-	+	+	+	+	+	unknown	unknown	unknown	+	unknown	unknown	-	+	+	-	+	-	+	+	-	-	+	+	unknown	+	+	unknown	-	+	+	-	+	+	-	-	-	+	unknown	unknown
1093	AVM	PVCR	+	-	unknown	unknown	unknown	unknown	+	+	+	-	-	unknown	+	unknown	unknown	+	unknown	+	unknown	unknown	-	unknown	unknown	unknown	unknown	unknown	unknown	+	+	unknown	+	unknown	+	unknown	+	-	+	+	unknown	+	-	+	unknown	-	unknown	-	unknown
1094	AVM	PVNL	+	+	unknown	unknown	unknown	unknown	-	-	+	+	unknown	unknown	-	+	+	unknown	+	unknown	+	+	+	-	+	unknown	unknown	+	unknown	+	unknown	unknown	unknown	-	unknown	unknown	-	unknown	-	unknown	+	-	+	unknown	+	+	unknown	+	unknown
1095	AVM	PVNR	+	+	unknown	-	unknown	+	unknown	-	+	unknown	+	-	unknown	unknown	unknown	+	-	+	+	-	unknown	+	+	+	unknown	+	-	+	-	unknown	+	unknown	+	+	+	+	unknown	-	unknown	-	unknown	unknown	+	+	unknown	+	unknown
1096	AVM	PVR	unknown	unknown	+	unknown	+	unknown	+	+	unknown	unknown	+	+	+	+	-	+	-	unknown	unknown	+	-	unknown	unknown	-	+	+	unknown	+	unknown	-	unknown	-	unknown	unknown	+	-	+	+	unknown	unknown	+	unknown	+	-	unknown	+	+
1097	AVM	RID	unknown	unknown	+	unknown	unknown	unknown	unknown	+	unknown	unknown	unknown	+	unknown	unknown	unknown	unknown	+	-	+	unknown	-	+	+	unknown	unknown	+	-	+	+	unknown	+	unknown	-	unknown	+	+	+	-	+	unknown	unknown	unknown	-	unknown	-	unknown	unknown
1098	AVM	SIBVL	+	-	-	+	unknown	unknown	+	unknown	-	+	unknown	unknown	unknown	+	+	+	+	unknown	unknown	+	+	+	unknown	unknown	unknown	unknown	unknown	+	+	-	+	-	unknown	unknown	+	unknown	+	unknown	+	unknown	+	+	unknown	unknown	+	+	+
1099	AVM	VA02	unknown	+	+	+	+	unknown	unknown	-	unknown	+	unknown	unknown	+	-	unknown	unknown	unknown	unknown	+	unknown	+	+	+	unknown	+	+	+	-	unknown	+	+	unknown	unknown	unknown	unknown	+	unknown	+	unknown	unknown	unknown	unknown	unknown	+	unknown	unknown	+
1100	AVM	VB03	+	+	unknown	+	unknown	unknown	+	+	+	unknown	-	unknown	+	+	+	unknown	unknown	unknown	unknown	unknown	unknown	-	unknown	-	+	+	unknown	unknown	+	unknown	-	-	unknown	unknown	+	-	+	+	unknown	+	unknown	unknown	-	unknown	+	unknown	unknown
1101	AWAL	ADAL	unknown	+	unknown	unknown	unknown	unknown	+	unknown	+	unknown	-	+	unknown	unknown	unknown	unknown	+	-	unknown	unknown	+	+	unknown	unknown	unknown	+	+	+	+	unknown	+	unknown	unknown	unknown	+	-	unknown	unknown	unknown	+	-	-	+	unknown	+	unknown	unknown
1102	AWAL	AFDL	unknown	unknown	-	-	unknown	+	unknown	unknown	unknown	unknown	-	unknown	+	+	unknown	+	+	unknown	+	unknown	-	unknown	unknown	unknown	+	unknown	+	-	unknown	+	unknown	+	+	+	unknown	unknown	unknown	unknown	unknown	+	unknown	+	+	+	-	+	+
1103	AWAL	AIYL	unknown	unknown	-	+	+	unknown	+	-	-	+	+	unknown	+	+	unknown	+	unknown	unknown	+	+	unknown	unknown	unknown	+	+	-	unknown	+	+	+	+	unknown	unknown	unknown	+	unknown	unknown	unknown	+	unknown	+	-	+	+	-	unknown	+
1104	AWAL	AIZL	unknown	unknown	unknown	+	unknown	-	unknown	+	-	unknown	unknown	-	+	+	+	+	unknown	+	+	+	+	-	+	unknown	+	unknown	unknown	+	unknown	unknown	-	unknown	unknown	unknown	+	-	+	+	unknown	unknown	unknown	+	+	+	+	+	+
1105	AWAL	ASEL	unknown	-	unknown	+	unknown	+	-	+	-	+	+	-	+	+	unknown	+	unknown	-	+	unknown	unknown	+	unknown	+	unknown	unknown	-	+	unknown	+	unknown	unknown	+	unknown	+	unknown	+	+	unknown	unknown	+	unknown	+	-	+	+	unknown
1106	AWAL	ASGL	unknown	-	unknown	+	unknown	unknown	unknown	+	unknown	+	+	unknown	unknown	unknown	unknown	unknown	unknown	+	+	-	+	-	unknown	+	+	+	-	+	+	unknown	unknown	+	unknown	+	unknown	unknown	+	+	+	+	+	unknown	unknown	unknown	-	+	unknown
1107	AWAL	ASHL	unknown	+	-	unknown	unknown	unknown	unknown	unknown	+	+	unknown	-	unknown	+	unknown	+	+	-	-	-	+	-	unknown	+	+	unknown	-	+	+	+	unknown	unknown	+	unknown	+	unknown	-	+	unknown	-	+	+	unknown	unknown	+	+	unknown
1108	AWAL	AWBL	unknown	-	+	unknown	unknown	-	unknown	+	-	unknown	+	+	-	unknown	+	+	+	unknown	unknown	+	unknown	unknown	unknown	+	+	unknown	unknown	+	+	unknown	+	+	+	unknown	+	+	-	unknown	unknown	unknown	+	+	unknown	-	-	+	+
1109	AWAR	ADFR	unknown	unknown	+	+	+	+	unknown	unknown	unknown	-	+	+	+	unknown	-	-	unknown	+	+	-	unknown	+	unknown	unknown	unknown	+	+	unknown	-	unknown	unknown	-	unknown	+	unknown	-	unknown	+	-	+	+	+	unknown	unknown	+	unknown	+
1110	AWAR	AFDR	unknown	unknown	-	+	+	+	unknown	+	unknown	+	+	+	unknown	+	+	-	unknown	unknown	-	+	-	unknown	+	+	+	+	unknown	unknown	unknown	-	+	-	-	+	unknown	unknown	+	unknown	+	+	+	+	unknown	unknown	unknown	+	+
1111	AWAR	AIAR	unknown	-	+	+	-	+	+	unknown	unknown	unknown	+	unknown	-	+	unknown	-	unknown	+	unknown	unknown	+	+	unknown	unknown	unknown	-	unknown	unknown	unknown	+	unknown	+	+	unknown	unknown	unknown	-	+	-	unknown	unknown	+	+	+	+	+	+
1112	AWAR	AIYR	unknown	unknown	-	-	+	+	-	unknown	+	unknown	unknown	unknown	+	+	unknown	unknown	unknown	unknown	unknown	unknown	unknown	+	+	unknown	+	+	+	unknown	-	+	unknown	unknown	-	+	-	+	unknown	+	unknown	+	unknown	+	unknown	+	unknown	+	+
1113	AWAR	AIZR	unknown	+	+	+	-	+	+	unknown	unknown	unknown	unknown	+	+	unknown	unknown	-	+	+	+	+	+	+	+	-	unknown	+	unknown	+	+	unknown	+	+	+	unknown	+	unknown	unknown	+	unknown	+	unknown	unknown	+	unknown	unknown	+	unknown
1114	AWAR	ASER	unknown	+	unknown	unknown	unknown	-	unknown	unknown	unknown	unknown	unknown	unknown	unknown	-	unknown	+	unknown	unknown	unknown	+	unknown	unknown	+	unknown	unknown	+	+	unknown	unknown	+	unknown	+	unknown	unknown	-	unknown	+	unknown	+	+	+	unknown	+	+	-	unknown	+
1115	AWAR	ASGR	unknown	unknown	+	+	+	unknown	unknown	+	unknown	unknown	-	unknown	+	unknown	+	unknown	-	+	unknown	-	unknown	+	-	unknown	-	+	unknown	+	-	unknown	+	+	+	unknown	+	unknown	+	+	+	+	-	unknown	unknown	+	+	unknown	unknown
1116	AWAR	ASIL	unknown	unknown	unknown	+	+	-	unknown	unknown	-	-	unknown	unknown	-	+	+	+	+	-	-	unknown	+	+	unknown	unknown	unknown	-	+	+	unknown	+	+	+	unknown	+	+	+	unknown	+	+	+	+	+	+	+	-	unknown	unknown
1117	AWAR	AUAR	unknown	+	+	+	+	-	+	+	unknown	+	unknown	+	unknown	unknown	+	+	+	unknown	-	+	unknown	unknown	unknown	+	+	unknown	+	unknown	+	+	+	unknown	+	-	+	+	+	+	unknown	unknown	unknown	+	unknown	+	+	unknown	unknown
1118	AWAR	AWBR	unknown	unknown	unknown	unknown	unknown	-	unknown	unknown	+	-	+	+	+	-	-	+	+	unknown	+	unknown	-	+	unknown	+	unknown	+	-	unknown	-	+	+	unknown	unknown	-	+	-	+	unknown	unknown	+	unknown	+	-	+	-	unknown	unknown
1119	AWAR	RIFR	unknown	unknown	unknown	+	unknown	unknown	unknown	+	unknown	+	+	unknown	+	unknown	+	unknown	+	+	unknown	-	-	unknown	unknown	+	+	unknown	+	unknown	+	+	unknown	+	unknown	-	+	+	+	+	-	-	+	unknown	unknown	+	-	+	+
1120	AWAR	RIGR	unknown	-	unknown	+	unknown	+	+	unknown	unknown	+	+	+	unknown	+	+	+	unknown	unknown	unknown	+	+	unknown	unknown	unknown	unknown	unknown	+	+	unknown	-	unknown	unknown	+	+	+	-	unknown	+	+	-	+	-	+	+	unknown	+	+
1121	AWAR	RIR	unknown	unknown	+	+	+	-	unknown	unknown	+	+	unknown	unknown	-	+	+	+	+	unknown	unknown	+	+	+	+	+	+	+	+	+	unknown	unknown	unknown	+	unknown	-	-	+	unknown	+	+	+	unknown	+	unknown	+	+	+	+
1122	AWBL	ADFL	unknown	+	unknown	+	+	-	unknown	unknown	+	+	-	+	+	-	-	unknown	unknown	+	+	unknown	unknown	unknown	unknown	unknown	+	unknown	unknown	-	-	-	unknown	unknown	unknown	unknown	unknown	unknown	unknown	unknown	unknown	+	+	+	-	+	+	unknown	unknown
1123	AWBL	AIAL	unknown	-	+	unknown	unknown	-	unknown	-	-	+	+	unknown	+	+	unknown	-	+	-	unknown	unknown	+	unknown	unknown	+	+	unknown	-	+	-	unknown	+	+	+	+	+	unknown	+	+	unknown	unknown	unknown	unknown	+	+	+	+	+
1124	AWBL	AIBR	-	+	unknown	+	-	unknown	-	unknown	+	unknown	-	+	+	-	-	unknown	unknown	unknown	unknown	+	unknown	unknown	+	-	+	unknown	unknown	unknown	+	-	+	unknown	-	+	-	+	unknown	+	unknown	+	+	+	unknown	unknown	-	+	unknown
1125	AWBL	AIYL	+	+	+	-	unknown	+	-	-	+	+	unknown	unknown	-	+	unknown	+	unknown	+	+	+	-	+	unknown	unknown	+	unknown	+	+	unknown	unknown	+	unknown	unknown	-	unknown	-	+	unknown	+	unknown	unknown	+	unknown	+	+	unknown	+
1126	AWBL	AIZL	-	-	unknown	-	unknown	unknown	unknown	unknown	unknown	+	+	unknown	+	unknown	+	unknown	+	unknown	-	unknown	+	unknown	-	-	+	+	unknown	+	unknown	+	unknown	+	+	+	unknown	+	-	+	+	+	unknown	+	unknown	+	+	-	-
1127	AWBL	ASEL	unknown	+	+	unknown	-	-	unknown	unknown	+	+	unknown	+	+	+	unknown	unknown	+	+	unknown	+	unknown	unknown	+	unknown	-	+	+	unknown	+	unknown	+	unknown	unknown	unknown	unknown	+	unknown	+	+	unknown	-	unknown	+	unknown	+	+	-
1128	AWBL	ASHL	unknown	unknown	+	unknown	-	-	unknown	unknown	unknown	unknown	+	+	unknown	+	unknown	+	+	unknown	+	unknown	+	unknown	-	-	+	unknown	unknown	-	unknown	unknown	+	unknown	+	+	+	-	+	+	+	+	+	-	-	+	unknown	unknown	unknown
1129	AWBL	AVBL	+	unknown	-	unknown	+	unknown	+	+	-	unknown	+	unknown	+	+	+	unknown	unknown	-	+	+	-	+	-	unknown	+	unknown	-	-	+	+	-	+	-	-	-	unknown	unknown	unknown	+	+	+	+	-	unknown	-	-	unknown
1130	AWBL	AVHR	unknown	-	unknown	unknown	+	+	unknown	-	unknown	-	unknown	unknown	unknown	unknown	+	unknown	unknown	unknown	+	unknown	unknown	+	+	unknown	unknown	unknown	unknown	+	-	-	+	unknown	+	unknown	unknown	+	+	unknown	+	unknown	-	+	+	-	+	+	-
1131	AWBL	AWAL	unknown	+	+	unknown	unknown	+	unknown	+	unknown	unknown	unknown	+	unknown	-	+	+	-	unknown	-	unknown	unknown	+	+	unknown	+	unknown	+	unknown	unknown	unknown	+	+	-	unknown	unknown	unknown	unknown	+	-	-	+	+	unknown	-	+	+	-
1132	AWBL	AWCL	unknown	unknown	+	+	-	unknown	+	unknown	+	unknown	unknown	unknown	unknown	unknown	+	+	+	+	unknown	+	unknown	-	-	unknown	unknown	+	unknown	+	-	-	+	+	-	unknown	unknown	unknown	-	unknown	unknown	-	-	+	-	unknown	unknown	+	unknown
1133	AWBL	HSNL	+	+	-	unknown	+	+	-	unknown	+	unknown	+	+	unknown	+	unknown	-	+	unknown	unknown	-	unknown	unknown	unknown	unknown	unknown	unknown	+	-	+	unknown	-	+	unknown	unknown	unknown	unknown	unknown	+	unknown	unknown	+	-	+	unknown	+	unknown	+
1134	AWBL	RIAL	-	unknown	unknown	-	+	+	unknown	+	unknown	unknown	-	+	unknown	+	unknown	+	+	unknown	+	+	+	+	-	+	unknown	-	unknown	-	unknown	unknown	unknown	unknown	+	+	unknown	+	-	unknown	unknown	+	+	+	unknown	unknown	unknown	+	+
1135	AWBL	RIGL	unknown	+	unknown	-	-	+	unknown	unknown	+	-	unknown	unknown	+	unknown	-	unknown	+	+	unknown	unknown	unknown	-	unknown	+	+	+	+	unknown	unknown	+	unknown	+	unknown	+	+	+	unknown	unknown	unknown	unknown	unknown	-	+	+	+	unknown	-
1136	AWBL	SMBDL	-	unknown	unknown	unknown	+	+	unknown	unknown	-	+	-	unknown	unknown	+	+	unknown	-	+	+	+	-	+	+	-	-	unknown	unknown	+	unknown	+	-	unknown	+	+	unknown	+	+	+	+	unknown	unknown	+	+	unknown	unknown	+	+
1137	AWBL	SMBVL	-	+	+	-	+	unknown	unknown	+	+	-	+	-	unknown	-	+	-	unknown	+	+	-	unknown	unknown	unknown	-	unknown	unknown	+	unknown	unknown	+	+	unknown	unknown	unknown	+	+	unknown	unknown	-	unknown	unknown	unknown	unknown	-	unknown	unknown	+
1138	AWBR	ADFR	unknown	-	unknown	unknown	+	+	-	unknown	-	unknown	unknown	+	+	-	+	+	unknown	unknown	unknown	+	+	+	unknown	+	-	-	-	unknown	+	unknown	+	unknown	unknown	unknown	unknown	unknown	+	+	+	+	+	+	+	+	+	unknown	+
1139	AWBR	AIMR	unknown	unknown	unknown	unknown	unknown	unknown	-	unknown	-	+	-	unknown	+	+	+	unknown	+	+	+	unknown	unknown	+	unknown	+	unknown	+	unknown	unknown	unknown	+	+	+	+	unknown	+	-	-	+	unknown	unknown	unknown	-	-	+	+	+	unknown
1140	AWBR	AIYR	+	unknown	+	-	unknown	unknown	+	unknown	unknown	-	+	+	+	-	unknown	unknown	unknown	+	unknown	+	+	unknown	-	+	unknown	-	unknown	+	+	unknown	+	+	unknown	unknown	unknown	-	+	+	unknown	+	-	unknown	+	unknown	unknown	+	unknown
1141	AWBR	AIZR	-	unknown	+	-	+	-	unknown	unknown	+	unknown	unknown	unknown	unknown	unknown	unknown	+	+	+	unknown	unknown	+	-	unknown	+	+	unknown	unknown	unknown	-	unknown	+	+	+	+	unknown	+	unknown	+	unknown	-	+	-	unknown	+	-	unknown	+
1142	AWBR	ASER	unknown	+	unknown	unknown	+	+	-	unknown	unknown	+	unknown	unknown	unknown	unknown	unknown	+	unknown	unknown	+	+	-	+	unknown	unknown	+	unknown	unknown	+	-	unknown	unknown	unknown	-	+	+	unknown	+	+	+	+	unknown	-	unknown	+	+	+	unknown
1143	AWBR	ASGR	unknown	+	+	+	unknown	+	unknown	unknown	unknown	+	unknown	unknown	-	+	+	unknown	unknown	unknown	+	unknown	-	unknown	unknown	unknown	+	unknown	+	-	+	unknown	+	+	+	+	unknown	unknown	+	+	unknown	unknown	+	unknown	+	unknown	unknown	unknown	+
1144	AWBR	ASHR	unknown	+	unknown	-	unknown	unknown	+	-	unknown	+	+	unknown	+	+	unknown	unknown	+	unknown	unknown	unknown	+	unknown	unknown	+	-	+	-	unknown	+	unknown	unknown	-	+	unknown	-	unknown	+	+	+	-	+	+	+	unknown	unknown	unknown	unknown
1145	AWBR	AVBR	+	-	+	unknown	+	+	unknown	+	unknown	+	unknown	unknown	-	+	+	+	+	+	+	-	+	-	-	unknown	+	+	+	unknown	+	+	+	+	unknown	+	-	+	+	unknown	-	unknown	+	unknown	+	unknown	unknown	+	unknown
1146	AWBR	HSNL	+	+	+	-	-	+	+	-	-	+	+	unknown	-	unknown	unknown	+	+	unknown	-	-	unknown	unknown	+	+	unknown	+	+	+	unknown	unknown	+	+	unknown	-	+	+	-	+	+	-	unknown	+	unknown	+	unknown	unknown	unknown
1147	AWBR	HSNR	+	+	+	unknown	unknown	+	unknown	+	unknown	unknown	unknown	+	+	+	+	unknown	unknown	+	unknown	unknown	unknown	unknown	unknown	+	-	+	+	+	unknown	+	-	+	+	+	+	+	unknown	-	+	+	+	-	+	unknown	unknown	+	-
1148	AWBR	OLQVR	unknown	+	unknown	unknown	-	unknown	unknown	unknown	unknown	+	unknown	+	-	unknown	unknown	unknown	unknown	unknown	unknown	+	unknown	+	-	+	unknown	+	unknown	+	+	unknown	+	-	+	unknown	unknown	unknown	+	unknown	+	unknown	+	unknown	+	+	+	+	+
1149	AWBR	RIAR	-	+	+	unknown	unknown	unknown	unknown	unknown	unknown	unknown	+	unknown	unknown	unknown	+	+	unknown	unknown	-	unknown	+	+	unknown	unknown	+	+	unknown	+	unknown	+	unknown	+	unknown	+	-	unknown	-	unknown	+	unknown	+	+	+	-	unknown	unknown	+
1150	AWBR	RIFR	unknown	unknown	unknown	+	-	+	+	unknown	+	-	-	unknown	unknown	-	unknown	unknown	+	unknown	+	unknown	unknown	+	-	+	unknown	+	unknown	unknown	+	unknown	+	+	-	-	+	-	+	unknown	unknown	-	+	+	unknown	unknown	+	+	+
1151	AWBR	RIR	unknown	+	+	unknown	+	+	+	unknown	+	+	+	+	-	-	unknown	unknown	unknown	unknown	unknown	unknown	+	+	+	+	unknown	unknown	+	unknown	unknown	+	+	-	unknown	+	-	-	-	unknown	+	unknown	unknown	unknown	+	-	+	+	+
1152	AWBR	URYVR	unknown	-	unknown	unknown	-	+	-	+	unknown	unknown	+	unknown	+	unknown	unknown	unknown	unknown	+	+	+	-	+	-	+	unknown	+	unknown	+	+	unknown	+	-	+	unknown	+	unknown	unknown	+	-	+	unknown	-	unknown	unknown	+	unknown	-
1153	AWCL	AFDL	unknown	unknown	+	unknown	+	-	+	+	-	-	unknown	-	+	+	unknown	-	unknown	-	+	+	+	unknown	+	+	unknown	+	unknown	+	+	+	unknown	-	+	+	+	unknown	-	unknown	+	unknown	+	unknown	+	unknown	-	unknown	unknown
1154	AWCL	AIAL	unknown	+	+	+	unknown	+	unknown	unknown	+	-	+	-	unknown	unknown	+	unknown	-	unknown	unknown	-	unknown	unknown	+	+	unknown	-	+	+	-	unknown	+	+	unknown	-	unknown	+	unknown	+	-	unknown	+	+	+	unknown	unknown	-	unknown
1155	AWCL	AIAR	unknown	+	-	unknown	unknown	unknown	unknown	+	unknown	+	unknown	+	+	unknown	-	unknown	+	unknown	+	+	+	+	-	unknown	+	+	+	+	+	unknown	-	unknown	-	unknown	unknown	-	unknown	-	-	unknown	+	unknown	unknown	-	unknown	unknown	+
1156	AWCL	AIBL	+	+	-	+	+	unknown	-	-	+	+	unknown	unknown	unknown	+	+	+	+	-	+	+	+	+	unknown	-	+	-	+	+	+	+	+	unknown	-	-	+	unknown	+	+	-	-	+	unknown	unknown	-	unknown	-	unknown
1157	AWCL	AIBR	+	+	+	+	-	+	+	unknown	unknown	+	+	unknown	unknown	unknown	unknown	-	+	+	unknown	unknown	+	+	+	unknown	unknown	unknown	+	unknown	unknown	+	+	-	+	-	-	unknown	+	unknown	unknown	unknown	unknown	+	unknown	-	+	unknown	unknown
1158	AWCL	AIYL	-	+	unknown	+	+	-	unknown	+	+	+	unknown	+	+	+	unknown	+	-	+	-	+	+	unknown	unknown	+	+	+	unknown	+	unknown	unknown	+	+	unknown	unknown	unknown	unknown	+	unknown	unknown	+	unknown	unknown	-	+	+	unknown	+
1159	AWCL	AIZL	unknown	+	+	+	unknown	+	unknown	+	+	+	unknown	+	+	-	unknown	-	+	unknown	-	unknown	unknown	unknown	-	+	-	+	+	-	-	unknown	-	-	+	unknown	unknown	+	unknown	unknown	unknown	+	-	unknown	+	unknown	-	+	+
1160	AWCL	ASER	unknown	+	unknown	unknown	unknown	+	unknown	-	unknown	+	unknown	+	+	unknown	+	unknown	unknown	+	+	+	+	+	+	unknown	+	unknown	+	unknown	+	unknown	+	unknown	+	+	-	+	unknown	+	unknown	+	-	+	unknown	-	unknown	+	+
1161	AWCL	ASGR	unknown	+	unknown	+	+	-	-	+	+	unknown	unknown	unknown	+	+	+	+	+	unknown	+	unknown	unknown	-	+	-	unknown	unknown	unknown	+	-	+	+	+	unknown	unknown	unknown	-	unknown	+	+	unknown	unknown	unknown	-	unknown	+	unknown	unknown
1162	AWCL	ASIL	unknown	-	unknown	-	unknown	+	unknown	-	unknown	+	unknown	+	unknown	unknown	+	unknown	unknown	unknown	unknown	+	+	+	+	unknown	unknown	+	+	unknown	unknown	+	unknown	+	unknown	unknown	+	unknown	+	unknown	unknown	unknown	unknown	-	+	+	unknown	+	unknown
1163	AWCL	AVAL	+	+	+	unknown	-	+	unknown	unknown	+	unknown	-	+	-	unknown	+	+	-	+	unknown	+	-	+	unknown	unknown	+	-	unknown	-	unknown	+	unknown	unknown	+	+	unknown	unknown	+	+	+	+	-	+	+	-	-	+	-
1164	AWCL	AWCR	unknown	+	unknown	+	+	+	-	+	-	+	+	+	-	unknown	unknown	+	unknown	+	+	unknown	-	+	+	-	-	unknown	+	unknown	unknown	+	-	+	unknown	+	unknown	+	unknown	-	unknown	+	+	unknown	+	+	unknown	-	unknown
1165	AWCL	RIAL	+	-	-	+	-	+	+	+	unknown	-	+	unknown	+	+	+	unknown	unknown	unknown	+	unknown	unknown	-	unknown	unknown	unknown	+	+	unknown	-	unknown	+	+	+	unknown	+	-	+	unknown	+	unknown	+	unknown	unknown	-	-	unknown	+
1166	AWCL	SMDVL	+	-	+	+	unknown	unknown	unknown	unknown	+	+	unknown	unknown	unknown	+	+	+	+	unknown	unknown	+	+	unknown	+	unknown	unknown	-	+	+	unknown	+	unknown	unknown	unknown	+	+	-	+	unknown	unknown	-	unknown	+	unknown	+	unknown	unknown	+
1167	AWCR	ADFR	unknown	+	unknown	unknown	unknown	+	+	+	unknown	+	+	unknown	+	unknown	+	+	unknown	+	+	+	+	+	+	+	unknown	unknown	-	-	+	+	unknown	unknown	+	+	unknown	-	+	+	unknown	unknown	unknown	unknown	unknown	-	-	unknown	unknown
1168	AWCR	AIAL	unknown	+	+	unknown	unknown	+	unknown	-	+	unknown	unknown	+	unknown	+	+	unknown	unknown	+	+	unknown	unknown	+	unknown	+	+	+	+	+	unknown	+	+	+	+	unknown	+	unknown	unknown	unknown	-	+	+	+	unknown	unknown	unknown	unknown	+
1169	AWCR	AIAR	unknown	-	+	+	-	unknown	-	+	unknown	+	unknown	-	unknown	unknown	+	unknown	+	unknown	unknown	unknown	unknown	+	+	-	-	unknown	+	-	-	+	+	unknown	-	unknown	+	-	unknown	unknown	unknown	+	+	+	unknown	+	+	+	unknown
1170	AWCR	AIBL	+	+	unknown	unknown	unknown	+	+	unknown	unknown	+	+	unknown	unknown	-	+	+	+	unknown	+	+	+	+	+	+	+	unknown	+	+	unknown	unknown	unknown	-	unknown	unknown	+	+	+	unknown	unknown	+	-	+	unknown	unknown	+	+	unknown
1171	AWCR	AIBR	+	unknown	+	unknown	unknown	unknown	unknown	+	-	unknown	+	-	unknown	-	+	+	+	unknown	unknown	unknown	+	unknown	+	unknown	+	unknown	unknown	+	+	unknown	unknown	-	unknown	unknown	unknown	unknown	+	+	unknown	unknown	-	+	unknown	+	-	unknown	+
1172	AWCR	AIYL	-	unknown	+	+	unknown	-	-	+	unknown	-	unknown	-	-	+	unknown	unknown	unknown	-	unknown	unknown	unknown	unknown	unknown	+	+	unknown	+	+	+	unknown	+	+	-	+	unknown	unknown	+	-	+	+	+	+	-	+	unknown	+	-
1173	AWCR	AIYR	-	+	unknown	+	-	+	-	+	+	+	-	+	+	-	+	+	unknown	+	unknown	unknown	+	+	+	unknown	unknown	unknown	+	+	-	+	-	unknown	unknown	+	unknown	+	+	-	unknown	+	+	-	unknown	+	unknown	-	+
1174	AWCR	ASEL	unknown	unknown	unknown	+	+	unknown	-	-	+	unknown	unknown	unknown	+	unknown	unknown	+	unknown	unknown	unknown	-	unknown	+	unknown	+	+	unknown	-	+	unknown	unknown	+	unknown	unknown	unknown	+	+	unknown	+	+	-	unknown	unknown	-	+	unknown	-	unknown
1175	AWCR	ASER	unknown	+	-	unknown	+	-	-	unknown	+	+	unknown	unknown	unknown	-	+	+	+	unknown	+	+	-	-	-	+	unknown	unknown	+	+	unknown	unknown	+	unknown	+	+	+	unknown	+	unknown	unknown	unknown	-	unknown	-	+	+	-	-
1176	AWCR	ASGR	unknown	unknown	+	+	unknown	-	+	+	-	unknown	+	unknown	+	+	+	+	unknown	+	unknown	+	+	unknown	+	+	+	-	unknown	+	+	unknown	unknown	+	unknown	+	+	+	+	unknown	unknown	-	unknown	+	+	unknown	+	+	unknown
1177	AWCR	ASHR	unknown	+	+	+	+	unknown	+	+	unknown	unknown	unknown	+	unknown	unknown	+	+	unknown	+	unknown	-	+	unknown	unknown	unknown	+	unknown	+	-	+	unknown	unknown	unknown	+	unknown	unknown	+	-	+	unknown	unknown	-	+	-	+	unknown	unknown	unknown
1178	AWCR	ASIL	unknown	unknown	+	-	unknown	unknown	unknown	-	+	+	+	unknown	-	unknown	-	-	-	+	+	unknown	+	+	+	+	unknown	+	-	unknown	-	unknown	-	unknown	+	+	-	+	-	+	unknown	unknown	+	+	unknown	-	unknown	+	+
1179	AWCR	ASIR	unknown	+	+	-	+	+	+	+	-	+	+	+	+	+	+	unknown	-	unknown	+	unknown	-	unknown	+	unknown	unknown	-	+	-	+	-	unknown	unknown	unknown	-	unknown	+	+	unknown	+	-	unknown	-	+	+	-	-	unknown
1180	AWCR	AWCL	unknown	+	unknown	+	unknown	+	unknown	+	-	unknown	unknown	+	unknown	-	unknown	+	-	unknown	unknown	unknown	unknown	unknown	-	unknown	-	unknown	unknown	unknown	+	+	+	unknown	unknown	unknown	+	+	-	+	+	+	-	-	+	unknown	+	+	+
1181	AWCR	IL2L	unknown	unknown	unknown	unknown	unknown	+	unknown	unknown	+	+	unknown	+	unknown	+	+	+	+	+	unknown	unknown	-	unknown	unknown	unknown	+	unknown	+	unknown	unknown	+	-	-	-	unknown	unknown	-	+	unknown	+	-	-	+	unknown	-	unknown	unknown	+
1182	AWCR	RIAL	+	unknown	unknown	+	unknown	+	unknown	+	+	unknown	unknown	+	unknown	+	+	unknown	unknown	unknown	unknown	unknown	unknown	unknown	unknown	-	unknown	+	unknown	unknown	unknown	+	+	+	unknown	unknown	+	unknown	unknown	-	unknown	+	+	-	+	unknown	+	unknown	+
1183	AWCR	RIVL	unknown	unknown	unknown	-	unknown	+	unknown	unknown	+	+	-	unknown	unknown	+	+	unknown	+	unknown	+	+	unknown	+	unknown	unknown	unknown	-	+	+	-	+	+	unknown	-	-	-	-	-	+	unknown	-	unknown	+	+	-	-	unknown	-
1184	BAGL	ADFR	unknown	+	unknown	unknown	+	unknown	+	unknown	+	-	unknown	-	unknown	unknown	-	-	unknown	-	unknown	unknown	unknown	+	+	unknown	unknown	+	+	unknown	+	+	unknown	+	-	unknown	+	unknown	+	unknown	unknown	unknown	unknown	unknown	-	+	unknown	unknown	unknown
1185	BAGL	AIBL	+	unknown	unknown	+	+	unknown	unknown	+	unknown	unknown	+	+	unknown	unknown	unknown	+	+	+	unknown	unknown	+	unknown	-	unknown	+	unknown	unknown	unknown	unknown	unknown	unknown	+	unknown	unknown	+	+	unknown	unknown	unknown	unknown	unknown	-	+	unknown	unknown	unknown	+
1186	BAGL	AINL	unknown	+	unknown	+	+	unknown	unknown	+	-	+	unknown	+	+	+	unknown	unknown	+	+	+	+	unknown	+	unknown	-	unknown	+	+	+	unknown	unknown	+	+	unknown	+	+	-	-	unknown	unknown	unknown	unknown	+	unknown	+	unknown	+	-
1187	BAGL	AIZR	unknown	+	+	unknown	+	unknown	unknown	unknown	+	unknown	unknown	unknown	unknown	+	unknown	-	unknown	unknown	+	+	unknown	+	unknown	unknown	unknown	+	unknown	unknown	unknown	unknown	-	-	unknown	unknown	+	+	unknown	unknown	-	+	+	unknown	-	unknown	unknown	unknown	+
1188	BAGL	AUAR	+	unknown	+	+	unknown	unknown	unknown	unknown	+	+	-	+	+	unknown	unknown	-	unknown	unknown	-	unknown	unknown	unknown	+	unknown	-	+	unknown	-	+	unknown	unknown	unknown	-	-	unknown	+	+	unknown	unknown	unknown	-	unknown	+	unknown	unknown	+	+
1189	BAGL	AVAR	+	unknown	unknown	unknown	+	+	-	unknown	+	-	-	+	+	+	unknown	unknown	unknown	unknown	+	+	unknown	unknown	+	unknown	+	+	unknown	-	unknown	-	unknown	-	+	-	unknown	+	+	unknown	unknown	-	+	unknown	unknown	unknown	unknown	-	-
1190	BAGL	AVEL	+	+	unknown	+	+	-	unknown	+	-	unknown	unknown	+	unknown	unknown	+	unknown	unknown	+	+	+	unknown	-	unknown	unknown	unknown	unknown	unknown	unknown	unknown	-	+	+	+	-	+	-	unknown	+	+	+	+	-	unknown	unknown	+	+	unknown
1191	BAGL	AVER	+	+	+	-	unknown	+	unknown	unknown	unknown	+	+	+	-	-	+	+	+	unknown	unknown	-	unknown	unknown	unknown	+	-	unknown	-	unknown	+	unknown	unknown	+	+	-	+	unknown	+	unknown	unknown	-	+	unknown	unknown	-	+	-	+
1192	BAGL	BAGR	unknown	unknown	unknown	+	+	-	+	unknown	unknown	-	+	+	unknown	+	unknown	unknown	unknown	+	+	+	+	unknown	-	-	unknown	unknown	+	-	+	unknown	unknown	+	unknown	+	-	+	+	-	+	+	unknown	+	-	unknown	+	+	-
1193	BAGL	CEPVR	unknown	unknown	+	-	+	unknown	+	unknown	+	unknown	unknown	unknown	unknown	unknown	unknown	+	unknown	-	unknown	+	+	-	unknown	unknown	unknown	unknown	+	unknown	+	+	unknown	unknown	+	+	unknown	unknown	+	unknown	+	+	unknown	+	-	-	unknown	unknown	-
1194	BAGL	RIAR	+	unknown	+	+	unknown	unknown	+	+	unknown	+	unknown	-	-	unknown	+	-	+	+	+	+	+	unknown	-	+	+	+	+	+	+	unknown	unknown	unknown	+	unknown	unknown	+	-	unknown	-	unknown	unknown	+	unknown	+	unknown	unknown	unknown
1195	BAGL	RIBR	+	unknown	unknown	unknown	unknown	unknown	-	unknown	+	+	+	-	+	unknown	unknown	unknown	unknown	unknown	unknown	unknown	unknown	unknown	-	+	+	-	+	-	+	+	+	+	+	unknown	unknown	-	unknown	unknown	+	unknown	unknown	unknown	-	+	unknown	+	+
1196	BAGL	RID	unknown	+	+	unknown	+	+	unknown	unknown	+	unknown	+	+	unknown	+	-	unknown	+	-	+	-	unknown	+	unknown	+	+	-	+	+	-	+	unknown	unknown	unknown	+	+	-	unknown	+	+	-	-	+	+	unknown	+	+	unknown
1197	BAGL	RIGL	+	unknown	unknown	unknown	unknown	unknown	unknown	+	-	-	+	unknown	unknown	+	+	unknown	unknown	+	unknown	unknown	+	-	unknown	+	unknown	unknown	unknown	unknown	+	unknown	unknown	+	+	+	unknown	unknown	+	unknown	-	unknown	+	-	+	-	unknown	-	-
1198	BAGL	RIGR	+	+	+	+	-	-	unknown	+	unknown	-	unknown	-	+	+	+	+	-	unknown	unknown	-	unknown	unknown	+	-	unknown	+	unknown	unknown	+	+	+	-	unknown	+	unknown	unknown	-	unknown	-	+	-	unknown	unknown	+	unknown	+	unknown
1199	BAGL	RIPR	unknown	-	+	unknown	+	unknown	+	unknown	unknown	-	unknown	+	+	unknown	unknown	+	-	+	+	+	-	unknown	unknown	+	unknown	+	unknown	-	+	-	-	+	+	+	unknown	+	-	-	unknown	+	unknown	unknown	-	+	-	unknown	unknown
1200	BAGL	RIVR	unknown	unknown	unknown	+	unknown	+	+	unknown	+	-	+	-	unknown	-	+	+	unknown	+	+	unknown	-	unknown	unknown	+	-	-	unknown	+	+	unknown	+	unknown	unknown	unknown	-	unknown	unknown	unknown	+	-	+	unknown	unknown	-	+	+	+
1201	BAGL	URAVR	+	-	+	+	+	+	+	+	+	-	-	unknown	-	unknown	unknown	+	unknown	unknown	+	unknown	+	+	unknown	unknown	unknown	unknown	unknown	unknown	+	+	+	-	+	-	unknown	-	unknown	+	-	+	unknown	+	+	unknown	+	-	-
1202	BAGL	URXR	unknown	+	unknown	+	unknown	+	+	+	-	unknown	+	+	+	unknown	unknown	+	-	+	-	+	unknown	unknown	unknown	-	unknown	+	+	unknown	+	+	+	+	unknown	unknown	+	unknown	+	+	unknown	unknown	unknown	unknown	+	-	+	unknown	unknown
1203	BAGR	AIYL	-	+	unknown	+	unknown	-	unknown	unknown	unknown	+	+	unknown	unknown	+	+	+	+	-	-	unknown	+	+	unknown	unknown	+	-	unknown	unknown	unknown	unknown	unknown	+	+	unknown	unknown	+	+	unknown	+	unknown	+	-	unknown	+	+	-	unknown
1204	BAGR	AQR	unknown	+	+	+	unknown	unknown	unknown	-	unknown	unknown	unknown	-	-	unknown	-	-	unknown	unknown	-	-	unknown	unknown	+	unknown	+	+	+	unknown	+	+	+	+	+	+	-	-	unknown	unknown	+	unknown	+	+	+	+	unknown	unknown	unknown
1205	BAGR	AVAL	+	-	+	+	unknown	+	+	+	+	+	unknown	unknown	unknown	unknown	+	unknown	+	+	+	-	-	unknown	unknown	unknown	-	+	unknown	-	unknown	-	+	+	-	-	+	unknown	unknown	+	-	+	unknown	+	-	+	+	-	+
1206	BAGR	AVEL	+	-	+	+	+	+	+	-	unknown	unknown	+	-	-	+	unknown	-	+	-	+	+	-	+	+	+	unknown	+	+	-	+	unknown	+	unknown	-	-	unknown	unknown	unknown	+	+	+	-	unknown	unknown	+	unknown	+	+
1207	BAGR	BAGL	unknown	-	+	+	+	+	+	+	+	unknown	unknown	+	-	unknown	+	unknown	-	+	-	-	unknown	+	+	unknown	+	unknown	unknown	unknown	unknown	+	+	unknown	unknown	+	+	+	+	unknown	-	+	+	unknown	+	+	-	unknown	-
1208	BAGR	OLQVL	unknown	unknown	-	+	unknown	+	+	+	unknown	+	-	-	+	unknown	+	+	unknown	unknown	unknown	unknown	+	+	+	+	+	unknown	+	unknown	+	unknown	unknown	-	+	+	unknown	unknown	unknown	+	-	unknown	unknown	unknown	unknown	+	+	+	unknown
1209	BAGR	RIAL	+	unknown	-	-	+	unknown	unknown	unknown	-	+	+	+	+	+	unknown	-	+	+	+	unknown	unknown	+	+	+	+	+	-	-	+	-	unknown	+	unknown	+	-	unknown	+	+	+	+	unknown	unknown	unknown	unknown	unknown	+	+
1210	BAGR	RIBL	+	unknown	+	-	+	unknown	unknown	+	unknown	+	-	+	+	unknown	unknown	unknown	+	+	+	+	unknown	unknown	+	-	+	+	+	+	+	unknown	-	unknown	-	+	+	-	-	unknown	+	unknown	unknown	unknown	unknown	unknown	-	unknown	unknown
1211	BAGR	RIBR	+	unknown	+	+	+	+	+	-	-	+	+	unknown	unknown	+	+	+	unknown	+	unknown	-	+	unknown	+	-	+	unknown	+	+	unknown	-	+	+	+	+	unknown	-	+	unknown	unknown	unknown	unknown	-	unknown	-	+	unknown	unknown
1212	BAGR	RIGL	+	+	+	unknown	+	+	unknown	+	+	+	+	+	unknown	+	unknown	+	unknown	unknown	-	unknown	+	unknown	+	+	+	unknown	+	+	+	+	+	+	unknown	unknown	-	+	+	-	+	+	-	unknown	-	unknown	unknown	unknown	+
1213	BAGR	SMDVL	+	unknown	unknown	-	+	+	+	unknown	-	+	+	-	unknown	unknown	-	-	unknown	unknown	+	unknown	unknown	unknown	+	unknown	-	+	unknown	unknown	-	+	unknown	unknown	-	+	+	+	-	-	unknown	+	+	unknown	unknown	unknown	+	+	+
1214	BDUL	ADAL	unknown	unknown	+	unknown	-	unknown	+	unknown	+	unknown	unknown	+	unknown	+	unknown	unknown	unknown	unknown	+	+	unknown	+	-	unknown	+	unknown	+	+	+	+	+	-	+	unknown	-	+	unknown	-	unknown	+	unknown	+	+	+	+	unknown	unknown
1215	BDUL	ADEL	unknown	+	+	-	+	+	+	-	+	unknown	+	+	+	unknown	+	unknown	+	unknown	+	+	unknown	unknown	unknown	+	unknown	-	+	+	+	+	+	unknown	-	unknown	+	+	unknown	unknown	+	unknown	unknown	+	+	unknown	-	-	-
1216	BDUL	ALML	unknown	unknown	+	+	unknown	+	unknown	+	unknown	+	unknown	+	-	+	+	unknown	unknown	+	unknown	+	unknown	unknown	-	unknown	+	unknown	-	+	+	+	unknown	+	-	unknown	unknown	unknown	unknown	unknown	+	+	+	+	unknown	unknown	unknown	unknown	+
1217	BDUL	AVHL	unknown	+	unknown	unknown	unknown	+	unknown	unknown	+	+	unknown	unknown	+	+	+	+	unknown	unknown	+	+	unknown	+	+	-	+	+	unknown	+	+	unknown	unknown	+	+	unknown	+	unknown	+	+	unknown	-	+	unknown	unknown	+	unknown	unknown	+
1218	BDUL	AVJR	unknown	+	+	+	+	unknown	+	+	+	+	+	unknown	unknown	+	unknown	+	unknown	unknown	+	+	unknown	unknown	+	unknown	unknown	+	unknown	unknown	+	unknown	+	unknown	+	-	+	unknown	+	+	-	unknown	+	unknown	+	unknown	unknown	unknown	unknown
1219	BDUL	HSNL	unknown	+	+	unknown	unknown	-	unknown	unknown	unknown	unknown	unknown	unknown	-	+	unknown	+	+	+	unknown	unknown	+	-	-	unknown	unknown	+	unknown	+	+	-	unknown	unknown	unknown	-	+	-	+	+	+	unknown	unknown	unknown	+	+	unknown	-	unknown
1220	BDUL	PVNL	unknown	unknown	+	+	+	unknown	unknown	+	+	unknown	unknown	+	unknown	-	unknown	-	unknown	unknown	unknown	unknown	-	unknown	-	+	unknown	-	+	+	unknown	unknown	+	+	-	unknown	unknown	+	+	-	unknown	unknown	unknown	unknown	+	unknown	+	+	-
1221	BDUL	PVNR	unknown	unknown	+	unknown	-	unknown	unknown	+	unknown	-	unknown	+	-	+	unknown	+	unknown	+	unknown	-	+	unknown	-	+	+	unknown	unknown	unknown	+	-	+	+	+	unknown	+	+	unknown	+	+	unknown	+	unknown	unknown	unknown	+	+	unknown
1222	BDUL	RIFL	unknown	+	unknown	+	unknown	unknown	unknown	-	unknown	-	+	unknown	+	unknown	unknown	unknown	+	unknown	unknown	+	unknown	unknown	+	unknown	unknown	unknown	+	unknown	unknown	unknown	unknown	unknown	+	-	+	+	unknown	+	+	+	-	+	unknown	+	+	+	+
1223	BDUL	RMGL	unknown	unknown	unknown	unknown	-	unknown	+	+	unknown	unknown	unknown	+	+	-	-	+	+	+	-	+	unknown	+	-	unknown	+	+	-	unknown	+	+	-	unknown	+	unknown	+	-	+	+	-	unknown	unknown	+	+	-	unknown	unknown	-
1224	BDUL	SAADL	unknown	+	+	-	unknown	unknown	unknown	+	+	unknown	-	unknown	+	+	+	+	unknown	+	+	unknown	-	+	+	unknown	unknown	unknown	unknown	-	+	+	unknown	unknown	unknown	+	+	-	+	unknown	+	-	unknown	unknown	+	unknown	unknown	+	unknown
1225	BDUL	URADL	unknown	unknown	-	-	unknown	unknown	unknown	unknown	-	unknown	+	unknown	unknown	+	unknown	unknown	unknown	unknown	+	+	unknown	-	unknown	unknown	+	+	-	unknown	+	unknown	unknown	+	+	-	unknown	-	-	+	+	unknown	unknown	+	-	+	unknown	+	+
1226	BDUR	ADER	unknown	+	unknown	-	unknown	-	unknown	+	+	+	+	unknown	unknown	+	unknown	+	+	-	unknown	+	+	-	unknown	+	unknown	+	unknown	+	unknown	unknown	unknown	+	unknown	+	+	unknown	-	unknown	unknown	unknown	unknown	+	-	-	+	unknown	+
1227	BDUR	ALMR	unknown	unknown	+	+	+	unknown	unknown	unknown	-	unknown	unknown	unknown	-	+	+	-	unknown	unknown	unknown	+	+	+	unknown	+	+	unknown	-	+	unknown	unknown	+	unknown	-	unknown	unknown	unknown	+	unknown	unknown	unknown	unknown	+	unknown	+	-	+	unknown
1228	BDUR	AVAL	unknown	-	-	+	+	+	unknown	+	+	unknown	+	+	+	unknown	unknown	+	unknown	unknown	-	+	unknown	unknown	-	+	unknown	+	-	+	-	+	unknown	unknown	+	+	+	-	unknown	-	+	+	-	unknown	+	+	+	unknown	unknown
1229	BDUR	AVBR	unknown	+	+	-	-	unknown	-	-	unknown	-	unknown	-	+	-	+	unknown	+	-	+	unknown	+	unknown	+	unknown	unknown	+	+	unknown	+	+	+	+	+	+	unknown	+	+	+	-	+	unknown	unknown	-	-	unknown	+	+
1230	BDUR	AVHL	unknown	unknown	unknown	unknown	+	unknown	-	unknown	-	unknown	unknown	-	+	-	+	unknown	unknown	+	unknown	unknown	+	+	-	unknown	unknown	unknown	+	unknown	+	unknown	unknown	+	-	+	unknown	+	+	+	+	+	+	+	unknown	-	unknown	-	+
1231	BDUR	AVJL	unknown	+	+	unknown	unknown	+	unknown	unknown	unknown	-	unknown	-	-	unknown	unknown	unknown	+	unknown	unknown	-	-	+	-	+	+	unknown	unknown	-	unknown	+	unknown	+	unknown	+	unknown	+	unknown	unknown	unknown	unknown	-	+	unknown	+	+	+	unknown
1232	BDUR	CEPVR	unknown	+	+	+	+	unknown	+	unknown	+	unknown	+	unknown	+	+	-	+	unknown	unknown	+	-	+	+	-	+	+	-	unknown	-	+	+	unknown	unknown	+	unknown	-	-	+	+	+	-	unknown	+	unknown	+	+	+	unknown
1233	BDUR	HSNR	unknown	+	-	+	unknown	unknown	-	unknown	+	+	-	-	unknown	-	unknown	unknown	-	unknown	unknown	unknown	+	-	unknown	+	+	unknown	+	unknown	unknown	-	+	-	unknown	unknown	+	+	+	unknown	unknown	unknown	unknown	+	+	+	+	unknown	-
1234	BDUR	PVCL	unknown	unknown	-	unknown	+	+	+	unknown	+	-	+	unknown	+	+	unknown	+	unknown	unknown	+	+	-	unknown	+	unknown	unknown	+	unknown	unknown	+	unknown	+	+	+	+	+	unknown	+	-	-	+	unknown	unknown	unknown	+	-	-	+
1235	BDUR	PVNL	unknown	+	+	+	+	-	-	unknown	unknown	unknown	+	-	unknown	unknown	+	unknown	-	+	+	-	unknown	unknown	unknown	+	unknown	unknown	-	unknown	unknown	+	+	+	-	-	+	-	-	unknown	unknown	unknown	-	+	-	unknown	unknown	unknown	unknown
1236	BDUR	PVNR	unknown	+	unknown	unknown	+	unknown	+	+	-	+	unknown	unknown	+	unknown	-	+	unknown	+	+	unknown	+	unknown	+	unknown	+	-	-	unknown	+	unknown	unknown	unknown	+	unknown	-	-	unknown	+	unknown	+	+	unknown	unknown	-	-	+	unknown
1237	BDUR	SDQL	unknown	unknown	unknown	-	+	+	unknown	+	+	+	unknown	+	-	+	unknown	-	+	-	unknown	unknown	unknown	+	-	unknown	unknown	+	-	unknown	+	unknown	+	-	+	-	+	unknown	+	-	unknown	unknown	+	unknown	+	-	+	unknown	unknown
1238	BDUR	URADR	unknown	+	+	unknown	+	unknown	unknown	unknown	-	+	unknown	-	unknown	+	+	unknown	unknown	unknown	+	+	-	+	unknown	unknown	+	+	-	unknown	unknown	-	+	-	+	unknown	unknown	+	+	+	-	unknown	+	+	+	+	+	-	+
1239	CEPDL	AFDL	unknown	+	unknown	unknown	+	-	+	+	unknown	-	unknown	unknown	unknown	-	unknown	unknown	unknown	unknown	unknown	unknown	+	unknown	unknown	+	unknown	+	unknown	-	unknown	unknown	unknown	unknown	+	+	unknown	unknown	+	unknown	unknown	unknown	+	unknown	+	+	+	unknown	+
1240	CEPDL	AINL	unknown	unknown	unknown	unknown	unknown	unknown	+	unknown	+	-	unknown	unknown	unknown	+	+	unknown	+	-	-	-	unknown	-	unknown	unknown	unknown	unknown	-	unknown	+	+	unknown	unknown	+	+	unknown	unknown	-	+	unknown	+	unknown	unknown	+	unknown	+	unknown	-
1241	CEPDL	ALML	unknown	+	+	unknown	+	-	-	unknown	-	unknown	unknown	unknown	+	unknown	unknown	unknown	unknown	unknown	+	+	unknown	-	+	-	unknown	+	+	+	+	+	+	unknown	unknown	+	+	unknown	+	+	unknown	-	+	+	+	+	-	unknown	unknown
1242	CEPDL	AVER	unknown	+	+	+	-	unknown	unknown	+	unknown	+	+	+	-	unknown	unknown	+	unknown	unknown	unknown	+	+	-	+	+	+	+	unknown	unknown	+	+	+	unknown	unknown	unknown	unknown	-	unknown	+	unknown	unknown	unknown	unknown	unknown	unknown	unknown	+	unknown
1243	CEPDL	CEPDR	unknown	unknown	+	+	-	unknown	unknown	unknown	unknown	+	-	unknown	-	+	unknown	unknown	unknown	unknown	-	unknown	unknown	+	unknown	unknown	unknown	+	+	+	unknown	-	unknown	unknown	unknown	-	+	unknown	-	unknown	unknown	unknown	unknown	unknown	-	unknown	-	unknown	+
1244	CEPDL	IL1DL	unknown	+	unknown	+	unknown	unknown	+	unknown	-	unknown	unknown	-	unknown	unknown	unknown	unknown	+	+	+	+	unknown	-	unknown	+	+	+	+	+	+	unknown	-	+	unknown	+	+	+	unknown	unknown	+	+	+	+	+	unknown	+	-	+
1245	CEPDL	IL2DL	unknown	unknown	+	unknown	+	+	+	-	unknown	+	unknown	+	+	+	+	unknown	+	-	unknown	-	+	unknown	unknown	+	unknown	unknown	unknown	unknown	unknown	+	+	+	unknown	unknown	unknown	+	-	unknown	unknown	unknown	+	unknown	+	+	+	+	+
1246	CEPDL	OLLL	unknown	unknown	+	+	+	+	unknown	+	+	unknown	unknown	unknown	+	-	+	+	+	unknown	-	unknown	unknown	unknown	+	-	unknown	unknown	-	+	-	unknown	-	+	+	+	+	+	+	unknown	+	-	+	unknown	+	+	+	unknown	+
1247	CEPDL	OLQDL	unknown	+	-	+	unknown	unknown	unknown	+	+	unknown	unknown	unknown	unknown	unknown	+	unknown	+	+	unknown	+	unknown	+	unknown	unknown	+	-	-	unknown	unknown	+	unknown	unknown	unknown	unknown	unknown	+	+	-	+	+	-	+	-	+	+	unknown	+
1248	CEPDL	RIBL	unknown	unknown	-	+	unknown	+	unknown	+	-	+	+	+	unknown	+	unknown	+	unknown	unknown	+	unknown	unknown	-	+	+	unknown	+	unknown	+	+	-	unknown	unknown	unknown	+	unknown	+	-	unknown	+	-	unknown	-	unknown	+	-	+	unknown
1249	CEPDL	RICL	unknown	+	+	unknown	unknown	unknown	-	+	unknown	unknown	+	+	+	unknown	+	+	unknown	+	unknown	-	+	+	+	unknown	+	unknown	unknown	unknown	-	+	-	unknown	-	+	-	-	unknown	+	unknown	unknown	+	+	+	+	+	+	+
1250	CEPDL	RICR	unknown	+	+	unknown	-	-	-	+	-	-	+	+	+	-	unknown	-	+	+	unknown	unknown	unknown	+	unknown	unknown	+	+	unknown	+	+	+	unknown	+	-	unknown	-	unknown	+	+	-	+	+	unknown	+	-	unknown	unknown	unknown
1251	CEPDL	RIH	unknown	+	+	unknown	-	unknown	-	+	+	+	+	-	+	-	unknown	unknown	unknown	unknown	unknown	unknown	unknown	unknown	+	-	unknown	+	-	+	unknown	unknown	unknown	-	+	unknown	unknown	+	unknown	+	unknown	unknown	-	unknown	unknown	unknown	+	unknown	unknown
1252	CEPDL	RIPL	unknown	+	+	unknown	+	unknown	+	unknown	+	unknown	unknown	unknown	+	unknown	unknown	+	+	unknown	unknown	-	unknown	unknown	unknown	-	+	+	unknown	-	-	+	+	unknown	+	+	+	unknown	+	+	-	+	unknown	+	unknown	+	+	+	unknown
1253	CEPDL	RIS	unknown	+	-	unknown	-	unknown	+	+	+	+	+	unknown	unknown	+	+	unknown	unknown	-	unknown	unknown	unknown	+	unknown	+	+	unknown	+	+	unknown	+	unknown	+	+	+	unknown	unknown	unknown	unknown	unknown	-	unknown	-	unknown	+	unknown	+	unknown
1254	CEPDL	RMDVL	unknown	+	+	+	unknown	+	-	-	unknown	+	-	unknown	+	-	unknown	unknown	+	unknown	unknown	+	+	-	+	-	+	+	unknown	unknown	+	+	unknown	unknown	+	+	unknown	-	unknown	-	+	unknown	unknown	unknown	unknown	-	unknown	unknown	unknown
1255	CEPDL	RMGL	unknown	unknown	unknown	unknown	-	unknown	unknown	+	unknown	unknown	+	+	+	+	-	unknown	+	+	unknown	+	unknown	+	unknown	-	-	unknown	+	+	unknown	-	unknown	+	-	unknown	+	unknown	unknown	unknown	+	+	+	+	-	+	-	+	-
1256	CEPDL	RMHL	unknown	unknown	+	+	unknown	-	unknown	+	unknown	unknown	unknown	+	unknown	+	unknown	unknown	-	+	+	+	+	+	unknown	-	unknown	+	+	unknown	unknown	unknown	unknown	+	unknown	unknown	+	unknown	-	unknown	unknown	+	+	+	+	+	unknown	+	+
1257	CEPDL	RMHR	unknown	unknown	-	+	+	+	unknown	+	+	+	-	+	+	unknown	+	+	unknown	+	-	unknown	unknown	unknown	unknown	unknown	+	+	+	+	-	unknown	unknown	+	+	+	+	-	+	+	-	unknown	unknown	unknown	+	unknown	unknown	+	unknown
1258	CEPDL	SIADR	unknown	-	+	unknown	+	-	-	unknown	-	+	unknown	+	unknown	unknown	+	-	unknown	+	+	unknown	+	unknown	unknown	-	+	unknown	+	-	+	unknown	unknown	+	+	unknown	unknown	+	unknown	unknown	+	+	+	+	unknown	unknown	unknown	unknown	unknown
1259	CEPDL	SIBDL	unknown	+	+	unknown	-	unknown	+	+	unknown	+	+	+	+	+	unknown	+	-	unknown	unknown	+	unknown	+	+	+	+	+	+	unknown	+	unknown	+	unknown	+	unknown	+	+	unknown	-	+	+	-	+	unknown	unknown	-	unknown	unknown
1260	CEPDL	SIBVR	unknown	+	unknown	+	+	+	+	-	+	-	+	+	unknown	unknown	+	+	+	unknown	-	+	unknown	unknown	unknown	-	+	+	+	unknown	unknown	+	+	+	+	+	+	unknown	unknown	+	+	+	unknown	+	unknown	unknown	+	+	+
1261	CEPDL	SMBDR	unknown	+	unknown	-	+	+	+	unknown	unknown	+	+	-	+	+	-	+	unknown	unknown	+	unknown	unknown	unknown	+	+	+	-	unknown	-	+	+	-	unknown	unknown	unknown	-	+	unknown	unknown	+	unknown	unknown	unknown	+	unknown	+	+	+
1262	CEPDL	URADL	unknown	unknown	unknown	+	+	unknown	unknown	+	+	+	unknown	unknown	unknown	+	+	+	+	+	unknown	unknown	+	+	unknown	-	+	+	unknown	unknown	-	unknown	+	unknown	+	unknown	+	+	+	+	unknown	+	+	+	unknown	unknown	unknown	+	unknown
1263	CEPDL	URBL	unknown	-	unknown	unknown	-	unknown	unknown	-	unknown	-	unknown	+	+	unknown	unknown	unknown	unknown	+	unknown	-	unknown	unknown	+	unknown	+	-	unknown	+	unknown	unknown	+	-	unknown	+	-	unknown	-	+	unknown	unknown	unknown	+	-	+	unknown	unknown	unknown
1264	CEPDL	URYDL	unknown	unknown	+	unknown	unknown	unknown	unknown	+	+	+	+	+	unknown	unknown	unknown	-	+	+	-	unknown	-	unknown	+	unknown	+	+	-	unknown	+	unknown	+	unknown	+	unknown	unknown	+	unknown	-	unknown	+	+	unknown	+	-	+	-	-
1265	CEPDR	AVEL	unknown	unknown	+	unknown	unknown	unknown	+	+	unknown	unknown	unknown	+	+	unknown	unknown	+	-	unknown	+	+	unknown	unknown	+	unknown	unknown	+	unknown	unknown	+	+	unknown	unknown	unknown	unknown	+	-	+	+	-	+	unknown	+	unknown	+	unknown	+	+
1266	CEPDR	BDUR	unknown	unknown	unknown	+	unknown	-	unknown	+	unknown	-	+	unknown	+	unknown	+	unknown	-	unknown	-	+	+	unknown	unknown	unknown	+	unknown	unknown	+	+	+	unknown	+	-	unknown	+	unknown	unknown	+	+	+	unknown	+	-	unknown	unknown	-	unknown
1267	CEPDR	CEPDR	unknown	unknown	+	unknown	unknown	unknown	-	+	+	-	unknown	unknown	+	unknown	unknown	unknown	+	-	unknown	+	+	+	unknown	+	+	-	+	unknown	unknown	unknown	unknown	unknown	-	+	+	-	unknown	-	+	unknown	unknown	unknown	+	unknown	+	+	+
1268	CEPDR	IL1DR	unknown	+	+	unknown	+	unknown	unknown	+	unknown	unknown	unknown	unknown	+	+	unknown	unknown	unknown	unknown	unknown	+	unknown	+	unknown	+	-	-	unknown	+	+	-	unknown	+	+	unknown	unknown	unknown	unknown	-	-	-	unknown	+	+	unknown	-	+	unknown
1269	CEPDR	IL1R	unknown	+	unknown	unknown	+	-	unknown	unknown	+	unknown	unknown	+	unknown	unknown	-	unknown	+	+	+	-	unknown	-	unknown	-	+	unknown	unknown	+	unknown	+	+	+	-	-	+	-	unknown	unknown	+	+	unknown	+	+	unknown	+	unknown	unknown
1270	CEPDR	OLLR	unknown	+	unknown	unknown	unknown	unknown	+	+	unknown	unknown	+	+	unknown	+	unknown	+	unknown	unknown	unknown	unknown	unknown	+	-	unknown	-	-	unknown	+	+	+	unknown	unknown	+	unknown	unknown	+	+	unknown	+	+	unknown	+	+	unknown	+	+	+
1271	CEPDR	OLQDR	unknown	+	+	+	unknown	+	+	+	unknown	unknown	-	unknown	unknown	+	unknown	-	+	unknown	+	unknown	unknown	-	-	unknown	+	+	unknown	+	unknown	unknown	+	unknown	+	+	+	-	+	unknown	+	+	unknown	unknown	+	+	+	unknown	-
1272	CEPDR	RICL	unknown	-	+	unknown	unknown	unknown	+	unknown	+	+	unknown	-	unknown	+	+	+	unknown	+	+	-	+	unknown	-	+	unknown	+	+	unknown	+	unknown	-	unknown	unknown	unknown	unknown	+	unknown	unknown	+	+	+	unknown	+	+	+	+	unknown
1273	CEPDR	RICR	unknown	+	-	+	+	+	unknown	unknown	+	unknown	+	+	unknown	unknown	+	unknown	unknown	+	+	-	unknown	unknown	-	+	+	-	+	unknown	-	unknown	+	+	+	unknown	-	unknown	unknown	unknown	+	unknown	+	unknown	-	+	-	-	unknown
1274	CEPDR	RIFR	unknown	+	unknown	+	+	unknown	unknown	-	+	+	+	+	unknown	unknown	+	unknown	+	unknown	+	+	+	unknown	+	unknown	unknown	+	-	+	+	+	+	+	+	+	+	-	unknown	unknown	+	+	-	+	+	+	+	unknown	unknown
1275	CEPDR	RIH	unknown	+	-	+	unknown	unknown	unknown	+	+	unknown	unknown	+	unknown	unknown	+	+	-	unknown	unknown	unknown	+	-	-	-	-	unknown	unknown	-	-	+	+	unknown	+	-	unknown	+	-	+	+	+	+	unknown	+	+	unknown	+	+
1276	CEPDR	RMDR	unknown	+	+	unknown	+	+	unknown	+	-	-	unknown	unknown	-	-	-	+	+	unknown	+	-	unknown	+	+	unknown	unknown	+	+	unknown	unknown	unknown	+	+	+	-	unknown	unknown	+	unknown	unknown	unknown	-	unknown	+	+	+	unknown	+
1277	CEPDR	RMDVR	unknown	unknown	unknown	+	+	+	+	+	unknown	+	+	+	+	+	-	unknown	unknown	+	unknown	+	+	unknown	+	unknown	+	unknown	-	unknown	unknown	unknown	unknown	+	unknown	+	unknown	+	-	+	unknown	unknown	unknown	unknown	unknown	unknown	-	+	unknown
1278	CEPDR	RMGR	unknown	+	unknown	+	unknown	unknown	unknown	+	+	unknown	unknown	+	unknown	unknown	+	-	+	+	-	+	unknown	-	unknown	-	+	unknown	unknown	unknown	unknown	-	-	+	+	+	+	+	unknown	unknown	unknown	-	unknown	+	+	unknown	+	unknown	unknown
1279	CEPDR	RMHL	unknown	-	+	-	unknown	+	+	unknown	+	unknown	+	-	unknown	unknown	unknown	+	unknown	unknown	unknown	+	+	unknown	+	+	+	+	unknown	unknown	-	unknown	unknown	+	unknown	unknown	+	-	+	+	unknown	+	+	unknown	-	unknown	-	unknown	+
1280	CEPDR	RMHR	unknown	unknown	-	+	+	+	+	unknown	+	+	unknown	+	+	+	unknown	+	-	unknown	+	+	unknown	unknown	-	+	unknown	unknown	-	+	+	+	+	+	unknown	unknown	-	unknown	-	+	+	unknown	+	+	unknown	unknown	+	+	-
1281	CEPDR	SIBDR	unknown	+	unknown	unknown	+	unknown	unknown	+	-	+	+	unknown	-	unknown	unknown	unknown	unknown	+	unknown	+	+	+	+	+	-	+	+	unknown	unknown	unknown	unknown	+	-	unknown	+	+	unknown	unknown	unknown	-	unknown	+	unknown	+	-	+	+
1282	CEPDR	SMBDL	unknown	unknown	unknown	+	+	+	-	+	unknown	-	+	+	-	-	+	unknown	+	+	unknown	unknown	-	unknown	+	unknown	+	+	unknown	+	unknown	-	+	unknown	unknown	unknown	-	+	+	unknown	unknown	unknown	+	+	unknown	unknown	-	unknown	unknown
1283	CEPDR	URADR	unknown	-	+	-	+	+	+	+	unknown	+	unknown	+	-	unknown	-	+	-	-	+	-	unknown	unknown	+	+	unknown	unknown	-	+	+	-	+	unknown	+	unknown	unknown	-	unknown	+	+	unknown	unknown	-	+	unknown	+	unknown	unknown
1284	CEPDR	URBR	unknown	+	unknown	+	-	-	unknown	+	+	+	+	unknown	+	+	+	+	+	-	unknown	+	unknown	+	+	unknown	+	+	+	+	-	+	unknown	unknown	+	-	unknown	unknown	+	unknown	-	unknown	+	+	unknown	-	unknown	unknown	+
1285	CEPDR	URXR	unknown	+	+	-	unknown	+	unknown	-	+	+	+	+	unknown	+	+	+	-	unknown	+	+	+	+	unknown	+	+	unknown	+	unknown	-	-	unknown	+	+	unknown	unknown	unknown	unknown	+	+	unknown	+	unknown	+	-	unknown	-	unknown
1286	CEPDR	URYDR	unknown	+	+	-	-	+	unknown	unknown	-	+	unknown	unknown	+	unknown	+	+	+	unknown	+	+	unknown	unknown	unknown	-	+	-	unknown	unknown	+	+	+	unknown	+	-	+	-	+	+	+	+	unknown	unknown	+	unknown	+	unknown	unknown
1287	CEPVL	AVER	unknown	unknown	-	unknown	+	+	+	-	unknown	unknown	unknown	+	unknown	+	+	unknown	+	unknown	+	+	-	-	unknown	+	+	+	+	-	+	-	unknown	unknown	+	unknown	+	+	unknown	unknown	unknown	unknown	unknown	-	-	unknown	-	unknown	+
1288	CEPVL	IL1VL	unknown	+	unknown	unknown	unknown	-	unknown	+	unknown	+	+	-	unknown	-	unknown	+	-	+	unknown	unknown	unknown	+	unknown	unknown	unknown	unknown	+	+	unknown	-	unknown	+	unknown	unknown	+	unknown	+	unknown	+	+	unknown	unknown	unknown	unknown	+	-	unknown
1289	CEPVL	OLLL	unknown	+	unknown	unknown	unknown	unknown	+	+	+	-	unknown	unknown	unknown	unknown	unknown	unknown	-	unknown	+	-	unknown	unknown	+	unknown	unknown	+	unknown	+	unknown	unknown	unknown	+	unknown	unknown	unknown	+	+	-	unknown	+	unknown	+	+	unknown	+	unknown	unknown
1290	CEPVL	OLQVL	unknown	unknown	unknown	unknown	+	unknown	+	unknown	+	+	+	unknown	unknown	unknown	-	-	+	+	+	+	-	unknown	unknown	unknown	unknown	-	+	+	+	+	-	unknown	unknown	+	unknown	+	+	unknown	+	-	unknown	+	unknown	+	-	+	unknown
1291	CEPVL	PVR	unknown	unknown	+	-	-	unknown	-	+	+	+	+	-	unknown	unknown	-	+	+	-	unknown	+	+	-	unknown	unknown	unknown	unknown	+	-	+	unknown	+	unknown	+	unknown	unknown	unknown	+	+	unknown	+	+	unknown	unknown	-	unknown	unknown	unknown
1292	CEPVL	RIAL	unknown	+	-	+	unknown	+	+	unknown	+	unknown	unknown	+	+	unknown	-	-	unknown	+	unknown	+	+	unknown	unknown	+	unknown	+	-	unknown	+	+	unknown	+	unknown	unknown	unknown	unknown	unknown	unknown	unknown	+	unknown	unknown	-	+	+	unknown	unknown
1293	CEPVL	RIBL	unknown	-	unknown	-	+	+	-	unknown	+	+	unknown	unknown	+	+	-	+	+	unknown	unknown	+	unknown	unknown	+	unknown	+	+	+	unknown	+	-	+	+	unknown	+	unknown	unknown	+	unknown	unknown	unknown	-	-	unknown	+	-	+	-
1294	CEPVL	RICL	unknown	unknown	+	unknown	+	unknown	unknown	unknown	+	+	unknown	+	+	unknown	unknown	unknown	+	-	unknown	unknown	+	+	unknown	-	unknown	-	+	-	+	unknown	+	unknown	unknown	+	+	+	unknown	unknown	-	unknown	+	unknown	-	unknown	unknown	+	+
1295	CEPVL	RICR	unknown	+	unknown	-	unknown	+	unknown	-	+	+	+	unknown	+	+	-	+	-	unknown	unknown	unknown	+	-	+	+	-	unknown	-	unknown	+	-	unknown	unknown	-	+	unknown	+	+	unknown	+	+	unknown	+	unknown	-	+	+	+
1296	CEPVL	RIPL	unknown	unknown	+	unknown	unknown	+	+	-	+	+	+	unknown	unknown	+	+	-	unknown	unknown	-	+	+	unknown	+	+	+	-	unknown	+	unknown	-	unknown	+	unknown	+	+	+	+	unknown	unknown	unknown	-	+	+	+	unknown	+	unknown
1297	CEPVL	RMDDL	unknown	-	unknown	+	unknown	unknown	unknown	+	unknown	+	+	+	+	+	+	+	+	-	unknown	-	+	unknown	unknown	+	+	+	unknown	+	unknown	unknown	-	+	+	unknown	unknown	+	+	+	unknown	unknown	unknown	unknown	unknown	-	+	unknown	+
1298	CEPVL	RMDVR	unknown	unknown	+	+	+	unknown	unknown	unknown	+	+	+	+	+	-	-	unknown	+	+	unknown	unknown	+	-	+	+	+	unknown	unknown	-	+	unknown	unknown	unknown	unknown	-	+	-	unknown	+	unknown	unknown	+	+	unknown	-	unknown	+	unknown
1299	CEPVL	RMGL	unknown	-	unknown	+	+	+	unknown	unknown	unknown	-	unknown	unknown	-	+	+	-	-	unknown	+	unknown	+	unknown	+	+	-	+	unknown	unknown	-	+	+	unknown	+	+	+	unknown	+	+	+	+	unknown	+	+	-	-	unknown	+
1300	CEPVL	RMHL	unknown	unknown	unknown	unknown	unknown	-	+	unknown	unknown	unknown	+	unknown	unknown	+	-	unknown	unknown	unknown	unknown	+	unknown	-	+	unknown	+	+	+	-	+	unknown	-	+	-	unknown	+	+	unknown	unknown	unknown	unknown	+	unknown	unknown	-	+	+	unknown
1301	CEPVL	RMHR	unknown	-	unknown	+	+	unknown	+	+	unknown	+	+	-	unknown	+	unknown	unknown	+	+	-	+	unknown	-	unknown	+	unknown	+	+	unknown	-	unknown	-	+	+	+	+	unknown	unknown	unknown	+	+	-	+	unknown	unknown	+	-	+
1302	CEPVL	SIAVL	unknown	unknown	+	unknown	+	unknown	unknown	+	unknown	+	+	+	unknown	unknown	unknown	unknown	-	unknown	+	unknown	unknown	+	unknown	unknown	unknown	unknown	unknown	+	unknown	unknown	-	+	+	-	+	-	+	unknown	+	unknown	unknown	+	+	-	-	unknown	+
1303	CEPVL	SMBVL	unknown	-	unknown	unknown	unknown	+	unknown	+	-	+	-	+	unknown	+	+	+	+	unknown	-	unknown	+	unknown	unknown	unknown	unknown	unknown	unknown	unknown	unknown	unknown	+	unknown	unknown	+	unknown	-	+	unknown	unknown	-	-	-	+	unknown	unknown	+	+
1304	CEPVL	SMDVR	unknown	+	unknown	+	+	unknown	-	+	+	unknown	unknown	+	unknown	unknown	+	-	unknown	+	unknown	unknown	unknown	+	-	unknown	+	unknown	+	unknown	unknown	+	-	unknown	unknown	unknown	unknown	+	+	unknown	unknown	+	unknown	unknown	unknown	+	unknown	+	+
1305	CEPVL	URAVL	unknown	+	-	unknown	+	-	unknown	unknown	unknown	unknown	unknown	unknown	-	-	+	unknown	unknown	unknown	-	unknown	-	+	unknown	unknown	+	+	unknown	+	+	unknown	-	unknown	+	unknown	+	-	unknown	+	-	unknown	unknown	unknown	+	+	+	+	unknown
1306	CEPVL	URXL	unknown	-	+	+	+	unknown	+	+	unknown	-	-	unknown	unknown	+	+	+	unknown	+	-	+	-	-	unknown	-	unknown	unknown	+	-	+	unknown	-	+	unknown	+	unknown	+	+	unknown	+	+	+	+	+	unknown	unknown	unknown	+
1307	CEPVL	URYVL	unknown	+	+	+	unknown	+	unknown	unknown	-	+	+	-	+	unknown	+	-	-	+	+	+	unknown	+	unknown	+	-	-	+	-	+	unknown	+	+	-	unknown	+	+	+	+	+	-	unknown	+	-	-	unknown	+	+
1308	CEPVR	ADLR	unknown	+	+	+	+	+	+	+	unknown	unknown	unknown	-	+	+	unknown	-	unknown	unknown	unknown	unknown	unknown	+	unknown	unknown	-	+	+	unknown	unknown	-	unknown	-	+	+	unknown	+	unknown	+	+	+	-	+	+	+	+	+	unknown
1309	CEPVR	ASGR	unknown	-	+	unknown	unknown	+	unknown	-	unknown	+	unknown	+	unknown	+	-	+	unknown	unknown	+	+	+	+	unknown	+	unknown	unknown	-	unknown	+	unknown	unknown	+	-	unknown	unknown	unknown	+	+	+	unknown	+	unknown	unknown	-	+	unknown	unknown
1310	CEPVR	AVEL	unknown	+	+	+	unknown	unknown	-	unknown	+	unknown	unknown	+	unknown	+	unknown	-	+	unknown	unknown	unknown	unknown	+	+	unknown	+	+	+	unknown	+	unknown	+	unknown	unknown	-	+	unknown	+	unknown	unknown	-	-	-	unknown	+	+	+	+
1311	CEPVR	CEPDR	unknown	unknown	+	unknown	+	unknown	unknown	unknown	+	unknown	+	unknown	-	unknown	unknown	unknown	+	unknown	unknown	unknown	+	unknown	+	unknown	+	+	-	unknown	unknown	-	+	+	unknown	unknown	+	+	unknown	unknown	+	-	-	+	unknown	unknown	unknown	unknown	+
1312	CEPVR	IL1VR	unknown	unknown	-	+	unknown	unknown	unknown	+	-	-	+	+	+	-	+	unknown	unknown	+	+	unknown	unknown	unknown	unknown	unknown	unknown	+	+	unknown	+	+	unknown	unknown	+	-	+	+	unknown	unknown	+	+	-	unknown	+	unknown	+	+	unknown
1313	CEPVR	IL2VR	unknown	-	+	-	-	-	-	+	-	+	+	+	unknown	unknown	+	+	-	+	+	unknown	unknown	-	-	+	unknown	+	+	+	+	unknown	+	unknown	+	unknown	unknown	unknown	+	unknown	unknown	+	+	unknown	unknown	+	-	unknown	+
1314	CEPVR	OLLR	unknown	+	-	unknown	+	+	+	unknown	+	+	unknown	-	+	unknown	-	+	-	unknown	unknown	unknown	+	+	+	-	unknown	-	-	unknown	+	unknown	+	+	unknown	+	-	+	unknown	unknown	+	unknown	unknown	unknown	unknown	unknown	+	-	+
1315	CEPVR	OLQVR	unknown	+	unknown	unknown	unknown	+	+	unknown	unknown	+	+	unknown	+	unknown	+	-	unknown	unknown	+	unknown	-	+	+	unknown	+	unknown	unknown	+	+	unknown	+	+	unknown	unknown	unknown	+	+	unknown	unknown	+	unknown	+	+	+	unknown	-	unknown
1316	CEPVR	RIAL	unknown	+	unknown	+	+	+	unknown	-	unknown	+	+	+	+	+	unknown	-	+	unknown	unknown	unknown	+	unknown	unknown	+	unknown	+	unknown	unknown	unknown	+	unknown	+	+	-	+	-	unknown	+	-	+	-	unknown	-	+	-	-	+
1317	CEPVR	RIAR	unknown	unknown	+	+	unknown	+	+	-	+	unknown	-	-	-	unknown	+	+	+	unknown	+	+	+	+	-	-	unknown	unknown	+	-	+	unknown	-	unknown	+	unknown	+	-	-	unknown	unknown	unknown	-	+	unknown	-	-	unknown	unknown
1318	CEPVR	RICL	unknown	+	-	-	unknown	unknown	-	+	+	unknown	unknown	+	+	+	+	unknown	unknown	-	+	-	+	unknown	unknown	+	unknown	+	+	+	+	-	unknown	+	+	+	-	unknown	unknown	+	unknown	unknown	+	unknown	+	+	+	unknown	-
1319	CEPVR	RICR	unknown	+	unknown	-	unknown	-	+	unknown	unknown	+	+	+	+	+	+	+	unknown	unknown	+	unknown	unknown	unknown	+	unknown	unknown	unknown	+	unknown	+	unknown	unknown	+	+	unknown	+	unknown	unknown	+	unknown	unknown	+	+	+	unknown	-	+	+
1320	CEPVR	RIPR	unknown	+	+	+	-	+	+	+	+	unknown	+	unknown	unknown	-	+	unknown	-	+	+	+	unknown	+	-	unknown	+	unknown	+	unknown	+	unknown	unknown	+	+	+	+	+	unknown	unknown	+	-	-	+	unknown	unknown	+	-	unknown
1321	CEPVR	RIVL	unknown	+	-	unknown	+	unknown	+	-	-	+	-	unknown	unknown	+	unknown	unknown	+	+	unknown	unknown	unknown	+	+	unknown	-	unknown	unknown	+	unknown	+	-	unknown	unknown	unknown	unknown	+	unknown	-	+	-	+	+	+	+	-	-	+
1322	CEPVR	RMDDR	unknown	+	+	+	unknown	-	+	-	unknown	+	unknown	+	+	+	unknown	unknown	+	+	unknown	unknown	unknown	unknown	unknown	+	+	+	+	+	-	+	+	unknown	+	unknown	+	unknown	+	+	-	+	+	+	+	+	unknown	unknown	unknown
1323	CEPVR	RMHR	unknown	+	unknown	+	-	unknown	+	+	+	unknown	unknown	unknown	unknown	unknown	unknown	unknown	-	+	-	unknown	unknown	unknown	-	-	+	+	+	-	+	+	unknown	+	+	+	-	unknown	+	unknown	+	unknown	-	unknown	+	+	+	+	+
1324	CEPVR	SIAVR	unknown	unknown	-	+	+	+	+	+	+	+	+	+	unknown	+	+	+	unknown	-	-	+	+	unknown	unknown	unknown	unknown	unknown	+	unknown	+	+	unknown	unknown	unknown	unknown	-	-	unknown	+	unknown	unknown	unknown	+	+	unknown	+	+	unknown
1325	CEPVR	SMBVR	unknown	unknown	+	unknown	-	+	unknown	+	+	unknown	unknown	-	-	unknown	-	+	unknown	+	unknown	unknown	+	unknown	+	-	unknown	-	+	+	+	+	unknown	+	unknown	-	unknown	+	+	unknown	+	+	+	+	+	unknown	+	-	+
1326	CEPVR	SMDDR	unknown	+	unknown	-	-	+	unknown	+	unknown	unknown	-	unknown	-	unknown	unknown	unknown	unknown	-	unknown	+	+	+	+	-	+	+	-	unknown	unknown	unknown	+	unknown	+	unknown	+	+	unknown	unknown	+	+	-	+	+	+	+	+	unknown
1327	CEPVR	URAVR	unknown	+	unknown	unknown	unknown	unknown	+	+	unknown	unknown	+	unknown	+	+	unknown	+	+	-	+	unknown	unknown	+	-	unknown	unknown	+	unknown	+	unknown	unknown	+	-	unknown	+	unknown	unknown	+	+	+	+	unknown	unknown	-	unknown	-	+	unknown
1328	CEPVR	URYVR	unknown	-	unknown	+	+	unknown	+	unknown	unknown	+	+	+	unknown	unknown	+	-	unknown	unknown	+	unknown	-	+	+	unknown	unknown	unknown	unknown	unknown	unknown	+	unknown	-	+	+	unknown	+	unknown	+	+	unknown	unknown	+	+	unknown	+	unknown	+
1329	DA01	AS01	+	unknown	+	unknown	unknown	unknown	+	+	+	unknown	unknown	unknown	-	unknown	-	+	unknown	unknown	+	+	-	+	unknown	+	-	unknown	+	unknown	unknown	unknown	+	-	+	+	unknown	unknown	unknown	+	+	-	unknown	-	unknown	-	-	unknown	-
1330	DA01	DB01	+	-	unknown	unknown	unknown	unknown	unknown	unknown	unknown	unknown	+	+	+	unknown	-	unknown	unknown	+	+	+	unknown	unknown	+	unknown	-	unknown	unknown	unknown	unknown	-	+	+	unknown	+	+	+	unknown	+	+	unknown	+	-	-	+	unknown	-	unknown
1331	DA01	DD01	+	unknown	unknown	unknown	+	unknown	-	unknown	-	unknown	unknown	unknown	+	+	+	+	unknown	+	+	+	+	+	unknown	-	unknown	+	unknown	-	unknown	+	unknown	unknown	+	+	+	-	+	unknown	+	+	+	unknown	unknown	unknown	unknown	+	+
1332	DA01	FLPR	+	-	+	unknown	+	+	unknown	+	+	-	+	unknown	+	+	unknown	-	+	unknown	unknown	+	unknown	+	unknown	+	-	+	+	unknown	+	+	unknown	unknown	+	+	unknown	unknown	-	+	+	unknown	+	unknown	unknown	+	+	unknown	-
1333	DA01	VD02	+	-	+	+	unknown	unknown	+	+	-	unknown	unknown	-	+	+	-	unknown	+	-	-	unknown	unknown	+	unknown	+	-	unknown	+	unknown	+	+	+	+	+	unknown	unknown	unknown	unknown	+	+	unknown	+	unknown	-	-	-	+	+
1334	DA02	AS02	+	unknown	+	+	unknown	+	+	+	-	unknown	-	-	-	unknown	unknown	unknown	+	unknown	unknown	-	unknown	unknown	+	+	+	+	+	+	+	+	unknown	+	+	unknown	+	unknown	unknown	unknown	-	+	+	+	unknown	+	+	+	unknown
1335	DA02	DA03	+	+	+	+	-	+	-	unknown	+	unknown	+	-	-	-	+	unknown	+	-	+	-	-	-	unknown	unknown	unknown	-	unknown	unknown	unknown	+	+	-	unknown	unknown	+	unknown	+	+	unknown	+	-	unknown	+	unknown	+	+	-
1336	DA02	DB01	+	-	unknown	-	unknown	+	+	+	unknown	+	-	-	+	+	unknown	+	+	unknown	unknown	unknown	unknown	-	+	+	-	+	+	+	unknown	+	unknown	-	-	+	unknown	+	+	-	-	unknown	unknown	+	unknown	unknown	+	+	+
1337	DA02	DD01	+	+	unknown	unknown	-	-	unknown	-	-	+	+	+	+	unknown	+	unknown	unknown	+	unknown	-	+	unknown	unknown	unknown	-	-	unknown	+	+	-	unknown	+	unknown	-	-	+	+	unknown	+	unknown	+	+	-	-	unknown	+	+
1338	DA02	VD02	+	+	unknown	-	unknown	unknown	-	+	unknown	unknown	+	+	unknown	+	+	+	unknown	+	unknown	unknown	+	unknown	+	+	unknown	unknown	unknown	-	unknown	+	unknown	+	-	unknown	+	unknown	+	unknown	+	+	unknown	unknown	+	unknown	unknown	unknown	-
1339	DA02	VD03	+	-	+	unknown	+	unknown	+	-	unknown	unknown	unknown	+	-	+	unknown	unknown	unknown	+	-	unknown	unknown	+	unknown	unknown	+	unknown	+	+	+	unknown	unknown	+	unknown	-	unknown	unknown	unknown	+	unknown	+	+	+	+	unknown	unknown	-	+
1340	DA03	AS04	+	+	+	+	+	-	+	+	-	+	+	+	+	+	+	unknown	-	+	unknown	+	unknown	-	unknown	+	+	unknown	unknown	unknown	unknown	+	unknown	-	+	+	+	unknown	unknown	+	+	+	+	+	+	+	+	unknown	unknown
1341	DA03	DA04	+	unknown	unknown	+	unknown	+	+	unknown	+	unknown	unknown	unknown	unknown	+	+	+	unknown	+	+	unknown	unknown	+	unknown	-	unknown	+	unknown	unknown	unknown	+	unknown	+	unknown	unknown	+	unknown	+	-	unknown	unknown	-	-	+	-	+	unknown	+
1342	DA03	DB03	+	+	unknown	+	+	+	-	+	unknown	unknown	+	+	-	+	unknown	+	unknown	unknown	+	-	unknown	-	unknown	unknown	+	unknown	unknown	unknown	unknown	+	+	+	-	unknown	+	unknown	+	+	+	unknown	+	unknown	-	unknown	unknown	+	+
1343	DA03	DD02	+	unknown	unknown	unknown	+	unknown	unknown	unknown	-	unknown	+	unknown	+	unknown	+	+	unknown	unknown	unknown	-	unknown	+	+	unknown	unknown	-	unknown	-	+	+	unknown	+	-	unknown	unknown	+	unknown	-	+	-	-	unknown	-	+	unknown	unknown	unknown
1344	DA03	VD03	+	unknown	unknown	-	-	+	-	-	+	unknown	-	unknown	+	-	unknown	unknown	unknown	+	-	+	unknown	+	unknown	+	+	-	-	+	-	unknown	unknown	+	unknown	-	-	+	unknown	+	unknown	+	+	+	+	unknown	+	unknown	+
1345	DA03	VD04	+	unknown	unknown	unknown	+	+	unknown	-	+	unknown	unknown	unknown	unknown	+	+	+	unknown	unknown	unknown	+	unknown	unknown	+	+	+	+	unknown	unknown	unknown	unknown	unknown	+	unknown	+	unknown	+	unknown	unknown	-	unknown	unknown	+	+	+	+	+	+
1346	DA04	DB02	+	+	+	+	+	unknown	unknown	-	unknown	unknown	+	unknown	-	unknown	+	unknown	unknown	unknown	unknown	+	-	-	+	-	unknown	unknown	unknown	unknown	unknown	unknown	-	+	+	unknown	unknown	unknown	-	unknown	unknown	+	+	unknown	unknown	unknown	-	unknown	+
1347	DA04	DD02	+	unknown	+	+	unknown	+	+	-	unknown	unknown	unknown	unknown	+	unknown	+	unknown	unknown	unknown	+	-	+	unknown	+	+	unknown	unknown	+	+	unknown	+	+	unknown	-	+	+	+	+	unknown	unknown	+	+	+	unknown	-	+	unknown	+
1348	DA04	VD04	+	unknown	+	unknown	+	+	-	-	-	+	-	unknown	unknown	+	unknown	-	unknown	+	+	+	+	+	+	unknown	-	-	+	unknown	unknown	+	unknown	+	unknown	+	-	unknown	unknown	unknown	unknown	unknown	unknown	+	+	+	unknown	-	+
1349	DA04	VD05	+	unknown	+	-	unknown	-	+	+	+	+	+	+	+	+	unknown	+	unknown	-	unknown	+	+	+	+	-	unknown	unknown	+	+	unknown	+	unknown	+	unknown	unknown	-	unknown	unknown	+	+	+	-	-	+	+	unknown	unknown	+
1350	DA05	DA04	+	+	-	unknown	-	unknown	unknown	+	+	+	unknown	unknown	+	+	unknown	+	+	unknown	unknown	unknown	+	+	-	-	unknown	unknown	-	unknown	+	unknown	unknown	+	+	unknown	unknown	+	+	+	unknown	unknown	unknown	unknown	+	-	-	-	+
1351	DA05	DB04	+	+	-	-	unknown	unknown	unknown	unknown	unknown	+	+	unknown	-	unknown	unknown	-	+	unknown	unknown	+	unknown	-	+	unknown	+	unknown	unknown	+	+	unknown	unknown	+	unknown	unknown	+	+	-	unknown	unknown	+	unknown	+	+	unknown	-	+	-
1352	DA05	DD03	+	unknown	+	unknown	+	+	unknown	unknown	unknown	unknown	unknown	unknown	+	unknown	+	unknown	-	+	-	-	+	unknown	+	unknown	+	unknown	-	-	-	+	-	unknown	+	unknown	+	+	+	+	+	+	+	unknown	unknown	unknown	+	+	+
1353	DA05	VD05	+	unknown	-	-	unknown	+	+	+	+	+	+	+	unknown	unknown	+	+	+	unknown	unknown	+	+	-	+	unknown	+	+	+	+	unknown	-	-	+	+	unknown	-	unknown	+	+	unknown	+	+	unknown	+	unknown	+	unknown	+
1354	DA05	VD06	+	-	unknown	+	+	unknown	+	unknown	unknown	-	unknown	+	unknown	unknown	+	+	+	unknown	+	+	-	unknown	+	+	unknown	unknown	unknown	+	+	unknown	unknown	+	+	+	+	unknown	-	+	+	-	unknown	unknown	unknown	unknown	unknown	+	+
1355	DA06	DA05	+	-	+	-	+	unknown	unknown	+	-	-	+	unknown	+	+	+	-	unknown	+	unknown	unknown	-	unknown	+	unknown	-	+	unknown	+	-	+	unknown	unknown	+	unknown	+	+	+	unknown	unknown	unknown	+	-	unknown	unknown	-	unknown	+
1356	DA06	DB05	+	+	+	+	-	-	unknown	unknown	+	+	-	+	+	-	+	unknown	unknown	+	+	unknown	+	+	unknown	unknown	+	+	-	+	+	unknown	+	unknown	+	+	+	+	+	+	unknown	-	unknown	+	unknown	+	-	+	unknown
1357	DA06	DD03	+	-	+	+	unknown	unknown	+	unknown	unknown	+	+	unknown	unknown	+	unknown	+	+	+	-	+	+	+	+	+	unknown	unknown	unknown	+	-	unknown	unknown	unknown	+	unknown	unknown	unknown	unknown	+	unknown	unknown	unknown	unknown	unknown	unknown	unknown	+	+
1358	DA06	VD04	+	unknown	-	-	+	+	+	+	unknown	+	unknown	+	+	unknown	+	-	+	+	-	unknown	-	+	unknown	unknown	+	+	unknown	+	unknown	+	+	unknown	+	+	+	+	+	unknown	-	+	unknown	-	+	+	-	unknown	unknown
1359	DA06	VD05	+	unknown	+	unknown	+	+	unknown	-	+	-	+	+	+	+	unknown	+	+	unknown	+	unknown	unknown	+	+	+	+	+	unknown	unknown	unknown	unknown	unknown	+	unknown	unknown	+	unknown	+	unknown	unknown	+	unknown	+	unknown	unknown	unknown	+	+
1360	DA06	VD06	+	-	unknown	unknown	unknown	-	-	+	+	+	unknown	+	unknown	unknown	+	+	unknown	-	+	+	unknown	unknown	-	+	unknown	+	-	unknown	unknown	-	+	unknown	unknown	-	+	+	-	unknown	+	+	+	+	unknown	-	unknown	+	+
1361	DA06	VD07	+	unknown	+	unknown	+	unknown	unknown	unknown	unknown	unknown	+	unknown	-	-	unknown	unknown	+	+	unknown	unknown	-	+	+	+	-	-	unknown	+	+	-	+	-	unknown	+	+	+	-	+	unknown	+	unknown	unknown	+	+	+	unknown	-
1362	DA07	DA06	+	+	+	+	-	unknown	+	unknown	+	unknown	+	unknown	+	unknown	unknown	unknown	+	unknown	+	unknown	+	unknown	unknown	unknown	unknown	unknown	+	unknown	unknown	unknown	+	unknown	+	+	+	-	unknown	+	+	unknown	unknown	+	+	-	-	+	unknown
1363	DA07	DB06	+	unknown	+	unknown	unknown	+	+	+	+	+	-	+	unknown	unknown	-	+	unknown	unknown	unknown	+	+	+	+	+	unknown	unknown	-	-	+	-	+	-	+	+	+	+	+	+	unknown	unknown	unknown	unknown	+	unknown	+	+	+
1364	DA07	DD04	+	unknown	+	unknown	unknown	unknown	+	unknown	+	+	unknown	unknown	-	+	+	+	unknown	+	unknown	-	unknown	unknown	+	unknown	+	+	-	unknown	+	+	+	+	+	+	+	+	+	+	+	+	+	+	unknown	unknown	+	unknown	unknown
1365	DA07	VD07	+	unknown	+	+	+	-	unknown	+	+	+	unknown	unknown	+	+	unknown	+	+	unknown	unknown	+	+	unknown	+	+	unknown	unknown	+	unknown	-	+	unknown	unknown	-	unknown	unknown	-	unknown	+	unknown	unknown	+	-	+	+	+	+	unknown
1366	DA07	VD08	+	unknown	unknown	-	unknown	+	+	unknown	-	unknown	-	+	unknown	+	-	+	unknown	+	unknown	-	-	+	+	unknown	unknown	-	+	-	+	+	+	+	+	+	unknown	-	+	unknown	+	unknown	+	-	+	+	+	unknown	unknown
1367	DA07	VD09	+	-	unknown	unknown	+	unknown	+	unknown	+	-	+	+	+	-	-	+	unknown	+	+	+	+	unknown	+	+	-	+	+	unknown	unknown	unknown	unknown	unknown	unknown	-	-	+	+	unknown	+	unknown	unknown	+	unknown	unknown	unknown	unknown	-
1368	DA08	DA07	+	unknown	-	-	unknown	unknown	+	unknown	unknown	+	unknown	unknown	+	unknown	unknown	+	+	unknown	+	+	+	-	-	+	-	+	+	+	-	+	unknown	+	+	-	+	unknown	unknown	+	+	unknown	+	+	+	unknown	-	unknown	unknown
1369	DA08	DB07	+	unknown	+	+	unknown	unknown	+	+	unknown	-	unknown	+	+	+	-	+	+	-	unknown	+	unknown	unknown	+	+	unknown	+	unknown	+	+	+	-	+	+	unknown	-	unknown	unknown	unknown	+	unknown	unknown	unknown	unknown	unknown	unknown	unknown	unknown
1370	DA08	DD04	+	unknown	unknown	unknown	+	unknown	unknown	unknown	-	+	-	-	+	unknown	+	+	unknown	unknown	-	+	-	unknown	+	+	unknown	+	+	+	+	unknown	unknown	+	-	+	+	-	unknown	+	+	+	-	+	unknown	+	unknown	+	unknown
1371	DA08	DD05	+	+	+	+	unknown	+	unknown	+	-	+	unknown	unknown	+	+	+	-	-	+	+	unknown	unknown	unknown	-	unknown	+	+	-	unknown	unknown	+	unknown	unknown	unknown	-	unknown	unknown	unknown	+	unknown	+	unknown	unknown	+	+	+	+	+
1372	DA08	VD08	+	unknown	+	+	unknown	+	+	+	+	+	+	-	unknown	+	unknown	+	+	-	+	+	+	unknown	-	unknown	-	+	+	unknown	-	unknown	unknown	+	unknown	-	unknown	+	+	+	unknown	unknown	+	+	+	unknown	unknown	+	-
1373	DA08	VD09	+	+	+	-	+	+	unknown	-	-	+	unknown	+	+	+	-	unknown	unknown	unknown	-	unknown	+	unknown	+	unknown	unknown	+	+	-	unknown	-	+	+	+	unknown	-	unknown	+	+	unknown	+	+	+	-	unknown	unknown	+	+
1374	DA08	VD10	+	unknown	+	unknown	+	unknown	-	-	+	unknown	-	+	unknown	+	unknown	unknown	unknown	unknown	-	+	unknown	+	unknown	+	unknown	+	+	-	unknown	unknown	unknown	unknown	-	unknown	unknown	+	unknown	-	+	-	unknown	+	unknown	+	unknown	+	+
1375	DA08	VD11	+	unknown	+	unknown	unknown	unknown	+	-	-	unknown	unknown	+	-	+	+	+	+	unknown	+	+	+	+	unknown	unknown	+	unknown	unknown	unknown	unknown	+	+	-	-	+	+	unknown	unknown	+	unknown	+	+	+	-	unknown	+	+	+
1376	DA08	VD12	+	unknown	+	unknown	+	+	unknown	unknown	unknown	+	unknown	unknown	unknown	+	+	unknown	+	+	+	+	+	+	+	unknown	+	+	+	+	unknown	+	+	unknown	+	+	unknown	+	+	+	unknown	+	-	-	unknown	+	+	unknown	-
1377	DA08	VD13	+	+	unknown	-	unknown	+	-	+	+	unknown	unknown	+	+	unknown	unknown	+	unknown	unknown	unknown	+	+	+	+	+	unknown	-	+	+	unknown	+	+	+	-	+	-	unknown	+	+	-	-	+	unknown	+	unknown	unknown	+	unknown
1378	DA09	AS11	+	+	unknown	unknown	unknown	-	-	unknown	+	unknown	unknown	+	+	unknown	+	+	+	unknown	unknown	+	+	unknown	+	unknown	-	+	+	-	unknown	+	+	+	+	+	+	+	-	unknown	unknown	unknown	-	+	unknown	+	unknown	unknown	unknown
1379	DA09	DA08	+	+	unknown	+	+	-	unknown	unknown	+	+	-	unknown	unknown	unknown	unknown	-	-	+	unknown	+	-	+	unknown	-	unknown	-	unknown	+	+	unknown	+	+	-	unknown	-	+	-	+	-	+	+	unknown	+	+	unknown	unknown	+
1380	DA09	DB07	+	unknown	+	unknown	+	unknown	+	unknown	unknown	unknown	unknown	-	+	+	+	-	+	-	-	-	unknown	+	unknown	+	unknown	unknown	+	unknown	unknown	unknown	unknown	unknown	+	unknown	unknown	-	+	+	unknown	unknown	unknown	+	unknown	+	+	-	-
1381	DA09	DD06	+	unknown	unknown	+	+	unknown	+	unknown	+	unknown	unknown	unknown	+	unknown	unknown	+	unknown	unknown	unknown	+	-	unknown	+	-	-	-	+	+	+	+	unknown	unknown	+	unknown	unknown	unknown	-	unknown	unknown	+	+	-	unknown	-	unknown	+	+
1382	DA09	DVA	+	+	+	unknown	unknown	+	unknown	+	unknown	+	-	unknown	+	+	unknown	unknown	+	-	unknown	unknown	unknown	+	-	+	+	-	unknown	-	unknown	-	unknown	+	+	-	+	unknown	-	unknown	+	unknown	unknown	+	unknown	unknown	-	unknown	-
1383	DA09	VA12	+	-	-	+	-	-	unknown	+	+	+	+	unknown	unknown	unknown	+	+	-	+	+	+	unknown	+	unknown	+	-	+	unknown	unknown	+	unknown	unknown	-	-	+	-	+	-	+	-	unknown	+	-	unknown	+	unknown	+	-
1384	DA09	VD09	+	-	+	unknown	+	+	+	+	unknown	+	unknown	+	+	+	+	+	+	unknown	+	-	+	-	unknown	unknown	unknown	unknown	unknown	unknown	unknown	+	unknown	unknown	unknown	-	unknown	unknown	+	unknown	-	unknown	+	+	+	+	+	unknown	+
1385	DA09	VD10	+	+	+	+	+	unknown	+	+	+	unknown	unknown	+	+	+	+	+	-	+	-	unknown	unknown	+	unknown	unknown	+	unknown	+	unknown	+	+	unknown	unknown	-	-	-	+	+	unknown	+	unknown	+	unknown	unknown	unknown	+	unknown	-
1386	DA09	VD11	+	+	-	+	+	unknown	+	+	unknown	+	unknown	+	+	unknown	unknown	unknown	+	+	-	unknown	-	+	unknown	-	unknown	+	+	-	unknown	+	+	-	+	unknown	-	unknown	+	+	unknown	-	+	+	+	+	+	unknown	unknown
1387	DA09	VD12	+	unknown	+	unknown	+	unknown	+	unknown	unknown	+	unknown	+	unknown	unknown	unknown	-	+	-	unknown	unknown	+	unknown	unknown	unknown	+	+	+	unknown	unknown	+	+	+	+	-	unknown	+	unknown	unknown	unknown	unknown	+	+	+	-	+	+	+
1388	DA09	VD13	+	+	unknown	+	+	+	-	+	+	+	unknown	unknown	+	+	+	+	+	unknown	-	-	-	unknown	-	unknown	unknown	-	+	+	unknown	-	+	+	unknown	unknown	unknown	unknown	+	+	unknown	+	unknown	unknown	+	-	-	unknown	unknown
1389	DB01	AS01	+	unknown	unknown	+	+	+	-	unknown	+	unknown	+	unknown	unknown	unknown	unknown	+	unknown	+	unknown	+	+	-	unknown	unknown	unknown	unknown	-	unknown	unknown	+	+	unknown	-	+	unknown	unknown	+	unknown	+	+	unknown	+	unknown	+	unknown	+	unknown
1390	DB01	AS02	+	unknown	+	+	+	unknown	unknown	unknown	+	+	+	+	-	-	unknown	+	unknown	unknown	unknown	unknown	unknown	unknown	unknown	+	unknown	+	unknown	+	+	unknown	+	unknown	-	+	-	unknown	+	+	+	+	+	unknown	-	+	+	unknown	unknown
1391	DB01	DA01	+	+	+	+	unknown	-	-	+	+	+	unknown	unknown	+	-	+	unknown	unknown	unknown	+	+	+	+	unknown	+	+	+	unknown	unknown	unknown	-	+	unknown	-	unknown	unknown	unknown	+	+	-	unknown	unknown	unknown	+	+	unknown	unknown	unknown
1392	DB01	DA02	+	-	unknown	-	-	-	unknown	-	unknown	unknown	+	unknown	-	+	+	+	-	-	-	+	unknown	+	unknown	unknown	unknown	+	+	unknown	unknown	+	+	-	-	-	unknown	unknown	+	+	unknown	unknown	unknown	unknown	unknown	-	unknown	unknown	unknown
1393	DB01	DD01	+	unknown	unknown	unknown	+	unknown	unknown	+	unknown	+	+	-	+	+	-	unknown	unknown	+	+	-	+	+	+	+	-	unknown	+	unknown	-	+	+	+	unknown	-	unknown	-	unknown	+	+	-	unknown	+	+	unknown	+	unknown	-
1394	DB01	FLPR	+	unknown	unknown	-	unknown	unknown	unknown	+	unknown	unknown	unknown	unknown	unknown	unknown	unknown	unknown	unknown	unknown	+	+	+	unknown	-	-	+	+	-	+	unknown	+	+	unknown	+	unknown	+	+	unknown	+	+	+	+	-	+	+	unknown	unknown	+
1395	DB01	RID	+	-	+	+	+	+	unknown	+	unknown	+	+	unknown	+	unknown	+	unknown	+	+	unknown	+	-	+	+	+	+	unknown	+	+	unknown	-	unknown	unknown	-	unknown	+	-	+	+	unknown	+	+	+	+	unknown	unknown	+	+
1396	DB01	VD02	+	+	unknown	unknown	unknown	unknown	+	+	+	unknown	-	unknown	+	unknown	-	unknown	unknown	unknown	+	unknown	unknown	-	unknown	-	unknown	+	+	unknown	unknown	unknown	unknown	+	+	+	+	unknown	+	+	unknown	+	unknown	unknown	-	-	+	+	+
1397	DB01	VD03	+	-	+	+	unknown	-	unknown	-	unknown	unknown	-	+	+	+	unknown	unknown	-	unknown	+	-	+	+	unknown	unknown	+	+	+	unknown	unknown	unknown	unknown	unknown	+	unknown	+	+	+	unknown	+	+	unknown	unknown	+	unknown	unknown	+	+
1398	DB02	AS03	+	unknown	unknown	unknown	unknown	+	+	unknown	-	+	+	+	unknown	+	-	unknown	+	-	+	unknown	-	unknown	+	-	-	unknown	+	+	-	unknown	+	+	unknown	-	+	+	+	+	unknown	-	unknown	-	-	unknown	unknown	unknown	unknown
1399	DB02	AS04	+	unknown	+	+	unknown	-	+	unknown	-	+	+	+	-	unknown	unknown	+	+	unknown	+	+	unknown	unknown	unknown	+	unknown	+	+	unknown	-	+	unknown	unknown	unknown	+	unknown	+	unknown	+	+	+	-	+	+	-	+	+	+
1400	DB02	DA02	+	+	+	+	unknown	unknown	unknown	unknown	-	-	+	+	+	-	+	unknown	+	unknown	unknown	-	unknown	-	+	unknown	unknown	unknown	+	unknown	unknown	unknown	unknown	unknown	-	+	unknown	unknown	unknown	+	unknown	unknown	+	-	unknown	-	+	+	+
1401	DB02	DA03	+	-	-	+	unknown	unknown	-	unknown	+	unknown	+	+	unknown	+	unknown	unknown	+	unknown	+	+	+	unknown	unknown	+	+	+	-	unknown	unknown	unknown	-	-	+	+	+	+	unknown	unknown	unknown	unknown	unknown	+	-	unknown	unknown	+	+
1402	DB02	DA04	+	-	+	unknown	+	+	unknown	unknown	+	-	unknown	unknown	-	-	unknown	+	-	+	+	+	+	+	+	unknown	+	unknown	+	-	unknown	+	unknown	unknown	-	unknown	unknown	unknown	+	+	unknown	unknown	unknown	unknown	+	+	+	-	+
1403	DB02	DD01	+	+	-	+	+	unknown	unknown	+	+	+	-	-	+	+	unknown	unknown	-	-	+	unknown	unknown	+	unknown	unknown	-	unknown	-	unknown	unknown	unknown	+	unknown	unknown	unknown	+	-	unknown	-	unknown	+	unknown	+	+	unknown	unknown	+	+
1404	DB02	DD02	+	+	unknown	+	unknown	+	unknown	+	+	-	+	+	unknown	+	+	unknown	unknown	+	-	-	unknown	-	unknown	unknown	unknown	-	+	+	+	-	+	-	unknown	unknown	+	unknown	-	unknown	+	unknown	+	unknown	+	unknown	+	+	+
1405	DB02	VD03	+	unknown	unknown	-	+	+	-	+	+	-	+	unknown	-	unknown	+	+	unknown	unknown	+	unknown	unknown	unknown	unknown	+	+	+	-	+	unknown	unknown	unknown	+	unknown	unknown	unknown	-	-	unknown	+	+	+	unknown	unknown	unknown	unknown	unknown	unknown
1406	DB02	VD04	+	+	+	+	+	-	unknown	+	-	-	unknown	+	-	unknown	+	unknown	-	+	+	unknown	unknown	+	+	unknown	+	-	-	unknown	-	+	+	-	-	+	unknown	unknown	unknown	unknown	unknown	+	+	unknown	-	+	+	unknown	+
1407	DB03	AS04	+	unknown	+	unknown	unknown	unknown	unknown	unknown	unknown	-	unknown	+	+	+	unknown	-	-	+	unknown	-	unknown	+	unknown	unknown	unknown	+	+	+	+	unknown	+	+	unknown	+	+	+	unknown	unknown	unknown	unknown	+	+	-	+	unknown	+	+
1408	DB03	AS05	+	+	unknown	+	+	+	+	unknown	+	unknown	unknown	-	unknown	+	-	+	+	-	-	unknown	unknown	+	+	unknown	-	-	+	-	+	+	unknown	+	unknown	unknown	+	unknown	-	+	unknown	+	unknown	-	+	-	unknown	-	unknown
1409	DB03	DA04	+	unknown	unknown	+	+	+	unknown	unknown	unknown	+	+	+	+	unknown	+	+	unknown	-	unknown	unknown	unknown	+	unknown	+	unknown	unknown	unknown	unknown	+	+	unknown	unknown	unknown	unknown	unknown	+	+	unknown	+	-	unknown	unknown	-	-	+	unknown	unknown
1410	DB03	DA05	+	unknown	+	+	+	+	+	-	-	unknown	+	-	-	+	unknown	unknown	+	+	unknown	unknown	unknown	unknown	unknown	-	+	+	unknown	unknown	+	+	+	unknown	unknown	+	unknown	+	+	+	unknown	unknown	+	+	unknown	+	+	+	-
1411	DB03	DD02	+	unknown	+	+	+	unknown	unknown	unknown	+	+	unknown	unknown	+	-	+	+	unknown	-	+	+	+	+	unknown	unknown	+	-	+	unknown	+	unknown	unknown	unknown	+	+	-	+	unknown	+	-	-	+	unknown	+	+	unknown	+	unknown
1412	DB03	DD03	+	+	-	-	-	-	+	unknown	unknown	+	-	unknown	-	unknown	+	+	+	unknown	unknown	+	+	unknown	unknown	+	+	-	-	unknown	unknown	unknown	+	+	+	unknown	+	unknown	+	-	+	+	unknown	unknown	-	+	+	unknown	unknown
1413	DB03	DD05	+	+	+	+	unknown	unknown	unknown	+	unknown	+	-	+	+	unknown	unknown	+	unknown	+	-	+	unknown	-	+	unknown	-	unknown	+	unknown	-	unknown	+	+	+	+	unknown	-	+	unknown	unknown	+	+	-	-	+	+	unknown	-
1414	DB03	VD04	+	+	+	unknown	-	unknown	+	+	unknown	unknown	+	unknown	-	unknown	+	+	+	unknown	unknown	+	unknown	unknown	+	+	+	+	unknown	unknown	+	unknown	+	+	unknown	-	+	+	-	+	unknown	+	unknown	+	unknown	+	+	+	unknown
1415	DB03	VD05	+	+	+	+	+	unknown	unknown	-	+	unknown	+	unknown	unknown	+	+	unknown	+	+	unknown	unknown	-	unknown	unknown	-	-	unknown	unknown	-	unknown	unknown	+	+	+	+	+	+	+	unknown	unknown	-	+	-	+	unknown	+	unknown	+
1416	DB03	VD06	+	-	-	+	+	+	unknown	+	unknown	unknown	unknown	-	unknown	-	+	+	-	-	+	unknown	+	unknown	unknown	unknown	unknown	+	+	unknown	-	unknown	+	unknown	+	unknown	+	+	-	-	+	+	unknown	+	unknown	unknown	unknown	unknown	+
1417	DB04	AS06	+	unknown	-	unknown	unknown	unknown	+	unknown	unknown	unknown	+	-	+	unknown	unknown	+	+	+	-	unknown	+	unknown	unknown	unknown	+	+	+	unknown	+	unknown	unknown	unknown	-	unknown	+	+	unknown	unknown	unknown	unknown	unknown	unknown	-	unknown	+	+	+
1418	DB04	DA05	+	unknown	unknown	unknown	-	+	unknown	unknown	unknown	unknown	+	+	unknown	unknown	unknown	+	unknown	unknown	unknown	+	+	unknown	unknown	unknown	unknown	unknown	unknown	unknown	+	unknown	unknown	unknown	unknown	unknown	-	unknown	-	-	+	unknown	-	+	-	-	unknown	+	+
1419	DB04	DD03	+	+	unknown	-	+	+	unknown	unknown	unknown	+	unknown	unknown	-	unknown	+	+	unknown	unknown	+	+	+	unknown	-	-	unknown	-	unknown	+	unknown	+	-	+	+	-	unknown	+	+	unknown	unknown	unknown	+	-	unknown	+	+	unknown	+
1420	DB04	DD04	+	+	+	unknown	+	+	+	unknown	-	+	unknown	unknown	unknown	-	unknown	+	+	+	unknown	unknown	unknown	unknown	unknown	+	+	unknown	-	unknown	+	unknown	-	+	unknown	+	+	+	+	unknown	unknown	unknown	unknown	unknown	unknown	unknown	unknown	+	+
1421	DB04	DD05	+	unknown	-	unknown	unknown	-	unknown	-	+	-	+	unknown	+	+	-	-	unknown	unknown	+	+	unknown	+	unknown	-	unknown	unknown	+	+	+	unknown	unknown	+	unknown	+	+	unknown	unknown	-	unknown	unknown	+	+	unknown	+	+	+	unknown
1422	DB04	DD06	+	+	+	+	-	+	unknown	+	-	+	-	unknown	-	+	unknown	unknown	unknown	-	unknown	+	unknown	+	unknown	+	+	+	+	-	+	+	unknown	unknown	unknown	-	unknown	+	unknown	+	-	+	+	+	unknown	unknown	unknown	unknown	unknown
1423	DB04	VD06	+	unknown	+	unknown	unknown	unknown	unknown	unknown	unknown	-	+	+	-	+	+	-	unknown	unknown	unknown	unknown	+	+	+	+	+	unknown	+	+	unknown	+	unknown	+	unknown	unknown	+	+	unknown	unknown	+	+	unknown	+	unknown	+	-	+	unknown
1424	DB05	AS07	+	+	+	unknown	-	+	unknown	unknown	unknown	+	unknown	-	+	+	unknown	unknown	unknown	unknown	unknown	unknown	+	+	+	+	+	unknown	+	-	unknown	+	unknown	unknown	+	+	+	unknown	+	unknown	-	unknown	-	unknown	+	unknown	unknown	+	-
1425	DB05	AS08	+	unknown	unknown	unknown	unknown	+	+	+	+	unknown	+	+	+	-	+	+	unknown	-	-	unknown	unknown	-	unknown	-	+	+	+	unknown	unknown	+	-	+	+	+	unknown	+	+	+	+	unknown	+	+	+	unknown	+	unknown	+
1426	DB05	DA06	+	+	+	unknown	+	unknown	unknown	+	unknown	unknown	unknown	+	unknown	+	+	unknown	+	unknown	+	unknown	+	+	unknown	+	unknown	+	+	+	+	+	unknown	unknown	+	+	+	-	unknown	+	+	-	unknown	unknown	unknown	+	unknown	+	+
1427	DB05	DA07	+	+	+	+	+	unknown	unknown	unknown	unknown	unknown	+	+	unknown	unknown	+	unknown	unknown	unknown	unknown	-	unknown	+	+	+	unknown	+	unknown	unknown	-	unknown	unknown	+	unknown	unknown	unknown	-	-	unknown	+	+	unknown	+	+	+	unknown	unknown	+
1428	DB05	DA08	+	+	-	unknown	+	+	unknown	-	unknown	unknown	unknown	+	+	+	+	+	unknown	-	+	unknown	+	-	unknown	-	+	-	unknown	+	unknown	unknown	+	+	+	+	-	unknown	unknown	-	-	-	-	+	+	+	unknown	unknown	unknown
1429	DB05	VD04	+	unknown	+	+	+	unknown	+	unknown	+	+	unknown	-	-	unknown	+	+	unknown	+	+	+	unknown	unknown	-	+	+	+	-	+	unknown	-	unknown	unknown	unknown	+	+	unknown	unknown	+	unknown	unknown	unknown	+	-	unknown	+	unknown	+
1430	DB05	VD05	+	+	unknown	unknown	+	unknown	+	unknown	unknown	unknown	unknown	unknown	+	unknown	unknown	+	unknown	+	unknown	unknown	unknown	unknown	-	-	-	+	+	unknown	-	+	+	+	+	unknown	unknown	+	+	+	+	+	-	+	unknown	+	unknown	unknown	unknown
1431	DB05	VD06	+	+	unknown	unknown	-	+	-	+	+	+	unknown	+	unknown	unknown	+	+	-	-	-	unknown	-	+	+	unknown	-	+	unknown	+	unknown	unknown	unknown	+	-	unknown	+	+	+	unknown	+	+	+	unknown	+	-	unknown	unknown	+
1432	DB05	VD07	+	unknown	unknown	unknown	unknown	unknown	+	+	+	+	+	unknown	+	unknown	-	unknown	+	-	+	-	+	+	-	+	+	unknown	+	unknown	unknown	unknown	+	unknown	-	-	unknown	+	+	+	unknown	unknown	unknown	+	-	+	unknown	+	+
1433	DB06	AS08	+	+	unknown	-	+	unknown	+	unknown	unknown	-	unknown	+	-	unknown	+	unknown	unknown	+	+	-	+	+	unknown	unknown	unknown	unknown	unknown	+	-	unknown	+	+	+	+	unknown	-	unknown	unknown	-	-	unknown	unknown	unknown	-	unknown	unknown	unknown
1434	DB06	AS09	+	+	unknown	+	+	-	-	+	unknown	unknown	-	+	unknown	unknown	+	unknown	+	+	+	unknown	unknown	-	unknown	-	-	unknown	unknown	+	unknown	-	+	+	+	unknown	-	unknown	+	-	unknown	+	-	+	+	+	unknown	+	unknown
1435	DB06	DA08	+	unknown	+	+	-	unknown	+	unknown	unknown	+	+	unknown	unknown	+	+	+	-	+	unknown	unknown	+	+	unknown	unknown	+	unknown	-	unknown	unknown	unknown	unknown	unknown	+	+	unknown	unknown	+	+	unknown	-	+	unknown	unknown	unknown	unknown	unknown	unknown
1436	DB06	DA09	+	+	unknown	unknown	unknown	-	unknown	+	unknown	-	+	unknown	unknown	unknown	+	-	+	+	+	-	unknown	unknown	+	+	unknown	+	unknown	unknown	unknown	+	unknown	-	-	unknown	unknown	unknown	+	+	unknown	unknown	+	unknown	+	-	+	+	+
1437	DB06	VD07	+	unknown	+	+	unknown	unknown	+	-	unknown	+	+	unknown	+	-	unknown	+	unknown	+	unknown	unknown	+	+	unknown	+	+	+	unknown	unknown	unknown	+	+	+	+	+	unknown	+	+	+	unknown	-	+	unknown	+	unknown	+	unknown	unknown
1438	DB06	VD08	+	unknown	+	+	+	+	unknown	+	+	unknown	-	+	+	+	+	+	+	unknown	+	unknown	unknown	+	+	+	+	unknown	-	unknown	+	+	+	unknown	+	unknown	-	+	-	+	-	unknown	unknown	unknown	+	unknown	+	unknown	-
1439	DB06	VD09	+	-	+	-	+	unknown	unknown	+	+	+	unknown	-	-	+	+	+	+	+	+	+	+	unknown	+	unknown	+	unknown	unknown	-	+	unknown	unknown	+	+	+	unknown	unknown	unknown	+	+	unknown	+	unknown	-	+	-	unknown	-
1440	DB07	AS10	+	+	unknown	unknown	+	unknown	unknown	+	unknown	-	+	unknown	unknown	unknown	+	+	unknown	+	unknown	+	unknown	unknown	+	+	+	-	+	+	+	unknown	+	unknown	unknown	-	+	+	+	unknown	+	unknown	+	unknown	unknown	unknown	+	+	unknown
1441	DB07	AS11	+	+	unknown	unknown	+	+	+	-	+	+	unknown	unknown	unknown	unknown	+	+	-	-	unknown	+	unknown	-	+	unknown	unknown	unknown	unknown	unknown	+	unknown	+	unknown	unknown	+	unknown	unknown	+	-	unknown	unknown	+	+	+	+	unknown	-	+
1442	DB07	DA09	+	unknown	+	unknown	+	unknown	+	+	+	unknown	+	+	unknown	unknown	-	unknown	-	+	-	unknown	+	unknown	unknown	+	unknown	+	unknown	unknown	+	unknown	unknown	+	unknown	+	unknown	+	unknown	-	+	unknown	-	unknown	+	+	+	+	+
1443	DB07	VD08	+	+	unknown	-	unknown	unknown	unknown	unknown	-	+	-	+	+	unknown	unknown	+	-	unknown	-	unknown	unknown	+	+	+	-	unknown	unknown	unknown	unknown	-	+	+	+	unknown	+	-	+	unknown	unknown	+	unknown	+	-	unknown	+	unknown	+
1444	DB07	VD09	+	+	unknown	+	unknown	+	unknown	+	unknown	-	-	unknown	+	unknown	unknown	-	unknown	-	unknown	-	+	unknown	-	+	unknown	+	+	+	unknown	+	unknown	-	+	+	-	unknown	unknown	+	unknown	unknown	+	unknown	+	unknown	+	+	unknown
1445	DB07	VD10	+	+	+	+	unknown	+	+	+	unknown	+	unknown	unknown	unknown	+	+	+	+	+	unknown	unknown	unknown	unknown	-	+	+	unknown	unknown	+	-	unknown	unknown	unknown	unknown	unknown	unknown	+	unknown	-	unknown	+	+	unknown	+	+	+	unknown	+
1446	DB07	VD11	+	+	+	unknown	unknown	+	+	unknown	-	+	+	unknown	+	unknown	-	+	unknown	+	-	+	+	+	unknown	unknown	unknown	+	+	+	+	unknown	+	+	+	unknown	+	-	unknown	-	unknown	+	+	+	+	-	unknown	-	+
1447	DB07	VD12	+	+	+	+	unknown	-	+	unknown	+	unknown	+	+	+	+	unknown	+	unknown	unknown	unknown	unknown	-	-	unknown	unknown	-	+	unknown	unknown	+	-	+	unknown	unknown	+	unknown	+	unknown	unknown	unknown	+	+	unknown	unknown	+	-	unknown	unknown
1448	DB07	VD13	+	+	-	unknown	+	unknown	unknown	+	+	unknown	unknown	+	-	+	unknown	unknown	unknown	unknown	unknown	+	+	unknown	-	+	+	unknown	+	unknown	unknown	+	-	unknown	+	+	unknown	+	-	-	+	+	unknown	+	unknown	unknown	+	+	unknown
1449	DD01	DA02	-	unknown	-	unknown	unknown	+	+	unknown	unknown	+	-	-	-	-	-	unknown	+	-	-	-	unknown	+	unknown	unknown	+	-	unknown	+	unknown	unknown	unknown	unknown	unknown	+	unknown	+	+	+	unknown	-	+	+	unknown	unknown	unknown	-	-
1450	DD01	VB02	-	unknown	+	unknown	+	-	unknown	unknown	+	-	+	unknown	+	unknown	-	unknown	+	-	+	unknown	+	+	+	unknown	unknown	+	+	+	+	-	-	+	-	+	-	+	+	unknown	+	+	-	unknown	unknown	+	+	+	+
1451	DD01	VD02	unknown	unknown	unknown	-	unknown	+	+	+	+	+	unknown	+	+	-	-	+	-	unknown	+	+	-	+	+	unknown	unknown	+	-	+	+	-	unknown	unknown	+	-	unknown	-	unknown	+	+	+	+	+	+	+	unknown	-	unknown
1452	DD02	DA03	-	+	unknown	+	+	unknown	unknown	+	+	unknown	+	+	-	+	+	unknown	+	unknown	-	+	unknown	unknown	unknown	unknown	-	unknown	+	-	unknown	unknown	+	unknown	+	-	+	unknown	unknown	-	+	unknown	unknown	-	+	+	+	unknown	+
1453	DD02	VD03	unknown	+	+	+	unknown	-	+	unknown	-	+	unknown	-	+	+	+	+	unknown	+	unknown	-	-	unknown	-	+	unknown	+	+	+	+	+	unknown	+	unknown	+	+	+	unknown	+	+	+	-	unknown	+	unknown	-	+	-
1454	DD02	VD04	unknown	unknown	-	unknown	-	+	+	unknown	unknown	+	+	unknown	unknown	+	+	+	+	-	+	unknown	unknown	unknown	+	-	+	-	unknown	-	unknown	unknown	unknown	+	+	unknown	-	unknown	+	+	-	-	unknown	+	unknown	+	unknown	+	unknown
1455	DD03	DA05	-	+	-	+	+	-	-	unknown	unknown	+	+	+	+	unknown	-	unknown	+	unknown	+	+	+	unknown	+	unknown	unknown	+	unknown	unknown	+	unknown	-	unknown	-	+	-	+	+	+	+	+	unknown	unknown	unknown	unknown	+	+	+
1456	DVA	AIZL	-	unknown	-	+	unknown	+	unknown	-	unknown	+	-	-	+	-	unknown	unknown	+	+	+	unknown	+	+	+	+	+	+	+	+	-	unknown	unknown	unknown	+	+	unknown	unknown	+	+	-	unknown	unknown	+	unknown	-	unknown	+	unknown
1457	DVA	AIZR	-	unknown	+	+	-	unknown	unknown	unknown	+	-	+	+	+	unknown	unknown	unknown	unknown	+	+	+	+	-	+	+	unknown	+	unknown	unknown	unknown	+	+	unknown	+	+	+	-	unknown	+	-	unknown	+	unknown	+	unknown	+	-	+
1458	DVA	AQR	unknown	+	unknown	unknown	unknown	unknown	unknown	unknown	+	+	+	+	unknown	unknown	-	+	+	+	unknown	+	-	unknown	+	+	+	unknown	+	+	+	+	unknown	-	+	+	+	unknown	unknown	+	-	+	+	unknown	unknown	+	unknown	unknown	unknown
1459	DVA	AUAL	unknown	unknown	+	+	+	+	+	+	unknown	+	+	+	unknown	unknown	+	-	unknown	unknown	+	unknown	unknown	+	+	-	unknown	+	+	+	unknown	unknown	unknown	+	unknown	+	unknown	unknown	+	unknown	unknown	+	+	+	unknown	+	+	+	+
1460	DVA	AUAR	unknown	unknown	+	+	+	unknown	unknown	+	unknown	-	unknown	+	+	unknown	-	+	-	-	+	unknown	unknown	+	+	unknown	unknown	+	+	+	unknown	unknown	+	unknown	-	-	unknown	unknown	+	+	unknown	+	+	+	+	+	unknown	+	+
1461	DVA	AVAL	+	unknown	unknown	unknown	+	unknown	unknown	+	unknown	unknown	+	unknown	unknown	unknown	-	unknown	+	unknown	unknown	unknown	unknown	+	+	unknown	-	+	unknown	+	-	+	+	unknown	unknown	unknown	+	+	unknown	unknown	+	+	+	unknown	unknown	unknown	-	unknown	+
1462	DVA	AVAR	+	unknown	-	unknown	unknown	unknown	unknown	+	+	unknown	+	unknown	+	unknown	+	+	unknown	+	+	unknown	unknown	+	+	-	unknown	unknown	unknown	+	unknown	+	unknown	-	+	+	+	+	-	+	+	-	unknown	+	+	unknown	unknown	unknown	+
1463	DVA	AVBL	+	+	+	-	+	unknown	+	unknown	unknown	unknown	unknown	unknown	-	unknown	-	+	unknown	unknown	+	+	+	+	unknown	unknown	unknown	+	+	unknown	unknown	unknown	+	unknown	+	+	unknown	+	unknown	+	unknown	+	+	unknown	-	unknown	+	+	-
1464	DVA	AVBR	+	-	+	-	-	unknown	+	+	-	+	-	-	unknown	+	+	+	unknown	+	unknown	-	unknown	-	unknown	+	+	+	+	unknown	-	unknown	+	unknown	-	+	unknown	unknown	+	+	unknown	unknown	unknown	+	+	unknown	+	+	+
1465	DVA	AVDR	unknown	unknown	unknown	unknown	+	-	unknown	unknown	unknown	+	unknown	unknown	+	+	-	unknown	unknown	+	+	+	+	unknown	+	+	+	+	unknown	+	-	+	unknown	+	+	+	+	-	+	+	+	+	-	-	unknown	+	unknown	+	-
1466	DVA	AVEL	-	+	unknown	+	unknown	+	unknown	-	-	-	-	+	unknown	unknown	unknown	-	+	+	-	unknown	+	+	+	unknown	-	+	+	+	+	+	unknown	unknown	-	+	-	+	+	-	+	unknown	-	+	unknown	+	unknown	unknown	+
1467	DVA	AVER	-	+	-	unknown	unknown	+	-	+	unknown	-	-	unknown	+	+	-	+	unknown	unknown	-	unknown	unknown	+	+	+	unknown	unknown	+	unknown	unknown	unknown	+	-	+	unknown	+	unknown	+	+	unknown	+	unknown	unknown	+	+	+	unknown	+
1468	DVA	DA02	+	+	unknown	+	unknown	-	-	-	+	unknown	+	unknown	-	unknown	unknown	+	unknown	unknown	unknown	+	unknown	+	unknown	+	-	unknown	-	+	+	-	-	+	+	+	+	unknown	+	unknown	+	unknown	unknown	unknown	+	-	unknown	+	+
1469	DVA	DB02	+	+	+	+	+	+	+	+	+	+	-	unknown	+	unknown	+	+	+	-	+	unknown	unknown	+	unknown	+	+	unknown	+	+	-	unknown	unknown	unknown	unknown	unknown	-	+	+	unknown	unknown	+	unknown	+	unknown	+	+	unknown	unknown
1470	DVA	DB03	+	unknown	unknown	+	unknown	-	+	+	+	+	unknown	+	+	+	+	unknown	unknown	-	unknown	+	unknown	+	+	-	+	+	unknown	unknown	unknown	+	+	+	-	+	+	+	-	unknown	unknown	-	-	+	+	unknown	-	unknown	+
1471	DVA	DB04	+	unknown	unknown	unknown	unknown	unknown	unknown	unknown	-	+	-	unknown	unknown	unknown	+	unknown	unknown	+	+	+	unknown	unknown	+	+	+	-	+	unknown	unknown	+	+	+	unknown	+	unknown	+	+	+	unknown	+	-	unknown	+	-	+	unknown	unknown
1472	DVA	DB07	+	+	+	unknown	unknown	+	unknown	unknown	-	+	unknown	+	unknown	unknown	unknown	+	unknown	+	unknown	+	+	unknown	+	unknown	+	unknown	unknown	unknown	+	-	unknown	unknown	+	-	+	+	+	+	+	unknown	unknown	unknown	+	unknown	+	unknown	unknown
1473	DVA	PDER	-	unknown	unknown	unknown	-	-	+	+	+	unknown	+	unknown	+	unknown	unknown	-	-	+	+	-	+	+	unknown	+	-	+	+	unknown	unknown	-	-	+	+	+	-	+	unknown	+	unknown	unknown	+	+	unknown	unknown	+	unknown	+
1474	DVA	PVCL	+	-	+	+	+	-	unknown	unknown	+	+	-	+	unknown	unknown	+	unknown	+	unknown	+	unknown	+	unknown	unknown	+	+	unknown	+	unknown	+	+	unknown	+	unknown	+	+	unknown	unknown	+	+	unknown	+	unknown	unknown	unknown	unknown	+	+
1475	DVA	PVCR	+	+	unknown	unknown	unknown	-	unknown	+	+	unknown	unknown	unknown	+	unknown	unknown	+	unknown	+	-	unknown	unknown	unknown	unknown	+	unknown	unknown	+	unknown	unknown	+	+	+	+	unknown	+	unknown	+	unknown	unknown	unknown	unknown	unknown	unknown	+	unknown	unknown	unknown
1476	DVA	PVPR	unknown	+	+	+	-	+	unknown	-	unknown	+	unknown	+	unknown	-	unknown	-	+	unknown	unknown	+	+	+	+	unknown	+	unknown	unknown	+	unknown	+	+	-	unknown	+	unknown	-	unknown	+	unknown	+	unknown	+	unknown	+	+	unknown	+
1477	DVA	PVR	unknown	+	-	unknown	+	+	+	-	-	+	+	unknown	unknown	unknown	-	unknown	+	+	unknown	unknown	unknown	+	+	unknown	unknown	unknown	-	unknown	-	+	+	-	unknown	+	+	unknown	+	+	+	+	unknown	+	unknown	+	+	-	+
1478	DVA	RIAL	-	unknown	+	unknown	unknown	unknown	+	unknown	+	+	unknown	+	+	+	+	+	+	+	unknown	unknown	-	+	unknown	-	unknown	unknown	-	unknown	unknown	+	-	+	unknown	unknown	unknown	unknown	unknown	unknown	+	unknown	unknown	-	+	unknown	unknown	+	+
1479	DVA	RIAR	-	+	+	+	unknown	-	unknown	-	+	+	unknown	+	+	-	+	unknown	+	+	+	-	+	unknown	+	+	unknown	unknown	unknown	+	unknown	unknown	+	-	unknown	+	+	unknown	unknown	+	unknown	+	+	-	+	+	unknown	+	+
1480	DVA	RIMR	+	-	+	-	unknown	+	+	unknown	+	unknown	unknown	+	unknown	unknown	unknown	unknown	unknown	unknown	unknown	unknown	+	+	-	unknown	unknown	unknown	unknown	+	-	+	+	-	+	+	+	+	+	unknown	-	+	unknown	+	+	+	unknown	+	+
1481	DVA	RIR	unknown	unknown	+	unknown	-	+	unknown	unknown	+	+	unknown	unknown	unknown	-	+	+	unknown	unknown	unknown	-	unknown	+	unknown	+	-	unknown	unknown	+	+	unknown	unknown	unknown	-	unknown	+	+	+	unknown	+	unknown	unknown	+	unknown	+	+	+	+
1482	DVA	SAADR	-	+	+	+	+	-	+	+	unknown	-	unknown	+	+	-	unknown	unknown	unknown	unknown	+	unknown	unknown	+	+	+	unknown	+	+	unknown	unknown	unknown	+	+	unknown	+	-	unknown	-	unknown	unknown	+	+	unknown	+	+	+	unknown	unknown
1483	DVA	SAAVL	-	+	unknown	+	+	-	unknown	+	unknown	unknown	unknown	unknown	-	+	+	unknown	-	unknown	-	unknown	+	+	+	unknown	-	+	+	unknown	+	-	unknown	unknown	unknown	+	unknown	-	unknown	+	unknown	+	+	+	+	unknown	+	-	unknown
1484	DVA	SAAVR	-	+	+	+	unknown	-	unknown	unknown	+	+	+	-	+	+	unknown	unknown	unknown	+	unknown	+	-	+	unknown	unknown	+	unknown	+	-	+	unknown	unknown	+	unknown	+	+	+	unknown	unknown	unknown	unknown	unknown	unknown	+	+	+	-	-
1485	DVA	SABD	unknown	+	unknown	+	+	unknown	+	-	-	-	-	+	+	unknown	unknown	unknown	unknown	-	unknown	unknown	+	unknown	unknown	-	+	unknown	unknown	-	unknown	unknown	unknown	unknown	unknown	unknown	+	unknown	+	unknown	+	+	+	+	-	+	unknown	unknown	-
1486	DVA	SMBDL	-	+	+	unknown	+	-	unknown	+	+	unknown	+	unknown	-	+	unknown	+	+	unknown	+	+	unknown	+	+	+	+	unknown	-	+	+	+	unknown	unknown	+	+	unknown	+	+	-	unknown	-	+	unknown	+	unknown	+	unknown	unknown
1487	DVA	SMBDR	-	unknown	+	unknown	+	+	unknown	+	unknown	-	unknown	unknown	+	-	unknown	+	unknown	+	unknown	unknown	-	unknown	unknown	unknown	+	-	-	unknown	+	+	unknown	+	unknown	unknown	+	-	+	-	-	unknown	+	+	+	unknown	unknown	+	unknown
1488	DVA	SMBVL	-	+	unknown	+	-	+	+	-	+	unknown	+	-	+	+	-	unknown	+	+	unknown	-	-	+	+	unknown	+	+	-	unknown	unknown	+	unknown	+	+	+	unknown	unknown	+	unknown	+	+	-	unknown	unknown	unknown	+	unknown	-
1489	DVA	SMBVR	-	unknown	+	unknown	+	+	+	unknown	unknown	+	-	+	+	+	unknown	unknown	+	+	+	+	+	+	-	-	unknown	+	+	unknown	unknown	+	unknown	-	unknown	unknown	unknown	+	unknown	unknown	+	+	+	unknown	unknown	unknown	unknown	+	+
1490	DVA	SMDVL	unknown	+	unknown	+	+	unknown	unknown	unknown	+	unknown	-	unknown	+	-	unknown	unknown	-	unknown	-	unknown	unknown	+	unknown	+	unknown	+	unknown	-	unknown	+	unknown	unknown	unknown	-	+	unknown	-	+	+	+	-	+	unknown	+	unknown	unknown	unknown
1491	DVA	URXL	-	+	+	unknown	+	unknown	+	+	+	unknown	+	+	unknown	+	unknown	+	unknown	unknown	+	unknown	+	unknown	-	unknown	unknown	unknown	unknown	unknown	unknown	unknown	-	+	unknown	+	+	+	+	+	+	-	+	+	+	unknown	+	unknown	+
1492	DVA	URYDL	unknown	unknown	unknown	unknown	+	-	+	-	unknown	+	-	+	+	-	unknown	+	unknown	unknown	+	unknown	+	+	-	unknown	-	+	unknown	+	unknown	-	unknown	+	+	-	unknown	+	unknown	+	+	+	+	unknown	-	unknown	unknown	+	-
1493	DVA	VA02	+	+	unknown	+	-	-	+	+	unknown	+	+	+	-	+	+	unknown	unknown	+	unknown	unknown	unknown	-	unknown	+	unknown	-	+	+	unknown	+	unknown	+	+	+	unknown	unknown	unknown	-	-	-	+	+	-	+	+	unknown	unknown
1494	DVA	VA06	+	+	+	+	unknown	+	unknown	+	+	unknown	unknown	unknown	unknown	unknown	unknown	+	+	+	+	-	-	+	-	+	unknown	+	unknown	unknown	-	unknown	unknown	unknown	+	+	+	unknown	unknown	+	unknown	unknown	unknown	unknown	+	-	unknown	unknown	+
1495	DVA	VA08	+	+	+	unknown	unknown	+	unknown	-	unknown	unknown	+	+	unknown	+	unknown	+	unknown	+	unknown	unknown	unknown	unknown	unknown	unknown	-	unknown	+	+	+	unknown	+	unknown	unknown	unknown	unknown	unknown	+	unknown	unknown	+	+	+	+	+	+	-	+
1496	DVA	VA12	+	+	unknown	+	unknown	-	-	unknown	unknown	unknown	-	-	+	+	+	unknown	unknown	+	+	unknown	+	unknown	-	+	unknown	+	-	+	unknown	unknown	unknown	-	+	unknown	+	-	+	+	-	+	+	-	+	+	+	+	+
1497	DVA	VB01	+	unknown	unknown	unknown	unknown	unknown	-	+	unknown	+	unknown	unknown	unknown	+	unknown	unknown	+	unknown	unknown	unknown	unknown	unknown	+	+	+	unknown	unknown	+	+	unknown	unknown	unknown	unknown	+	+	unknown	-	unknown	+	-	+	+	unknown	+	+	unknown	unknown
1498	DVA	VB11	+	unknown	-	unknown	+	+	+	-	+	unknown	unknown	+	unknown	unknown	unknown	+	unknown	+	unknown	-	-	-	+	+	+	unknown	+	+	-	+	unknown	unknown	+	+	+	unknown	unknown	unknown	unknown	unknown	+	unknown	+	-	+	+	-
1499	DVB	AVL	unknown	-	unknown	+	+	+	-	unknown	+	unknown	unknown	unknown	+	+	+	-	+	unknown	+	+	unknown	unknown	unknown	unknown	+	+	-	unknown	unknown	+	unknown	unknown	unknown	+	unknown	-	+	unknown	unknown	unknown	+	+	unknown	unknown	unknown	-	+
1500	DVB	DA08	-	-	-	unknown	-	unknown	unknown	unknown	unknown	+	-	+	unknown	+	-	-	+	-	unknown	-	+	unknown	+	unknown	unknown	-	+	unknown	unknown	-	-	unknown	unknown	unknown	+	-	+	unknown	unknown	unknown	-	-	unknown	-	+	unknown	+
1501	DVB	DD06	unknown	unknown	unknown	+	unknown	+	unknown	unknown	-	unknown	+	-	+	-	unknown	unknown	unknown	+	unknown	unknown	unknown	-	+	unknown	-	unknown	unknown	unknown	+	unknown	+	unknown	+	unknown	unknown	+	+	unknown	+	+	-	unknown	+	+	+	+	+
1502	DVB	DVC	unknown	unknown	unknown	+	unknown	+	+	unknown	-	+	unknown	+	+	unknown	+	+	+	unknown	+	unknown	unknown	-	-	+	unknown	unknown	+	unknown	+	+	+	unknown	unknown	+	unknown	+	-	unknown	+	+	-	unknown	unknown	unknown	+	+	unknown
1503	DVB	PDA	+	unknown	+	+	+	unknown	unknown	+	+	unknown	+	+	unknown	+	+	unknown	+	unknown	-	+	+	-	+	+	+	unknown	unknown	+	unknown	+	+	unknown	+	+	unknown	-	+	-	+	+	-	-	+	+	unknown	unknown	unknown
1504	DVB	PHCL	unknown	-	+	+	+	+	unknown	unknown	+	+	+	unknown	+	-	+	+	unknown	unknown	unknown	+	unknown	+	+	+	unknown	+	+	+	+	+	+	unknown	+	+	+	unknown	unknown	+	+	+	+	+	+	+	+	+	+
1505	DVB	PVPL	unknown	+	+	unknown	unknown	+	+	-	+	+	unknown	unknown	unknown	+	unknown	unknown	unknown	+	unknown	unknown	+	+	-	unknown	-	unknown	unknown	unknown	+	unknown	unknown	unknown	+	+	unknown	+	+	unknown	unknown	unknown	+	+	-	-	unknown	+	+
1506	DVB	VD13	unknown	unknown	unknown	-	-	+	+	+	unknown	unknown	unknown	-	-	-	unknown	-	+	+	+	+	unknown	unknown	-	unknown	unknown	unknown	unknown	+	+	unknown	+	+	+	+	+	-	-	-	-	unknown	+	+	unknown	unknown	+	+	+
1507	DVC	AIBL	+	unknown	+	unknown	unknown	+	unknown	unknown	+	+	+	-	unknown	+	+	+	unknown	unknown	+	unknown	+	unknown	unknown	+	+	+	-	+	unknown	-	-	+	+	unknown	unknown	unknown	unknown	unknown	unknown	+	+	-	+	+	+	+	unknown
1508	DVC	AIBR	+	+	+	+	+	+	unknown	-	+	+	-	+	-	unknown	-	+	+	+	-	-	unknown	unknown	+	-	+	+	-	+	unknown	+	unknown	unknown	unknown	+	-	-	+	unknown	unknown	+	unknown	unknown	unknown	+	+	unknown	+
1509	DVC	AVAL	+	unknown	+	unknown	unknown	+	-	+	unknown	-	+	-	unknown	unknown	+	+	+	-	+	unknown	+	+	+	-	+	+	+	+	unknown	+	+	unknown	+	unknown	unknown	unknown	+	+	-	unknown	-	unknown	+	unknown	+	-	-
1510	DVC	AVAR	+	-	-	+	+	unknown	unknown	+	+	+	unknown	unknown	+	unknown	unknown	+	-	-	unknown	unknown	unknown	unknown	unknown	unknown	+	unknown	unknown	unknown	unknown	+	unknown	-	unknown	-	unknown	+	-	+	unknown	+	-	+	unknown	+	+	+	unknown
1511	DVC	AVBL	+	-	+	+	unknown	unknown	unknown	unknown	unknown	unknown	unknown	unknown	unknown	-	+	-	unknown	-	+	unknown	+	+	unknown	+	-	unknown	+	-	+	+	+	-	+	-	+	unknown	unknown	unknown	unknown	+	-	+	-	+	unknown	+	unknown
1512	DVC	AVKL	+	+	unknown	+	-	+	+	unknown	-	unknown	unknown	unknown	+	+	+	+	+	+	-	+	+	+	+	unknown	+	+	+	+	+	+	unknown	+	unknown	unknown	unknown	-	-	+	-	-	unknown	+	+	+	+	-	+
1513	DVC	PVDR	unknown	unknown	+	unknown	unknown	+	+	unknown	unknown	unknown	unknown	+	unknown	+	unknown	+	unknown	unknown	+	+	+	-	+	+	unknown	unknown	+	+	unknown	unknown	-	-	-	+	unknown	+	+	unknown	unknown	+	unknown	unknown	-	+	+	+	-
1514	DVC	PVPL	unknown	+	+	-	unknown	-	+	+	+	unknown	+	-	+	unknown	+	+	+	unknown	+	unknown	+	-	+	unknown	unknown	-	+	unknown	-	+	unknown	-	+	unknown	+	+	+	-	+	+	unknown	+	+	unknown	unknown	unknown	+
1515	DVC	PVT	unknown	+	+	unknown	unknown	+	unknown	unknown	-	-	unknown	+	unknown	+	-	+	unknown	unknown	unknown	unknown	+	unknown	unknown	unknown	unknown	+	unknown	+	-	unknown	unknown	unknown	-	unknown	unknown	+	unknown	+	+	+	-	-	unknown	unknown	unknown	+	unknown
1516	DVC	RIBL	+	+	unknown	unknown	unknown	+	+	unknown	unknown	unknown	-	-	+	unknown	unknown	unknown	+	unknown	unknown	unknown	+	+	+	unknown	+	+	unknown	+	unknown	+	unknown	+	unknown	unknown	+	+	unknown	+	+	+	unknown	+	+	-	+	+	+
1517	DVC	RIBR	+	unknown	+	+	+	+	unknown	-	-	+	unknown	unknown	unknown	+	unknown	unknown	unknown	-	-	+	unknown	+	unknown	+	+	-	-	unknown	-	unknown	+	+	-	+	+	-	unknown	+	-	+	unknown	unknown	unknown	-	unknown	unknown	unknown
1518	DVC	RIGL	+	unknown	+	unknown	+	-	unknown	unknown	+	unknown	+	+	+	+	unknown	+	unknown	unknown	unknown	unknown	unknown	unknown	unknown	+	unknown	unknown	unknown	+	unknown	-	unknown	+	unknown	unknown	unknown	+	+	unknown	unknown	+	unknown	unknown	unknown	unknown	-	unknown	+
1519	DVC	RIGR	+	+	unknown	unknown	+	unknown	unknown	+	+	unknown	unknown	+	unknown	unknown	+	unknown	unknown	+	+	-	unknown	unknown	unknown	unknown	unknown	unknown	+	+	+	+	unknown	+	unknown	unknown	unknown	+	+	+	+	+	+	+	+	unknown	unknown	+	+
1520	DVC	RIVR	unknown	unknown	-	unknown	unknown	-	unknown	unknown	unknown	+	+	unknown	unknown	unknown	unknown	+	unknown	+	+	+	+	+	-	unknown	unknown	unknown	unknown	unknown	unknown	+	unknown	unknown	+	unknown	-	+	+	+	unknown	+	unknown	unknown	unknown	unknown	unknown	+	unknown
1521	DVC	RMFL	+	-	-	+	+	unknown	+	-	unknown	+	+	+	unknown	unknown	unknown	unknown	+	+	+	unknown	unknown	-	+	unknown	unknown	unknown	unknown	unknown	+	+	-	+	-	+	unknown	+	+	+	+	unknown	unknown	unknown	+	unknown	unknown	+	unknown
1522	DVC	RMFR	+	unknown	+	+	+	unknown	unknown	+	-	unknown	-	+	+	+	+	unknown	+	unknown	unknown	unknown	+	unknown	unknown	unknown	+	+	+	-	unknown	+	unknown	+	-	+	+	+	unknown	+	unknown	+	unknown	unknown	unknown	+	+	unknown	unknown
1523	DVC	URAVL	+	unknown	unknown	unknown	+	+	-	+	-	+	-	-	unknown	unknown	unknown	-	+	+	unknown	-	+	unknown	-	unknown	-	+	+	unknown	unknown	+	+	+	+	unknown	+	+	unknown	unknown	+	unknown	+	+	unknown	-	unknown	+	-
1524	DVC	VD09	unknown	+	+	unknown	unknown	+	+	unknown	+	+	+	+	unknown	+	-	+	+	unknown	-	+	+	+	unknown	unknown	unknown	+	+	-	+	+	+	unknown	unknown	unknown	unknown	+	-	+	-	+	unknown	-	+	+	+	-	unknown
1525	FLPL	ADEL	unknown	+	+	-	+	+	-	unknown	unknown	unknown	+	+	unknown	unknown	+	+	unknown	+	unknown	+	-	unknown	-	+	unknown	unknown	unknown	unknown	unknown	+	unknown	unknown	+	+	unknown	+	+	+	+	-	-	unknown	-	+	+	+	unknown
1526	FLPL	ADER	unknown	+	+	unknown	+	unknown	+	unknown	unknown	-	unknown	+	+	+	-	+	+	+	unknown	unknown	unknown	+	-	+	+	unknown	unknown	unknown	+	unknown	+	+	unknown	-	-	unknown	unknown	unknown	+	unknown	+	unknown	-	+	+	+	+
1527	FLPL	AIBL	+	+	-	+	-	+	unknown	unknown	+	unknown	unknown	unknown	+	unknown	unknown	+	unknown	+	unknown	-	unknown	unknown	+	+	-	unknown	+	-	unknown	+	-	+	unknown	unknown	-	+	unknown	unknown	+	unknown	+	-	unknown	+	+	unknown	+
1528	FLPL	AIBR	+	unknown	unknown	+	+	unknown	unknown	unknown	+	+	unknown	-	+	-	+	-	unknown	unknown	-	unknown	unknown	+	+	-	+	+	+	unknown	+	+	-	-	+	unknown	+	-	+	unknown	unknown	-	unknown	+	unknown	+	unknown	unknown	+
1529	FLPL	AVAL	+	+	-	+	+	+	unknown	unknown	+	unknown	unknown	unknown	-	+	unknown	-	+	unknown	unknown	unknown	unknown	unknown	+	unknown	unknown	+	+	+	+	+	-	unknown	+	+	unknown	-	-	+	-	+	unknown	-	+	+	+	+	+
1530	FLPL	AVAR	+	unknown	unknown	unknown	unknown	unknown	unknown	+	unknown	unknown	+	unknown	unknown	+	-	+	-	+	unknown	+	+	unknown	-	-	-	unknown	unknown	+	unknown	unknown	+	unknown	unknown	+	+	unknown	+	+	-	unknown	unknown	+	unknown	unknown	+	+	+
1531	FLPL	AVBL	+	unknown	+	-	unknown	unknown	+	-	-	+	+	+	unknown	+	-	-	-	+	+	+	+	unknown	+	unknown	-	unknown	+	+	-	+	+	-	+	unknown	+	-	-	+	-	unknown	unknown	+	unknown	-	-	+	+
1532	FLPL	AVBR	+	+	unknown	-	+	unknown	unknown	unknown	unknown	+	-	+	+	unknown	unknown	unknown	+	unknown	+	unknown	-	+	unknown	+	unknown	unknown	unknown	unknown	unknown	unknown	+	-	-	+	unknown	-	unknown	unknown	+	unknown	+	unknown	-	+	+	unknown	+
1533	FLPL	AVDL	+	+	+	unknown	unknown	unknown	+	+	+	unknown	unknown	unknown	-	unknown	+	+	unknown	unknown	+	unknown	unknown	+	unknown	+	unknown	+	+	unknown	+	unknown	+	+	+	unknown	+	+	+	unknown	unknown	+	unknown	unknown	unknown	+	+	+	unknown
1534	FLPL	AVDR	+	+	unknown	-	-	unknown	unknown	+	unknown	unknown	+	+	-	unknown	unknown	unknown	unknown	+	-	unknown	unknown	+	unknown	+	unknown	unknown	unknown	unknown	unknown	unknown	+	+	unknown	unknown	-	unknown	-	unknown	unknown	unknown	+	unknown	+	+	unknown	unknown	-
1535	FLPL	DD01	unknown	+	+	+	+	+	unknown	unknown	+	unknown	unknown	unknown	unknown	unknown	+	-	-	unknown	unknown	unknown	-	unknown	+	unknown	-	+	unknown	unknown	+	+	+	+	unknown	unknown	unknown	unknown	unknown	+	+	unknown	unknown	unknown	+	+	+	+	-
1536	FLPL	DVA	+	+	unknown	-	unknown	+	unknown	+	unknown	unknown	+	+	unknown	+	+	+	-	+	+	+	unknown	+	+	-	+	+	unknown	unknown	unknown	unknown	+	unknown	+	unknown	+	+	unknown	+	unknown	+	+	+	+	-	unknown	+	+
1537	FLPL	FLPR	+	unknown	-	-	unknown	unknown	unknown	+	-	+	unknown	+	+	+	-	unknown	-	unknown	+	unknown	unknown	unknown	unknown	unknown	unknown	unknown	unknown	unknown	unknown	+	unknown	+	+	unknown	-	-	unknown	unknown	unknown	unknown	+	+	+	+	unknown	unknown	unknown
1538	FLPL	PVCR	+	+	+	unknown	+	+	unknown	-	unknown	+	unknown	unknown	-	+	unknown	unknown	+	unknown	+	unknown	unknown	+	+	+	unknown	unknown	-	unknown	-	unknown	unknown	+	+	unknown	unknown	unknown	unknown	+	unknown	unknown	+	unknown	-	unknown	-	unknown	unknown
1539	FLPL	RIS	unknown	unknown	+	+	unknown	+	+	+	+	unknown	+	unknown	unknown	unknown	+	-	unknown	unknown	unknown	unknown	unknown	+	unknown	unknown	+	+	+	+	-	-	unknown	unknown	-	+	-	+	+	unknown	unknown	+	unknown	+	-	unknown	unknown	-	unknown
1540	FLPL	VA01	unknown	unknown	+	+	unknown	unknown	-	unknown	+	-	unknown	unknown	+	unknown	unknown	+	unknown	-	+	+	unknown	+	+	-	+	-	+	unknown	-	-	+	unknown	unknown	unknown	+	+	unknown	unknown	unknown	unknown	-	+	unknown	-	+	+	+
1541	FLPR	ADAL	unknown	unknown	+	+	+	-	+	-	unknown	unknown	+	+	unknown	-	unknown	unknown	unknown	+	unknown	unknown	unknown	+	unknown	unknown	+	unknown	unknown	-	+	-	-	unknown	unknown	unknown	unknown	unknown	unknown	unknown	unknown	unknown	unknown	+	unknown	+	unknown	unknown	-
1542	FLPR	ADAR	unknown	unknown	unknown	+	unknown	+	unknown	+	unknown	+	+	+	-	unknown	unknown	+	unknown	+	unknown	+	unknown	unknown	unknown	+	unknown	+	unknown	unknown	-	+	+	+	+	-	unknown	+	unknown	+	+	+	unknown	+	+	-	+	+	+
1543	FLPR	ADER	unknown	+	unknown	unknown	unknown	unknown	+	-	unknown	+	+	+	unknown	+	+	unknown	+	unknown	+	-	+	unknown	unknown	-	unknown	+	+	unknown	unknown	unknown	+	unknown	+	+	+	unknown	+	-	unknown	unknown	+	unknown	unknown	unknown	+	+	+
1544	FLPR	AVAL	+	+	unknown	+	-	unknown	+	unknown	+	unknown	unknown	unknown	-	unknown	-	unknown	-	unknown	unknown	+	unknown	+	unknown	+	-	+	unknown	+	unknown	unknown	+	unknown	unknown	+	-	-	+	-	+	+	+	-	+	+	+	-	+
1545	FLPR	AVAR	+	+	+	-	unknown	-	-	unknown	+	unknown	+	-	+	unknown	+	+	-	-	+	-	unknown	+	unknown	unknown	-	unknown	unknown	unknown	+	+	+	unknown	-	-	+	-	unknown	unknown	+	+	-	unknown	unknown	+	+	unknown	unknown
1546	FLPR	AVBL	+	unknown	unknown	+	-	-	+	unknown	unknown	+	+	+	+	unknown	unknown	unknown	+	+	+	+	+	+	+	+	unknown	unknown	unknown	+	+	-	-	+	unknown	+	unknown	+	+	unknown	unknown	+	+	unknown	unknown	-	unknown	unknown	-
1547	FLPR	AVBR	+	unknown	unknown	unknown	+	-	-	+	unknown	-	+	+	unknown	unknown	+	unknown	unknown	unknown	-	unknown	-	+	unknown	unknown	-	unknown	unknown	unknown	unknown	+	-	+	-	-	unknown	-	+	+	unknown	unknown	unknown	+	+	unknown	+	unknown	+
1548	FLPR	AVDL	+	+	-	unknown	unknown	unknown	unknown	+	-	+	-	unknown	-	+	unknown	-	unknown	+	+	+	-	+	-	+	-	unknown	+	+	unknown	+	+	unknown	unknown	+	+	unknown	unknown	unknown	-	unknown	+	-	unknown	+	unknown	unknown	unknown
1549	FLPR	AVDR	+	unknown	+	-	+	-	+	+	unknown	+	+	+	+	+	unknown	-	+	-	+	+	+	+	unknown	+	+	-	unknown	+	unknown	-	unknown	+	+	+	+	-	+	-	+	-	unknown	+	+	+	unknown	+	unknown
1550	FLPR	AVEL	+	-	unknown	-	+	unknown	unknown	-	+	+	+	unknown	unknown	unknown	unknown	unknown	+	+	+	-	+	+	unknown	unknown	+	unknown	unknown	+	unknown	unknown	+	unknown	+	+	+	unknown	unknown	unknown	+	+	+	unknown	unknown	unknown	+	+	unknown
1551	FLPR	AVER	+	-	unknown	-	unknown	unknown	+	unknown	+	+	+	+	+	unknown	unknown	unknown	-	+	+	unknown	+	unknown	unknown	+	+	unknown	unknown	unknown	unknown	+	unknown	+	unknown	unknown	unknown	-	+	+	+	+	-	unknown	-	+	unknown	+	-
1552	FLPR	AVJL	+	unknown	+	+	unknown	unknown	unknown	+	+	+	unknown	+	unknown	-	+	+	+	+	+	unknown	unknown	unknown	unknown	+	unknown	+	+	unknown	+	unknown	unknown	unknown	+	+	unknown	-	unknown	-	+	unknown	unknown	+	+	unknown	-	-	unknown
1553	FLPR	AVJR	+	unknown	+	-	+	+	unknown	+	unknown	+	+	+	unknown	+	unknown	unknown	unknown	+	-	+	unknown	+	unknown	-	unknown	+	+	-	+	unknown	+	-	+	-	+	+	unknown	-	unknown	+	unknown	-	+	unknown	+	unknown	-
1554	FLPR	DVA	+	unknown	unknown	+	+	unknown	+	unknown	+	+	+	+	-	unknown	+	unknown	unknown	-	+	unknown	unknown	unknown	unknown	-	unknown	+	-	+	unknown	+	+	-	+	-	unknown	unknown	unknown	-	-	unknown	unknown	unknown	unknown	unknown	unknown	unknown	+
1555	FLPR	FLPL	+	+	unknown	+	unknown	unknown	+	+	unknown	unknown	-	unknown	unknown	unknown	unknown	unknown	-	+	+	+	+	+	unknown	+	-	+	+	unknown	+	unknown	unknown	+	+	unknown	+	unknown	unknown	unknown	unknown	-	+	unknown	-	+	-	unknown	unknown
1556	FLPR	PVCL	+	+	+	unknown	unknown	+	+	+	+	+	unknown	+	+	+	-	+	-	unknown	+	unknown	unknown	-	-	+	unknown	unknown	unknown	-	unknown	unknown	+	unknown	unknown	unknown	+	-	unknown	+	unknown	unknown	+	unknown	unknown	unknown	unknown	-	+
1557	FLPR	VB01	+	+	unknown	+	unknown	unknown	unknown	+	unknown	unknown	+	+	unknown	-	unknown	+	-	+	+	-	-	unknown	+	unknown	+	unknown	+	+	-	-	-	unknown	unknown	+	unknown	+	unknown	+	+	unknown	unknown	unknown	+	unknown	unknown	unknown	-
1558	HSNL	ADLL	unknown	-	+	-	unknown	+	+	-	+	+	-	unknown	-	+	unknown	+	unknown	+	+	+	unknown	unknown	unknown	+	+	unknown	+	+	unknown	unknown	unknown	+	-	unknown	unknown	+	+	+	unknown	unknown	-	unknown	+	+	-	+	-
1559	HSNL	ADLR	unknown	+	unknown	+	-	-	+	unknown	+	unknown	-	unknown	-	+	unknown	unknown	unknown	-	unknown	+	-	+	+	-	+	+	+	+	unknown	+	+	-	+	unknown	+	-	unknown	+	+	+	unknown	+	-	unknown	+	unknown	+
1560	HSNL	AIAL	unknown	unknown	unknown	+	+	+	+	unknown	unknown	unknown	-	+	unknown	unknown	-	+	+	+	+	unknown	+	-	+	unknown	unknown	+	unknown	unknown	+	-	+	-	+	+	+	+	+	unknown	unknown	unknown	+	+	+	-	+	unknown	-
1561	HSNL	AIMR	unknown	unknown	unknown	unknown	unknown	+	unknown	+	+	+	-	+	+	+	+	+	unknown	+	+	unknown	+	+	+	unknown	+	unknown	+	unknown	+	unknown	unknown	unknown	+	unknown	unknown	-	-	+	unknown	+	+	+	unknown	unknown	unknown	+	+
1562	HSNL	AIZL	-	unknown	unknown	unknown	+	unknown	unknown	unknown	unknown	+	unknown	unknown	-	unknown	+	unknown	+	unknown	+	+	unknown	-	unknown	unknown	unknown	+	unknown	unknown	unknown	+	unknown	+	+	-	+	+	unknown	unknown	-	+	unknown	-	+	unknown	+	unknown	+
1563	HSNL	AIZR	-	unknown	+	+	+	+	-	unknown	-	unknown	-	+	+	-	+	+	unknown	-	-	-	unknown	unknown	+	unknown	-	unknown	+	unknown	unknown	+	unknown	+	+	+	+	-	+	+	unknown	unknown	-	unknown	-	+	unknown	+	unknown
1564	HSNL	ASHL	unknown	+	unknown	unknown	unknown	+	unknown	unknown	+	+	+	unknown	+	unknown	-	+	unknown	+	+	+	unknown	unknown	unknown	unknown	-	unknown	unknown	unknown	+	-	unknown	-	unknown	unknown	unknown	unknown	unknown	-	+	+	+	-	unknown	unknown	+	+	+
1565	HSNL	ASHR	unknown	+	+	+	unknown	-	unknown	+	-	+	+	unknown	unknown	unknown	unknown	+	+	unknown	unknown	unknown	+	+	unknown	unknown	+	unknown	unknown	+	+	+	+	+	-	+	unknown	+	+	unknown	+	unknown	+	unknown	+	+	unknown	unknown	unknown
1566	HSNL	ASJR	unknown	+	unknown	-	unknown	unknown	unknown	-	+	-	-	+	unknown	+	+	-	unknown	unknown	+	unknown	unknown	-	+	unknown	unknown	+	unknown	+	+	+	unknown	+	unknown	+	unknown	unknown	-	+	unknown	+	unknown	unknown	+	unknown	+	unknown	+
1567	HSNL	ASKL	unknown	+	+	-	-	+	-	unknown	unknown	+	unknown	+	unknown	+	+	unknown	+	-	+	+	+	+	-	+	-	unknown	unknown	unknown	-	+	+	+	-	unknown	+	unknown	unknown	+	+	unknown	+	unknown	-	+	unknown	+	+
1568	HSNL	ASKR	unknown	-	+	unknown	unknown	+	unknown	unknown	-	unknown	unknown	+	+	unknown	+	+	-	+	unknown	+	-	+	-	-	unknown	+	unknown	unknown	unknown	-	unknown	+	unknown	-	+	+	unknown	unknown	+	+	+	unknown	unknown	unknown	-	unknown	unknown
1569	HSNL	AVFL	unknown	unknown	+	unknown	-	unknown	unknown	unknown	-	+	unknown	unknown	unknown	unknown	+	+	unknown	unknown	unknown	+	unknown	-	+	+	+	+	+	unknown	unknown	unknown	unknown	unknown	unknown	unknown	unknown	unknown	+	+	unknown	-	-	unknown	+	+	-	+	unknown
1570	HSNL	AVFR	unknown	-	+	+	+	-	+	-	unknown	unknown	unknown	unknown	+	unknown	+	unknown	unknown	unknown	+	unknown	+	unknown	-	-	unknown	+	+	unknown	+	-	unknown	-	+	unknown	-	unknown	+	-	unknown	+	-	-	unknown	-	+	+	-
1571	HSNL	AVJL	unknown	+	unknown	+	+	+	unknown	unknown	unknown	+	unknown	unknown	+	unknown	unknown	unknown	unknown	unknown	+	+	unknown	+	unknown	-	-	+	unknown	unknown	unknown	unknown	+	+	+	+	+	+	+	unknown	+	unknown	+	+	unknown	+	+	unknown	+
1572	HSNL	AWAR	unknown	-	+	unknown	+	unknown	+	-	unknown	+	unknown	+	-	+	unknown	unknown	+	-	+	unknown	+	+	unknown	+	unknown	+	+	-	unknown	+	unknown	unknown	+	+	-	-	unknown	+	unknown	unknown	+	unknown	-	unknown	unknown	unknown	unknown
1573	HSNL	AWBL	unknown	+	unknown	+	unknown	unknown	-	+	unknown	+	unknown	unknown	unknown	unknown	-	-	-	unknown	+	+	+	unknown	unknown	+	-	unknown	+	+	unknown	-	-	+	+	unknown	+	unknown	unknown	+	+	+	+	+	+	+	-	+	unknown
1574	HSNL	AWBR	unknown	unknown	unknown	unknown	-	+	+	unknown	+	+	+	+	unknown	+	+	-	unknown	unknown	unknown	+	+	unknown	+	unknown	+	+	+	unknown	-	unknown	+	unknown	+	unknown	unknown	+	+	unknown	+	unknown	+	unknown	+	+	unknown	+	+
1575	HSNL	HSNL	+	+	+	+	+	+	+	-	unknown	+	unknown	-	unknown	unknown	+	unknown	+	unknown	unknown	+	unknown	+	unknown	unknown	+	+	+	+	unknown	-	+	unknown	unknown	+	unknown	+	+	+	+	unknown	+	unknown	unknown	+	-	+	+
1576	HSNL	HSNR	+	unknown	unknown	unknown	unknown	+	+	+	-	+	+	+	+	unknown	unknown	unknown	unknown	+	+	+	+	+	+	unknown	+	-	unknown	unknown	unknown	unknown	+	+	+	unknown	+	unknown	unknown	unknown	+	unknown	-	unknown	-	unknown	+	+	+
1577	HSNL	PVQL	+	unknown	-	+	+	+	+	+	unknown	+	unknown	+	+	+	+	+	unknown	-	-	+	unknown	unknown	+	+	+	+	unknown	+	+	+	+	unknown	unknown	unknown	+	unknown	unknown	unknown	-	-	-	unknown	unknown	+	+	+	+
1578	HSNL	RIFL	unknown	unknown	unknown	unknown	+	-	unknown	unknown	unknown	unknown	+	-	unknown	-	+	unknown	+	unknown	-	unknown	-	unknown	-	unknown	+	+	+	+	unknown	+	unknown	-	+	unknown	unknown	+	unknown	unknown	+	-	+	unknown	unknown	unknown	unknown	unknown	unknown
1579	HSNL	RIML	+	+	+	+	+	unknown	unknown	unknown	unknown	unknown	unknown	+	+	+	+	-	unknown	+	unknown	+	unknown	-	unknown	+	-	+	-	unknown	-	+	-	unknown	unknown	-	unknown	+	unknown	+	+	unknown	unknown	-	+	+	+	+	+
1580	HSNL	RIR	unknown	unknown	unknown	+	unknown	unknown	+	+	unknown	+	unknown	unknown	-	+	unknown	unknown	unknown	+	-	unknown	-	-	-	unknown	+	unknown	unknown	+	-	unknown	+	unknown	+	unknown	+	unknown	-	unknown	unknown	+	unknown	unknown	-	unknown	unknown	unknown	unknown
1581	HSNL	RMGR	unknown	+	+	-	+	-	unknown	+	+	unknown	+	unknown	+	unknown	+	-	+	+	+	unknown	+	unknown	+	unknown	+	unknown	-	+	-	unknown	unknown	+	+	+	-	unknown	+	unknown	+	unknown	+	+	-	unknown	unknown	-	+
1582	HSNL	VC05	+	+	unknown	+	+	+	-	+	+	unknown	unknown	-	+	unknown	unknown	+	unknown	unknown	+	-	unknown	unknown	-	+	unknown	+	+	unknown	unknown	unknown	unknown	-	unknown	+	-	+	unknown	-	-	+	-	unknown	unknown	+	+	-	unknown
1583	HSNR	AIAL	unknown	-	+	-	unknown	+	unknown	+	-	-	+	+	-	+	+	+	-	-	unknown	+	unknown	+	-	-	+	-	+	unknown	-	unknown	+	+	+	unknown	unknown	+	unknown	unknown	+	+	unknown	-	-	-	unknown	unknown	-
1584	HSNR	AIBL	-	unknown	unknown	+	unknown	+	-	-	-	+	-	unknown	unknown	-	+	+	unknown	unknown	-	-	unknown	unknown	+	unknown	unknown	unknown	unknown	unknown	unknown	+	unknown	-	unknown	unknown	unknown	unknown	+	-	-	-	+	unknown	+	unknown	unknown	-	+
1585	HSNR	AIZL	-	+	unknown	unknown	+	unknown	unknown	+	+	-	+	unknown	+	unknown	unknown	+	+	+	+	unknown	-	unknown	+	unknown	+	unknown	unknown	+	+	unknown	unknown	unknown	+	+	+	unknown	unknown	+	unknown	+	unknown	-	+	-	+	unknown	+
1586	HSNR	AIZR	-	+	-	unknown	unknown	-	unknown	unknown	unknown	+	+	-	+	unknown	unknown	unknown	+	unknown	+	unknown	-	+	-	+	unknown	unknown	+	-	unknown	unknown	unknown	+	-	+	+	unknown	unknown	+	+	+	+	unknown	-	+	unknown	unknown	+
1587	HSNR	AS05	+	+	+	unknown	-	unknown	unknown	+	+	unknown	+	+	unknown	+	unknown	unknown	-	+	unknown	unknown	unknown	unknown	+	+	-	unknown	unknown	unknown	unknown	+	unknown	+	-	unknown	unknown	unknown	+	unknown	unknown	+	-	unknown	unknown	+	unknown	+	unknown
1588	HSNR	ASHL	unknown	unknown	unknown	+	+	unknown	+	+	+	unknown	unknown	unknown	+	+	+	+	+	unknown	-	unknown	unknown	unknown	unknown	unknown	-	unknown	+	-	unknown	-	-	unknown	unknown	unknown	+	+	unknown	+	+	+	unknown	+	+	+	unknown	unknown	+
1589	HSNR	AVBR	+	unknown	-	+	unknown	unknown	-	-	-	+	unknown	-	-	unknown	-	unknown	+	+	+	unknown	unknown	unknown	-	+	unknown	+	-	+	+	unknown	-	+	-	unknown	+	unknown	unknown	+	unknown	+	+	+	+	-	+	+	+
1590	HSNR	AVDR	unknown	unknown	+	+	unknown	+	+	+	+	-	unknown	+	+	unknown	unknown	unknown	+	+	+	-	unknown	unknown	+	+	unknown	+	+	-	-	-	unknown	+	-	unknown	+	unknown	unknown	+	-	unknown	+	+	+	unknown	+	unknown	+
1591	HSNR	AVER	-	unknown	+	+	unknown	+	unknown	+	-	unknown	+	unknown	+	+	unknown	unknown	unknown	+	unknown	-	unknown	-	+	unknown	+	unknown	unknown	+	+	unknown	unknown	unknown	-	unknown	+	unknown	unknown	unknown	unknown	+	unknown	-	+	+	+	+	+
1592	HSNR	AVFL	unknown	unknown	+	unknown	+	unknown	+	+	+	+	+	+	unknown	unknown	+	-	+	+	+	+	unknown	-	unknown	+	+	+	+	unknown	unknown	+	+	+	unknown	unknown	+	-	unknown	+	+	+	unknown	+	+	+	+	unknown	unknown
1593	HSNR	AVFR	unknown	-	unknown	+	+	unknown	unknown	unknown	unknown	+	-	+	+	-	+	-	+	+	+	+	+	unknown	-	unknown	unknown	+	-	unknown	+	+	unknown	unknown	unknown	+	+	unknown	unknown	unknown	-	unknown	unknown	unknown	unknown	-	unknown	unknown	unknown
1594	HSNR	AVHL	unknown	-	unknown	-	+	+	unknown	-	unknown	-	unknown	unknown	unknown	+	unknown	-	unknown	unknown	-	unknown	unknown	+	+	unknown	+	unknown	unknown	unknown	unknown	unknown	unknown	unknown	+	unknown	unknown	unknown	-	+	unknown	+	-	unknown	-	+	-	+	+
1595	HSNR	AVHR	unknown	-	+	+	unknown	unknown	unknown	+	+	unknown	unknown	+	unknown	+	-	unknown	unknown	unknown	unknown	+	-	+	unknown	unknown	+	+	+	-	+	unknown	unknown	+	+	+	unknown	unknown	unknown	unknown	unknown	unknown	unknown	+	unknown	+	+	unknown	+
1596	HSNR	AVJL	unknown	unknown	+	unknown	unknown	unknown	+	unknown	-	+	unknown	unknown	+	+	+	-	+	-	unknown	unknown	unknown	+	-	+	+	+	+	unknown	+	unknown	unknown	unknown	unknown	unknown	+	+	+	unknown	+	unknown	unknown	+	unknown	unknown	unknown	-	unknown
1597	HSNR	AWBL	unknown	+	-	-	-	+	unknown	+	-	unknown	-	unknown	-	unknown	+	-	+	unknown	unknown	-	-	unknown	-	+	-	unknown	-	+	+	+	unknown	unknown	+	+	-	unknown	unknown	+	unknown	unknown	-	unknown	unknown	+	+	+	unknown
1598	HSNR	BDUR	unknown	unknown	+	unknown	+	unknown	+	+	+	+	unknown	+	-	+	-	+	unknown	+	unknown	+	unknown	+	+	+	unknown	-	unknown	-	unknown	+	+	+	unknown	unknown	-	unknown	+	+	+	+	unknown	unknown	+	unknown	+	unknown	unknown
1599	HSNR	DA05	+	unknown	unknown	unknown	-	+	unknown	unknown	+	-	unknown	unknown	+	+	unknown	unknown	unknown	+	-	-	+	+	+	+	+	-	unknown	unknown	unknown	+	+	+	-	+	unknown	unknown	unknown	+	+	unknown	+	+	+	+	+	unknown	+
1600	HSNR	DA06	+	+	unknown	+	unknown	+	unknown	unknown	-	unknown	unknown	-	unknown	+	unknown	-	+	+	-	+	-	+	unknown	+	+	+	unknown	+	unknown	-	+	unknown	unknown	+	unknown	unknown	unknown	unknown	+	-	+	-	+	+	+	unknown	-
1601	HSNR	HSNL	+	unknown	+	+	unknown	+	-	-	+	unknown	-	unknown	+	-	unknown	+	+	unknown	+	-	unknown	unknown	-	+	unknown	-	+	-	unknown	unknown	unknown	unknown	-	unknown	unknown	-	+	+	unknown	+	+	unknown	+	unknown	-	+	unknown
1602	HSNR	PVNR	+	-	-	unknown	-	+	+	+	unknown	+	unknown	unknown	unknown	-	unknown	-	+	unknown	unknown	+	-	unknown	unknown	unknown	unknown	unknown	unknown	unknown	unknown	+	+	unknown	unknown	-	-	unknown	-	+	+	-	unknown	unknown	-	-	-	unknown	unknown
1603	HSNR	PVPR	unknown	unknown	+	+	+	unknown	+	unknown	+	+	+	+	-	unknown	+	unknown	+	+	+	+	-	unknown	unknown	unknown	unknown	+	unknown	unknown	-	+	+	+	unknown	unknown	unknown	unknown	+	+	-	unknown	unknown	unknown	unknown	+	+	+	+
1604	HSNR	PVQR	+	+	+	+	+	+	+	unknown	unknown	-	+	unknown	+	unknown	unknown	unknown	+	+	-	+	+	-	+	unknown	unknown	unknown	unknown	unknown	-	unknown	unknown	-	+	+	unknown	-	+	unknown	+	+	unknown	+	-	+	unknown	+	unknown
1605	HSNR	PVT	+	+	+	+	+	+	+	unknown	+	unknown	+	-	unknown	+	-	-	unknown	+	-	unknown	unknown	unknown	unknown	+	+	unknown	unknown	+	unknown	unknown	unknown	-	unknown	unknown	-	+	+	unknown	unknown	-	+	-	+	+	+	+	+
1606	HSNR	RIFR	unknown	unknown	+	+	+	+	unknown	-	+	+	+	unknown	+	unknown	+	unknown	+	unknown	+	unknown	+	+	unknown	+	unknown	+	unknown	-	unknown	+	-	unknown	-	-	unknown	unknown	+	unknown	unknown	+	+	+	+	-	+	-	unknown
1607	HSNR	RIML	+	+	unknown	+	unknown	unknown	unknown	+	unknown	unknown	+	unknown	+	-	+	+	+	unknown	+	unknown	+	unknown	unknown	+	+	+	+	-	+	unknown	unknown	-	unknown	+	unknown	unknown	+	-	-	+	unknown	+	-	unknown	+	unknown	unknown
1608	HSNR	RIMR	+	-	+	unknown	-	+	unknown	+	+	+	+	+	unknown	unknown	+	+	unknown	unknown	unknown	unknown	+	unknown	+	+	+	unknown	+	-	unknown	unknown	+	-	+	+	unknown	+	unknown	unknown	unknown	+	unknown	+	-	+	+	+	unknown
1609	HSNR	RMDDR	-	-	+	+	+	-	+	unknown	+	unknown	unknown	unknown	+	unknown	+	unknown	+	unknown	+	+	unknown	+	unknown	unknown	unknown	unknown	+	-	-	unknown	+	+	-	unknown	-	-	unknown	+	+	+	+	unknown	unknown	+	+	+	unknown
1610	HSNR	RMGR	unknown	unknown	+	unknown	-	unknown	+	+	-	+	unknown	unknown	-	+	+	unknown	unknown	unknown	unknown	unknown	-	unknown	+	+	unknown	unknown	unknown	+	+	-	unknown	+	unknown	unknown	+	+	-	+	+	+	+	unknown	-	-	unknown	+	+
1611	HSNR	SABD	unknown	unknown	unknown	+	+	+	unknown	-	+	unknown	+	+	+	+	unknown	+	+	-	+	-	unknown	unknown	+	unknown	+	-	-	unknown	+	unknown	-	unknown	+	+	unknown	unknown	unknown	unknown	+	+	+	+	-	unknown	+	unknown	unknown
1612	HSNR	SABVR	unknown	unknown	+	+	+	unknown	+	unknown	-	-	+	unknown	+	unknown	unknown	+	+	unknown	unknown	+	+	-	unknown	unknown	+	+	+	unknown	unknown	unknown	+	+	unknown	unknown	-	+	unknown	-	unknown	-	+	unknown	unknown	unknown	-	+	-
1613	HSNR	VA06	+	+	unknown	+	+	unknown	unknown	+	unknown	unknown	unknown	-	-	unknown	unknown	unknown	unknown	unknown	-	+	+	unknown	unknown	+	+	+	+	+	+	unknown	+	+	+	-	unknown	-	+	+	-	+	unknown	+	unknown	+	unknown	-	+
1614	HSNR	VC02	+	-	+	unknown	+	-	+	-	unknown	+	unknown	+	+	unknown	+	unknown	-	-	unknown	unknown	+	-	+	unknown	unknown	unknown	unknown	+	unknown	-	unknown	-	unknown	-	unknown	+	unknown	+	unknown	-	unknown	-	unknown	unknown	-	+	-
1615	HSNR	VC03	+	+	unknown	unknown	-	-	+	unknown	+	+	unknown	+	+	unknown	+	unknown	+	unknown	+	unknown	unknown	-	unknown	+	+	unknown	unknown	+	+	+	unknown	-	+	+	unknown	+	+	-	unknown	+	+	+	+	+	+	unknown	-
1616	HSNR	VC04	+	unknown	unknown	unknown	+	-	unknown	unknown	+	unknown	unknown	+	+	+	-	+	unknown	+	+	+	+	+	+	unknown	+	unknown	+	-	unknown	+	unknown	unknown	unknown	+	+	+	+	unknown	+	+	+	+	+	unknown	+	+	+
1617	HSNR	VC05	+	-	unknown	unknown	+	-	+	+	+	-	unknown	unknown	+	+	-	+	unknown	unknown	unknown	unknown	+	unknown	+	unknown	unknown	+	unknown	+	+	unknown	unknown	+	unknown	-	+	unknown	+	unknown	unknown	+	+	+	unknown	unknown	+	unknown	unknown
1618	I1L	I2L	unknown	-	unknown	-	+	-	unknown	-	-	unknown	-	unknown	+	unknown	+	+	unknown	+	unknown	unknown	+	+	+	unknown	+	unknown	-	+	+	unknown	+	+	+	+	unknown	unknown	+	unknown	+	+	+	+	-	+	-	+	unknown
1619	I1L	I3	unknown	-	-	unknown	unknown	+	+	+	-	unknown	unknown	+	+	unknown	-	+	+	unknown	unknown	+	+	unknown	unknown	+	unknown	unknown	+	+	+	-	unknown	unknown	unknown	-	-	-	-	unknown	unknown	+	unknown	+	unknown	+	+	unknown	-
1620	I1L	I5	+	+	+	unknown	unknown	+	+	-	+	unknown	unknown	unknown	+	+	+	+	unknown	-	unknown	unknown	-	+	+	-	-	+	+	+	unknown	unknown	unknown	+	+	unknown	unknown	+	unknown	unknown	unknown	unknown	+	unknown	+	+	+	unknown	unknown
1621	I1L	I6	unknown	-	+	unknown	+	unknown	-	+	-	unknown	unknown	+	+	-	-	unknown	unknown	unknown	+	unknown	unknown	unknown	+	unknown	+	-	unknown	unknown	unknown	unknown	+	unknown	+	unknown	unknown	unknown	+	+	+	-	+	+	+	+	+	unknown	-
1622	I1L	M2L	unknown	unknown	unknown	unknown	+	unknown	unknown	-	unknown	-	+	-	+	unknown	unknown	-	+	+	unknown	+	+	+	+	unknown	+	+	+	unknown	-	-	-	+	unknown	+	unknown	-	unknown	+	+	unknown	unknown	+	+	-	unknown	unknown	+
1623	I1L	M3L	unknown	unknown	unknown	-	unknown	+	+	unknown	+	-	unknown	unknown	+	-	+	+	unknown	unknown	-	+	unknown	+	unknown	+	+	+	+	unknown	unknown	unknown	unknown	unknown	unknown	+	+	-	+	-	unknown	unknown	unknown	+	unknown	+	unknown	unknown	unknown
1624	I1L	M3R	unknown	-	unknown	unknown	unknown	unknown	+	-	+	-	+	+	+	unknown	unknown	unknown	+	+	+	+	-	unknown	+	+	+	unknown	+	-	unknown	+	-	-	unknown	+	unknown	unknown	unknown	unknown	unknown	+	unknown	unknown	unknown	unknown	-	+	-
1625	I1L	MCL	unknown	+	unknown	+	unknown	+	unknown	unknown	-	+	unknown	+	+	+	unknown	+	+	+	unknown	+	+	unknown	+	unknown	+	unknown	unknown	+	unknown	+	-	+	unknown	unknown	+	+	+	+	+	unknown	-	unknown	unknown	+	unknown	+	unknown
1626	I1L	MCR	unknown	+	+	unknown	unknown	-	unknown	+	+	+	+	+	unknown	-	unknown	-	unknown	+	unknown	unknown	+	unknown	unknown	unknown	-	unknown	unknown	+	+	+	-	+	-	unknown	+	+	unknown	+	unknown	unknown	-	+	+	+	-	unknown	+
1627	I1L	MI	unknown	+	unknown	unknown	+	unknown	+	unknown	unknown	unknown	unknown	+	+	-	unknown	+	unknown	unknown	-	+	+	+	+	+	+	unknown	+	unknown	+	+	unknown	unknown	+	unknown	+	+	+	+	unknown	+	-	-	+	+	+	unknown	+
1628	I1L	NSML	unknown	-	unknown	unknown	unknown	unknown	+	unknown	unknown	-	unknown	unknown	+	+	+	unknown	+	unknown	+	unknown	+	unknown	unknown	-	-	-	unknown	+	unknown	unknown	+	+	+	unknown	unknown	+	unknown	unknown	unknown	-	unknown	+	unknown	unknown	unknown	+	+
1629	I1R	I2R	unknown	unknown	+	unknown	-	+	+	unknown	unknown	-	+	+	unknown	unknown	unknown	+	unknown	+	+	unknown	unknown	unknown	unknown	+	unknown	unknown	unknown	unknown	+	+	+	-	unknown	unknown	+	+	+	unknown	+	+	+	-	+	-	+	unknown	+
1630	I1R	I3	unknown	unknown	+	+	unknown	+	unknown	unknown	+	+	unknown	+	-	unknown	+	-	+	+	+	+	-	+	-	unknown	-	-	unknown	+	+	unknown	-	-	+	+	+	unknown	unknown	unknown	+	+	unknown	unknown	-	+	+	+	+
1631	I1R	I5	+	+	unknown	+	unknown	unknown	-	unknown	-	+	+	+	unknown	unknown	+	+	+	unknown	-	+	+	+	+	+	unknown	unknown	-	+	unknown	+	unknown	+	unknown	unknown	+	+	+	unknown	+	+	+	unknown	unknown	+	unknown	unknown	unknown
1632	I1R	M1	unknown	+	-	unknown	unknown	+	-	unknown	unknown	+	+	+	+	+	unknown	unknown	+	+	-	-	unknown	+	-	+	unknown	unknown	+	-	-	unknown	+	-	unknown	unknown	+	unknown	+	unknown	+	unknown	+	unknown	-	unknown	unknown	unknown	-
1633	I1R	M2L	unknown	unknown	unknown	+	+	unknown	unknown	unknown	+	unknown	unknown	+	-	unknown	+	unknown	+	-	-	unknown	unknown	unknown	unknown	+	unknown	unknown	unknown	+	unknown	unknown	unknown	+	+	+	unknown	-	-	unknown	-	unknown	unknown	+	unknown	unknown	+	unknown	+
1634	I1R	M2R	unknown	unknown	+	unknown	-	+	+	unknown	unknown	+	unknown	+	unknown	unknown	-	+	unknown	+	+	-	unknown	unknown	unknown	unknown	+	+	-	unknown	+	+	+	unknown	unknown	unknown	+	+	+	-	+	unknown	-	+	unknown	unknown	unknown	-	+
1635	I1R	M3L	unknown	+	-	-	-	+	+	+	+	unknown	+	-	unknown	unknown	+	+	+	+	unknown	unknown	-	unknown	unknown	unknown	unknown	unknown	-	-	+	+	-	+	+	+	+	-	+	+	+	-	unknown	-	+	unknown	-	+	unknown
1636	I1R	M3R	unknown	unknown	+	+	unknown	+	-	unknown	+	unknown	+	+	unknown	unknown	-	-	+	-	+	unknown	+	+	+	unknown	+	+	+	unknown	unknown	+	+	unknown	unknown	unknown	unknown	+	+	-	+	+	-	+	+	+	unknown	+	-
1637	I1R	MCL	unknown	-	unknown	unknown	unknown	+	+	unknown	unknown	unknown	+	unknown	+	unknown	+	-	+	+	unknown	+	-	unknown	+	+	unknown	+	unknown	unknown	+	unknown	unknown	unknown	unknown	unknown	+	unknown	unknown	-	+	+	-	+	+	+	+	-	unknown
1638	I1R	MCR	unknown	unknown	+	-	unknown	-	+	+	unknown	+	+	+	unknown	unknown	-	unknown	unknown	+	unknown	unknown	+	-	+	-	+	+	unknown	+	unknown	unknown	+	unknown	unknown	+	+	-	+	+	+	+	unknown	-	unknown	unknown	unknown	-	unknown
1639	I1R	MI	unknown	-	unknown	+	unknown	+	+	unknown	unknown	unknown	+	unknown	unknown	unknown	unknown	unknown	unknown	+	+	unknown	+	-	unknown	unknown	+	unknown	unknown	+	+	unknown	+	unknown	unknown	unknown	unknown	-	+	unknown	-	+	+	+	-	unknown	+	unknown	+
1640	I1R	NSML	unknown	+	unknown	unknown	+	+	unknown	+	unknown	unknown	-	+	+	unknown	+	unknown	+	+	unknown	unknown	+	unknown	+	-	unknown	unknown	+	-	unknown	unknown	+	+	+	unknown	-	-	unknown	+	unknown	unknown	unknown	unknown	+	+	+	unknown	+
1641	I1R	NSMR	unknown	+	unknown	-	unknown	unknown	-	unknown	+	-	unknown	+	-	unknown	unknown	+	+	-	unknown	+	+	+	unknown	unknown	unknown	unknown	+	unknown	unknown	+	-	+	-	unknown	unknown	+	unknown	-	unknown	unknown	unknown	unknown	unknown	+	+	unknown	+
1642	I2L	I1L	+	unknown	unknown	+	unknown	unknown	-	+	+	+	unknown	-	+	+	unknown	+	unknown	-	-	+	+	+	unknown	+	+	unknown	+	+	-	+	unknown	unknown	+	unknown	unknown	unknown	-	-	+	unknown	unknown	+	+	+	+	+	+
1643	I2L	I2R	+	+	+	+	+	-	+	unknown	unknown	+	-	unknown	+	+	+	-	+	+	+	unknown	-	+	unknown	+	+	+	unknown	unknown	unknown	unknown	unknown	unknown	+	+	-	unknown	unknown	unknown	unknown	unknown	unknown	+	-	+	unknown	unknown	unknown
1644	I2L	I4	unknown	unknown	unknown	+	unknown	unknown	+	unknown	-	unknown	unknown	unknown	unknown	unknown	unknown	unknown	unknown	+	unknown	+	unknown	+	unknown	unknown	+	unknown	unknown	unknown	unknown	+	unknown	unknown	-	unknown	unknown	+	unknown	unknown	unknown	+	unknown	+	unknown	unknown	unknown	unknown	-
1645	I2L	I5	unknown	-	unknown	-	unknown	-	unknown	+	unknown	unknown	-	unknown	unknown	-	unknown	unknown	+	+	+	+	unknown	-	+	+	unknown	unknown	-	unknown	+	unknown	+	unknown	unknown	unknown	unknown	unknown	+	+	+	-	+	+	+	unknown	+	unknown	+
1646	I2L	M1	+	unknown	unknown	unknown	unknown	unknown	unknown	+	+	unknown	unknown	unknown	unknown	+	+	+	unknown	-	+	unknown	unknown	unknown	unknown	+	+	unknown	unknown	unknown	-	-	-	+	-	+	unknown	-	+	unknown	+	+	-	unknown	unknown	unknown	unknown	+	-
1647	I2L	NSML	+	+	+	+	+	unknown	unknown	-	unknown	unknown	unknown	unknown	unknown	unknown	-	+	+	unknown	-	+	unknown	unknown	-	unknown	+	-	+	+	unknown	+	unknown	+	+	unknown	-	unknown	+	+	+	unknown	+	unknown	+	unknown	unknown	+	+
1648	I2L	NSMR	+	+	unknown	+	-	+	+	unknown	+	+	+	+	unknown	unknown	+	unknown	-	+	unknown	+	unknown	-	unknown	+	unknown	+	+	-	unknown	+	-	+	+	+	unknown	-	unknown	unknown	+	unknown	+	unknown	unknown	unknown	-	unknown	unknown
1649	I2R	I1R	+	+	+	unknown	unknown	unknown	+	+	unknown	+	-	unknown	+	unknown	unknown	-	+	+	+	+	unknown	unknown	unknown	unknown	-	unknown	+	unknown	unknown	unknown	unknown	-	unknown	unknown	+	+	unknown	+	unknown	-	+	+	+	+	+	+	unknown
1650	I2R	I2L	+	unknown	+	unknown	unknown	+	+	-	+	+	+	+	-	unknown	+	unknown	+	+	unknown	-	unknown	+	unknown	-	-	unknown	+	+	unknown	+	+	unknown	+	unknown	+	unknown	unknown	unknown	unknown	unknown	-	+	unknown	+	+	unknown	unknown
1651	I2R	I4	unknown	unknown	unknown	+	unknown	+	+	unknown	unknown	+	+	-	+	+	+	-	unknown	unknown	unknown	unknown	unknown	unknown	+	unknown	+	+	unknown	+	-	unknown	+	unknown	+	+	unknown	+	unknown	unknown	+	+	+	+	unknown	unknown	+	unknown	+
1652	I2R	I5	unknown	unknown	+	unknown	unknown	unknown	+	unknown	unknown	+	unknown	unknown	unknown	unknown	unknown	unknown	+	unknown	+	+	unknown	+	unknown	-	unknown	unknown	+	+	+	+	unknown	+	-	-	+	-	+	unknown	unknown	unknown	+	unknown	unknown	+	-	unknown	-
1653	I2R	M1	+	+	+	+	unknown	+	unknown	+	-	unknown	unknown	+	unknown	-	+	unknown	+	+	+	unknown	-	+	unknown	unknown	unknown	unknown	unknown	+	unknown	unknown	unknown	unknown	-	+	unknown	-	unknown	+	+	unknown	unknown	unknown	+	+	unknown	-	-
1654	I2R	M2R	-	+	unknown	unknown	unknown	+	+	unknown	-	+	unknown	-	+	unknown	+	+	unknown	+	+	unknown	unknown	-	+	+	unknown	+	unknown	+	unknown	unknown	+	+	unknown	+	+	+	-	unknown	-	-	unknown	-	+	+	unknown	+	-
1655	I2R	M3R	+	-	+	+	+	+	+	+	+	-	unknown	unknown	unknown	unknown	-	unknown	-	+	+	unknown	unknown	unknown	-	-	+	+	unknown	-	+	+	unknown	-	-	unknown	unknown	unknown	+	unknown	unknown	unknown	unknown	unknown	-	+	+	unknown	+
1656	I2R	M4	+	+	+	unknown	-	+	-	+	+	-	unknown	unknown	+	+	unknown	-	+	unknown	unknown	+	+	unknown	unknown	+	unknown	unknown	+	unknown	unknown	+	unknown	unknown	+	+	unknown	+	-	-	+	+	-	+	unknown	unknown	-	unknown	unknown
1657	I2R	MCL	+	+	+	-	-	unknown	+	unknown	unknown	unknown	+	-	unknown	+	-	+	+	unknown	+	+	-	unknown	-	+	+	+	+	unknown	+	-	-	unknown	unknown	+	unknown	unknown	+	+	unknown	-	unknown	unknown	-	-	+	unknown	-
1658	I2R	NSML	+	+	unknown	+	+	unknown	+	unknown	unknown	+	+	unknown	+	+	unknown	+	+	+	unknown	-	-	unknown	-	+	unknown	+	unknown	-	unknown	+	+	+	unknown	-	unknown	unknown	-	+	+	+	+	unknown	unknown	-	+	+	-
1659	I2R	NSMR	+	-	-	unknown	+	+	+	+	+	unknown	+	+	unknown	unknown	unknown	+	+	+	+	+	+	+	-	unknown	-	+	-	unknown	unknown	+	+	+	unknown	unknown	unknown	+	unknown	+	+	unknown	-	unknown	+	unknown	unknown	+	unknown
1660	I3	I1L	unknown	-	-	+	unknown	unknown	unknown	unknown	unknown	unknown	+	+	+	-	+	unknown	+	unknown	-	+	+	+	unknown	unknown	unknown	+	+	unknown	unknown	+	+	unknown	+	+	unknown	-	+	unknown	+	unknown	unknown	+	+	-	+	unknown	unknown
1661	I3	I5	+	-	unknown	unknown	unknown	+	+	-	+	+	-	unknown	+	unknown	+	+	+	unknown	+	unknown	+	+	unknown	-	unknown	unknown	+	unknown	unknown	+	+	unknown	+	+	unknown	+	unknown	-	+	+	unknown	+	unknown	unknown	unknown	+	-
1662	I3	I6	unknown	-	unknown	+	+	unknown	unknown	+	-	-	+	+	+	-	+	+	unknown	+	unknown	unknown	-	+	unknown	+	unknown	unknown	unknown	+	+	+	+	+	+	-	+	-	unknown	unknown	+	unknown	+	+	unknown	+	unknown	unknown	unknown
1663	I3	M1	unknown	+	+	+	unknown	-	-	+	unknown	+	+	+	+	-	unknown	-	-	unknown	-	unknown	unknown	+	+	unknown	+	-	+	-	-	+	+	+	+	unknown	+	-	-	+	unknown	+	unknown	-	unknown	unknown	unknown	unknown	+
1664	I3	M2L	unknown	unknown	+	unknown	-	unknown	unknown	unknown	unknown	unknown	unknown	unknown	unknown	+	+	unknown	+	+	unknown	unknown	unknown	+	+	unknown	+	unknown	unknown	+	+	unknown	unknown	unknown	+	unknown	unknown	+	unknown	-	unknown	-	+	unknown	+	unknown	-	unknown	unknown
1665	I3	M3L	unknown	unknown	+	+	+	+	unknown	unknown	unknown	unknown	+	+	unknown	+	-	-	unknown	+	-	+	unknown	+	unknown	unknown	-	+	unknown	unknown	unknown	+	unknown	unknown	+	unknown	+	unknown	unknown	unknown	+	unknown	-	+	unknown	+	+	-	unknown
1666	I3	M3R	unknown	unknown	+	-	-	unknown	+	+	+	unknown	unknown	+	-	+	unknown	+	+	-	+	-	-	+	unknown	+	+	+	+	unknown	-	+	+	+	+	unknown	-	-	+	-	unknown	+	+	+	+	-	unknown	unknown	unknown
1667	I3	M4	unknown	unknown	unknown	+	+	+	+	-	+	unknown	+	+	unknown	unknown	unknown	unknown	unknown	+	+	unknown	unknown	unknown	+	unknown	-	-	-	unknown	+	unknown	-	unknown	-	unknown	+	+	unknown	+	unknown	unknown	unknown	+	unknown	unknown	-	-	+
1668	I3	MCL	unknown	unknown	unknown	-	+	unknown	unknown	unknown	+	-	+	unknown	-	-	+	+	unknown	+	+	unknown	unknown	+	+	+	unknown	unknown	unknown	unknown	+	+	unknown	unknown	+	+	unknown	+	-	unknown	unknown	-	unknown	-	+	unknown	-	unknown	unknown
1669	I3	MCR	unknown	-	unknown	+	-	+	unknown	-	+	+	unknown	unknown	+	unknown	unknown	+	+	-	+	unknown	unknown	-	-	+	+	-	unknown	+	+	unknown	+	+	+	unknown	unknown	+	+	+	+	+	+	unknown	unknown	+	unknown	unknown	+
1670	I3	MI	unknown	+	+	+	+	unknown	+	-	+	+	+	+	-	+	-	unknown	+	unknown	-	+	unknown	unknown	-	unknown	unknown	+	unknown	+	+	unknown	unknown	+	-	+	+	unknown	+	+	+	unknown	+	unknown	unknown	+	+	unknown	+
1671	I3	NSMR	unknown	unknown	unknown	unknown	unknown	+	+	unknown	+	+	unknown	+	+	-	+	unknown	unknown	+	unknown	-	-	+	+	unknown	+	+	-	unknown	unknown	+	unknown	+	unknown	unknown	-	-	unknown	+	+	unknown	+	-	+	unknown	unknown	unknown	unknown
1672	I4	I2R	unknown	-	-	+	+	+	unknown	+	unknown	unknown	+	-	-	+	unknown	unknown	unknown	+	+	unknown	unknown	-	unknown	+	unknown	unknown	+	unknown	unknown	unknown	unknown	-	unknown	unknown	unknown	unknown	+	+	+	unknown	+	-	-	unknown	-	unknown	+
1673	I4	I5	unknown	+	+	unknown	+	+	-	+	unknown	unknown	unknown	unknown	+	+	+	+	unknown	unknown	unknown	unknown	unknown	+	unknown	unknown	+	unknown	-	-	+	+	+	+	unknown	+	+	+	+	-	+	unknown	unknown	unknown	+	unknown	-	+	-
1674	I4	M2L	unknown	+	unknown	-	+	unknown	-	unknown	unknown	unknown	unknown	unknown	+	unknown	unknown	+	+	unknown	unknown	unknown	unknown	+	+	-	+	+	unknown	unknown	unknown	unknown	unknown	-	+	unknown	+	+	+	unknown	+	unknown	+	+	-	+	unknown	unknown	+
1675	I4	M3L	unknown	unknown	-	+	unknown	+	+	unknown	+	-	+	-	unknown	unknown	-	unknown	+	-	+	unknown	unknown	-	-	+	-	+	-	-	+	unknown	+	unknown	+	unknown	unknown	+	unknown	+	unknown	unknown	+	unknown	unknown	unknown	+	unknown	-
1676	I4	M3R	unknown	+	+	unknown	unknown	unknown	+	+	-	+	+	unknown	unknown	-	+	unknown	-	+	+	+	+	unknown	unknown	unknown	+	+	unknown	-	unknown	unknown	+	+	+	+	+	+	unknown	unknown	unknown	unknown	unknown	+	+	+	+	+	+
1677	I4	MI	unknown	unknown	+	+	-	unknown	+	+	unknown	+	+	unknown	+	unknown	+	-	+	+	unknown	+	-	unknown	+	+	+	unknown	-	+	unknown	-	-	unknown	unknown	unknown	+	-	unknown	+	+	-	+	unknown	unknown	unknown	-	unknown	+
1678	I4	NSML	unknown	unknown	unknown	unknown	-	unknown	+	+	unknown	unknown	unknown	unknown	+	+	+	unknown	+	-	unknown	unknown	unknown	unknown	+	+	+	-	-	+	+	unknown	+	+	unknown	+	-	+	unknown	-	+	+	+	-	+	unknown	unknown	+	+
1679	I4	NSMR	unknown	unknown	unknown	+	-	+	unknown	unknown	unknown	+	+	+	+	unknown	+	-	+	+	+	unknown	+	+	+	unknown	-	+	unknown	+	unknown	+	unknown	unknown	+	+	-	unknown	unknown	unknown	+	+	unknown	+	-	unknown	+	unknown	+
1680	I5	I1L	+	-	+	-	-	-	+	+	unknown	unknown	unknown	unknown	unknown	unknown	unknown	+	unknown	+	+	unknown	unknown	+	unknown	unknown	+	-	+	+	unknown	+	unknown	unknown	unknown	+	-	+	+	+	-	+	-	+	unknown	unknown	+	+	unknown
1681	I5	I2L	+	+	-	+	-	+	+	+	+	+	+	+	+	+	+	-	+	+	unknown	+	unknown	unknown	-	unknown	+	+	+	+	unknown	+	+	+	unknown	unknown	+	unknown	-	+	unknown	-	+	unknown	-	+	+	-	unknown
1682	I5	I2R	+	+	unknown	unknown	unknown	-	-	unknown	+	unknown	unknown	+	unknown	unknown	+	unknown	-	unknown	unknown	unknown	-	unknown	-	+	-	unknown	unknown	+	+	-	+	-	unknown	-	-	unknown	unknown	-	+	-	+	+	+	+	+	+	unknown
1683	I5	I3	+	-	+	+	+	+	+	+	unknown	+	unknown	+	unknown	-	+	unknown	unknown	+	-	+	-	unknown	unknown	unknown	-	+	+	-	+	+	+	+	+	unknown	+	unknown	+	-	unknown	+	+	+	unknown	-	+	unknown	unknown
1684	I5	I4	unknown	+	unknown	+	unknown	-	+	unknown	unknown	-	+	+	-	unknown	unknown	-	unknown	+	-	unknown	-	unknown	+	unknown	unknown	unknown	unknown	-	+	+	+	+	+	unknown	unknown	unknown	unknown	+	+	unknown	-	unknown	+	+	+	+	unknown
1685	I5	M1	+	unknown	+	unknown	unknown	unknown	+	+	unknown	-	unknown	unknown	unknown	unknown	unknown	-	-	unknown	+	-	-	unknown	+	-	-	unknown	+	+	unknown	unknown	-	+	unknown	+	unknown	unknown	+	+	+	+	+	-	-	unknown	unknown	unknown	unknown
1686	I5	M2L	-	unknown	unknown	+	unknown	+	+	unknown	-	+	-	unknown	unknown	+	+	unknown	unknown	unknown	+	+	-	-	unknown	+	unknown	+	+	unknown	-	unknown	+	unknown	-	unknown	-	unknown	+	-	-	+	+	unknown	unknown	+	+	unknown	unknown
1687	I5	M3L	+	unknown	unknown	unknown	+	unknown	unknown	unknown	unknown	unknown	unknown	+	unknown	unknown	unknown	-	unknown	+	unknown	+	+	unknown	+	unknown	+	unknown	+	unknown	+	+	unknown	-	+	+	-	unknown	unknown	-	+	+	+	-	unknown	+	unknown	-	unknown
1688	I5	M3R	+	unknown	-	unknown	+	+	unknown	unknown	-	unknown	+	unknown	+	+	+	unknown	unknown	unknown	unknown	+	unknown	unknown	+	-	unknown	+	+	unknown	+	+	unknown	-	unknown	+	+	unknown	+	+	-	+	+	-	unknown	-	+	+	+
1689	I5	M4	+	+	unknown	unknown	unknown	+	-	+	+	unknown	-	+	unknown	unknown	+	unknown	unknown	unknown	unknown	+	unknown	-	+	unknown	unknown	unknown	unknown	+	unknown	+	+	unknown	+	+	-	unknown	unknown	unknown	unknown	unknown	unknown	unknown	unknown	unknown	-	unknown	unknown
1690	I5	MI	+	+	+	unknown	+	-	-	unknown	+	unknown	+	unknown	unknown	unknown	+	unknown	+	+	-	+	+	unknown	+	+	+	+	+	unknown	+	+	-	unknown	-	unknown	unknown	unknown	+	unknown	+	unknown	unknown	-	+	unknown	+	unknown	+
1691	I5	NSML	+	unknown	+	+	+	unknown	-	+	unknown	+	+	-	unknown	unknown	-	unknown	unknown	+	+	unknown	-	-	+	unknown	+	unknown	unknown	+	unknown	unknown	unknown	+	-	unknown	+	unknown	+	+	+	unknown	+	+	unknown	+	+	+	+
1692	I5	NSMR	+	unknown	unknown	unknown	unknown	unknown	unknown	+	-	+	+	+	-	+	unknown	-	-	-	-	-	unknown	unknown	-	+	-	+	unknown	+	-	+	-	unknown	+	+	unknown	-	+	+	unknown	unknown	+	-	+	unknown	unknown	+	+
1693	I6	I1R	unknown	unknown	+	+	unknown	+	+	+	unknown	-	-	unknown	unknown	+	unknown	+	unknown	unknown	+	-	unknown	unknown	+	+	unknown	+	unknown	unknown	+	unknown	+	unknown	-	unknown	+	unknown	+	-	+	-	+	+	+	+	+	+	unknown
1694	I6	I2L	unknown	+	-	+	unknown	unknown	+	+	+	unknown	-	unknown	unknown	unknown	+	unknown	unknown	+	-	+	unknown	+	-	+	unknown	+	-	+	+	+	unknown	unknown	-	+	+	unknown	unknown	-	+	+	+	unknown	unknown	unknown	+	+	unknown
1695	I6	I2R	unknown	unknown	unknown	unknown	+	+	unknown	-	-	+	unknown	unknown	+	+	+	+	+	+	unknown	unknown	-	unknown	+	unknown	unknown	+	unknown	-	unknown	+	unknown	unknown	+	+	+	+	+	-	-	+	-	+	unknown	+	-	unknown	unknown
1696	I6	I3	unknown	+	+	-	unknown	-	+	+	+	unknown	unknown	unknown	unknown	unknown	+	-	+	unknown	+	+	+	+	unknown	unknown	+	unknown	+	-	+	unknown	unknown	+	-	unknown	unknown	+	unknown	-	+	+	unknown	unknown	unknown	+	+	unknown	+
1697	I6	M3L	unknown	unknown	unknown	-	unknown	+	unknown	+	+	unknown	+	+	-	+	unknown	+	unknown	unknown	unknown	-	+	unknown	unknown	unknown	unknown	+	-	unknown	+	+	unknown	unknown	unknown	-	+	+	+	+	-	+	unknown	unknown	unknown	+	-	+	+
1698	I6	M4	unknown	+	unknown	+	unknown	unknown	unknown	unknown	-	unknown	+	+	+	unknown	unknown	+	+	-	+	+	+	+	-	-	+	unknown	+	unknown	unknown	unknown	+	+	unknown	unknown	+	unknown	unknown	+	+	unknown	+	unknown	+	+	+	+	+
1699	I6	NSML	unknown	unknown	+	unknown	+	unknown	unknown	+	+	unknown	unknown	+	-	+	unknown	+	unknown	unknown	+	unknown	unknown	unknown	+	unknown	+	+	unknown	+	+	+	unknown	-	unknown	+	+	+	-	unknown	-	+	unknown	unknown	+	+	unknown	+	unknown
1700	I6	NSMR	unknown	-	+	+	+	unknown	+	+	-	+	+	-	+	unknown	unknown	unknown	+	+	-	unknown	unknown	-	unknown	+	unknown	-	+	+	unknown	unknown	+	unknown	-	+	+	unknown	-	+	+	+	+	+	unknown	unknown	unknown	+	unknown
1701	IL1DL	IL2DL	unknown	+	+	unknown	+	-	-	unknown	+	unknown	unknown	+	unknown	+	+	+	+	+	+	unknown	+	unknown	-	unknown	unknown	-	unknown	+	unknown	-	+	unknown	+	+	unknown	+	unknown	unknown	+	unknown	+	+	+	-	-	+	+
1702	IL1DL	RIPL	unknown	unknown	unknown	unknown	+	+	unknown	+	+	unknown	+	+	unknown	+	unknown	+	-	+	unknown	unknown	unknown	+	unknown	-	unknown	unknown	+	unknown	+	unknown	+	unknown	+	unknown	unknown	unknown	+	+	unknown	+	unknown	+	-	unknown	+	-	-
1703	IL1DL	RMDDR	+	unknown	+	+	+	unknown	unknown	unknown	+	-	+	unknown	unknown	+	+	+	+	+	+	+	unknown	unknown	+	+	-	+	+	+	+	+	+	+	unknown	unknown	+	-	unknown	+	unknown	unknown	-	+	+	+	-	unknown	+
1704	IL1DL	RMDVL	+	unknown	+	+	unknown	+	+	unknown	unknown	+	-	unknown	unknown	+	+	unknown	-	unknown	-	+	-	-	-	-	unknown	+	unknown	+	-	unknown	-	+	+	unknown	-	unknown	unknown	unknown	-	unknown	+	unknown	+	+	unknown	unknown	+
1705	IL1DL	RMEL	+	+	unknown	-	+	-	-	+	-	unknown	unknown	+	unknown	unknown	-	+	unknown	+	+	-	-	unknown	+	+	-	unknown	+	unknown	unknown	+	+	unknown	+	unknown	+	+	unknown	unknown	unknown	unknown	+	+	unknown	-	+	-	+
1706	IL1DL	SIBDL	+	-	unknown	-	unknown	+	-	-	+	+	unknown	-	+	unknown	+	unknown	unknown	+	+	unknown	unknown	+	+	unknown	+	unknown	+	+	+	unknown	+	unknown	-	+	+	-	unknown	-	unknown	unknown	-	unknown	-	unknown	+	+	-
1707	IL1DL	URADL	+	unknown	unknown	unknown	+	unknown	+	unknown	unknown	+	unknown	unknown	+	+	unknown	unknown	unknown	unknown	unknown	+	-	unknown	unknown	+	+	unknown	+	unknown	+	unknown	unknown	+	unknown	unknown	unknown	-	+	unknown	+	+	unknown	unknown	+	unknown	+	unknown	+
1708	IL1DR	IL1DR	unknown	+	+	+	+	+	unknown	+	+	unknown	+	unknown	unknown	+	+	+	-	-	+	-	unknown	-	unknown	+	unknown	+	unknown	+	+	-	unknown	+	unknown	-	unknown	unknown	unknown	+	-	unknown	unknown	+	+	-	unknown	+	unknown
1709	IL1DR	IL1R	unknown	+	unknown	-	unknown	unknown	+	unknown	-	unknown	+	-	+	+	unknown	unknown	unknown	-	unknown	unknown	unknown	+	+	+	unknown	unknown	+	+	+	unknown	-	+	-	-	+	unknown	-	+	unknown	+	-	unknown	+	+	+	unknown	unknown
1710	IL1DR	IL2DR	unknown	-	+	+	+	unknown	+	-	unknown	-	+	unknown	+	-	-	unknown	+	+	unknown	unknown	unknown	unknown	+	unknown	+	+	+	unknown	+	unknown	-	unknown	unknown	+	+	unknown	unknown	+	-	unknown	unknown	+	unknown	-	-	+	+
1711	IL1DR	OLLR	unknown	+	unknown	+	-	unknown	+	+	+	unknown	+	+	+	+	-	-	-	unknown	-	unknown	+	+	unknown	+	+	unknown	unknown	unknown	+	+	unknown	unknown	unknown	unknown	+	unknown	+	+	unknown	+	+	+	+	+	unknown	+	unknown
1712	IL1DR	PVR	unknown	unknown	+	unknown	+	-	-	+	+	-	unknown	+	unknown	+	unknown	unknown	unknown	+	unknown	+	+	unknown	+	-	+	+	unknown	+	unknown	+	+	-	+	+	unknown	+	-	unknown	-	unknown	+	+	+	unknown	+	+	+
1713	IL1DR	RIPR	unknown	+	unknown	-	unknown	unknown	unknown	+	unknown	unknown	+	unknown	-	unknown	+	+	unknown	+	unknown	unknown	unknown	unknown	+	+	unknown	-	+	-	unknown	+	unknown	unknown	+	-	unknown	-	-	+	-	+	unknown	+	unknown	unknown	+	unknown	+
1714	IL1DR	RMDDL	+	+	unknown	+	+	+	+	unknown	+	+	unknown	unknown	unknown	+	unknown	+	unknown	+	unknown	-	-	unknown	+	+	+	unknown	+	+	unknown	unknown	+	unknown	unknown	-	unknown	-	+	unknown	+	unknown	+	+	+	+	+	unknown	-
1715	IL1DR	RMDVR	+	unknown	unknown	-	+	+	unknown	unknown	+	unknown	+	unknown	-	unknown	+	unknown	+	unknown	+	unknown	+	+	+	-	+	unknown	-	-	+	+	unknown	unknown	+	+	+	+	-	+	+	unknown	+	unknown	+	-	+	unknown	-
1716	IL1DR	URADR	+	unknown	+	+	unknown	+	unknown	+	+	unknown	unknown	-	+	+	unknown	+	+	unknown	unknown	+	+	+	+	unknown	+	unknown	+	unknown	-	+	+	-	+	unknown	unknown	+	unknown	unknown	+	+	+	+	+	+	+	unknown	+
1717	IL1DR	URYDR	+	+	unknown	unknown	unknown	+	-	-	unknown	unknown	unknown	unknown	+	unknown	unknown	-	+	-	+	unknown	+	+	unknown	+	+	+	+	+	unknown	+	+	+	+	-	+	+	+	unknown	unknown	unknown	+	unknown	+	+	+	+	-
1718	IL1L	AVER	+	+	unknown	+	+	+	+	unknown	unknown	unknown	unknown	-	unknown	unknown	+	+	+	+	unknown	unknown	unknown	+	+	unknown	-	unknown	unknown	+	-	unknown	+	+	+	+	unknown	-	-	+	+	+	+	unknown	unknown	-	unknown	+	unknown
1719	IL1L	IL2L	unknown	+	+	unknown	-	unknown	unknown	unknown	+	unknown	+	unknown	unknown	unknown	+	+	unknown	unknown	unknown	+	-	+	+	+	unknown	unknown	+	unknown	-	unknown	-	unknown	+	unknown	unknown	-	unknown	unknown	unknown	+	+	+	+	unknown	+	unknown	+
1720	IL1L	OLLL	unknown	unknown	unknown	unknown	unknown	+	-	-	unknown	-	unknown	+	unknown	+	unknown	-	unknown	+	-	unknown	unknown	unknown	unknown	-	unknown	+	unknown	+	+	-	+	unknown	+	-	+	+	+	unknown	+	+	-	+	+	+	unknown	+	+
1721	IL1L	RMDDL	+	unknown	-	unknown	+	unknown	unknown	-	unknown	+	unknown	unknown	-	+	unknown	+	unknown	+	unknown	+	+	unknown	+	unknown	unknown	unknown	+	-	unknown	-	+	-	-	+	unknown	+	+	unknown	unknown	unknown	unknown	unknown	+	unknown	unknown	unknown	-
1722	IL1L	RMDL	+	+	+	+	+	unknown	unknown	unknown	+	+	+	+	+	unknown	+	+	+	+	+	+	+	+	unknown	unknown	unknown	-	-	unknown	+	-	unknown	unknown	unknown	+	unknown	+	-	+	-	+	+	+	+	unknown	unknown	+	-
1723	IL1L	RMDR	+	+	+	unknown	-	-	+	+	unknown	unknown	unknown	+	-	unknown	unknown	-	unknown	unknown	+	unknown	+	-	+	+	unknown	unknown	unknown	+	+	unknown	+	+	unknown	-	+	-	unknown	+	+	unknown	unknown	unknown	unknown	+	+	+	+
1724	IL1L	RMDVL	+	unknown	unknown	unknown	+	+	unknown	+	+	unknown	unknown	unknown	+	+	-	+	unknown	unknown	unknown	unknown	-	unknown	unknown	unknown	+	-	+	unknown	unknown	unknown	unknown	+	+	+	-	-	unknown	unknown	unknown	unknown	-	+	+	+	-	+	unknown
1725	IL1L	RMDVR	+	+	-	+	+	+	+	+	-	+	unknown	unknown	-	-	unknown	+	unknown	unknown	+	+	unknown	unknown	unknown	unknown	unknown	+	unknown	+	+	-	+	unknown	+	unknown	unknown	unknown	unknown	unknown	unknown	unknown	unknown	+	+	-	unknown	unknown	unknown
1726	IL1L	RMER	+	+	+	+	+	unknown	+	unknown	+	-	unknown	+	+	-	unknown	+	+	+	unknown	unknown	+	unknown	+	unknown	-	unknown	+	unknown	unknown	-	-	+	unknown	+	+	-	+	unknown	+	unknown	unknown	unknown	unknown	unknown	+	unknown	+
1727	IL1L	RMGL	+	unknown	-	+	unknown	unknown	-	+	+	unknown	unknown	+	unknown	unknown	unknown	unknown	+	-	+	+	unknown	+	+	unknown	+	+	unknown	unknown	unknown	-	-	unknown	+	-	+	+	unknown	+	+	unknown	-	+	-	+	+	unknown	unknown
1728	IL1L	URAVL	+	-	+	unknown	unknown	unknown	-	unknown	+	+	unknown	-	unknown	-	unknown	+	-	-	+	+	unknown	+	+	-	unknown	+	unknown	+	+	+	+	+	-	unknown	unknown	+	-	-	unknown	unknown	unknown	unknown	unknown	unknown	unknown	+	-
1729	IL1L	URBL	+	+	+	+	unknown	-	-	-	unknown	+	unknown	+	+	unknown	-	-	+	+	unknown	unknown	unknown	unknown	-	+	+	+	+	-	unknown	+	+	+	+	unknown	+	+	unknown	unknown	+	-	+	unknown	unknown	unknown	unknown	unknown	+
1730	IL1R	AVEL	+	-	+	unknown	+	+	+	unknown	unknown	+	unknown	unknown	unknown	+	+	+	+	+	unknown	+	-	unknown	unknown	+	+	-	+	+	-	+	+	unknown	unknown	+	+	unknown	-	+	unknown	unknown	+	+	unknown	+	unknown	+	-
1731	IL1R	AVER	+	+	unknown	+	unknown	unknown	unknown	unknown	+	+	+	+	+	unknown	unknown	unknown	unknown	unknown	+	unknown	+	unknown	+	+	+	+	+	unknown	unknown	+	+	+	+	-	+	-	unknown	unknown	unknown	unknown	+	+	+	+	unknown	+	+
1732	IL1R	OLLR	unknown	+	unknown	unknown	+	+	unknown	+	+	unknown	unknown	unknown	unknown	unknown	+	-	+	+	+	unknown	unknown	unknown	unknown	unknown	-	+	unknown	-	+	unknown	unknown	unknown	unknown	+	unknown	unknown	-	-	-	+	unknown	+	unknown	+	+	unknown	-
1733	IL1R	RMDDL	+	unknown	-	+	+	unknown	unknown	-	unknown	+	+	unknown	-	unknown	+	unknown	unknown	+	unknown	+	+	unknown	unknown	unknown	+	+	+	unknown	-	+	unknown	unknown	-	unknown	unknown	+	unknown	unknown	unknown	unknown	+	unknown	+	+	unknown	+	unknown
1734	IL1R	RMDDR	+	-	+	+	unknown	unknown	unknown	+	unknown	-	-	+	unknown	-	+	-	unknown	unknown	+	+	+	-	unknown	+	unknown	-	unknown	+	unknown	+	-	unknown	+	-	+	unknown	+	+	unknown	unknown	+	+	+	unknown	unknown	unknown	-
1735	IL1R	RMDL	+	+	-	unknown	+	+	unknown	unknown	+	-	+	+	unknown	+	+	unknown	+	-	unknown	+	unknown	+	+	unknown	+	+	-	+	+	+	+	+	-	+	unknown	+	-	+	+	+	+	+	unknown	unknown	unknown	unknown	unknown
1736	IL1R	RMDR	+	unknown	+	+	unknown	unknown	+	unknown	unknown	unknown	+	+	+	unknown	unknown	+	+	+	+	+	unknown	-	unknown	unknown	unknown	+	+	+	unknown	+	unknown	-	unknown	-	-	-	-	unknown	unknown	+	+	-	+	+	unknown	+	+
1737	IL1R	RMDVL	+	unknown	unknown	-	unknown	-	-	unknown	+	unknown	+	unknown	-	unknown	+	+	+	+	-	-	-	unknown	+	+	+	unknown	-	unknown	unknown	+	+	+	-	+	unknown	+	-	unknown	unknown	+	unknown	+	+	unknown	unknown	unknown	+
1738	IL1R	RMDVR	+	unknown	+	+	+	+	unknown	-	unknown	unknown	-	+	-	unknown	+	unknown	unknown	+	unknown	+	unknown	unknown	+	+	+	+	unknown	unknown	unknown	unknown	+	unknown	unknown	unknown	+	+	unknown	unknown	unknown	unknown	+	unknown	-	unknown	unknown	-	unknown
1739	IL1R	RMEL	+	+	unknown	unknown	+	unknown	+	unknown	unknown	-	unknown	unknown	unknown	+	unknown	unknown	unknown	unknown	+	unknown	+	unknown	unknown	+	unknown	unknown	+	unknown	-	unknown	+	unknown	-	+	+	unknown	+	+	unknown	+	+	+	unknown	unknown	unknown	-	+
1740	IL1R	RMHL	+	+	unknown	unknown	unknown	-	-	+	unknown	-	+	+	unknown	+	unknown	-	unknown	+	-	unknown	+	unknown	+	+	+	unknown	+	+	-	+	+	+	+	+	+	unknown	unknown	+	+	+	unknown	+	+	unknown	unknown	-	+
1741	IL1R	URXR	unknown	unknown	+	-	unknown	unknown	+	unknown	-	unknown	+	+	-	-	unknown	unknown	unknown	+	unknown	+	unknown	+	-	unknown	unknown	+	unknown	+	unknown	unknown	+	+	+	+	+	+	unknown	-	unknown	unknown	-	+	unknown	unknown	+	unknown	unknown
1742	IL1VL	AVL	-	+	+	+	+	unknown	-	-	+	unknown	unknown	-	unknown	+	+	-	+	-	unknown	unknown	unknown	-	-	unknown	+	+	unknown	+	-	unknown	+	unknown	+	unknown	+	+	+	+	+	+	+	unknown	+	unknown	unknown	+	+
1743	IL1VL	IL1L	unknown	+	+	-	-	+	unknown	-	+	unknown	unknown	unknown	unknown	-	unknown	+	-	unknown	+	unknown	-	+	+	unknown	+	unknown	-	-	+	unknown	+	+	unknown	-	+	-	unknown	unknown	unknown	-	+	-	unknown	+	-	-	unknown
[truncated: 1,895 more rows]
[truncated: 954 more columns]

## Sheet: Induced motif counts
Motif	Z-score	Connectome	Random_1	Random_2	Random_3	Random_4	Random_5	Random_6	Random_7	Random_8	Random_9	Random_10	Random_11	Random_12	Random_13	Random_14	Random_15	Random_16	Random_17	Random_18	Random_19	Random_20	Random_21	Random_22	Random_23	Random_24	Random_25	Random_26	Random_27	Random_28	Random_29	Random_30	Random_31	Random_32	Random_33	Random_34	Random_35	Random_36	Random_37	Random_38	Random_39	Random_40	Random_41	Random_42	Random_43	Random_44	Random_45	Random_46	Random_47
[truncated: 710 more rows]
[truncated: 953 more columns]

[truncated: 3 more sheets: Induced motif results, Partial motif count, Partial motif results]
