# Supplementary material for: Signed motif analysis of the Caenorhabditis elegans neuronal network reveals positive feedforward and negative feedback loops
Source: BMC Biol. 2026 May 22;24:167. doi: 10.1186/s12915-026-02641-4 (PMC13374236; doi:10.1186/s12915-026-02641-4)
Supplement: Supplementary file 8 — Additional file 8: Two-node motif analysis of the connectome considering neuronal modalities. Description of data: Using the edge lists from Additional file 1, the two-node motif dictionary and neuron modality tables described here, our motif enumerating tool was able to count the occurrence of all 126 different two-node motifs in the connectome and 1,000 randomly generated networks. [file 12915_2026_2641_MOESM8_ESM.xlsx]

## Sheet: Induced motif counts
Motif	Z-score	Connectome	Average in randomness	Random_1	Random_2	Random_3	Random_4	Random_5	Random_6	Random_7	Random_8	Random_9	Random_10	Random_11	Random_12	Random_13	Random_14	Random_15	Random_16	Random_17	Random_18	Random_19	Random_20	Random_21	Random_22	Random_23	Random_24	Random_25	Random_26	Random_27	Random_28	Random_29	Random_30	Random_31	Random_32	Random_33	Random_34	Random_35	Random_36	Random_37	Random_38	Random_39	Random_40	Random_41	Random_42	Random_43	Random_44	Random_45	Random_46
A01	-1.56742	1	2.99	1	5	3	3	4	2	2	3	2	2	4	1	2	4	5	3	5	6	2	5	3	2	4	1	4	2	3	4	1	2	2	5	3	1	3	2	1	1	2	4	3	3	3	1	3	1
A02	-3.54145	2	12.649	11	14	18	11	10	17	10	15	15	14	10	12	17	15	15	14	12	12	15	12	11	12	15	14	14	13	15	6	20	19	19	12	8	12	18	11	16	22	10	15	14	12	14	11	11	11
A03	3.98473	111	98.361	102	95	93	100	100	95	102	96	97	98	100	101	95	95	94	97	97	96	97	97	100	100	95	99	96	99	96	104	93	93	93	97	103	101	93	101	97	91	102	95	97	99	97	102	100	102
A04	-1.25774	1	2.702	3	1	3	1	4	0	2	4	3	5	2	3	1	2	3	1	1	6	2	2	3	3	2	1	3	4	2	1	3	5	3	4	5	2	2	4	4	1	4	1	3	3	2	2	4	2
A05	-1.2239	0	1.679	3	3	4	1	3	0	0	1	3	1	2	2	1	2	3	1	1	0	2	1	1	2	3	5	0	2	3	0	3	2	1	2	2	4	0	0	1	1	3	1	3	0	1	1	0	1
A06	0.229686	6	5.547	6	5	4	8	4	8	7	6	5	5	6	7	7	8	1	6	5	4	6	7	8	6	8	4	7	4	5	9	4	3	3	3	4	6	7	3	3	7	5	6	4	7	4	7	5	6
A07	-0.856041	0	1.247	0	0	0	1	1	1	0	0	0	0	1	1	0	0	0	1	0	0	2	4	0	0	1	2	1	3	2	0	0	1	0	4	3	1	1	1	2	1	0	0	0	4	6	1	0	0
A08	-2.58905	4	10.444	7	10	11	12	13	13	13	12	12	8	8	10	12	12	8	11	9	12	8	10	9	9	10	11	13	9	8	7	15	10	11	9	9	8	9	12	12	15	9	14	12	11	7	10	12	10
A09	4.08368	50	39.381	42	42	39	38	36	39	39	38	38	42	42	38	40	37	46	41	45	39	41	37	40	41	37	38	37	39	41	44	36	40	43	39	38	40	42	41	39	36	40	39	39	36	41	40	40	42
B01	-1.59872	2	4.76	2	7	3	4	4	4	6	6	4	9	3	7	4	4	2	7	3	3	5	5	7	5	8	4	1	6	3	3	6	4	4	5	3	1	4	4	3	5	7	8	3	5	5	4	8	4
B02	1.83575	16	10.221	7	12	8	10	8	10	11	5	16	9	5	11	9	11	16	5	7	5	9	7	10	11	5	8	11	4	12	10	8	7	9	9	8	8	12	10	9	6	12	10	11	4	15	15	8	13
B03	-0.923858	67	70.019	76	66	74	71	73	71	68	74	65	67	77	67	72	70	67	73	75	77	71	73	68	69	72	73	73	75	70	72	71	74	72	71	74	76	69	71	73	74	66	67	71	76	65	66	69	68
B04	5.25993	191	124.514	115	114	117	118	129	122	137	119	124	131	120	149	97	111	124	115	128	117	107	139	141	152	126	129	128	124	106	134	114	124	113	134	121	111	142	140	121	122	125	130	114	142	131	138	125	133
B05	1.24908	6	3.653	4	2	2	3	2	2	4	5	3	1	3	8	4	4	0	6	5	2	6	5	5	6	3	1	5	4	3	5	1	2	1	2	1	5	6	4	2	3	2	3	5	3	5	7	5	5
B06	0.919198	8	5.143	2	8	6	6	7	7	9	7	6	8	1	5	8	1	9	1	1	3	3	10	6	7	2	2	3	1	8	7	2	4	9	1	12	1	3	2	5	10	11	3	4	4	4	8	2	9
B07	0.225914	30	28.778	23	30	26	25	29	32	28	24	29	33	35	27	22	21	24	29	34	23	19	28	36	34	30	28	25	22	26	29	27	38	35	33	31	28	30	31	28	27	24	27	17	34	31	30	30	31
B08	-4.75029	20	60.954	47	55	81	55	69	61	57	63	57	59	52	68	66	61	49	60	55	57	63	60	55	54	60	70	58	63	67	53	85	76	60	60	54	57	63	53	70	60	63	64	69	39	69	66	67	53
B09	-1.3872	0	1.701	1	2	0	0	3	2	1	2	2	1	3	2	2	1	2	0	1	2	2	1	2	1	1	4	2	3	1	2	3	3	2	3	2	2	2	1	3	1	3	3	2	1	1	2	2	3
B10	-0.837176	1	2.491	1	0	3	1	6	2	5	1	2	1	1	2	0	3	3	5	2	2	2	2	3	4	2	9	2	3	1	1	3	1	0	3	1	2	3	2	1	3	1	8	5	3	1	2	3	2
B11	-0.039734	17	17.137	15	19	16	20	14	19	16	14	20	10	19	14	23	21	14	15	18	20	12	17	11	12	20	15	24	22	19	17	20	18	20	17	16	17	17	14	20	16	16	18	17	14	19	15	22	18
B12	-2.16301	105	130.532	154	147	118	143	118	133	122	134	135	126	144	99	153	144	143	141	133	142	146	117	120	110	130	117	130	129	143	129	117	116	143	122	141	148	111	123	125	134	128	122	133	135	116	112	124	130
B13	-0.735821	4	5.491	6	6	9	5	5	8	9	7	4	8	6	3	6	5	4	8	8	5	8	7	4	5	9	7	7	6	7	2	3	4	7	7	7	2	4	3	5	7	5	10	3	5	7	3	6	5
B14	-0.467072	9	10.482	10	6	10	17	8	11	13	9	8	9	9	13	7	10	12	8	14	11	14	10	6	11	4	12	12	10	8	8	14	5	4	11	6	9	15	14	16	5	11	12	10	6	11	11	11	10
B15	-0.0233205	61	61.124	74	63	64	59	62	53	51	67	62	65	59	62	64	70	68	64	53	68	70	56	63	56	65	58	56	65	63	65	63	61	58	59	60	70	56	65	56	64	63	52	73	66	57	58	55	53
C01	0.548079	1	0.769	1	1	1	1	1	1	1	1	0	1	1	0	1	1	1	1	1	0	0	1	1	0	1	0	1	1	1	1	0	0	1	0	0	0	0	1	1	1	1	1	1	1	1	1	1	1
C02	1.99814	5	2.142	3	1	1	3	3	1	1	0	1	2	2	1	5	4	3	2	3	5	2	1	4	2	1	2	3	2	3	1	2	2	5	1	2	2	2	3	3	1	1	1	1	3	1	2	1	1
C03	-2.12601	11	14.089	13	15	15	13	13	15	15	16	16	14	14	16	11	12	13	14	13	12	15	15	12	15	15	15	13	14	13	15	15	15	11	16	15	15	15	13	13	15	15	15	15	13	15	14	15	15
C04	2.03916	60	45.336	36	55	47	39	46	44	45	45	54	38	39	60	45	48	47	43	49	40	45	54	50	50	53	41	38	51	44	52	36	38	39	37	51	48	45	41	41	55	49	45	46	35	51	45	50	43
C05	-0.715296	0	0.473	0	0	0	1	1	0	2	0	1	0	0	2	0	0	0	0	0	1	0	0	0	1	0	2	0	1	0	0	0	0	0	0	1	1	1	2	1	0	0	0	0	2	0	2	1	0
C06	1.79728	3	0.972	2	1	2	0	1	0	4	1	3	2	1	1	2	2	0	0	3	1	2	0	1	2	1	0	0	0	4	0	0	0	1	0	0	2	1	2	1	1	0	0	0	0	0	2	2	2
C07	0.132523	7	6.719	6	12	7	5	5	4	3	6	7	6	8	12	9	7	5	11	6	8	4	8	6	5	4	4	7	6	6	5	4	6	4	6	8	5	12	4	7	7	9	7	8	6	6	3	7	5
C08	-2.22137	18	29.145	22	31	27	26	37	23	24	31	25	24	31	22	28	31	29	32	26	37	23	25	24	25	30	38	29	25	25	24	32	34	25	37	30	28	22	24	33	27	23	31	32	32	25	26	25	23
C09	-1.14042	0	1.071	3	0	1	1	2	1	0	1	0	2	2	0	0	0	0	2	1	0	2	0	1	0	1	2	0	1	1	0	3	2	2	0	2	1	1	0	2	2	0	1	2	0	0	0	1	2
C10	-1.34845	0	1.916	1	0	1	2	2	5	1	0	2	4	3	2	1	2	0	2	3	0	3	0	0	0	1	2	0	3	1	2	2	4	2	4	3	0	1	4	3	3	0	2	3	3	0	1	1	3
C11	-0.462708	7	8.212	6	7	11	10	8	8	9	11	9	3	2	8	10	11	13	4	8	8	9	10	11	8	9	10	6	7	10	9	9	6	10	13	9	8	5	8	7	12	11	13	10	6	11	12	7	4
C12	-0.542583	42	45.519	62	34	46	55	37	53	51	44	41	58	50	38	47	41	44	45	45	43	52	41	46	45	37	41	53	44	51	44	52	48	56	46	39	44	53	55	46	38	48	44	42	53	44	49	45	54
C13	3.56106	2	0.25	0	0	0	0	0	1	1	1	0	0	0	0	0	0	1	1	2	1	0	0	0	0	0	0	0	0	1	0	0	0	0	0	0	0	0	0	0	0	1	0	0	0	0	0	0	1
C14	0.957164	2	0.925	2	0	2	2	0	1	2	0	1	1	6	0	0	2	0	0	0	1	1	0	0	1	4	2	1	0	1	2	3	4	1	0	0	2	2	1	3	1	0	2	0	2	0	0	0	1
C15	-0.207642	8	8.462	9	9	5	8	10	9	7	9	6	11	7	4	7	5	10	9	6	9	8	11	10	12	9	7	15	11	5	11	8	7	9	6	6	10	6	8	5	3	8	4	6	10	12	9	10	11
D01	1.05041	8	6.163	7	7	5	4	5	7	6	4	6	9	5	6	6	8	9	3	5	2	6	4	9	8	4	8	7	7	8	7	7	8	7	6	9	4	5	6	8	8	5	6	3	8	8	8	7	8
D02	-0.787962	5	6.706	7	9	11	5	4	9	3	8	3	4	8	4	10	9	5	8	6	16	5	11	6	10	6	7	3	6	6	8	6	9	10	5	5	6	10	4	6	10	5	4	7	7	6	5	6	5
D03	-0.0509614	21	21.131	20	18	18	25	25	18	25	22	25	21	21	24	18	17	20	23	23	16	23	19	19	16	24	19	24	21	20	19	21	17	17	23	20	24	19	24	20	16	24	24	24	19	20	21	21	21
D04	-2.14351	29	37.275	38	35	29	31	36	32	37	36	37	34	39	39	29	45	42	39	37	39	30	41	42	41	39	35	35	38	30	37	33	35	35	38	37	34	29	41	33	38	45	43	40	39	36	36	40	36
D05	-0.817347	0	0.534	0	0	0	0	0	0	0	1	0	1	0	0	0	2	0	0	0	1	0	0	0	1	0	1	0	0	1	1	1	0	1	0	0	0	0	0	0	1	0	1	1	2	0	0	1	1
D06	-1.50422	0	1.928	2	1	0	2	3	4	1	1	1	3	6	4	2	4	2	2	0	1	3	1	4	1	3	1	2	3	1	1	0	4	1	3	0	2	1	4	1	2	2	2	1	1	2	2	1	1
D07	-0.327648	6	6.584	6	10	9	6	4	6	6	6	11	8	6	8	11	4	5	9	8	4	4	5	3	7	5	7	7	6	8	7	10	6	3	8	6	7	7	6	6	8	7	5	8	6	7	6	5	6
D08	-2.35677	5	14.182	8	11	15	17	18	15	13	17	13	12	9	16	13	13	11	16	11	16	17	14	14	13	15	14	12	14	17	12	17	17	16	17	16	10	23	13	15	17	6	11	14	13	16	17	13	9
D09	-0.318311	0	0.092	0	0	0	0	0	0	0	1	0	1	0	0	0	0	0	0	0	0	0	0	0	0	0	0	0	0	0	0	0	1	0	0	0	1	0	0	0	0	0	0	0	0	0	0	0	0
D10	-0.629896	0	0.365	2	0	1	0	0	1	0	0	0	0	0	1	0	1	0	0	0	1	0	0	0	0	0	0	0	1	0	1	0	0	0	0	1	0	0	1	0	0	2	1	0	0	0	0	1	0
D11	-0.0811107	2	2.1	2	0	2	3	1	3	2	2	1	2	0	0	3	1	4	1	1	2	2	2	2	3	4	2	4	3	1	3	4	1	4	2	2	1	2	1	3	4	2	3	3	2	5	2	2	2
D12	3.79732	65	47.543	53	53	55	51	45	52	49	46	49	53	51	44	57	41	46	44	51	44	52	44	43	45	45	50	52	47	52	50	49	47	48	44	46	55	47	45	51	44	48	45	45	47	47	46	46	54
D13	4.59551	4	0.671	1	0	1	1	2	1	1	2	0	0	1	1	1	0	0	1	0	1	1	1	0	1	2	2	1	1	0	1	0	1	0	1	1	0	1	0	1	1	0	1	1	0	1	1	0	0
D14	-0.69047	1	2.037	2	2	3	2	3	1	1	3	0	2	2	4	1	2	2	1	2	2	2	1	5	3	2	1	0	1	1	1	0	2	4	1	3	4	3	3	3	2	3	2	3	3	1	1	1	2
D15	0.663487	10	8.689	8	10	7	9	10	7	12	7	10	6	8	5	5	9	10	9	12	11	11	13	9	7	7	9	9	8	11	8	8	8	10	8	10	8	9	8	9	5	7	8	6	9	7	11	12	11
E01	0.346739	138	133.559	143	125	133	140	122	136	112	151	124	152	159	135	169	168	126	131	129	138	145	129	130	132	165	145	149	129	131	143	144	147	141	124	123	136	120	136	130	131	129	142	120	151	122	137	125	104
E02	-0.516295	55	59.606	60	72	57	63	66	56	62	57	61	52	54	62	44	50	57	61	50	53	51	68	49	58	34	51	62	58	57	67	61	47	52	57	70	58	69	65	74	75	77	47	68	47	55	52	56	69
E03	0.014329	148	147.835	138	144	151	138	153	149	167	133	156	137	128	144	128	123	158	149	162	150	145	144	162	151	142	145	130	154	153	131	136	147	148	160	148	147	152	140	137	135	135	152	153	143	164	152	160	168
E04	-0.163363	18	18.987	24	19	11	19	16	30	15	29	25	19	24	12	29	14	23	15	17	35	16	22	24	26	25	21	18	27	16	13	17	15	20	22	25	26	20	22	16	18	17	12	15	14	19	24	22	21
E05	3.03968	28	13.438	11	13	16	18	18	4	9	8	8	10	15	16	9	11	8	11	3	17	16	31	17	15	19	12	24	14	15	20	11	10	18	10	20	17	14	16	15	17	11	12	10	9	7	15	18	14
E06	-1.77155	29	40.91	33	36	43	35	40	42	42	31	40	38	40	46	50	58	40	42	55	28	52	25	30	25	43	40	43	39	37	50	47	44	39	38	34	38	36	37	41	50	45	44	46	56	45	34	31	33
E07	-0.313492	2	2.531	3	6	2	2	0	1	3	4	0	3	3	7	2	2	4	3	1	1	1	2	4	4	1	3	7	4	1	2	6	2	1	3	0	1	2	1	4	3	2	1	3	3	4	1	1	1
E08	0.310501	18	16.602	19	19	20	19	17	23	23	14	18	14	17	21	7	14	15	24	19	9	11	11	11	17	9	14	9	13	22	17	15	18	22	21	12	16	14	24	15	11	16	14	19	11	13	21	19	20
E09	-0.478085	33	35.532	38	35	36	35	37	28	36	42	37	44	29	26	31	29	38	33	33	38	32	37	42	41	31	38	27	31	37	26	32	39	28	34	37	30	42	28	37	29	37	45	35	35	40	33	37	39
F01	-1.48078	24	30.738	22	30	31	25	26	45	27	25	27	24	22	24	27	38	36	26	29	39	31	26	35	30	26	29	24	31	38	31	33	35	39	28	35	27	29	24	30	22	35	30	37	31	30	29	34	34
F02	2.55838	23	13.207	18	15	10	12	15	11	18	12	18	18	21	13	18	10	7	14	21	10	16	16	16	11	22	19	19	19	9	19	12	9	8	12	11	17	14	15	14	11	10	10	8	11	14	16	12	16
F03	-0.729369	34	37.055	41	36	40	44	40	25	36	44	36	39	38	44	36	33	38	41	31	32	34	39	30	40	33	33	38	31	34	31	36	37	34	41	35	37	38	42	37	48	36	41	36	39	37	36	35	31
F04	1.38528	131	99.979	112	104	100	128	138	51	62	82	112	113	141	122	110	97	101	99	95	73	60	87	75	114	149	99	86	98	69	64	108	85	95	108	88	91	93	120	91	98	127	104	142	80	91	101	92	55
F05	-0.691881	6	7.952	5	8	14	9	6	8	3	5	5	5	7	6	8	8	8	11	7	6	3	6	6	4	12	5	10	9	7	4	2	15	11	6	8	6	8	10	7	5	7	8	16	3	6	9	3	7
F06	4.00975	17	4.495	3	3	4	5	8	1	10	1	7	3	2	6	7	0	5	7	4	0	0	4	6	5	9	3	5	2	1	8	2	4	0	2	3	2	5	9	5	3	4	2	5	2	1	0	6	1
F07	-1.07599	8	11.66	13	6	9	18	14	6	10	14	12	18	15	18	6	13	15	15	9	7	11	14	8	13	17	14	19	5	7	13	15	12	10	12	11	11	11	16	10	16	12	13	14	16	11	16	17	8
F08	-0.435454	42	48.393	37	54	48	42	34	42	42	45	44	51	51	81	40	43	39	78	24	33	54	59	52	51	38	47	87	31	53	71	49	54	71	50	38	34	49	59	45	48	48	57	30	48	45	58	43	70
F09	1.27443	9	5.578	5	9	2	3	2	7	5	4	6	4	0	12	3	3	5	9	5	8	6	7	5	8	6	5	6	4	4	8	13	4	6	12	5	9	4	5	7	7	11	6	8	5	11	2	8	8
F10	-0.851938	2	4.029	8	7	2	4	2	10	7	4	6	8	7	1	4	3	3	3	8	4	5	1	3	7	4	1	5	8	3	3	6	2	3	3	3	3	6	1	3	4	2	3	3	8	3	5	0	2
F11	-0.45932	8	9.394	7	8	10	9	12	13	9	14	7	10	13	6	11	10	7	9	11	8	10	7	11	10	3	11	8	13	6	9	9	8	15	8	13	10	8	9	10	5	17	15	9	10	11	11	3	12
F12	-1.16305	75	99.628	99	90	100	78	76	155	144	121	92	84	56	45	98	108	108	71	129	142	134	102	121	83	61	102	75	119	126	113	91	109	82	90	122	123	106	69	112	102	73	87	76	120	112	89	113	123
F13	-2.28474	1	7.492	5	13	6	6	2	8	8	6	6	10	6	3	10	7	11	1	7	11	12	8	4	3	1	5	2	6	20	4	6	9	6	9	3	7	9	4	7	8	5	6	3	9	13	5	8	6
F14	-0.951108	3	5.586	8	3	6	2	8	7	5	9	7	3	7	7	5	9	3	4	8	4	9	5	7	7	9	10	1	8	8	10	5	6	9	7	11	6	6	7	3	5	4	1	1	3	4	7	7	12
F15	0.664705	14	11.814	14	11	15	12	14	8	11	11	12	7	11	9	14	15	11	9	9	20	12	16	18	11	7	14	12	13	12	9	10	8	8	9	11	14	11	7	16	15	6	14	9	12	8	13	16	12
G01	0.938198	50	43.639	45	41	44	55	50	39	46	57	45	49	46	46	37	41	50	36	34	48	42	38	62	41	36	45	44	54	38	43	28	44	49	53	50	57	42	48	53	47	33	37	35	40	37	58	36	38
G02	-0.124735	17	17.645	18	17	22	11	15	18	16	14	9	10	16	17	15	18	17	26	17	26	12	24	9	25	23	14	11	13	19	17	12	18	18	22	10	15	16	10	13	19	13	12	16	14	16	9	19	13
G03	-0.896597	44	49.716	48	53	45	45	46	54	49	40	57	52	49	48	59	52	44	49	60	37	57	49	40	45	52	52	56	44	54	51	71	49	44	36	51	39	53	53	45	45	65	62	60	57	58	44	56	60
G04	-0.592044	69	73.722	71	82	81	85	73	75	68	80	77	79	85	68	87	69	77	68	72	74	82	78	75	80	86	82	82	76	68	57	76	61	78	70	74	81	82	70	92	68	77	69	78	68	66	73	80	67
G05	1.0352	13	9.367	7	5	7	12	8	12	6	15	12	10	18	9	10	13	11	6	7	11	10	14	19	5	7	11	7	12	7	8	6	6	5	14	12	15	4	11	14	11	10	5	10	8	8	13	12	10
G06	0.84187	8	5.613	11	2	6	2	9	2	3	4	3	1	3	7	8	0	1	6	6	12	4	9	4	11	12	7	6	3	6	3	2	5	8	11	1	1	6	2	5	6	7	3	2	6	2	1	5	1
G07	-1.71278	7	13.165	18	19	12	10	19	12	15	11	12	10	15	15	20	15	15	12	14	8	15	11	6	12	18	11	19	14	18	12	26	11	14	7	13	10	15	17	11	17	13	18	20	16	13	12	15	14
G08	-2.38183	9	23.268	20	32	23	23	26	29	21	25	11	18	24	27	24	16	32	27	18	21	29	25	18	20	20	25	24	26	29	36	23	22	24	14	22	15	30	41	23	30	26	22	19	27	23	23	20	30
G09	-0.3854	2	2.679	1	2	1	3	4	4	7	0	2	0	1	5	0	1	2	3	1	0	4	2	6	9	1	2	0	6	0	1	0	4	0	5	6	3	5	5	0	1	2	5	4	2	1	5	2	3
G10	-1.68038	0	3.603	2	5	3	2	4	1	5	10	2	1	8	2	4	3	5	6	4	3	8	3	4	4	4	8	2	3	2	5	8	4	1	1	2	3	1	5	9	4	5	6	4	5	5	6	1	7
G11	-1.53609	0	2.712	1	0	5	0	4	2	1	0	1	8	4	5	5	3	4	4	2	7	3	1	4	4	4	4	3	1	2	2	2	2	1	1	2	0	2	4	2	6	5	1	3	5	9	1	1	1
G12	2.41255	90	71.01	77	54	64	60	69	64	79	63	80	71	59	73	57	83	59	73	78	73	57	65	75	68	62	61	62	66	71	75	69	85	66	84	72	72	56	57	53	70	65	77	71	73	79	72	68	71
G13	1.65233	10	5.786	5	5	6	8	4	6	7	8	4	11	1	6	2	5	6	7	5	3	3	8	2	2	3	5	5	5	9	6	3	7	7	8	9	4	4	4	5	4	5	8	5	8	6	9	8	11
G14	0.557231	6	4.545	5	5	8	15	1	3	4	1	5	5	1	3	1	7	4	6	9	1	1	3	4	1	6	1	1	2	8	9	4	7	12	3	4	9	8	4	3	1	1	4	1	2	1	1	3	2
G15	0.488291	14	12.53	10	17	12	8	7	18	12	11	19	14	9	8	10	13	12	10	12	15	12	9	11	12	5	11	17	14	8	14	9	14	12	10	11	15	15	8	11	10	12	10	11	8	15	12	13	11
H01	4.19256	170	106.558	99	114	103	82	81	124	95	98	108	103	85	99	97	78	116	90	91	119	131	120	89	94	86	92	97	129	112	99	109	113	108	123	109	85	109	88	82	97	103	110	105	99	114	114	122	121
H02	1.12862	25	19.715	22	21	15	28	20	19	17	23	23	28	22	19	20	19	16	22	24	19	19	20	31	15	22	21	27	21	17	22	16	14	20	15	18	18	17	20	22	17	22	17	22	22	13	16	19	22
H03	-4.60424	24	92.727	98	84	101	109	118	76	107	98	88	88	112	101	102	122	87	107	104	81	69	79	99	110	111	106	95	69	90	98	94	92	91	81	92	116	93	111	115	105	94	92	92	98	92	89	78	76
H04	-0.110541	12	12.389	9	8	8	7	15	15	11	13	11	18	7	7	13	11	22	14	11	12	20	11	10	4	12	10	10	11	14	13	18	19	19	12	9	12	12	9	11	10	14	17	14	13	23	17	14	17
H05	5.07478	21	6.759	8	12	4	6	12	6	6	5	7	7	7	6	8	7	4	10	8	9	3	7	8	9	9	6	5	7	9	2	8	9	2	8	12	9	11	9	7	7	7	8	3	8	6	4	5	7
H06	-4.08689	2	15.561	17	17	28	18	9	14	16	18	17	7	14	24	14	15	17	13	15	17	12	16	19	20	14	19	18	14	16	16	11	12	10	18	13	13	14	18	17	17	14	14	19	10	13	10	15	14
H07	4.91218	11	2.891	2	2	2	4	3	5	6	0	1	7	6	3	3	4	1	3	5	1	1	1	2	2	1	1	3	5	3	3	2	3	2	1	3	3	3	2	2	2	0	0	2	5	0	7	3	5
H08	-0.79037	5	6.91	8	9	8	7	7	5	9	9	10	7	11	4	6	9	4	3	7	7	8	4	6	9	8	10	10	7	4	10	5	7	7	3	11	8	4	7	8	7	10	4	8	7	5	3	4	4
H09	-2.6338	1	7.49	8	4	2	10	6	7	4	7	6	6	7	8	8	6	4	9	6	6	8	13	7	8	8	6	6	8	6	8	8	2	12	10	4	7	8	7	7	9	7	9	6	9	5	11	11	5
I01	4.22585	142	86.796	120	87	73	77	86	76	90	114	56	84	102	112	64	87	68	74	93	78	116	99	103	70	90	101	78	84	90	82	88	101	89	85	87	85	91	68	74	96	60	76	101	86	97	115	89	87
I02	-0.204132	32	33.321	31	37	34	40	34	27	29	32	24	23	27	28	35	26	26	35	47	40	27	34	25	42	35	30	24	20	41	41	40	41	34	33	32	33	36	29	47	30	42	26	22	40	25	28	28	26
I03	-4.1394	24	77.883	47	74	91	81	78	95	79	52	118	91	69	58	99	85	104	89	58	80	55	65	70	86	73	67	96	94	67	75	70	56	75	80	79	80	71	101	77	72	96	96	75	72	76	55	81	85
I04	0.873207	31	28.198	27	30	27	19	28	31	22	27	30	30	21	31	24	28	29	28	30	28	27	23	26	27	21	22	24	32	33	24	32	30	31	28	31	27	33	25	21	24	28	22	28	26	24	29	25	35
I05	3.58321	39	21.097	24	26	17	23	13	21	25	28	20	15	25	22	19	27	26	16	26	17	23	25	19	16	22	28	15	20	25	23	15	26	14	19	19	21	20	19	23	20	24	20	20	26	18	22	20	23
I06	-2.31159	1	8.1	5	5	7	5	9	11	6	7	1	9	9	4	8	2	9	6	5	10	6	7	5	9	7	5	4	8	8	6	8	9	11	7	10	5	16	7	7	16	5	4	8	10	5	7	11	9
I07	-2.70403	5	18.567	10	17	27	17	22	20	23	10	21	24	12	19	24	15	15	26	15	21	16	16	17	16	18	14	27	21	23	16	23	12	23	17	19	16	11	25	19	14	17	20	23	15	20	16	17	17
I08	0.424036	7	6.066	5	12	7	11	8	5	8	4	6	6	6	8	8	9	6	5	9	7	4	2	10	6	5	4	8	4	7	7	4	1	6	6	5	5	5	6	9	5	10	8	6	12	2	3	7	4
I09	5.1384	15	4.095	6	1	3	3	1	4	6	3	5	5	3	3	2	4	4	1	2	6	7	4	4	6	1	6	4	6	2	3	3	6	6	5	4	4	7	2	0	4	5	6	5	5	3	5	4	2
I10	0.831486	4	2.717	5	2	3	3	4	3	1	1	5	6	6	2	2	5	1	3	7	4	4	1	5	2	2	2	2	0	2	7	4	3	4	6	2	1	1	3	3	2	2	1	1	3	3	1	5	3
I11	1.61801	9	5.384	8	4	8	5	8	6	5	7	5	8	7	10	4	10	6	7	6	3	6	2	5	4	8	5	9	9	3	6	6	6	6	3	10	7	4	6	2	6	5	5	4	4	2	0	6	8
I12	-1.13839	12	15.736	18	8	16	20	14	14	20	19	14	14	23	11	18	13	15	17	11	15	19	25	14	17	24	24	18	14	10	19	14	19	13	16	14	18	12	19	20	21	12	20	16	12	24	18	18	11
I13	-0.4655	7	8.382	13	14	4	10	14	7	5	17	8	5	10	5	7	8	4	8	6	6	10	12	14	8	14	10	9	3	4	6	6	6	6	10	5	9	10	9	12	11	5	9	8	4	10	15	5	7
I14	-0.302123	7	7.842	9	10	9	8	7	6	4	8	8	7	5	8	7	9	10	7	10	9	6	8	5	14	6	8	5	6	8	9	5	9	6	7	11	11	7	10	8	7	9	5	6	7	9	8	6	7
I15	-3.52065	0	10.816	7	8	9	13	9	9	12	6	14	8	10	14	14	7	12	13	10	11	9	12	13	12	9	9	12	14	12	11	17	10	11	13	7	13	11	6	13	7	15	17	12	13	17	13	13	11
J01	0.412503	33	30.844	34	29	31	37	37	33	34	34	24	37	30	32	35	35	36	28	24	33	27	22	36	36	23	30	22	32	33	33	22	35	25	35	35	40	33	37	38	28	28	28	29	35	23	36	34	30
J02	1.44945	12	7.69	8	9	9	4	10	7	6	10	5	6	11	6	6	9	6	9	17	9	9	10	8	4	13	6	3	6	10	13	5	10	13	7	7	5	6	4	6	6	7	5	8	6	4	4	6	3
J03	-1.28109	14	20.466	17	21	19	18	12	19	19	15	30	16	18	21	18	15	17	22	18	17	23	27	15	19	23	23	34	21	16	13	32	14	21	17	17	14	20	18	15	25	24	26	22	18	32	19	19	26
J04	3.93005	13	3.904	1	3	5	3	2	6	5	7	5	4	8	6	1	6	3	5	0	6	8	7	6	0	3	4	2	7	2	5	1	4	2	5	10	2	0	7	3	3	7	5	3	2	1	7	3	8
J05	-1.97673	0	4.713	4	6	4	7	7	4	8	3	5	4	5	3	2	4	2	5	0	2	6	2	4	5	7	7	5	1	1	6	1	7	7	4	1	3	5	6	3	9	2	11	1	9	2	4	8	4
J06	-1.08894	8	11.215	12	14	10	11	8	8	11	9	12	11	4	11	16	11	13	8	14	7	5	10	9	19	11	12	9	9	18	11	13	10	10	13	13	17	11	9	13	5	12	3	17	9	17	12	13	10
J07	0.468292	1	0.649	0	1	1	1	1	0	0	1	1	1	1	0	2	1	0	1	3	1	1	0	2	0	1	0	0	0	1	1	2	0	1	1	0	1	1	0	2	0	2	0	0	1	0	0	0	1
J08	0.400892	4	3.299	4	0	3	4	5	4	2	5	2	3	3	3	1	3	3	5	1	4	2	4	3	2	2	1	6	5	3	1	3	4	5	3	2	3	4	2	6	7	2	5	3	2	2	1	1	0
J09	-1.11424	2	4.22	7	4	5	2	5	6	2	3	3	5	7	5	6	3	7	4	10	8	6	5	4	2	4	4	6	6	3	4	8	3	3	2	2	2	7	4	1	4	3	4	4	5	6	4	3	5
[truncated: 954 more columns]

## Sheet: Induced results
Motif	Known motif?	Count	Average count in randomness	Z-score	p-value, raw	p-value, FDR corrected	Significant?	Over or underrepresented?
A01	Yes	1	2.99	-1.56742	0.117018	0.320527	NO	UNDER
A02	Yes	2	12.649	-3.54145	0.000397931	0.00263891	YES	UNDER
A03	No	111	98.361	3.98473	6.75565e-05	0.0006084	YES	OVER
A04	Yes	1	2.702	-1.25774	0.208484	0.467829	NO	UNDER
A05	Yes	0	1.679	-1.2239	0.22099	0.480082	NO	UNDER
A06	No	6	5.547	0.229686	0.818336	0.899824	NO	OVER
A07	Yes	0	1.247	-0.856041	0.391975	0.647064	NO	UNDER
A08	No	4	10.444	-2.58905	0.00962424	0.0505273	NO	UNDER
A09	No	50	39.381	4.08368	4.4329e-05	0.00046515	YES	OVER
B01	Yes	2	4.76	-1.59872	0.109883	0.307673	NO	UNDER
B02	Yes	16	10.221	1.83575	0.0663954	0.220153	NO	OVER
B03	No	67	70.019	-0.923858	0.35556	0.626486	NO	UNDER
B04	Yes	191	124.514	5.25993	1.44109e-07	1.6296e-05	YES	OVER
B05	Yes	6	3.653	1.24908	0.211637	0.467829	NO	OVER
B06	Yes	8	5.143	0.919198	0.357992	0.626486	NO	OVER
B07	No	30	28.778	0.225914	0.821268	0.899824	NO	OVER
B08	Yes	20	60.954	-4.75029	2.03122e-06	5.1156e-05	YES	UNDER
B09	Yes	0	1.701	-1.3872	0.165382	0.402151	NO	UNDER
B10	Yes	1	2.491	-0.837176	0.402494	0.647064	NO	UNDER
B11	No	17	17.137	-0.039734	0.968305	0.983923	NO	UNDER
B12	No	105	130.532	-2.16301	0.0305407	0.120254	NO	UNDER
B13	No	4	5.491	-0.735821	0.461839	0.698664	NO	UNDER
B14	No	9	10.482	-0.467072	0.640449	0.798006	NO	UNDER
B15	No	61	61.124	-0.0233205	0.981395	0.988568	NO	UNDER
C01	Yes	1	0.769	0.548079	0.583638	0.787389	NO	OVER
C02	Yes	5	2.142	1.99814	0.045701	0.159954	NO	OVER
C03	No	11	14.089	-2.12601	0.0335023	0.124156	NO	UNDER
C04	Yes	60	45.336	2.03916	0.0414337	0.149161	NO	OVER
C05	Yes	0	0.473	-0.715296	0.474426	0.703267	NO	UNDER
C06	Yes	3	0.972	1.79728	0.0722904	0.233554	NO	OVER
C07	No	7	6.719	0.132523	0.894571	0.94577	NO	OVER
C08	Yes	18	29.145	-2.22137	0.0263257	0.107001	NO	UNDER
C09	Yes	0	1.071	-1.14042	0.254111	0.526473	NO	UNDER
C10	Yes	0	1.916	-1.34845	0.177515	0.422017	NO	UNDER
C11	No	7	8.212	-0.462708	0.643574	0.798006	NO	UNDER
C12	No	42	45.519	-0.542583	0.587417	0.787389	NO	UNDER
C13	No	2	0.25	3.56106	0.000369358	0.00258551	YES	OVER
C14	No	2	0.925	0.957164	0.338484	0.623699	NO	OVER
C15	No	8	8.462	-0.207642	0.835509	0.902732	NO	UNDER
D01	Yes	8	6.163	1.05041	0.293529	0.560373	NO	OVER
D02	Yes	5	6.706	-0.787962	0.430719	0.661836	NO	UNDER
D03	No	21	21.131	-0.0509614	0.959356	0.982755	NO	UNDER
D04	Yes	29	37.275	-2.14351	0.0320721	0.122457	NO	UNDER
D05	Yes	0	0.534	-0.817347	0.41373	0.651625	NO	UNDER
D06	Yes	0	1.928	-1.50422	0.132524	0.347875	NO	UNDER
D07	No	6	6.584	-0.327648	0.743178	0.850286	NO	UNDER
D08	Yes	5	14.182	-2.35677	0.0184346	0.0829556	NO	UNDER
D09	Yes	0	0.092	-0.318311	0.750249	0.850286	NO	UNDER
D10	Yes	0	0.365	-0.629896	0.528763	0.740268	NO	UNDER
D11	No	2	2.1	-0.0811107	0.935354	0.966021	NO	UNDER
D12	No	65	47.543	3.79732	0.000146269	0.00115187	YES	OVER
D13	No	4	0.671	4.59551	4.31689e-06	7.776e-05	YES	OVER
D14	No	1	2.037	-0.69047	0.489899	0.709509	NO	UNDER
D15	No	10	8.689	0.663487	0.507019	0.717802	NO	OVER
E01	Yes	138	133.559	0.346739	0.728787	0.850252	NO	OVER
E02	Yes	55	59.606	-0.516295	0.605648	0.798006	NO	UNDER
E03	No	148	147.835	0.014329	0.988568	0.988568	NO	OVER
E04	Yes	18	18.987	-0.163363	0.870233	0.929231	NO	UNDER
E05	Yes	28	13.438	3.03968	0.00236828	0.0142097	YES	OVER
E06	No	29	40.91	-1.77155	0.0764698	0.24088	NO	UNDER
E07	Yes	2	2.531	-0.313492	0.753907	0.850286	NO	UNDER
E08	No	18	16.602	0.310501	0.75618	0.850286	NO	OVER
E09	No	33	35.532	-0.478085	0.63259	0.798006	NO	UNDER
F01	Yes	24	30.738	-1.48078	0.138666	0.35657	NO	UNDER
F02	Yes	23	13.207	2.55838	0.0105161	0.0530012	NO	OVER
F03	No	34	37.055	-0.729369	0.465776	0.698664	NO	UNDER
F04	Yes	131	99.979	1.38528	0.165967	0.402151	NO	OVER
F05	Yes	6	7.952	-0.691881	0.489012	0.709509	NO	UNDER
F06	Yes	17	4.495	4.00975	6.07835e-05	0.000589292	YES	OVER
F07	No	8	11.66	-1.07599	0.281933	0.546517	NO	UNDER
F08	Yes	42	48.393	-0.435454	0.663233	0.811334	NO	UNDER
F09	Yes	9	5.578	1.27443	0.202512	0.463937	NO	OVER
F10	Yes	2	4.029	-0.851938	0.394249	0.647064	NO	UNDER
F11	No	8	9.394	-0.45932	0.646005	0.798006	NO	UNDER
F12	No	75	99.628	-1.16305	0.244809	0.522813	NO	UNDER
F13	No	1	7.492	-2.28474	0.0223284	0.0937791	NO	UNDER
F14	No	3	5.586	-0.951108	0.34155	0.623699	NO	UNDER
F15	No	14	11.814	0.664705	0.506239	0.717802	NO	OVER
G01	Yes	50	43.639	0.938198	0.348143	0.626486	NO	OVER
G02	Yes	17	17.645	-0.124735	0.900734	0.94577	NO	UNDER
G03	No	44	49.716	-0.896597	0.369934	0.638516	NO	UNDER
G04	Yes	69	73.722	-0.592044	0.553821	0.766829	NO	UNDER
G05	Yes	13	9.367	1.0352	0.300575	0.56526	NO	OVER
G06	Yes	8	5.613	0.84187	0.399861	0.647064	NO	OVER
G07	No	7	13.165	-1.71278	0.0867532	0.266607	NO	UNDER
G08	Yes	9	23.268	-2.38183	0.0172266	0.0803909	NO	UNDER
G09	Yes	2	2.679	-0.3854	0.699941	0.82423	NO	UNDER
G10	Yes	0	3.603	-1.68038	0.0928826	0.278648	NO	UNDER
G11	No	0	2.712	-1.53609	0.124516	0.333808	NO	UNDER
G12	No	90	71.01	2.41255	0.0158413	0.0767693	NO	OVER
G13	No	10	5.786	1.65233	0.0984668	0.288531	NO	OVER
G14	No	6	4.545	0.557231	0.57737	0.787389	NO	OVER
G15	No	14	12.53	0.488291	0.625344	0.798006	NO	OVER
H01	Yes	170	106.558	4.19256	2.75823e-05	0.0003864	YES	OVER
H02	Yes	25	19.715	1.12862	0.259058	0.526473	NO	OVER
H03	No	24	92.727	-4.60424	4.13981e-06	7.776e-05	YES	UNDER
H04	Yes	12	12.389	-0.110541	0.91198	0.949665	NO	UNDER
H05	Yes	21	6.759	5.07478	3.87939e-07	1.6296e-05	YES	OVER
H06	No	2	15.561	-4.08689	4.37201e-05	0.00046515	YES	UNDER
H07	Yes	11	2.891	4.91218	9.00678e-07	2.83815e-05	YES	OVER
H08	No	5	6.91	-0.79037	0.429311	0.661836	NO	UNDER
H09	No	1	7.49	-2.6338	0.00844358	0.0462561	YES	UNDER
I01	Yes	142	86.796	4.22585	2.38038e-05	0.00037485	YES	OVER
I02	Yes	32	33.321	-0.204132	0.838251	0.902732	NO	UNDER
I03	No	24	77.883	-4.1394	3.48221e-05	0.00043848	YES	UNDER
I04	Yes	31	28.198	0.873207	0.38255	0.647064	NO	OVER
I05	Yes	39	21.097	3.58321	0.000339397	0.00251553	YES	OVER
I06	Yes	1	8.1	-2.31159	0.0208004	0.0903742	NO	UNDER
I07	No	5	18.567	-2.70403	0.00685036	0.0392339	YES	UNDER
I08	Yes	7	6.066	0.424036	0.67154	0.813596	NO	OVER
I09	Yes	15	4.095	5.1384	2.77092e-07	1.6296e-05	YES	OVER
I10	Yes	4	2.717	0.831486	0.405699	0.647064	NO	OVER
I11	No	9	5.384	1.61801	0.105661	0.302575	NO	OVER
I12	No	12	15.736	-1.13839	0.254956	0.526473	NO	UNDER
I13	No	7	8.382	-0.4655	0.641573	0.798006	NO	UNDER
I14	No	7	7.842	-0.302123	0.762558	0.850286	NO	UNDER
I15	No	0	10.816	-3.52065	0.000430484	0.00271205	YES	UNDER
J01	Yes	33	30.844	0.412503	0.679971	0.815965	NO	OVER
J02	Yes	12	7.69	1.44945	0.147211	0.370971	NO	OVER
J03	No	14	20.466	-1.28109	0.200162	0.463937	NO	UNDER
J04	Yes	13	3.904	3.93005	8.49272e-05	0.00071316	YES	OVER
J05	Yes	0	4.713	-1.97673	0.0480727	0.163707	NO	UNDER
J06	No	8	11.215	-1.08894	0.276181	0.543732	NO	UNDER
J07	Yes	1	0.649	0.468292	0.639576	0.798006	NO	OVER
J08	No	4	3.299	0.400892	0.688499	0.818405	NO	OVER
J09	No	2	4.22	-1.11424	0.265175	0.530351	NO	UNDER

## Sheet: Partial motif counts
Motif	Z-score	Connectome	Average in randomness	Random_1	Random_2	Random_3	Random_4	Random_5	Random_6	Random_7	Random_8	Random_9	Random_10	Random_11	Random_12	Random_13	Random_14	Random_15	Random_16	Random_17	Random_18	Random_19	Random_20	Random_21	Random_22	Random_23	Random_24	Random_25	Random_26	Random_27	Random_28	Random_29	Random_30	Random_31	Random_32	Random_33	Random_34	Random_35	Random_36	Random_37	Random_38	Random_39	Random_40	Random_41	Random_42	Random_43	Random_44	Random_45	Random_46
A01	-2.31809	9	15.62	16	15	17	14	19	10	13	18	16	18	16	16	12	18	15	12	13	22	14	17	18	16	19	12	17	16	15	15	14	17	12	18	19	15	14	13	13	11	18	13	16	16	12	13	16	12
A02	-4.1288	6	27.266	21	27	33	26	28	32	23	28	30	23	22	26	30	29	26	28	22	24	29	31	21	23	30	34	29	30	30	13	38	33	31	31	25	26	29	25	33	40	22	30	29	31	34	24	23	22
A03	4.96596	221	193.114	199	194	186	196	189	194	200	190	190	195	198	194	194	189	195	196	201	190	193	188	197	197	187	190	190	190	191	208	184	186	193	187	192	195	193	198	190	185	196	193	191	189	190	199	197	202
A04	-1.25774	1	2.702	3	1	3	1	4	0	2	4	3	5	2	3	1	2	3	1	1	6	2	2	3	3	2	1	3	4	2	1	3	5	3	4	5	2	2	4	4	1	4	1	3	3	2	2	4	2
A05	-1.2239	0	1.679	3	3	4	1	3	0	0	1	3	1	2	2	1	2	3	1	1	0	2	1	1	2	3	5	0	2	3	0	3	2	1	2	2	4	0	0	1	1	3	1	3	0	1	1	0	1
A06	0.229686	6	5.547	6	5	4	8	4	8	7	6	5	5	6	7	7	8	1	6	5	4	6	7	8	6	8	4	7	4	5	9	4	3	3	3	4	6	7	3	3	7	5	6	4	7	4	7	5	6
A07	-0.856041	0	1.247	0	0	0	1	1	1	0	0	0	0	1	1	0	0	0	1	0	0	2	4	0	0	1	2	1	3	2	0	0	1	0	4	3	1	1	1	2	1	0	0	0	4	6	1	0	0
A08	-2.58905	4	10.444	7	10	11	12	13	13	13	12	12	8	8	10	12	12	8	11	9	12	8	10	9	9	10	11	13	9	8	7	15	10	11	9	9	8	9	12	12	15	9	14	12	11	7	10	12	10
A09	4.08368	50	39.381	42	42	39	38	36	39	39	38	38	42	42	38	40	37	46	41	45	39	41	37	40	41	37	38	37	39	41	44	36	40	43	39	38	40	42	41	39	36	40	39	39	36	41	40	40	42
B01	-1.07792	12	15.605	13	17	14	12	14	16	20	20	13	19	15	20	16	14	8	21	17	12	21	18	18	17	21	16	15	19	14	12	13	13	14	17	13	10	16	12	13	16	17	24	13	14	18	16	21	17
B02	0.953937	34	28.337	20	26	27	34	29	30	38	22	32	27	16	31	24	25	40	19	24	21	28	29	25	33	13	31	28	18	29	26	27	17	22	24	27	20	33	28	31	24	35	33	30	17	31	36	24	34
B03	-0.320645	175	177.058	188	178	180	175	178	175	163	179	176	175	190	170	181	182	173	181	180	188	172	174	178	171	187	174	178	184	178	183	181	191	185	180	181	191	172	181	177	181	169	164	178	190	172	169	176	170
B04	4.37727	235	162.088	144	154	151	152	167	163	178	155	162	173	159	189	131	137	157	151	168	145	135	182	188	199	161	160	161	151	143	175	144	168	158	170	165	145	181	177	156	162	162	163	140	183	171	183	162	178
B05	1.24908	6	3.653	4	2	2	3	2	2	4	5	3	1	3	8	4	4	0	6	5	2	6	5	5	6	3	1	5	4	3	5	1	2	1	2	1	5	6	4	2	3	2	3	5	3	5	7	5	5
B06	0.919198	8	5.143	2	8	6	6	7	7	9	7	6	8	1	5	8	1	9	1	1	3	3	10	6	7	2	2	3	1	8	7	2	4	9	1	12	1	3	2	5	10	11	3	4	4	4	8	2	9
B07	0.225914	30	28.778	23	30	26	25	29	32	28	24	29	33	35	27	22	21	24	29	34	23	19	28	36	34	30	28	25	22	26	29	27	38	35	33	31	28	30	31	28	27	24	27	17	34	31	30	30	31
B08	-4.39176	38	82.283	64	76	100	76	92	84	79	80	81	71	75	86	91	86	68	80	76	81	79	80	71	71	83	98	86	91	88	73	111	98	82	83	73	78	85	70	94	80	83	93	93	57	90	85	94	76
B09	-1.3872	0	1.701	1	2	0	0	3	2	1	2	2	1	3	2	2	1	2	0	1	2	2	1	2	1	1	4	2	3	1	2	3	3	2	3	2	2	2	1	3	1	3	3	2	1	1	2	2	3
B10	-0.837176	1	2.491	1	0	3	1	6	2	5	1	2	1	1	2	0	3	3	5	2	2	2	2	3	4	2	9	2	3	1	1	3	1	0	3	1	2	3	2	1	3	1	8	5	3	1	2	3	2
B11	-0.039734	17	17.137	15	19	16	20	14	19	16	14	20	10	19	14	23	21	14	15	18	20	12	17	11	12	20	15	24	22	19	17	20	18	20	17	16	17	17	14	20	16	16	18	17	14	19	15	22	18
B12	-1.90576	179	207.629	244	222	201	224	193	205	195	217	209	208	218	177	230	229	227	221	208	226	238	190	193	182	208	194	205	210	221	204	197	186	212	199	214	229	186	205	202	210	207	196	219	212	191	184	196	198
B13	-0.735821	4	5.491	6	6	9	5	5	8	9	7	4	8	6	3	6	5	4	8	8	5	8	7	4	5	9	7	7	6	7	2	3	4	7	7	7	2	4	3	5	7	5	10	3	5	7	3	6	5
B14	-0.467072	9	10.482	10	6	10	17	8	11	13	9	8	9	9	13	7	10	12	8	14	11	14	10	6	11	4	12	12	10	8	8	14	5	4	11	6	9	15	14	16	5	11	12	10	6	11	11	11	10
B15	-0.0233205	61	61.124	74	63	64	59	62	53	51	67	62	65	59	62	64	70	68	64	53	68	70	56	63	56	65	58	56	65	63	65	63	61	58	59	60	70	56	65	56	64	63	52	73	66	57	58	55	53
C01	0.37417	3	2.563	4	1	2	3	4	3	4	3	1	3	3	2	1	1	2	4	4	2	2	1	2	1	2	4	1	3	3	1	3	2	3	0	3	2	2	3	4	3	2	2	3	3	1	3	3	4
C02	1.43888	10	5.955	8	2	6	7	6	7	8	1	7	9	12	4	8	10	3	4	9	7	8	1	5	5	7	6	4	5	9	5	7	10	9	5	5	6	6	10	10	6	1	5	4	8	1	5	4	7
C03	-1.31135	33	37.482	34	43	38	36	36	36	34	42	38	34	31	40	37	35	41	38	33	37	36	44	39	40	37	36	41	38	34	40	36	34	34	41	38	38	38	33	32	37	43	39	39	35	44	38	39	35
C04	1.93607	70	53.5	44	68	56	45	53	48	54	52	65	46	48	75	56	57	52	54	58	50	51	62	57	58	58	47	45	58	54	57	40	44	44	43	60	56	59	49	50	63	58	52	54	43	57	52	60	50
C05	-0.715296	0	0.473	0	0	0	1	1	0	2	0	1	0	0	2	0	0	0	0	0	1	0	0	0	1	0	2	0	1	0	0	0	0	0	0	1	1	1	2	1	0	0	0	0	2	0	2	1	0
C06	1.79728	3	0.972	2	1	2	0	1	0	4	1	3	2	1	1	2	2	0	0	3	1	2	0	1	2	1	0	0	0	4	0	0	0	1	0	0	2	1	2	1	1	0	0	0	0	0	2	2	2
C07	0.132523	7	6.719	6	12	7	5	5	4	3	6	7	6	8	12	9	7	5	11	6	8	4	8	6	5	4	4	7	6	6	5	4	6	4	6	8	5	12	4	7	7	9	7	8	6	6	3	7	5
C08	-2.39465	25	40.344	32	38	40	39	49	37	34	43	36	33	38	32	39	44	42	40	38	45	37	35	36	33	41	52	35	36	37	35	46	46	39	54	44	37	29	36	45	44	34	47	47	41	36	39	34	32
C09	-1.14042	0	1.071	3	0	1	1	2	1	0	1	0	2	2	0	0	0	0	2	1	0	2	0	1	0	1	2	0	1	1	0	3	2	2	0	2	1	1	0	2	2	0	1	2	0	0	0	1	2
C10	-1.34845	0	1.916	1	0	1	2	2	5	1	0	2	4	3	2	1	2	0	2	3	0	3	0	0	0	1	2	0	3	1	2	2	4	2	4	3	0	1	4	3	3	0	2	3	3	0	1	1	3
C11	-0.462708	7	8.212	6	7	11	10	8	8	9	11	9	3	2	8	10	11	13	4	8	8	9	10	11	8	9	10	6	7	10	9	9	6	10	13	9	8	5	8	7	12	11	13	10	6	11	12	7	4
C12	-0.156854	54	55.156	73	43	53	65	47	64	61	54	48	70	63	42	54	48	55	55	53	54	61	52	56	58	50	50	69	55	58	57	63	59	66	52	45	56	61	64	54	42	57	50	48	65	56	58	55	67
C13	3.56106	2	0.25	0	0	0	0	0	1	1	1	0	0	0	0	0	0	1	1	2	1	0	0	0	0	0	0	0	0	1	0	0	0	0	0	0	0	0	0	0	0	1	0	0	0	0	0	0	1
C14	0.957164	2	0.925	2	0	2	2	0	1	2	0	1	1	6	0	0	2	0	0	0	1	1	0	0	1	4	2	1	0	1	2	3	4	1	0	0	2	2	1	3	1	0	2	0	2	0	0	0	1
C15	-0.207642	8	8.462	9	9	5	8	10	9	7	9	6	11	7	4	7	5	10	9	6	9	8	11	10	12	9	7	15	11	5	11	8	7	9	6	6	10	6	8	5	3	8	4	6	10	12	9	10	11
D01	2.31128	12	7.46	8	7	6	5	7	8	7	8	6	11	6	7	7	10	9	4	5	4	7	5	9	10	6	11	8	8	9	9	8	10	8	7	10	5	6	6	9	10	5	8	5	10	9	9	8	9
D02	-1.72544	6	11.036	13	12	15	9	10	15	5	12	4	9	16	13	13	16	9	11	8	20	10	13	15	14	11	9	5	11	8	11	6	15	15	9	9	12	14	12	10	14	12	9	11	11	9	8	9	8
D03	0.149333	39	38.504	36	38	36	43	40	34	45	37	47	37	35	37	37	31	39	42	44	33	40	39	33	33	40	37	44	38	40	37	43	32	34	41	38	40	37	39	38	33	40	40	41	36	39	40	40	40
D04	-2.54652	35	46.321	46	46	38	39	43	42	44	44	49	46	51	51	42	55	49	50	45	45	37	47	49	50	47	44	44	47	40	46	44	45	40	49	43	43	37	51	40	49	54	51	50	48	45	44	47	44
D05	-0.817347	0	0.534	0	0	0	0	0	0	0	1	0	1	0	0	0	2	0	0	0	1	0	0	0	1	0	1	0	0	1	1	1	0	1	0	0	0	0	0	0	1	0	1	1	2	0	0	1	1
D06	-1.50422	0	1.928	2	1	0	2	3	4	1	1	1	3	6	4	2	4	2	2	0	1	3	1	4	1	3	1	2	3	1	1	0	4	1	3	0	2	1	4	1	2	2	2	1	1	2	2	1	1
D07	-0.327648	6	6.584	6	10	9	6	4	6	6	6	11	8	6	8	11	4	5	9	8	4	4	5	3	7	5	7	7	6	8	7	10	6	3	8	6	7	7	6	6	8	7	5	8	6	7	6	5	6
D08	-2.25075	7	16.739	12	11	18	20	19	19	15	20	14	15	9	17	16	15	15	17	12	19	19	16	16	16	19	16	16	18	18	16	21	19	20	19	19	12	25	15	18	21	10	15	17	15	21	19	16	11
D09	-0.318311	0	0.092	0	0	0	0	0	0	0	1	0	1	0	0	0	0	0	0	0	0	0	0	0	0	0	0	0	0	0	0	0	1	0	0	0	1	0	0	0	0	0	0	0	0	0	0	0	0
D10	-0.629896	0	0.365	2	0	1	0	0	1	0	0	0	0	0	1	0	1	0	0	0	1	0	0	0	0	0	0	0	1	0	1	0	0	0	0	1	0	0	1	0	0	2	1	0	0	0	0	1	0
D11	-0.0811107	2	2.1	2	0	2	3	1	3	2	2	1	2	0	0	3	1	4	1	1	2	2	2	2	3	4	2	4	3	1	3	4	1	4	2	2	1	2	1	3	4	2	3	3	2	5	2	2	2
D12	4.13766	80	58.94	64	65	66	63	60	61	63	58	59	61	62	54	64	52	58	55	65	58	66	59	57	56	56	62	62	57	64	60	57	58	62	54	60	67	60	56	64	52	58	56	55	59	56	59	59	67
D13	4.59551	4	0.671	1	0	1	1	2	1	1	2	0	0	1	1	1	0	0	1	0	1	1	1	0	1	2	2	1	1	0	1	0	1	0	1	1	0	1	0	1	1	0	1	1	0	1	1	0	0
D14	-0.69047	1	2.037	2	2	3	2	3	1	1	3	0	2	2	4	1	2	2	1	2	2	2	1	5	3	2	1	0	1	1	1	0	2	4	1	3	4	3	3	3	2	3	2	3	3	1	1	1	2
D15	0.663487	10	8.689	8	10	7	9	10	7	12	7	10	6	8	5	5	9	10	9	12	11	11	13	9	7	7	9	9	8	11	8	8	8	10	8	10	8	9	8	9	5	7	8	6	9	7	11	12	11
E01	0.264104	231	225.881	235	212	214	231	212	242	193	248	222	238	262	221	286	265	220	214	221	253	245	229	225	224	277	239	252	236	215	239	236	231	238	216	227	243	210	233	218	234	219	222	206	244	212	234	218	193
E02	0.762185	105	94.708	96	116	97	104	101	85	100	87	87	82	92	113	64	79	88	102	74	81	80	114	85	98	64	83	109	93	96	108	99	79	94	94	102	93	101	107	112	109	108	75	103	73	83	90	95	105
E03	-0.88151	261	276.411	266	269	286	262	284	270	304	262	288	277	243	263	247	253	289	281	302	263	272	254	287	275	256	275	236	268	286	250	262	287	265	287	268	261	286	257	267	254	270	300	288	280	302	273	284	299
E04	-0.163363	18	18.987	24	19	11	19	16	30	15	29	25	19	24	12	29	14	23	15	17	35	16	22	24	26	25	21	18	27	16	13	17	15	20	22	25	26	20	22	16	18	17	12	15	14	19	24	22	21
E05	3.03968	28	13.438	11	13	16	18	18	4	9	8	8	10	15	16	9	11	8	11	3	17	16	31	17	15	19	12	24	14	15	20	11	10	18	10	20	17	14	16	15	17	11	12	10	9	7	15	18	14
E06	-1.77155	29	40.91	33	36	43	35	40	42	42	31	40	38	40	46	50	58	40	42	55	28	52	25	30	25	43	40	43	39	37	50	47	44	39	38	34	38	36	37	41	50	45	44	46	56	45	34	31	33
E07	-0.313492	2	2.531	3	6	2	2	0	1	3	4	0	3	3	7	2	2	4	3	1	1	1	2	4	4	1	3	7	4	1	2	6	2	1	3	0	1	2	1	4	3	2	1	3	3	4	1	1	1
E08	0.310501	18	16.602	19	19	20	19	17	23	23	14	18	14	17	21	7	14	15	24	19	9	11	11	11	17	9	14	9	13	22	17	15	18	22	21	12	16	14	24	15	11	16	14	19	11	13	21	19	20
E09	-0.478085	33	35.532	38	35	36	35	37	28	36	42	37	44	29	26	31	29	38	33	33	38	32	37	42	41	31	38	27	31	37	26	32	39	28	34	37	30	42	28	37	29	37	45	35	35	40	33	37	39
F01	-1.62204	40	51.76	37	60	53	43	36	68	43	40	44	43	35	45	48	56	60	47	48	64	52	47	50	45	45	44	42	50	69	47	54	63	62	55	51	49	50	43	51	42	58	50	64	48	60	45	53	55
F02	2.8279	45	27.317	37	28	22	23	33	29	40	26	38	32	37	27	34	22	18	28	41	18	30	26	32	30	44	33	30	37	21	40	25	21	20	24	28	28	31	32	25	23	20	16	17	24	22	28	25	31
F03	-0.87873	64	69.923	75	61	74	83	80	52	66	83	67	74	77	77	67	71	71	74	60	67	67	76	67	74	60	72	77	62	59	62	70	65	67	70	70	72	68	74	73	84	71	83	68	77	67	76	71	63
F04	1.49046	162	124.086	133	121	127	160	166	66	85	102	136	139	165	152	131	118	129	132	115	86	74	111	95	136	187	121	120	114	84	89	127	116	116	128	110	110	117	155	113	122	150	127	177	101	109	126	118	71
F05	-0.691881	6	7.952	5	8	14	9	6	8	3	5	5	5	7	6	8	8	8	11	7	6	3	6	6	4	12	5	10	9	7	4	2	15	11	6	8	6	8	10	7	5	7	8	16	3	6	9	3	7
F06	4.00975	17	4.495	3	3	4	5	8	1	10	1	7	3	2	6	7	0	5	7	4	0	0	4	6	5	9	3	5	2	1	8	2	4	0	2	3	2	5	9	5	3	4	2	5	2	1	0	6	1
F07	-1.07599	8	11.66	13	6	9	18	14	6	10	14	12	18	15	18	6	13	15	15	9	7	11	14	8	13	17	14	19	5	7	13	15	12	10	12	11	11	11	16	10	16	12	13	14	16	11	16	17	8
F08	-0.379378	61	67.394	57	78	62	58	50	72	63	67	63	73	71	100	58	59	54	99	48	53	75	74	71	76	51	64	106	56	66	91	77	68	95	73	59	56	67	74	65	64	78	81	50	71	70	76	54	92
F09	1.27443	9	5.578	5	9	2	3	2	7	5	4	6	4	0	12	3	3	5	9	5	8	6	7	5	8	6	5	6	4	4	8	13	4	6	12	5	9	4	5	7	7	11	6	8	5	11	2	8	8
F10	-0.851938	2	4.029	8	7	2	4	2	10	7	4	6	8	7	1	4	3	3	3	8	4	5	1	3	7	4	1	5	8	3	3	6	2	3	3	3	3	6	1	3	4	2	3	3	8	3	5	0	2
F11	-0.45932	8	9.394	7	8	10	9	12	13	9	14	7	10	13	6	11	10	7	9	11	8	10	7	11	10	3	11	8	13	6	9	9	8	15	8	13	10	8	9	10	5	17	15	9	10	11	11	3	12
F12	-1.35657	93	124.52	126	117	127	98	100	178	168	147	117	104	80	64	127	139	133	85	153	177	167	131	150	104	78	131	90	146	166	136	112	132	105	115	147	150	132	87	138	130	88	108	89	144	137	114	144	153
F13	-2.28474	1	7.492	5	13	6	6	2	8	8	6	6	10	6	3	10	7	11	1	7	11	12	8	4	3	1	5	2	6	20	4	6	9	6	9	3	7	9	4	7	8	5	6	3	9	13	5	8	6
F14	-0.951108	3	5.586	8	3	6	2	8	7	5	9	7	3	7	7	5	9	3	4	8	4	9	5	7	7	9	10	1	8	8	10	5	6	9	7	11	6	6	7	3	5	4	1	1	3	4	7	7	12
F15	0.664705	14	11.814	14	11	15	12	14	8	11	11	12	7	11	9	14	15	11	9	9	20	12	16	18	11	7	14	12	13	12	9	10	8	8	9	11	14	11	7	16	15	6	14	9	12	8	13	16	12
G01	1.35115	75	61.471	58	53	58	78	66	61	66	80	63	70	66	66	49	60	69	52	47	62	59	62	89	57	47	63	56	77	54	58	37	61	61	80	77	79	55	68	72	63	50	55	54	58	52	85	58	62
G02	-0.0538246	31	31.406	36	29	39	30	29	24	28	29	19	17	28	29	28	28	27	44	36	42	25	39	21	41	45	30	20	21	35	34	26	34	39	37	17	28	31	21	30	30	26	25	23	27	24	17	28	23
G03	-1.39502	65	78.123	77	89	74	63	76	86	77	62	89	84	77	76	94	83	75	75	88	67	87	70	61	73	79	78	95	73	82	79	108	76	71	54	77	64	85	82	69	78	95	91	94	86	95	69	85	86
G04	-0.481454	97	101.867	107	108	106	109	109	101	92	110	104	100	121	99	125	97	104	92	99	105	111	112	104	108	123	111	114	105	99	80	110	83	105	102	100	107	107	100	122	102	107	95	110	98	89	99	112	92
G05	1.0352	13	9.367	7	5	7	12	8	12	6	15	12	10	18	9	10	13	11	6	7	11	10	14	19	5	7	11	7	12	7	8	6	6	5	14	12	15	4	11	14	11	10	5	10	8	8	13	12	10
G06	0.84187	8	5.613	11	2	6	2	9	2	3	4	3	1	3	7	8	0	1	6	6	12	4	9	4	11	12	7	6	3	6	3	2	5	8	11	1	1	6	2	5	6	7	3	2	6	2	1	5	1
G07	-1.71278	7	13.165	18	19	12	10	19	12	15	11	12	10	15	15	20	15	15	12	14	8	15	11	6	12	18	11	19	14	18	12	26	11	14	7	13	10	15	17	11	17	13	18	20	16	13	12	15	14
G08	-2.89352	11	32.262	24	39	32	28	38	36	34	35	16	27	37	39	33	23	43	40	25	31	44	31	32	37	29	39	29	36	33	44	33	32	26	21	32	21	38	55	34	41	38	34	30	39	38	35	24	41
G09	-0.3854	2	2.679	1	2	1	3	4	4	7	0	2	0	1	5	0	1	2	3	1	0	4	2	6	9	1	2	0	6	0	1	0	4	0	5	6	3	5	5	0	1	2	5	4	2	1	5	2	3
G10	-1.68038	0	3.603	2	5	3	2	4	1	5	10	2	1	8	2	4	3	5	6	4	3	8	3	4	4	4	8	2	3	2	5	8	4	1	1	2	3	1	5	9	4	5	6	4	5	5	6	1	7
G11	-1.53609	0	2.712	1	0	5	0	4	2	1	0	1	8	4	5	5	3	4	4	2	7	3	1	4	4	4	4	3	1	2	2	2	2	1	1	2	0	2	4	2	6	5	1	3	5	9	1	1	1
G12	2.55942	120	93.871	97	81	90	91	81	91	102	83	108	101	70	90	70	108	81	96	104	92	73	85	92	83	76	78	85	87	96	104	85	113	97	105	96	100	83	73	72	85	83	99	88	91	101	94	92	95
G13	1.65233	10	5.786	5	5	6	8	4	6	7	8	4	11	1	6	2	5	6	7	5	3	3	8	2	2	3	5	5	5	9	6	3	7	7	8	9	4	4	4	5	4	5	8	5	8	6	9	8	11
G14	0.557231	6	4.545	5	5	8	15	1	3	4	1	5	5	1	3	1	7	4	6	9	1	1	3	4	1	6	1	1	2	8	9	4	7	12	3	4	9	8	4	3	1	1	4	1	2	1	1	3	2
G15	0.488291	14	12.53	10	17	12	8	7	18	12	11	19	14	9	8	10	13	12	10	12	15	12	9	11	12	5	11	17	14	8	14	9	14	12	10	11	15	15	8	11	10	12	10	11	8	15	12	13	11
H01	3.41779	217	153.656	142	159	151	120	132	174	139	147	154	153	120	143	145	122	181	141	136	169	186	165	136	131	133	137	140	172	165	143	164	172	158	173	152	131	158	133	128	141	152	166	155	143	179	162	170	176
H02	4.73222	73	39.166	42	46	31	49	45	40	44	37	42	56	52	35	40	43	26	41	49	37	32	33	49	37	41	39	48	45	36	40	33	36	33	28	47	41	38	40	41	35	39	29	37	47	24	37	34	43
H03	-5.55411	33	130.178	139	118	141	154	146	109	140	139	127	114	151	145	138	158	116	141	138	117	105	125	138	155	149	147	135	106	122	140	126	115	132	122	124	151	127	150	154	147	132	128	131	133	120	124	119	104
H04	-0.110541	12	12.389	9	8	8	7	15	15	11	13	11	18	7	7	13	11	22	14	11	12	20	11	10	4	12	10	10	11	14	13	18	19	19	12	9	12	12	9	11	10	14	17	14	13	23	17	14	17
H05	5.07478	21	6.759	8	12	4	6	12	6	6	5	7	7	7	6	8	7	4	10	8	9	3	7	8	9	9	6	5	7	9	2	8	9	2	8	12	9	11	9	7	7	7	8	3	8	6	4	5	7
H06	-4.08689	2	15.561	17	17	28	18	9	14	16	18	17	7	14	24	14	15	17	13	15	17	12	16	19	20	14	19	18	14	16	16	11	12	10	18	13	13	14	18	17	17	14	14	19	10	13	10	15	14
H07	4.91218	11	2.891	2	2	2	4	3	5	6	0	1	7	6	3	3	4	1	3	5	1	1	1	2	2	1	1	3	5	3	3	2	3	2	1	3	3	3	2	2	2	0	0	2	5	0	7	3	5
H08	-0.79037	5	6.91	8	9	8	7	7	5	9	9	10	7	11	4	6	9	4	3	7	7	8	4	6	9	8	10	10	7	4	10	5	7	7	3	11	8	4	7	8	7	10	4	8	7	5	3	4	4
H09	-2.6338	1	7.49	8	4	2	10	6	7	4	7	6	6	7	8	8	6	4	9	6	6	8	13	7	8	8	6	6	8	6	8	8	2	12	10	4	7	8	7	7	9	7	9	6	9	5	11	11	5
I01	4.78123	203	120.37	163	128	97	113	114	108	126	162	89	109	140	142	92	126	102	99	127	107	156	140	140	100	127	145	106	113	121	114	112	139	115	119	115	119	128	98	109	131	94	111	134	121	128	157	118	119
I02	-0.905652	44	51.98	50	54	53	56	54	47	40	48	38	45	47	42	52	42	46	51	69	63	43	50	40	67	50	45	35	34	59	63	57	62	55	53	55	50	60	49	65	55	58	36	37	60	42	44	50	45
I03	-4.49305	38	112.65	72	103	135	116	117	130	119	75	158	131	98	101	141	117	137	135	89	115	86	95	105	118	108	95	144	138	105	108	116	84	115	113	115	116	97	138	111	99	133	138	114	104	115	84	117	121
I04	0.00682935	76	75.962	66	78	78	64	72	83	76	72	72	78	67	76	75	72	79	76	76	76	72	71	67	68	68	69	70	81	89	69	78	77	79	71	79	69	80	76	70	74	74	66	79	77	67	74	73	84
I05	3.58321	39	21.097	24	26	17	23	13	21	25	28	20	15	25	22	19	27	26	16	26	17	23	25	19	16	22	28	15	20	25	23	15	26	14	19	19	21	20	19	23	20	24	20	20	26	18	22	20	23
I06	-2.31159	1	8.1	5	5	7	5	9	11	6	7	1	9	9	4	8	2	9	6	5	10	6	7	5	9	7	5	4	8	8	6	8	9	11	7	10	5	16	7	7	16	5	4	8	10	5	7	11	9
I07	-2.70403	5	18.567	10	17	27	17	22	20	23	10	21	24	12	19	24	15	15	26	15	21	16	16	17	16	18	14	27	21	23	16	23	12	23	17	19	16	11	25	19	14	17	20	23	15	20	16	17	17
I08	4.21793	35	18.262	24	19	21	22	21	18	20	15	21	25	22	23	16	28	17	16	24	20	21	9	24	18	16	17	23	19	14	23	17	16	22	20	21	17	17	17	14	17	22	20	16	24	10	9	22	17
I09	5.1384	15	4.095	6	1	3	3	1	4	6	3	5	5	3	3	2	4	4	1	2	6	7	4	4	6	1	6	4	6	2	3	3	6	6	5	4	4	7	2	0	4	5	6	5	5	3	5	4	2
I10	0.831486	4	2.717	5	2	3	3	4	3	1	1	5	6	6	2	2	5	1	3	7	4	4	1	5	2	2	2	2	0	2	7	4	3	4	6	2	1	1	3	3	2	2	1	1	3	3	1	5	3
I11	1.61801	9	5.384	8	4	8	5	8	6	5	7	5	8	7	10	4	10	6	7	6	3	6	2	5	4	8	5	9	9	3	6	6	6	6	3	10	7	4	6	2	6	5	5	4	4	2	0	6	8
I12	-2.80255	26	42.776	47	40	38	51	44	36	41	50	44	34	48	38	46	37	41	45	37	41	44	57	46	51	53	51	44	37	34	45	42	44	36	46	37	51	40	44	53	46	41	51	42	36	60	54	42	36
I13	-0.4655	7	8.382	13	14	4	10	14	7	5	17	8	5	10	5	7	8	4	8	6	6	10	12	14	8	14	10	9	3	4	6	6	6	6	10	5	9	10	9	12	11	5	9	8	4	10	15	5	7
I14	-0.302123	7	7.842	9	10	9	8	7	6	4	8	8	7	5	8	7	9	10	7	10	9	6	8	5	14	6	8	5	6	8	9	5	9	6	7	11	11	7	10	8	7	9	5	6	7	9	8	6	7
I15	-3.52065	0	10.816	7	8	9	13	9	9	12	6	14	8	10	14	14	7	12	13	10	11	9	12	13	12	9	9	12	14	12	11	17	10	11	13	7	13	11	6	13	7	15	17	12	13	17	13	13	11
J01	1.83547	67	54.58	52	55	55	61	56	57	63	60	51	60	55	58	55	62	57	51	38	54	54	48	61	60	47	57	40	56	56	60	38	60	46	62	69	64	49	66	60	48	56	52	53	57	44	66	61	60
J02	0.229006	18	17	16	17	18	17	24	15	16	20	14	15	21	12	13	18	11	21	24	17	19	16	19	11	24	14	14	12	16	22	13	21	27	16	10	13	17	12	19	22	15	21	12	19	8	9	15	9
J03	-1.98243	30	43.42	47	43	42	37	35	43	36	35	50	40	39	45	47	35	47	43	53	44	42	51	35	44	44	44	61	47	43	33	64	34	42	37	36	38	49	37	36	45	44	42	50	39	63	40	39	46
J04	3.93005	13	3.904	1	3	5	3	2	6	5	7	5	4	8	6	1	6	3	5	0	6	8	7	6	0	3	4	2	7	2	5	1	4	2	5	10	2	0	7	3	3	7	5	3	2	1	7	3	8
J05	-1.97673	0	4.713	4	6	4	7	7	4	8	3	5	4	5	3	2	4	2	5	0	2	6	2	4	5	7	7	5	1	1	6	1	7	7	4	1	3	5	6	3	9	2	11	1	9	2	4	8	4
J06	-1.08894	8	11.215	12	14	10	11	8	8	11	9	12	11	4	11	16	11	13	8	14	7	5	10	9	19	11	12	9	9	18	11	13	10	10	13	13	17	11	9	13	5	12	3	17	9	17	12	13	10
J07	0.468292	1	0.649	0	1	1	1	1	0	0	1	1	1	1	0	2	1	0	1	3	1	1	0	2	0	1	0	0	0	1	1	2	0	1	1	0	1	1	0	2	0	2	0	0	1	0	0	0	1
J08	0.400892	4	3.299	4	0	3	4	5	4	2	5	2	3	3	3	1	3	3	5	1	4	2	4	3	2	2	1	6	5	3	1	3	4	5	3	2	3	4	2	6	7	2	5	3	2	2	1	1	0
J09	-1.11424	2	4.22	7	4	5	2	5	6	2	3	3	5	7	5	6	3	7	4	10	8	6	5	4	2	4	4	6	6	3	4	8	3	3	2	2	2	7	4	1	4	3	4	4	5	6	4	3	5
[truncated: 954 more columns]

## Sheet: Partial results
Motif	Known motif?	Count	Average count in randomness	Z-score	p-value, raw	p-value, FDR corrected	Significant?	Over or underrepresented?
A01	Yes	9	15.62	-2.31809	0.0204445	0.074943	NO	UNDER
A02	Yes	6	27.266	-4.1288	3.64669e-05	0.0003285	YES	UNDER
A03	No	221	193.114	4.96596	6.83607e-07	2.1546e-05	YES	OVER
A04	Yes	1	2.702	-1.25774	0.208484	0.423273	NO	UNDER
A05	Yes	0	1.679	-1.2239	0.22099	0.435075	NO	UNDER
A06	No	6	5.547	0.229686	0.818336	0.899824	NO	OVER
A07	Yes	0	1.247	-0.856041	0.391975	0.623391	NO	UNDER
A08	No	4	10.444	-2.58905	0.00962424	0.0418157	YES	UNDER
A09	No	50	39.381	4.08368	4.4329e-05	0.000348862	YES	OVER
B01	Yes	12	15.605	-1.07792	0.281068	0.514835	NO	UNDER
B02	Yes	34	28.337	0.953937	0.340115	0.589524	NO	OVER
B03	No	175	177.058	-0.320645	0.748479	0.865606	NO	UNDER
B04	Yes	235	162.088	4.37727	1.20175e-05	0.000137455	YES	OVER
B05	Yes	6	3.653	1.24908	0.211637	0.423273	NO	OVER
B06	Yes	8	5.143	0.919198	0.357992	0.609554	NO	OVER
B07	No	30	28.778	0.225914	0.821268	0.899824	NO	OVER
B08	Yes	38	82.283	-4.39176	1.12436e-05	0.000137455	YES	UNDER
B09	Yes	0	1.701	-1.3872	0.165382	0.372108	NO	UNDER
B10	Yes	1	2.491	-0.837176	0.402494	0.623391	NO	UNDER
B11	No	17	17.137	-0.039734	0.968305	0.983923	NO	UNDER
B12	No	179	207.629	-1.90576	0.0566815	0.174192	NO	UNDER
B13	No	4	5.491	-0.735821	0.461839	0.676648	NO	UNDER
B14	No	9	10.482	-0.467072	0.640449	0.805907	NO	UNDER
B15	No	61	61.124	-0.0233205	0.981395	0.989246	NO	UNDER
C01	Yes	3	2.563	0.37417	0.708278	0.849933	NO	OVER
C02	Yes	10	5.955	1.43888	0.150186	0.350434	NO	OVER
C03	No	33	37.482	-1.31135	0.189739	0.398452	NO	UNDER
C04	Yes	70	53.5	1.93607	0.0528597	0.166508	NO	OVER
C05	Yes	0	0.473	-0.715296	0.474426	0.6871	NO	UNDER
C06	Yes	3	0.972	1.79728	0.0722904	0.211828	NO	OVER
C07	No	7	6.719	0.132523	0.894571	0.939299	NO	OVER
C08	Yes	25	40.344	-2.39465	0.0166364	0.0655058	NO	UNDER
C09	Yes	0	1.071	-1.14042	0.254111	0.492584	NO	UNDER
C10	Yes	0	1.916	-1.34845	0.177515	0.3791	NO	UNDER
C11	No	7	8.212	-0.462708	0.643574	0.805907	NO	UNDER
C12	No	54	55.156	-0.156854	0.87536	0.933132	NO	UNDER
C13	No	2	0.25	3.56106	0.000369358	0.00232696	YES	OVER
C14	No	2	0.925	0.957164	0.338484	0.589524	NO	OVER
C15	No	8	8.462	-0.207642	0.835509	0.907535	NO	UNDER
D01	Yes	12	7.46	2.31128	0.0208175	0.074943	NO	OVER
D02	Yes	6	11.036	-1.72544	0.0844489	0.236457	NO	UNDER
D03	No	39	38.504	0.149333	0.881291	0.933132	NO	OVER
D04	Yes	35	46.321	-2.54652	0.0108802	0.0442226	YES	UNDER
D05	Yes	0	0.534	-0.817347	0.41373	0.628072	NO	UNDER
D06	Yes	0	1.928	-1.50422	0.132524	0.321115	NO	UNDER
D07	No	6	6.584	-0.327648	0.743178	0.865606	NO	UNDER
D08	Yes	7	16.739	-2.25075	0.0244011	0.0830957	NO	UNDER
D09	Yes	0	0.092	-0.318311	0.750249	0.865606	NO	UNDER
D10	Yes	0	0.365	-0.629896	0.528763	0.724175	NO	UNDER
D11	No	2	2.1	-0.0811107	0.935354	0.966021	NO	UNDER
D12	No	80	58.94	4.13766	3.50865e-05	0.0003285	YES	OVER
D13	No	4	0.671	4.59551	4.31689e-06	6.804e-05	YES	OVER
D14	No	1	2.037	-0.69047	0.489899	0.693565	NO	UNDER
D15	No	10	8.689	0.663487	0.507019	0.702026	NO	OVER
E01	Yes	231	225.881	0.264104	0.791699	0.890662	NO	OVER
E02	Yes	105	94.708	0.762185	0.44595	0.661055	NO	OVER
E03	No	261	276.411	-0.88151	0.378042	0.621078	NO	UNDER
E04	Yes	18	18.987	-0.163363	0.870233	0.933132	NO	UNDER
E05	Yes	28	13.438	3.03968	0.00236828	0.012974	YES	OVER
E06	No	29	40.91	-1.77155	0.0764698	0.218982	NO	UNDER
E07	Yes	2	2.531	-0.313492	0.753907	0.865606	NO	UNDER
E08	No	18	16.602	0.310501	0.75618	0.865606	NO	OVER
E09	No	33	35.532	-0.478085	0.63259	0.805907	NO	UNDER
F01	Yes	40	51.76	-1.62204	0.104795	0.266266	NO	UNDER
F02	Yes	45	27.317	2.8279	0.00468538	0.0236143	YES	OVER
F03	No	64	69.923	-0.87873	0.379547	0.621078	NO	UNDER
F04	Yes	162	124.086	1.49046	0.136103	0.323566	NO	OVER
F05	Yes	6	7.952	-0.691881	0.489012	0.693565	NO	UNDER
F06	Yes	17	4.495	4.00975	6.07835e-05	0.000450635	YES	OVER
F07	No	8	11.66	-1.07599	0.281933	0.514835	NO	UNDER
F08	Yes	61	67.394	-0.379378	0.704408	0.849933	NO	UNDER
F09	Yes	9	5.578	1.27443	0.202512	0.418304	NO	OVER
F10	Yes	2	4.029	-0.851938	0.394249	0.623391	NO	UNDER
F11	No	8	9.394	-0.45932	0.646005	0.805907	NO	UNDER
F12	No	93	124.52	-1.35657	0.174917	0.3791	NO	UNDER
F13	No	1	7.492	-2.28474	0.0223284	0.0781493	NO	UNDER
F14	No	3	5.586	-0.951108	0.34155	0.589524	NO	UNDER
F15	No	14	11.814	0.664705	0.506239	0.702026	NO	OVER
G01	Yes	75	61.471	1.35115	0.176647	0.3791	NO	OVER
G02	Yes	31	31.406	-0.0538246	0.957075	0.980418	NO	UNDER
G03	No	65	78.123	-1.39502	0.163009	0.372108	NO	UNDER
G04	Yes	97	101.867	-0.481454	0.630194	0.805907	NO	UNDER
G05	Yes	13	9.367	1.0352	0.300575	0.541034	NO	OVER
G06	Yes	8	5.613	0.84187	0.399861	0.623391	NO	OVER
G07	No	7	13.165	-1.71278	0.0867532	0.237628	NO	UNDER
G08	Yes	11	32.262	-2.89352	0.00380955	0.0200001	YES	UNDER
G09	Yes	2	2.679	-0.3854	0.699941	0.849933	NO	UNDER
G10	Yes	0	3.603	-1.68038	0.0928826	0.249004	NO	UNDER
G11	No	0	2.712	-1.53609	0.124516	0.307627	NO	UNDER
G12	No	120	93.871	2.55942	0.0104846	0.0440352	YES	OVER
G13	No	10	5.786	1.65233	0.0984668	0.258475	NO	OVER
G14	No	6	4.545	0.557231	0.57737	0.782243	NO	OVER
G15	No	14	12.53	0.488291	0.625344	0.805907	NO	OVER
H01	Yes	217	153.656	3.41779	0.000631327	0.00361578	YES	OVER
H02	Yes	73	39.166	4.73222	2.22082e-06	3.996e-05	YES	OVER
H03	No	33	130.178	-5.55411	2.79023e-08	3.5154e-06	YES	UNDER
H04	Yes	12	12.389	-0.110541	0.91198	0.949665	NO	UNDER
H05	Yes	21	6.759	5.07478	3.87939e-07	1.6296e-05	YES	OVER
H06	No	2	15.561	-4.08689	4.37201e-05	0.000348862	YES	UNDER
H07	Yes	11	2.891	4.91218	9.00678e-07	2.27052e-05	YES	OVER
H08	No	5	6.91	-0.79037	0.429311	0.643967	NO	UNDER
H09	No	1	7.49	-2.6338	0.00844358	0.0379961	YES	UNDER
I01	Yes	203	120.37	4.78123	1.74225e-06	3.654e-05	YES	OVER
I02	Yes	44	51.98	-0.905652	0.36512	0.613402	NO	UNDER
I03	No	38	112.65	-4.49305	7.0211e-06	9.828e-05	YES	UNDER
I04	Yes	76	75.962	0.00682935	0.994551	0.994551	NO	OVER
I05	Yes	39	21.097	3.58321	0.000339397	0.00225074	YES	OVER
I06	Yes	1	8.1	-2.31159	0.0208004	0.074943	NO	UNDER
I07	No	5	18.567	-2.70403	0.00685036	0.0319683	YES	UNDER
I08	Yes	35	18.262	4.21793	2.46551e-05	0.00025935	YES	OVER
I09	Yes	15	4.095	5.1384	2.77092e-07	1.6296e-05	YES	OVER
I10	Yes	4	2.717	0.831486	0.405699	0.623391	NO	OVER
I11	No	9	5.384	1.61801	0.105661	0.266266	NO	OVER
I12	No	26	42.776	-2.80255	0.00506998	0.0245699	YES	UNDER
I13	No	7	8.382	-0.4655	0.641573	0.805907	NO	UNDER
I14	No	7	7.842	-0.302123	0.762558	0.865606	NO	UNDER
I15	No	0	10.816	-3.52065	0.000430484	0.0025829	YES	UNDER
J01	Yes	67	54.58	1.83547	0.0664359	0.199308	NO	OVER
J02	Yes	18	17	0.229006	0.818864	0.899824	NO	OVER
J03	No	30	43.42	-1.98243	0.0474308	0.155312	NO	UNDER
J04	Yes	13	3.904	3.93005	8.49272e-05	0.0005943	YES	OVER
J05	Yes	0	4.713	-1.97673	0.0480727	0.155312	NO	UNDER
J06	No	8	11.215	-1.08894	0.276181	0.514835	NO	UNDER
J07	Yes	1	0.649	0.468292	0.639576	0.805907	NO	OVER
J08	No	4	3.299	0.400892	0.688499	0.849933	NO	OVER
J09	No	2	4.22	-1.11424	0.265175	0.506244	NO	UNDER
