# Supplementary material for: Signed motif analysis of the Caenorhabditis elegans neuronal network reveals positive feedforward and negative feedback loops
Source: BMC Biol. 2026 May 22;24:167. doi: 10.1186/s12915-026-02641-4 (PMC13374236; doi:10.1186/s12915-026-02641-4)
Supplement: Supplementary file 9 — Additional file 9: Validation of our results by resolving unknown connections. Description of data Using the edge polarity data from our previous work, we randomly assigned a polarity to unknown connections while maintaining the excitatory:inhibitory ratio of the network. After generating 1,000 networks, we observed the changes in both induced and partial motif occurrences to evaluate the stability of our results. [file 12915_2026_2641_MOESM9_ESM.xlsx]

## Sheet: Edges
Source	Target	Connectome	Pred_1	Pred_2	Pred_3	Pred_4	Pred_5	Pred_6	Pred_7	Pred_8	Pred_9	Pred_10	Pred_11	Pred_12	Pred_13	Pred_14	Pred_15	Pred_16	Pred_17	Pred_18	Pred_19	Pred_20	Pred_21	Pred_22	Pred_23	Pred_24	Pred_25	Pred_26	Pred_27	Pred_28	Pred_29	Pred_30	Pred_31	Pred_32	Pred_33	Pred_34	Pred_35	Pred_36	Pred_37	Pred_38	Pred_39	Pred_40	Pred_41	Pred_42	Pred_43	Pred_44	Pred_45	Pred_46	Pred_47
ADAL	ADAL	unknown	+	+	+	+	-	+	+	+	+	-	+	+	+	+	-	-	+	+	+	+	+	+	+	+	-	+	-	+	+	+	+	-	-	+	+	+	-	+	+	+	+	+	+	-	-	+	-
ADAL	ADLL	unknown	+	-	+	-	-	+	+	+	+	+	+	+	+	+	+	+	+	+	+	+	+	+	+	+	+	+	+	+	+	+	+	+	+	+	-	+	+	+	+	+	+	+	-	+	-	+	-
ADAL	AIAL	unknown	+	+	-	+	-	-	+	+	+	+	+	+	+	+	+	+	+	+	+	-	+	+	+	+	+	+	-	+	+	+	-	+	+	+	+	+	+	+	+	+	+	-	+	+	+	+	-
ADAL	AIBL	+	+	+	+	+	+	+	+	+	+	+	+	+	+	+	+	+	+	+	+	+	+	+	+	+	+	+	+	+	+	+	+	+	+	+	+	+	+	+	+	+	+	+	+	+	+	+	+
ADAL	AIBR	+	+	+	+	+	+	+	+	+	+	+	+	+	+	+	+	+	+	+	+	+	+	+	+	+	+	+	+	+	+	+	+	+	+	+	+	+	+	+	+	+	+	+	+	+	+	+	+
ADAL	AVAL	+	+	+	+	+	+	+	+	+	+	+	+	+	+	+	+	+	+	+	+	+	+	+	+	+	+	+	+	+	+	+	+	+	+	+	+	+	+	+	+	+	+	+	+	+	+	+	+
ADAL	AVAR	+	+	+	+	+	+	+	+	+	+	+	+	+	+	+	+	+	+	+	+	+	+	+	+	+	+	+	+	+	+	+	+	+	+	+	+	+	+	+	+	+	+	+	+	+	+	+	+
ADAL	AVBL	+	+	+	+	+	+	+	+	+	+	+	+	+	+	+	+	+	+	+	+	+	+	+	+	+	+	+	+	+	+	+	+	+	+	+	+	+	+	+	+	+	+	+	+	+	+	+	+
ADAL	AVBR	+	+	+	+	+	+	+	+	+	+	+	+	+	+	+	+	+	+	+	+	+	+	+	+	+	+	+	+	+	+	+	+	+	+	+	+	+	+	+	+	+	+	+	+	+	+	+	+
ADAL	AVDL	+	+	+	+	+	+	+	+	+	+	+	+	+	+	+	+	+	+	+	+	+	+	+	+	+	+	+	+	+	+	+	+	+	+	+	+	+	+	+	+	+	+	+	+	+	+	+	+
ADAL	AVDR	+	+	+	+	+	+	+	+	+	+	+	+	+	+	+	+	+	+	+	+	+	+	+	+	+	+	+	+	+	+	+	+	+	+	+	+	+	+	+	+	+	+	+	+	+	+	+	+
ADAL	AVEL	+	+	+	+	+	+	+	+	+	+	+	+	+	+	+	+	+	+	+	+	+	+	+	+	+	+	+	+	+	+	+	+	+	+	+	+	+	+	+	+	+	+	+	+	+	+	+	+
ADAL	AVJR	+	+	+	+	+	+	+	+	+	+	+	+	+	+	+	+	+	+	+	+	+	+	+	+	+	+	+	+	+	+	+	+	+	+	+	+	+	+	+	+	+	+	+	+	+	+	+	+
ADAL	PVPL	unknown	+	+	-	+	+	+	-	+	-	+	+	+	+	+	+	+	+	-	+	+	+	+	+	-	-	+	+	-	-	-	+	+	+	+	-	+	-	+	+	+	+	+	-	+	+	+	+
ADAL	RICL	+	+	+	+	+	+	+	+	+	+	+	+	+	+	+	+	+	+	+	+	+	+	+	+	+	+	+	+	+	+	+	+	+	+	+	+	+	+	+	+	+	+	+	+	+	+	+	+
ADAL	RICR	+	+	+	+	+	+	+	+	+	+	+	+	+	+	+	+	+	+	+	+	+	+	+	+	+	+	+	+	+	+	+	+	+	+	+	+	+	+	+	+	+	+	+	+	+	+	+	+
ADAL	RID	unknown	+	+	+	+	+	+	+	-	-	+	+	-	-	+	-	+	+	+	+	+	+	+	+	+	+	+	+	+	+	+	+	-	+	+	+	-	+	-	+	+	-	-	+	+	+	+	+
ADAL	RIML	+	+	+	+	+	+	+	+	+	+	+	+	+	+	+	+	+	+	+	+	+	+	+	+	+	+	+	+	+	+	+	+	+	+	+	+	+	+	+	+	+	+	+	+	+	+	+	+
ADAL	RIPL	unknown	-	+	+	-	+	+	+	+	+	+	+	+	+	+	+	+	+	+	-	+	+	+	+	+	+	+	+	+	+	+	+	+	+	+	+	+	+	-	+	+	+	+	+	+	+	-	-
ADAL	SMDVR	+	+	+	+	+	+	+	+	+	+	+	+	+	+	+	+	+	+	+	+	+	+	+	+	+	+	+	+	+	+	+	+	+	+	+	+	+	+	+	+	+	+	+	+	+	+	+	+
ADAL	URAVL	+	+	+	+	+	+	+	+	+	+	+	+	+	+	+	+	+	+	+	+	+	+	+	+	+	+	+	+	+	+	+	+	+	+	+	+	+	+	+	+	+	+	+	+	+	+	+	+
ADAL	URXL	unknown	+	+	+	-	+	+	-	-	+	+	+	-	+	-	+	+	+	+	+	-	+	+	+	+	+	+	+	+	+	-	+	+	-	-	+	+	+	+	+	+	+	-	+	+	+	-	-
ADAR	AIBL	+	+	+	+	+	+	+	+	+	+	+	+	+	+	+	+	+	+	+	+	+	+	+	+	+	+	+	+	+	+	+	+	+	+	+	+	+	+	+	+	+	+	+	+	+	+	+	+
ADAR	AIBR	+	+	+	+	+	+	+	+	+	+	+	+	+	+	+	+	+	+	+	+	+	+	+	+	+	+	+	+	+	+	+	+	+	+	+	+	+	+	+	+	+	+	+	+	+	+	+	+
ADAR	ASHR	unknown	+	-	+	+	+	+	-	-	+	+	+	-	+	+	+	+	+	+	+	+	+	+	+	-	-	+	+	+	+	+	+	-	+	+	+	-	+	+	-	+	-	+	+	+	-	+	-
ADAR	AVAR	+	+	+	+	+	+	+	+	+	+	+	+	+	+	+	+	+	+	+	+	+	+	+	+	+	+	+	+	+	+	+	+	+	+	+	+	+	+	+	+	+	+	+	+	+	+	+	+
ADAR	AVBL	+	+	+	+	+	+	+	+	+	+	+	+	+	+	+	+	+	+	+	+	+	+	+	+	+	+	+	+	+	+	+	+	+	+	+	+	+	+	+	+	+	+	+	+	+	+	+	+
ADAR	AVBR	+	+	+	+	+	+	+	+	+	+	+	+	+	+	+	+	+	+	+	+	+	+	+	+	+	+	+	+	+	+	+	+	+	+	+	+	+	+	+	+	+	+	+	+	+	+	+	+
ADAR	AVDL	+	+	+	+	+	+	+	+	+	+	+	+	+	+	+	+	+	+	+	+	+	+	+	+	+	+	+	+	+	+	+	+	+	+	+	+	+	+	+	+	+	+	+	+	+	+	+	+
ADAR	AVDR	+	+	+	+	+	+	+	+	+	+	+	+	+	+	+	+	+	+	+	+	+	+	+	+	+	+	+	+	+	+	+	+	+	+	+	+	+	+	+	+	+	+	+	+	+	+	+	+
ADAR	AVEL	+	+	+	+	+	+	+	+	+	+	+	+	+	+	+	+	+	+	+	+	+	+	+	+	+	+	+	+	+	+	+	+	+	+	+	+	+	+	+	+	+	+	+	+	+	+	+	+
ADAR	AVJL	+	+	+	+	+	+	+	+	+	+	+	+	+	+	+	+	+	+	+	+	+	+	+	+	+	+	+	+	+	+	+	+	+	+	+	+	+	+	+	+	+	+	+	+	+	+	+	+
ADAR	PVR	unknown	+	+	+	+	+	+	-	+	+	+	+	+	+	+	+	+	+	+	-	+	+	+	+	-	+	+	+	-	+	+	+	+	+	+	+	+	+	+	+	+	-	+	+	+	-	-	+
ADAR	RIFR	+	+	+	+	+	+	+	+	+	+	+	+	+	+	+	+	+	+	+	+	+	+	+	+	+	+	+	+	+	+	+	+	+	+	+	+	+	+	+	+	+	+	+	+	+	+	+	+
ADAR	RIMR	+	+	+	+	+	+	+	+	+	+	+	+	+	+	+	+	+	+	+	+	+	+	+	+	+	+	+	+	+	+	+	+	+	+	+	+	+	+	+	+	+	+	+	+	+	+	+	+
ADAR	RIPR	unknown	+	+	+	+	+	+	+	-	+	+	-	+	+	+	+	+	+	+	-	-	-	+	+	+	+	+	+	-	+	+	+	-	+	+	+	+	+	+	+	+	+	+	+	+	+	+	+
ADAR	RIVR	unknown	-	-	+	+	-	+	+	-	+	-	+	+	+	+	+	+	+	+	+	-	+	+	+	+	-	-	+	+	+	+	-	+	-	+	+	-	+	+	+	+	-	+	+	+	+	+	+
ADAR	SMDVL	+	+	+	+	+	+	+	+	+	+	+	+	+	+	+	+	+	+	+	+	+	+	+	+	+	+	+	+	+	+	+	+	+	+	+	+	+	+	+	+	+	+	+	+	+	+	+	+
ADAR	URXR	unknown	-	+	+	+	-	+	+	+	-	+	+	+	+	-	+	+	+	+	-	-	+	+	+	+	-	+	+	-	+	+	+	+	+	+	+	+	+	+	+	+	+	-	+	+	+	+	+
ADAR	URYDR	+	+	+	+	+	+	+	+	+	+	+	+	+	+	+	+	+	+	+	+	+	+	+	+	+	+	+	+	+	+	+	+	+	+	+	+	+	+	+	+	+	+	+	+	+	+	+	+
ADEL	ADAL	unknown	+	+	+	+	+	+	+	+	+	+	+	-	+	+	-	+	+	+	+	+	+	+	+	+	+	+	+	+	+	+	+	-	+	+	+	+	-	+	+	+	+	+	+	+	-	+	+
ADEL	ADER	unknown	+	+	-	+	+	+	+	+	+	-	+	+	-	+	+	-	+	+	+	+	-	+	-	+	+	+	+	+	+	+	+	-	+	-	-	+	+	+	+	+	+	+	+	+	+	+	+
ADEL	ALML	unknown	+	+	+	+	+	+	+	-	+	+	+	+	+	+	+	+	+	-	+	-	+	+	+	+	+	+	+	+	+	+	+	+	+	+	+	-	+	+	+	+	-	+	+	+	+	+	+
ADEL	AVAL	unknown	-	+	+	+	+	+	+	+	+	+	+	+	+	+	-	-	+	+	+	-	+	+	+	+	+	+	+	+	+	+	+	-	+	+	-	-	+	+	+	+	-	-	+	+	+	+	+
ADEL	AVAR	unknown	+	+	+	-	+	+	+	+	+	+	+	+	+	+	+	+	+	+	+	-	+	+	+	+	+	+	+	-	-	-	+	+	+	+	+	+	+	+	+	+	+	+	+	-	-	+	+
ADEL	AVDL	unknown	+	-	+	+	+	+	+	+	-	+	+	+	+	+	+	+	+	-	-	+	+	+	+	+	+	+	+	-	+	+	-	-	+	+	+	+	+	+	+	+	-	+	+	+	+	-	-
ADEL	AVEL	unknown	+	+	+	-	+	+	-	+	+	+	-	-	-	+	-	-	+	-	+	+	+	+	+	+	+	-	+	+	+	-	+	+	+	+	+	+	+	+	+	+	+	-	+	+	-	+	+
ADEL	AVHL	unknown	+	+	+	+	-	+	+	+	+	+	+	+	+	-	+	+	+	+	-	+	+	-	+	-	+	+	+	+	+	+	+	+	+	+	+	+	+	+	-	+	+	+	+	+	+	+	-
ADEL	AVL	unknown	-	+	+	+	+	+	+	+	+	+	+	+	-	-	+	-	+	+	+	+	+	+	+	+	+	+	+	+	-	-	+	+	+	+	+	-	+	+	+	+	+	+	+	+	-	+	+
ADEL	BDUL	unknown	+	+	+	+	+	+	+	-	+	+	+	+	+	+	+	+	+	+	-	+	-	+	+	+	+	+	+	-	+	+	+	+	-	+	+	+	+	+	-	+	+	+	+	+	+	+	+
ADEL	CEPDL	unknown	+	+	+	-	+	+	+	+	+	-	+	+	+	+	-	+	+	+	+	+	+	+	+	-	-	+	+	+	+	+	+	+	-	+	+	+	-	+	+	+	+	-	-	+	+	+	+
ADEL	FLPL	unknown	+	-	+	+	-	+	+	+	+	+	+	+	+	-	+	-	+	+	+	-	+	+	+	+	+	+	+	+	+	+	+	+	+	+	-	+	-	+	+	+	-	+	+	+	+	+	+
ADEL	IL1L	unknown	+	+	+	-	-	-	+	+	+	+	+	-	+	-	+	-	+	+	-	+	+	-	+	+	+	+	+	+	+	+	+	+	+	+	-	+	+	+	+	-	+	+	+	+	-	+	+
ADEL	IL2L	unknown	+	+	+	+	-	+	+	+	+	-	+	+	+	+	+	-	-	-	+	+	-	+	+	+	+	+	+	-	+	-	+	+	+	-	+	-	-	+	+	+	-	-	-	+	+	+	+
ADEL	OLLL	unknown	-	+	+	+	-	+	-	+	-	+	+	+	+	+	+	+	+	-	+	+	+	-	-	+	-	+	+	+	+	-	+	+	-	+	+	+	+	+	+	+	+	+	+	-	-	+	+
ADEL	RIAL	unknown	+	+	+	+	+	+	+	+	+	+	+	+	+	+	-	+	+	+	+	-	+	-	-	-	-	+	+	+	+	+	+	+	+	-	+	-	+	+	-	+	+	-	+	-	+	-	+
ADEL	RIFL	unknown	-	+	+	+	+	+	+	-	+	+	-	-	+	+	+	+	-	-	-	+	+	+	+	+	-	-	+	+	+	+	+	-	+	+	+	+	+	+	+	+	+	+	+	-	+	-	+
ADEL	RIGL	unknown	+	-	-	-	+	+	+	+	+	+	+	+	+	+	+	+	-	+	+	+	-	-	+	+	+	+	+	+	+	-	+	+	+	+	+	+	-	-	+	+	+	-	+	+	+	-	+
ADEL	RIGR	unknown	+	+	+	+	+	+	+	+	+	+	+	+	+	+	-	+	-	-	+	-	+	+	-	+	+	+	+	+	-	+	-	-	+	-	+	+	-	+	+	-	-	+	+	+	-	+	+
ADEL	RIH	unknown	+	+	+	+	+	+	+	+	+	-	+	+	+	+	+	+	+	+	+	+	-	-	-	-	+	+	-	-	-	+	-	+	+	+	+	+	+	+	-	+	-	+	+	+	+	+	+
ADEL	RIVL	unknown	+	+	+	+	-	+	+	+	+	+	+	+	+	+	+	+	+	+	+	-	+	+	+	+	+	+	+	-	+	+	+	+	+	+	-	-	+	+	+	+	+	+	+	-	-	+	+
ADEL	RIVR	unknown	-	+	+	-	+	+	+	+	+	+	+	+	+	+	+	+	+	+	+	+	-	+	+	+	+	+	+	+	+	+	+	+	+	+	+	+	-	-	+	+	+	+	-	-	+	+	+
ADEL	RMDL	unknown	+	-	-	+	+	-	+	+	+	+	+	+	+	+	+	+	+	-	-	+	-	+	+	+	+	+	+	+	+	-	+	+	+	+	+	+	+	+	+	+	+	-	+	-	+	+	+
ADEL	RMER	unknown	+	+	+	+	+	+	+	+	+	+	+	+	+	+	+	-	+	-	+	+	+	+	-	+	+	+	+	-	+	-	+	+	+	+	-	+	+	+	+	+	+	-	+	+	-	-	-
ADEL	RMGL	unknown	+	-	+	+	+	-	+	+	+	+	-	+	-	+	+	+	+	+	+	+	+	+	+	+	+	+	+	+	+	+	-	+	+	-	+	-	+	+	+	+	+	+	+	-	+	+	-
ADEL	RMHL	unknown	-	+	+	+	+	-	+	-	-	-	+	+	-	-	+	+	+	+	+	+	+	+	+	-	+	+	+	+	+	+	+	-	+	+	+	+	+	+	+	-	-	+	-	+	+	+	+
ADEL	RMHR	unknown	+	+	+	+	+	+	+	+	+	+	+	-	-	-	+	+	-	-	+	+	+	+	-	-	+	-	+	+	-	-	+	+	+	+	+	+	-	+	-	+	+	+	+	-	+	+	+
ADEL	SAADR	unknown	+	-	-	+	+	+	+	+	+	+	+	+	-	+	+	-	+	+	+	+	-	+	+	+	+	+	+	+	+	+	+	-	+	+	+	+	+	+	+	-	+	+	-	+	+	-	+
ADEL	SIADR	unknown	+	+	+	-	+	+	-	+	+	+	-	-	-	-	+	-	+	+	+	+	+	+	+	+	+	+	+	+	+	+	+	-	+	+	-	+	+	+	+	+	+	+	-	+	-	+	+
ADEL	SIBVR	unknown	+	-	+	+	-	+	+	+	+	-	+	+	+	+	+	+	-	-	+	+	+	+	+	+	+	+	-	+	+	+	+	+	-	-	+	+	+	+	+	+	+	+	+	-	+	+	+
ADEL	SMBDR	unknown	+	+	+	-	+	+	+	+	+	-	-	+	+	+	+	+	+	+	-	+	-	-	+	+	+	+	+	+	+	+	+	+	+	+	-	-	+	+	+	+	+	+	-	+	-	-	+
ADEL	SMBVL	unknown	+	+	+	-	-	+	+	+	+	+	+	+	+	-	+	+	-	+	-	+	+	+	+	+	+	+	+	+	+	+	+	-	-	-	+	+	-	+	+	+	-	+	+	+	+	+	+
ADEL	URBL	unknown	+	+	+	+	+	-	-	+	+	+	+	+	-	+	+	-	+	-	+	-	+	+	-	-	+	+	+	+	+	+	-	+	+	+	+	+	+	+	+	+	-	+	-	+	+	+	+
ADEL	VB01	unknown	+	+	+	+	-	+	+	-	+	-	+	+	+	-	-	-	+	+	-	+	+	+	+	+	+	+	+	+	-	+	+	+	+	+	+	-	-	+	+	-	-	+	+	-	+	+	+
ADER	ADAR	unknown	+	+	+	+	-	+	+	+	+	+	+	+	-	-	+	+	+	-	+	-	+	+	+	+	+	+	-	-	+	-	-	+	+	-	+	+	-	+	+	+	-	+	+	+	+	+	+
ADER	ADEL	unknown	+	+	+	+	+	+	+	+	+	+	-	-	+	+	+	-	+	+	+	+	+	+	+	-	+	+	+	+	+	+	-	-	+	+	+	+	+	+	+	+	+	+	+	+	-	+	+
ADER	ALNR	unknown	+	-	-	+	-	+	+	+	+	-	-	+	+	+	+	+	+	+	+	+	+	+	+	-	+	-	+	+	+	+	+	-	+	+	+	+	+	+	+	+	-	-	+	+	-	+	+
ADER	ASIR	unknown	+	+	-	+	+	+	+	+	+	+	+	+	+	+	+	+	+	+	+	+	+	+	-	+	+	+	-	+	-	+	+	+	+	-	+	+	+	+	-	+	+	+	+	+	+	+	+
ADER	AVAL	unknown	+	+	+	+	-	+	+	+	+	+	+	+	-	+	+	+	+	+	+	+	+	+	+	+	+	+	+	+	+	-	+	+	+	+	+	+	+	+	+	+	+	+	-	+	+	+	+
ADER	AVAR	unknown	+	+	+	+	+	+	-	+	+	-	+	-	+	+	+	+	-	+	+	-	+	-	+	+	+	+	+	+	+	+	+	+	-	+	+	-	+	+	+	+	+	-	+	+	+	+	+
ADER	AVDR	unknown	+	+	+	+	+	+	+	+	+	+	-	+	+	+	-	-	+	+	+	+	+	+	+	+	+	+	+	-	+	+	-	-	+	+	-	+	+	+	-	-	+	+	+	+	+	+	+
ADER	AVER	unknown	+	+	+	+	+	+	-	+	+	+	+	+	+	+	+	-	+	+	+	+	-	+	-	+	+	+	+	+	+	-	+	-	+	+	+	-	+	+	+	+	+	+	+	+	+	+	+
ADER	AVJR	unknown	-	-	+	-	+	-	-	-	-	+	-	+	+	-	-	+	-	+	+	+	+	+	+	+	+	+	-	+	+	+	+	+	-	+	-	-	+	+	-	+	+	-	-	+	+	-	-
ADER	CEPDR	unknown	+	+	+	+	+	+	+	-	-	+	+	-	-	+	-	+	+	+	+	+	+	+	+	+	+	+	+	-	+	+	+	-	+	+	+	-	+	+	+	+	-	+	+	-	-	+	+
ADER	CEPVR	unknown	+	+	+	+	+	+	+	+	-	+	+	+	+	+	+	+	-	-	+	-	+	+	-	-	+	+	+	-	+	+	+	+	+	+	+	+	+	+	+	-	+	+	+	+	+	-	-
ADER	FLPL	unknown	+	+	+	+	-	-	-	+	+	+	+	+	+	-	+	-	+	+	+	+	+	+	+	-	+	-	+	+	+	+	+	+	-	+	+	+	+	-	-	-	+	+	+	+	+	+	+
ADER	FLPR	unknown	+	+	+	+	+	+	-	+	+	+	+	-	+	+	+	+	+	-	+	+	+	+	+	+	+	+	+	+	+	+	+	+	+	+	+	+	+	-	+	+	+	+	+	+	+	+	+
ADER	IL1R	unknown	+	+	+	+	+	+	-	+	+	+	+	+	+	+	+	+	-	+	+	+	+	+	+	+	-	+	-	-	-	+	+	+	+	+	+	+	+	+	+	-	-	-	+	+	+	-	-
ADER	IL2R	unknown	+	+	+	+	+	+	-	+	+	+	-	+	+	-	+	+	-	+	+	+	+	+	+	+	+	+	+	-	+	+	+	+	-	+	+	+	+	+	+	+	+	+	+	+	-	+	+
ADER	OLLR	unknown	+	+	-	+	+	+	-	+	+	+	-	+	+	+	+	+	+	+	-	+	+	+	+	+	+	+	+	+	+	+	+	+	+	+	+	-	+	+	-	-	-	-	+	+	+	+	-
ADER	RIAR	unknown	+	+	+	-	+	-	+	+	+	+	+	+	-	+	+	+	+	+	+	+	+	+	+	+	+	-	+	+	+	+	-	+	+	+	+	+	+	+	+	-	+	-	+	+	+	+	+
ADER	RIGL	unknown	+	+	+	+	+	+	-	+	+	+	+	+	-	+	+	+	+	-	+	-	+	-	+	+	+	+	-	-	-	+	-	+	+	+	+	-	-	+	+	-	+	+	+	+	+	+	+
ADER	RIGR	unknown	+	+	+	+	-	+	+	+	-	+	+	+	+	-	+	+	+	+	-	+	+	+	-	-	+	+	-	+	+	-	+	+	-	+	+	+	-	+	-	+	+	+	-	+	+	+	+
ADER	RMDL	unknown	+	+	+	+	+	+	-	-	+	+	+	+	+	-	+	-	+	+	+	+	-	+	+	-	+	+	+	+	-	+	+	+	+	+	+	-	+	+	+	+	+	+	+	-	-	+	+
ADER	RMDR	unknown	+	+	+	+	+	+	+	+	+	+	-	-	+	-	+	+	+	-	+	+	+	+	+	+	-	-	+	+	+	-	-	-	+	-	+	+	-	-	+	+	+	+	-	+	+	-	-
ADER	RMGR	unknown	+	+	+	+	+	-	-	+	-	+	+	-	+	-	-	-	+	+	+	+	+	+	+	+	+	+	+	-	+	+	+	+	+	+	+	+	-	+	+	+	+	+	+	+	-	+	+
ADER	SMDVR	unknown	+	+	+	+	+	+	+	+	-	+	+	+	+	+	+	+	-	+	+	+	+	+	+	+	-	-	+	-	+	+	+	+	-	+	+	+	+	+	+	-	-	+	-	-	+	+	+
ADER	URBR	unknown	+	+	+	+	+	+	+	-	+	-	+	-	-	+	-	+	-	+	+	+	+	-	+	+	+	+	+	+	+	+	+	+	+	+	+	-	+	-	+	-	+	-	+	+	+	-	+
ADER	URXR	unknown	+	-	+	+	-	+	-	+	-	+	+	-	+	+	+	+	+	+	+	+	+	-	+	-	+	+	+	+	-	+	+	+	-	-	+	+	+	+	+	+	+	+	-	+	+	+	+
ADFL	ADAL	unknown	+	+	+	+	+	-	+	+	+	+	+	+	+	+	+	+	+	+	+	+	-	+	+	+	-	+	-	+	+	-	-	+	+	+	+	+	-	-	+	+	+	+	+	+	+	+	+
ADFL	ADLL	unknown	+	-	+	+	+	+	+	+	+	+	+	+	+	-	-	+	+	+	-	+	+	+	+	+	+	+	+	+	+	+	+	-	+	+	+	-	+	+	+	-	+	+	+	+	+	+	+
ADFL	AFDL	unknown	+	+	+	+	+	+	+	-	+	+	+	+	+	+	+	+	+	+	+	-	+	+	+	+	+	+	+	+	+	+	-	+	-	+	-	+	-	+	+	+	+	-	+	+	+	+	+
ADFL	AIAL	unknown	-	+	-	+	+	+	+	+	+	+	-	+	+	+	+	-	-	+	+	+	+	-	+	+	+	-	+	+	+	+	+	+	-	+	-	+	-	+	+	+	+	+	+	-	+	+	+
ADFL	AIBL	-	-	-	-	-	-	-	-	-	-	-	-	-	-	-	-	-	-	-	-	-	-	-	-	-	-	-	-	-	-	-	-	-	-	-	-	-	-	-	-	-	-	-	-	-	-	-	-
ADFL	AIBR	-	-	-	-	-	-	-	-	-	-	-	-	-	-	-	-	-	-	-	-	-	-	-	-	-	-	-	-	-	-	-	-	-	-	-	-	-	-	-	-	-	-	-	-	-	-	-	-
ADFL	AIZL	-	-	-	-	-	-	-	-	-	-	-	-	-	-	-	-	-	-	-	-	-	-	-	-	-	-	-	-	-	-	-	-	-	-	-	-	-	-	-	-	-	-	-	-	-	-	-	-
ADFL	AUAL	unknown	-	+	-	+	+	+	+	+	+	+	+	+	+	+	+	+	+	+	+	+	+	-	-	+	+	+	+	+	+	+	-	+	+	+	+	+	+	+	+	-	-	+	-	+	+	+	+
ADFL	AWBL	unknown	+	-	+	-	+	+	-	+	+	+	+	+	+	+	+	-	+	+	+	+	+	+	+	+	-	-	+	-	-	+	+	+	+	-	+	-	+	+	-	+	+	-	+	+	+	-	+
ADFL	AWCR	unknown	+	+	+	+	-	+	+	+	-	+	+	+	+	+	+	-	-	+	+	+	+	-	-	+	+	-	+	+	+	+	+	+	+	-	+	+	+	+	+	+	+	+	+	+	-	+	+
ADFL	RIAL	-	-	-	-	-	-	-	-	-	-	-	-	-	-	-	-	-	-	-	-	-	-	-	-	-	-	-	-	-	-	-	-	-	-	-	-	-	-	-	-	-	-	-	-	-	-	-	-
ADFL	RIBL	+	+	+	+	+	+	+	+	+	+	+	+	+	+	+	+	+	+	+	+	+	+	+	+	+	+	+	+	+	+	+	+	+	+	+	+	+	+	+	+	+	+	+	+	+	+	+	+
ADFL	RIGL	unknown	+	+	+	+	+	-	+	+	+	+	+	+	+	+	+	-	+	+	+	+	+	+	+	+	+	+	+	+	+	+	-	+	+	-	+	-	+	-	+	+	-	+	+	+	-	+	+
ADFL	RIGR	unknown	+	+	+	-	-	+	-	-	+	+	+	+	+	+	+	+	+	+	-	+	+	+	+	+	-	-	+	+	+	+	+	+	-	+	+	+	+	-	+	+	-	+	+	+	+	+	+
ADFL	RIR	unknown	+	-	-	-	+	-	-	+	-	+	+	-	-	+	+	+	+	+	+	+	-	+	+	-	+	+	+	+	-	+	+	+	+	+	+	-	+	+	+	+	+	+	+	-	+	+	+
ADFL	RIVL	-	-	-	-	-	-	-	-	-	-	-	-	-	-	-	-	-	-	-	-	-	-	-	-	-	-	-	-	-	-	-	-	-	-	-	-	-	-	-	-	-	-	-	-	-	-	-	-
ADFL	SMBDL	-	-	-	-	-	-	-	-	-	-	-	-	-	-	-	-	-	-	-	-	-	-	-	-	-	-	-	-	-	-	-	-	-	-	-	-	-	-	-	-	-	-	-	-	-	-	-	-
ADFL	SMBVL	-	-	-	-	-	-	-	-	-	-	-	-	-	-	-	-	-	-	-	-	-	-	-	-	-	-	-	-	-	-	-	-	-	-	-	-	-	-	-	-	-	-	-	-	-	-	-	-
ADFL	SMDVL	unknown	-	+	+	+	+	+	-	-	+	+	+	+	+	+	+	+	-	-	+	+	-	-	+	+	+	+	+	-	+	+	+	-	+	+	+	+	+	+	+	-	+	+	-	+	+	+	+
ADFL	URXL	-	-	-	-	-	-	-	-	-	-	-	-	-	-	-	-	-	-	-	-	-	-	-	-	-	-	-	-	-	-	-	-	-	-	-	-	-	-	-	-	-	-	-	-	-	-	-	-
ADFR	ADAR	unknown	+	+	+	+	+	+	+	+	-	+	+	+	-	+	+	-	-	+	+	+	-	+	+	+	-	+	+	+	+	+	-	-	+	+	+	+	+	-	+	+	+	-	+	+	-	+	+
ADFR	ADFR	unknown	+	+	+	+	+	+	+	-	-	+	-	+	+	+	-	+	+	+	+	-	+	+	+	+	-	+	-	+	+	-	+	+	-	+	+	+	+	+	+	+	-	+	+	+	+	-	+
ADFR	AFDR	unknown	-	+	-	+	+	+	+	+	+	+	-	+	-	+	+	+	+	-	-	+	+	-	+	-	+	+	+	-	+	+	+	+	+	+	+	+	+	+	+	+	+	+	+	-	+	+	+
ADFR	AIYR	+	+	+	+	+	+	+	+	+	+	+	+	+	+	+	+	+	+	+	+	+	+	+	+	+	+	+	+	+	+	+	+	+	+	+	+	+	+	+	+	+	+	+	+	+	+	+	+
ADFR	AIZR	-	-	-	-	-	-	-	-	-	-	-	-	-	-	-	-	-	-	-	-	-	-	-	-	-	-	-	-	-	-	-	-	-	-	-	-	-	-	-	-	-	-	-	-	-	-	-	-
ADFR	ASHR	unknown	+	+	-	+	+	+	-	+	+	-	-	+	+	+	+	-	-	-	+	+	+	+	+	+	-	+	+	+	-	-	+	+	+	+	+	+	+	+	+	+	+	+	+	+	+	+	+
ADFR	AUAR	unknown	+	-	+	+	+	+	+	+	-	+	+	+	+	+	-	-	+	-	+	+	+	+	+	+	-	+	+	+	+	-	+	+	+	+	+	+	+	-	+	+	-	+	+	-	+	-	+
ADFR	AVHL	unknown	+	+	-	+	+	+	-	+	+	+	+	+	+	+	+	+	+	+	+	+	+	+	+	+	+	+	+	-	+	+	+	+	+	+	+	-	-	+	+	+	+	+	+	+	+	+	+
ADFR	AWAR	unknown	+	+	+	+	+	+	+	-	+	+	+	+	+	+	+	+	+	-	-	-	-	+	+	+	-	-	+	+	+	+	+	+	+	+	+	-	+	+	+	+	+	+	+	+	+	+	+
ADFR	AWBR	unknown	+	+	-	+	+	-	+	-	-	+	+	+	-	+	+	+	-	+	+	+	+	+	+	-	-	+	+	+	+	+	+	-	+	-	+	+	-	-	+	+	+	+	+	+	-	+	+
ADFR	AWCR	unknown	+	+	+	+	+	+	-	+	-	+	+	-	+	+	+	+	+	+	+	+	+	+	+	-	+	+	+	+	+	-	+	+	+	+	+	+	-	+	+	+	-	+	+	+	+	-	-
ADFR	BAGL	unknown	-	+	+	+	+	+	+	+	+	+	+	+	+	+	+	+	+	+	+	-	+	+	+	+	+	-	+	-	+	+	+	+	+	-	+	+	+	+	+	-	+	+	+	-	+	+	-
ADFR	OLQVR	unknown	+	+	+	+	+	+	+	+	-	+	+	+	+	+	+	+	+	+	+	+	-	+	+	+	+	+	-	+	+	+	+	+	+	+	+	+	+	+	+	-	+	-	+	-	+	-	+
ADFR	PVPR	unknown	+	-	-	+	+	+	-	-	+	+	+	+	+	+	+	+	+	+	+	+	+	+	+	+	+	+	-	+	+	+	+	+	+	+	+	-	+	+	+	+	+	-	+	+	+	-	+
ADFR	RIAR	-	-	-	-	-	-	-	-	-	-	-	-	-	-	-	-	-	-	-	-	-	-	-	-	-	-	-	-	-	-	-	-	-	-	-	-	-	-	-	-	-	-	-	-	-	-	-	-
ADFR	RIGR	unknown	+	+	+	-	-	+	+	+	+	-	-	+	+	+	+	-	+	+	-	+	+	+	+	+	+	+	+	-	-	+	-	-	+	+	+	+	+	+	+	+	+	+	+	+	+	+	+
ADFR	RIH	-	-	-	-	-	-	-	-	-	-	-	-	-	-	-	-	-	-	-	-	-	-	-	-	-	-	-	-	-	-	-	-	-	-	-	-	-	-	-	-	-	-	-	-	-	-	-	-
ADFR	RIR	unknown	+	+	+	+	-	+	+	+	+	+	+	+	+	+	+	+	+	+	+	-	+	-	-	+	+	+	+	+	+	+	+	-	+	+	+	+	+	+	+	+	-	+	+	-	+	+	+
ADFR	SMBDR	-	-	-	-	-	-	-	-	-	-	-	-	-	-	-	-	-	-	-	-	-	-	-	-	-	-	-	-	-	-	-	-	-	-	-	-	-	-	-	-	-	-	-	-	-	-	-	-
ADFR	SMBVR	-	-	-	-	-	-	-	-	-	-	-	-	-	-	-	-	-	-	-	-	-	-	-	-	-	-	-	-	-	-	-	-	-	-	-	-	-	-	-	-	-	-	-	-	-	-	-	-
ADFR	URXR	-	-	-	-	-	-	-	-	-	-	-	-	-	-	-	-	-	-	-	-	-	-	-	-	-	-	-	-	-	-	-	-	-	-	-	-	-	-	-	-	-	-	-	-	-	-	-	-
ADFR	URYVR	unknown	+	+	+	+	+	+	+	+	-	+	+	+	+	+	+	-	+	+	+	+	+	+	+	+	+	-	+	+	+	+	+	+	-	-	+	+	+	+	-	+	-	+	+	+	+	+	+
ADLL	ADAL	unknown	+	+	+	+	+	+	+	+	+	+	+	+	+	+	-	-	+	-	+	+	+	-	+	+	-	+	+	-	-	+	+	+	-	+	+	+	+	+	+	+	-	+	+	+	+	+	+
ADLL	AIAL	unknown	+	+	+	+	+	+	+	-	+	+	+	+	+	+	+	+	+	+	+	-	+	+	+	+	+	-	+	+	+	-	-	+	+	+	+	+	+	+	+	+	+	-	+	+	+	+	+
ADLL	AIBL	+	+	+	+	+	+	+	+	+	+	+	+	+	+	+	+	+	+	+	+	+	+	+	+	+	+	+	+	+	+	+	+	+	+	+	+	+	+	+	+	+	+	+	+	+	+	+	+
ADLL	ALA	unknown	-	+	+	+	+	-	+	+	-	+	+	+	-	+	+	+	+	+	+	-	+	+	+	+	+	+	+	+	-	-	+	-	+	-	+	+	+	-	+	+	+	+	+	-	+	+	-
ADLL	ASEL	unknown	+	+	+	+	+	+	+	-	+	+	-	+	+	+	+	+	+	+	+	-	-	+	+	-	+	-	+	+	+	+	+	+	+	+	+	+	+	+	+	+	+	-	+	+	-	+	+
ADLL	ASER	unknown	+	+	+	+	+	-	+	+	-	-	+	-	+	+	+	+	+	+	+	+	+	+	+	+	+	-	+	+	+	+	-	+	+	+	+	+	-	+	+	+	+	+	+	+	+	+	+
ADLL	ASGL	unknown	+	+	+	+	-	+	+	+	-	+	-	+	+	+	-	+	+	+	+	-	+	+	+	-	+	+	+	+	+	+	+	+	+	+	+	+	+	+	-	+	+	+	-	-	+	+	-
ADLL	ASHL	unknown	+	-	+	+	+	+	+	+	+	-	-	+	+	+	+	-	-	-	-	+	+	+	+	+	+	+	+	+	+	+	-	+	+	+	+	+	-	+	-	+	-	+	-	-	+	+	+
ADLL	AVAL	+	+	+	+	+	+	+	+	+	+	+	+	+	+	+	+	+	+	+	+	+	+	+	+	+	+	+	+	+	+	+	+	+	+	+	+	+	+	+	+	+	+	+	+	+	+	+	+
ADLL	AVAR	+	+	+	+	+	+	+	+	+	+	+	+	+	+	+	+	+	+	+	+	+	+	+	+	+	+	+	+	+	+	+	+	+	+	+	+	+	+	+	+	+	+	+	+	+	+	+	+
ADLL	AVBL	+	+	+	+	+	+	+	+	+	+	+	+	+	+	+	+	+	+	+	+	+	+	+	+	+	+	+	+	+	+	+	+	+	+	+	+	+	+	+	+	+	+	+	+	+	+	+	+
ADLL	AVDL	+	+	+	+	+	+	+	+	+	+	+	+	+	+	+	+	+	+	+	+	+	+	+	+	+	+	+	+	+	+	+	+	+	+	+	+	+	+	+	+	+	+	+	+	+	+	+	+
ADLL	AVDR	+	+	+	+	+	+	+	+	+	+	+	+	+	+	+	+	+	+	+	+	+	+	+	+	+	+	+	+	+	+	+	+	+	+	+	+	+	+	+	+	+	+	+	+	+	+	+	+
ADLL	AVJL	+	+	+	+	+	+	+	+	+	+	+	+	+	+	+	+	+	+	+	+	+	+	+	+	+	+	+	+	+	+	+	+	+	+	+	+	+	+	+	+	+	+	+	+	+	+	+	+
ADLL	AVJR	+	+	+	+	+	+	+	+	+	+	+	+	+	+	+	+	+	+	+	+	+	+	+	+	+	+	+	+	+	+	+	+	+	+	+	+	+	+	+	+	+	+	+	+	+	+	+	+
ADLL	AWAL	unknown	+	+	+	+	+	-	+	+	+	-	+	+	-	-	-	+	+	+	-	+	-	+	+	-	+	+	+	+	+	-	+	+	+	+	-	+	+	+	-	+	+	-	-	+	+	-	+
ADLL	AWBL	unknown	+	-	+	+	+	+	+	+	+	-	+	-	+	+	+	+	-	+	+	+	+	-	-	+	+	-	+	+	-	+	+	+	-	+	+	+	+	+	-	-	-	+	+	-	+	+	+
ADLL	AWCL	unknown	-	-	-	+	+	+	-	-	-	+	+	+	-	+	+	+	+	-	+	+	+	+	+	+	+	+	+	+	-	+	+	+	+	-	-	-	+	+	+	+	-	+	+	+	+	-	+
ADLL	OLQVL	unknown	+	+	+	+	-	+	+	+	+	+	+	+	-	+	+	-	+	+	-	+	+	+	+	+	+	+	+	+	+	+	+	+	+	+	-	+	-	+	+	+	+	+	+	+	+	+	+
ADLL	RIAL	+	+	+	+	+	+	+	+	+	+	+	+	+	+	+	+	+	+	+	+	+	+	+	+	+	+	+	+	+	+	+	+	+	+	+	+	+	+	+	+	+	+	+	+	+	+	+	+
ADLL	RIGL	+	+	+	+	+	+	+	+	+	+	+	+	+	+	+	+	+	+	+	+	+	+	+	+	+	+	+	+	+	+	+	+	+	+	+	+	+	+	+	+	+	+	+	+	+	+	+	+
ADLL	RIPL	unknown	+	+	+	-	+	+	+	+	-	-	-	+	-	+	+	+	-	+	-	+	+	+	+	+	+	+	+	+	+	+	+	+	+	+	+	-	+	+	+	+	+	+	+	+	+	+	+
ADLL	RIR	+	+	+	+	+	+	+	+	+	+	+	+	+	+	+	+	+	+	+	+	+	+	+	+	+	+	+	+	+	+	+	+	+	+	+	+	+	+	+	+	+	+	+	+	+	+	+	+
ADLL	SMBVL	unknown	+	+	-	+	+	+	-	+	+	+	+	-	+	+	+	+	+	+	+	-	+	+	+	-	+	+	+	+	-	+	+	+	-	+	-	+	+	+	+	+	+	+	+	-	+	+	+
ADLR	ADAR	unknown	+	-	-	+	-	+	+	-	+	+	+	-	+	+	+	+	+	+	+	-	-	+	-	+	+	+	+	-	+	+	+	+	+	+	+	-	+	+	+	+	-	+	+	+	+	-	+
ADLR	ADLR	unknown	-	+	+	-	-	-	+	+	+	+	-	+	-	+	+	+	+	+	+	+	+	+	+	+	+	+	+	+	+	+	+	+	+	-	+	+	+	-	-	+	-	+	+	+	+	+	+
ADLR	AIAR	unknown	+	+	-	+	-	+	-	+	+	+	+	+	+	-	+	+	+	+	-	+	+	+	+	+	+	+	+	-	+	+	+	-	+	-	+	+	+	+	+	+	-	+	-	+	+	+	+
ADLR	AIBR	+	+	+	+	+	+	+	+	+	+	+	+	+	+	+	+	+	+	+	+	+	+	+	+	+	+	+	+	+	+	+	+	+	+	+	+	+	+	+	+	+	+	+	+	+	+	+	+
ADLR	ASER	unknown	-	+	+	+	+	-	+	-	+	+	+	+	+	+	-	+	+	+	+	+	+	+	+	+	-	+	+	+	+	+	+	-	+	+	+	+	+	+	-	+	+	+	+	-	-	+	+
ADLR	ASHR	unknown	+	+	+	+	+	+	+	+	+	+	+	+	+	+	+	+	+	+	+	+	+	+	-	+	+	+	+	+	+	+	+	+	-	-	+	+	+	+	-	-	-	+	+	+	+	+	+
ADLR	AVAR	+	+	+	+	+	+	+	+	+	+	+	+	+	+	+	+	+	+	+	+	+	+	+	+	+	+	+	+	+	+	+	+	+	+	+	+	+	+	+	+	+	+	+	+	+	+	+	+
ADLR	AVBL	+	+	+	+	+	+	+	+	+	+	+	+	+	+	+	+	+	+	+	+	+	+	+	+	+	+	+	+	+	+	+	+	+	+	+	+	+	+	+	+	+	+	+	+	+	+	+	+
ADLR	AVBR	+	+	+	+	+	+	+	+	+	+	+	+	+	+	+	+	+	+	+	+	+	+	+	+	+	+	+	+	+	+	+	+	+	+	+	+	+	+	+	+	+	+	+	+	+	+	+	+
ADLR	AVDL	+	+	+	+	+	+	+	+	+	+	+	+	+	+	+	+	+	+	+	+	+	+	+	+	+	+	+	+	+	+	+	+	+	+	+	+	+	+	+	+	+	+	+	+	+	+	+	+
ADLR	AVDR	+	+	+	+	+	+	+	+	+	+	+	+	+	+	+	+	+	+	+	+	+	+	+	+	+	+	+	+	+	+	+	+	+	+	+	+	+	+	+	+	+	+	+	+	+	+	+	+
ADLR	AVJL	+	+	+	+	+	+	+	+	+	+	+	+	+	+	+	+	+	+	+	+	+	+	+	+	+	+	+	+	+	+	+	+	+	+	+	+	+	+	+	+	+	+	+	+	+	+	+	+
ADLR	AVJR	+	+	+	+	+	+	+	+	+	+	+	+	+	+	+	+	+	+	+	+	+	+	+	+	+	+	+	+	+	+	+	+	+	+	+	+	+	+	+	+	+	+	+	+	+	+	+	+
ADLR	AWCR	unknown	-	+	+	+	+	+	+	+	+	+	+	+	+	+	+	+	-	+	+	-	+	+	+	-	+	+	+	+	+	+	+	+	+	+	+	+	+	+	+	+	+	+	+	+	+	+	+
ADLR	CEPVR	unknown	+	+	+	+	+	+	+	+	+	-	+	+	+	+	+	+	+	+	+	-	+	+	+	+	-	-	+	+	+	-	-	+	+	+	+	-	+	+	+	+	+	-	+	+	+	+	-
ADLR	OLLR	unknown	+	-	-	+	+	+	+	+	+	+	+	+	+	+	-	+	-	-	-	-	-	-	+	+	+	+	+	+	-	+	+	+	+	+	+	+	+	-	+	+	-	+	+	+	+	+	+
ADLR	OLQVR	unknown	+	+	+	+	+	-	+	+	+	-	+	-	-	-	+	-	+	-	-	+	+	+	+	-	+	+	+	-	+	+	+	+	-	+	+	+	-	+	+	+	+	+	-	+	-	+	+
ADLR	PVCL	+	+	+	+	+	+	+	+	+	+	+	+	+	+	+	+	+	+	+	+	+	+	+	+	+	+	+	+	+	+	+	+	+	+	+	+	+	+	+	+	+	+	+	+	+	+	+	+
ADLR	RICL	+	+	+	+	+	+	+	+	+	+	+	+	+	+	+	+	+	+	+	+	+	+	+	+	+	+	+	+	+	+	+	+	+	+	+	+	+	+	+	+	+	+	+	+	+	+	+	+
ADLR	RICR	+	+	+	+	+	+	+	+	+	+	+	+	+	+	+	+	+	+	+	+	+	+	+	+	+	+	+	+	+	+	+	+	+	+	+	+	+	+	+	+	+	+	+	+	+	+	+	+
ADLR	RIFR	+	+	+	+	+	+	+	+	+	+	+	+	+	+	+	+	+	+	+	+	+	+	+	+	+	+	+	+	+	+	+	+	+	+	+	+	+	+	+	+	+	+	+	+	+	+	+	+
ADLR	RIPR	unknown	+	+	+	+	+	-	+	-	+	+	-	+	+	+	+	+	+	+	+	+	+	+	+	+	-	+	-	-	+	-	-	-	+	+	-	+	+	+	+	+	-	+	+	+	+	+	+
ADLR	SIBVL	+	+	+	+	+	+	+	+	+	+	+	+	+	+	+	+	+	+	+	+	+	+	+	+	+	+	+	+	+	+	+	+	+	+	+	+	+	+	+	+	+	+	+	+	+	+	+	+
ADLR	SMBVR	unknown	-	+	+	+	+	+	+	+	+	+	+	+	+	-	+	-	-	+	+	+	+	+	+	+	+	+	+	+	+	+	-	+	-	+	-	+	+	+	+	-	+	+	+	+	+	+	+
ADLR	URBR	+	+	+	+	+	+	+	+	+	+	+	+	+	+	+	+	+	+	+	+	+	+	+	+	+	+	+	+	+	+	+	+	+	+	+	+	+	+	+	+	+	+	+	+	+	+	+	+
ADLR	URXR	unknown	+	+	+	-	+	+	+	+	+	+	+	+	+	+	-	-	-	-	+	+	+	+	+	+	-	+	+	-	+	+	-	-	+	+	+	+	+	+	+	+	+	-	+	-	+	+	-
AFDL	AFDL	unknown	+	+	+	+	+	+	-	+	+	+	-	+	+	+	+	+	-	+	+	+	+	+	+	+	+	+	+	+	+	+	-	+	+	+	-	+	+	+	+	+	+	+	+	+	+	-	-
AFDL	AIBL	+	+	+	+	+	+	+	+	+	+	+	+	+	+	+	+	+	+	+	+	+	+	+	+	+	+	+	+	+	+	+	+	+	+	+	+	+	+	+	+	+	+	+	+	+	+	+	+
AFDL	AINR	unknown	+	+	+	+	+	+	-	+	+	+	+	+	+	+	-	+	+	+	+	-	+	+	+	+	-	+	-	+	-	+	+	+	+	+	+	-	+	+	+	-	+	+	-	+	+	+	+
AFDL	AIYL	-	-	-	-	-	-	-	-	-	-	-	-	-	-	-	-	-	-	-	-	-	-	-	-	-	-	-	-	-	-	-	-	-	-	-	-	-	-	-	-	-	-	-	-	-	-	-	-
AFDL	ASEL	unknown	+	+	+	-	+	-	+	-	-	+	+	-	+	+	+	+	+	+	-	+	+	-	+	+	+	+	-	-	+	+	-	+	+	+	+	+	+	+	+	+	+	+	+	+	-	+	-
AFDL	ASER	unknown	+	+	-	+	+	+	+	+	-	-	+	+	+	+	-	-	+	+	-	+	-	+	+	+	+	+	+	+	+	-	+	-	-	+	+	+	+	+	+	+	+	+	+	-	+	+	+
AFDL	AWBL	unknown	+	+	+	+	+	+	+	+	+	-	+	+	-	-	+	-	+	+	+	+	-	+	+	+	+	+	+	+	+	+	+	+	+	-	+	+	+	+	+	+	+	-	+	-	+	-	-
AFDR	AFDL	unknown	+	+	+	-	+	+	+	+	+	+	+	+	+	+	+	+	+	+	+	-	+	-	+	+	+	+	+	+	-	+	+	+	+	-	+	+	+	+	+	+	+	+	+	+	+	+	+
AFDR	AIYR	-	-	-	-	-	-	-	-	-	-	-	-	-	-	-	-	-	-	-	-	-	-	-	-	-	-	-	-	-	-	-	-	-	-	-	-	-	-	-	-	-	-	-	-	-	-	-	-
AFDR	ASEL	unknown	-	+	+	+	+	+	+	+	+	+	+	+	+	+	+	+	+	+	+	+	+	+	-	+	+	+	+	+	+	-	-	+	+	+	-	+	-	-	+	+	+	+	+	+	+	+	+
AFDR	ASER	unknown	+	+	+	+	+	-	+	+	+	+	+	+	+	+	+	+	+	+	+	+	-	+	+	+	-	+	-	+	+	+	+	+	-	-	+	+	-	+	+	+	+	+	-	+	+	+	+
AIAL	ADAL	unknown	+	+	+	-	+	+	+	+	+	+	+	+	+	-	-	+	+	-	+	-	+	+	+	-	+	+	+	-	+	-	-	+	+	+	+	+	+	+	+	-	+	+	+	+	-	-	+
AIAL	ADFL	unknown	+	+	-	+	+	+	+	+	+	+	+	+	+	+	+	+	+	+	-	+	+	+	+	+	+	+	-	+	-	-	-	+	+	+	+	+	+	-	+	+	-	-	-	+	+	-	+
AIAL	ADLL	unknown	+	+	+	+	+	-	+	+	-	+	-	+	-	+	+	+	+	+	+	-	-	+	+	+	+	+	-	+	-	+	+	+	-	+	+	+	+	+	-	+	+	-	+	-	+	+	+
AIAL	AIBL	-	-	-	-	-	-	-	-	-	-	-	-	-	-	-	-	-	-	-	-	-	-	-	-	-	-	-	-	-	-	-	-	-	-	-	-	-	-	-	-	-	-	-	-	-	-	-	-
AIAL	AIML	unknown	-	+	+	+	+	+	+	+	+	+	-	+	+	+	+	+	+	+	+	+	+	+	+	-	+	+	+	+	+	+	+	+	+	+	+	-	+	-	+	+	+	+	+	+	+	+	+
AIAL	AIZL	-	-	-	-	-	-	-	-	-	-	-	-	-	-	-	-	-	-	-	-	-	-	-	-	-	-	-	-	-	-	-	-	-	-	-	-	-	-	-	-	-	-	-	-	-	-	-	-
AIAL	ASEL	unknown	+	+	+	+	-	+	-	+	+	+	+	-	+	+	+	+	+	+	-	+	-	+	+	+	+	+	+	-	+	+	+	+	+	-	-	+	+	+	+	+	+	+	+	+	+	-	+
AIAL	ASER	unknown	+	+	+	+	+	-	+	+	+	+	-	+	-	+	-	+	+	+	+	-	+	-	+	+	-	-	+	-	+	-	-	+	+	+	+	+	+	+	+	+	+	+	+	+	+	+	-
AIAL	ASGL	unknown	+	+	-	-	+	-	-	+	-	+	+	+	+	+	+	+	-	+	+	+	+	+	-	+	+	+	+	+	+	+	-	+	+	+	+	+	-	+	-	-	+	+	-	+	-	+	+
AIAL	ASHL	unknown	+	+	+	+	-	+	+	+	-	+	+	-	+	+	+	+	+	+	+	+	-	+	-	-	-	+	-	+	+	+	+	+	+	+	+	+	+	+	+	+	+	+	+	+	+	+	+
AIAL	ASJL	unknown	+	+	+	+	-	+	+	-	+	+	+	+	+	-	-	+	+	+	+	-	+	+	+	+	+	+	+	+	+	+	-	+	+	+	+	+	+	+	+	+	+	+	+	+	+	+	-
AIAL	ASKL	unknown	+	-	+	+	+	-	+	+	-	+	+	+	+	+	+	-	+	+	+	+	-	-	+	-	+	+	+	+	+	+	-	+	+	+	+	+	+	+	+	-	-	+	+	+	+	+	+
AIAL	AWCL	unknown	+	+	+	+	-	+	+	+	-	+	+	+	+	+	+	+	-	-	+	+	+	-	+	+	+	-	+	+	-	-	+	+	+	+	+	+	+	+	+	+	+	+	+	+	-	+	+
AIAL	AWCR	unknown	+	-	-	+	-	-	+	+	+	+	+	+	+	-	+	+	+	+	-	+	+	+	+	+	+	+	-	+	+	+	+	+	+	-	+	+	+	+	+	+	+	+	+	-	-	+	+
AIAL	PVQL	+	+	+	+	+	+	+	+	+	+	+	+	+	+	+	+	+	+	+	+	+	+	+	+	+	+	+	+	+	+	+	+	+	+	+	+	+	+	+	+	+	+	+	+	+	+	+	+
AIAL	RIFL	unknown	-	-	+	+	-	+	+	+	+	+	+	+	+	+	+	+	-	+	+	+	+	+	+	+	+	+	-	+	+	+	+	+	+	+	+	+	+	-	-	+	+	+	-	+	+	+	+
AIAL	RIR	unknown	+	+	+	+	+	+	-	+	+	+	+	+	+	-	+	+	+	+	+	+	+	+	-	+	+	+	+	+	+	+	+	+	+	+	+	-	+	-	-	+	+	+	-	+	+	-	-
AIAL	RMGL	unknown	+	+	+	+	+	+	+	-	+	-	+	+	+	+	+	+	+	-	+	+	+	+	+	+	+	-	+	+	+	+	+	+	-	+	+	-	+	+	+	-	+	+	+	+	+	+	-
AIAR	ADAR	unknown	+	+	+	+	+	+	+	+	+	+	+	+	-	+	+	+	+	+	-	+	+	+	+	+	+	-	+	+	-	-	+	+	+	+	-	+	-	+	+	+	+	+	+	+	+	+	+
AIAR	ADLR	unknown	-	-	+	+	+	-	+	+	+	+	+	+	-	+	+	+	-	-	+	+	+	+	-	+	+	+	-	+	+	-	+	+	+	+	-	+	+	+	+	-	+	+	+	+	+	+	+
AIAR	AIBR	-	-	-	-	-	-	-	-	-	-	-	-	-	-	-	-	-	-	-	-	-	-	-	-	-	-	-	-	-	-	-	-	-	-	-	-	-	-	-	-	-	-	-	-	-	-	-	-
AIAR	AIZR	-	-	-	-	-	-	-	-	-	-	-	-	-	-	-	-	-	-	-	-	-	-	-	-	-	-	-	-	-	-	-	-	-	-	-	-	-	-	-	-	-	-	-	-	-	-	-	-
AIAR	ASER	unknown	-	+	+	+	+	+	+	+	+	+	+	+	+	-	+	+	+	-	+	+	+	+	+	+	+	+	+	+	+	+	+	-	+	-	+	+	-	+	+	+	+	+	+	+	-	+	+
AIAR	ASGR	unknown	+	-	+	-	+	+	+	+	-	+	+	+	+	-	+	+	+	+	+	+	+	+	+	+	-	+	+	+	+	-	+	+	+	-	+	+	-	-	+	+	-	+	+	+	+	+	+
AIAR	ASIR	unknown	+	-	+	+	+	+	+	+	+	+	+	+	+	+	-	+	+	+	-	+	+	+	+	+	-	+	+	+	+	+	+	+	+	+	+	+	+	+	+	+	+	-	+	+	-	+	+
AIAR	AWAR	unknown	+	+	+	-	+	+	-	-	+	+	+	+	+	+	+	+	+	+	+	+	+	-	+	+	-	+	+	-	+	+	-	+	+	+	-	+	+	+	+	+	+	+	+	-	+	+	+
AIAR	AWCL	unknown	+	-	+	+	+	-	-	+	+	+	+	+	+	-	+	+	+	+	+	+	+	+	+	+	+	+	+	+	+	+	-	+	+	+	+	-	-	+	+	+	-	+	+	+	+	+	+
AIAR	AWCR	unknown	-	+	-	+	-	+	-	+	+	+	+	+	+	+	+	+	+	+	+	+	+	+	-	-	+	+	+	+	+	-	+	+	+	+	+	+	+	+	-	+	+	+	+	+	+	+	-
AIAR	RIFR	unknown	+	+	-	+	+	+	-	+	+	+	+	+	+	+	+	+	+	+	+	+	+	+	+	-	+	-	+	+	-	+	-	+	+	+	+	+	+	+	-	+	+	+	+	-	+	+	-
AIBL	AIBL	+	+	+	+	+	+	+	+	+	+	+	+	+	+	+	+	+	+	+	+	+	+	+	+	+	+	+	+	+	+	+	+	+	+	+	+	+	+	+	+	+	+	+	+	+	+	+	+
AIBL	AIZR	unknown	+	+	+	+	+	-	+	+	+	+	+	+	+	-	+	+	+	-	+	-	+	+	-	+	+	+	-	+	+	+	+	+	+	+	+	+	+	+	+	+	+	+	+	+	+	+	+
AIBL	ASHL	unknown	+	+	+	-	+	+	-	+	-	+	+	+	+	+	+	+	+	-	+	-	-	-	+	+	+	+	-	+	-	+	+	+	+	+	+	-	-	+	+	+	+	+	+	-	+	+	+
AIBL	ASHR	unknown	+	+	+	+	+	+	+	-	+	+	-	-	+	+	+	+	+	+	+	+	+	+	+	+	-	+	+	+	-	+	+	+	+	+	-	+	+	+	+	+	+	+	+	+	+	-	-
AIBL	AVAL	+	+	+	+	+	+	+	+	+	+	+	+	+	+	+	+	+	+	+	+	+	+	+	+	+	+	+	+	+	+	+	+	+	+	+	+	+	+	+	+	+	+	+	+	+	+	+	+
AIBL	AVBL	+	+	+	+	+	+	+	+	+	+	+	+	+	+	+	+	+	+	+	+	+	+	+	+	+	+	+	+	+	+	+	+	+	+	+	+	+	+	+	+	+	+	+	+	+	+	+	+
AIBL	AVEL	+	+	+	+	+	+	+	+	+	+	+	+	+	+	+	+	+	+	+	+	+	+	+	+	+	+	+	+	+	+	+	+	+	+	+	+	+	+	+	+	+	+	+	+	+	+	+	+
AIBL	FLPL	+	+	+	+	+	+	+	+	+	+	+	+	+	+	+	+	+	+	+	+	+	+	+	+	+	+	+	+	+	+	+	+	+	+	+	+	+	+	+	+	+	+	+	+	+	+	+	+
AIBL	IL2DR	unknown	+	+	+	-	-	+	+	-	+	+	+	+	+	+	+	-	+	+	-	+	+	+	+	-	+	+	+	+	+	+	+	+	+	+	+	+	+	+	+	-	+	-	+	+	+	+	-
AIBL	RIBR	+	+	+	+	+	+	+	+	+	+	+	+	+	+	+	+	+	+	+	+	+	+	+	+	+	+	+	+	+	+	+	+	+	+	+	+	+	+	+	+	+	+	+	+	+	+	+	+
AIBL	RIFL	+	+	+	+	+	+	+	+	+	+	+	+	+	+	+	+	+	+	+	+	+	+	+	+	+	+	+	+	+	+	+	+	+	+	+	+	+	+	+	+	+	+	+	+	+	+	+	+
AIBL	RIGR	+	+	+	+	+	+	+	+	+	+	+	+	+	+	+	+	+	+	+	+	+	+	+	+	+	+	+	+	+	+	+	+	+	+	+	+	+	+	+	+	+	+	+	+	+	+	+	+
AIBL	RIML	+	+	+	+	+	+	+	+	+	+	+	+	+	+	+	+	+	+	+	+	+	+	+	+	+	+	+	+	+	+	+	+	+	+	+	+	+	+	+	+	+	+	+	+	+	+	+	+
AIBL	RIMR	+	+	+	+	+	+	+	+	+	+	+	+	+	+	+	+	+	+	+	+	+	+	+	+	+	+	+	+	+	+	+	+	+	+	+	+	+	+	+	+	+	+	+	+	+	+	+	+
AIBL	RMFR	+	+	+	+	+	+	+	+	+	+	+	+	+	+	+	+	+	+	+	+	+	+	+	+	+	+	+	+	+	+	+	+	+	+	+	+	+	+	+	+	+	+	+	+	+	+	+	+
AIBL	SAADL	+	+	+	+	+	+	+	+	+	+	+	+	+	+	+	+	+	+	+	+	+	+	+	+	+	+	+	+	+	+	+	+	+	+	+	+	+	+	+	+	+	+	+	+	+	+	+	+
AIBL	SAADR	+	+	+	+	+	+	+	+	+	+	+	+	+	+	+	+	+	+	+	+	+	+	+	+	+	+	+	+	+	+	+	+	+	+	+	+	+	+	+	+	+	+	+	+	+	+	+	+
AIBL	SAAVL	+	+	+	+	+	+	+	+	+	+	+	+	+	+	+	+	+	+	+	+	+	+	+	+	+	+	+	+	+	+	+	+	+	+	+	+	+	+	+	+	+	+	+	+	+	+	+	+
AIBL	SIADR	unknown	-	+	+	+	+	+	-	+	-	+	-	+	+	+	+	+	-	-	+	+	-	+	-	+	+	+	+	+	+	+	-	-	+	+	+	+	+	+	+	+	+	-	-	+	+	+	+
AIBL	SIAVR	unknown	+	+	+	+	+	+	+	-	-	-	+	+	-	-	+	+	-	+	+	+	+	+	+	-	+	+	+	-	+	+	+	+	+	+	+	+	+	+	+	+	+	+	+	+	+	+	+
AIBL	SIBDR	+	+	+	+	+	+	+	+	+	+	+	+	+	+	+	+	+	+	+	+	+	+	+	+	+	+	+	+	+	+	+	+	+	+	+	+	+	+	+	+	+	+	+	+	+	+	+	+
AIBL	SMDDR	+	+	+	+	+	+	+	+	+	+	+	+	+	+	+	+	+	+	+	+	+	+	+	+	+	+	+	+	+	+	+	+	+	+	+	+	+	+	+	+	+	+	+	+	+	+	+	+
AIBL	SMDVR	+	+	+	+	+	+	+	+	+	+	+	+	+	+	+	+	+	+	+	+	+	+	+	+	+	+	+	+	+	+	+	+	+	+	+	+	+	+	+	+	+	+	+	+	+	+	+	+
AIBR	ADLR	unknown	-	+	+	+	+	+	-	-	+	+	+	-	+	+	+	-	+	+	+	+	-	+	+	+	+	+	-	+	+	+	+	+	+	+	+	+	+	-	-	+	+	+	+	+	-	+	+
AIBR	AIAR	unknown	+	+	+	+	+	+	+	+	+	+	+	-	+	+	-	-	+	+	+	+	-	-	+	-	+	+	+	+	+	+	+	+	+	+	+	+	+	+	+	+	-	+	-	+	+	+	+
AIBR	AIYR	-	-	-	-	-	-	-	-	-	-	-	-	-	-	-	-	-	-	-	-	-	-	-	-	-	-	-	-	-	-	-	-	-	-	-	-	-	-	-	-	-	-	-	-	-	-	-	-
AIBR	AQR	unknown	+	+	-	+	+	+	+	+	+	-	+	+	+	+	+	+	+	+	+	+	+	+	-	+	+	+	+	+	+	+	-	+	+	+	+	-	+	-	+	+	+	-	+	+	-	-	-
AIBR	AUAL	+	+	+	+	+	+	+	+	+	+	+	+	+	+	+	+	+	+	+	+	+	+	+	+	+	+	+	+	+	+	+	+	+	+	+	+	+	+	+	+	+	+	+	+	+	+	+	+
AIBR	AVAR	+	+	+	+	+	+	+	+	+	+	+	+	+	+	+	+	+	+	+	+	+	+	+	+	+	+	+	+	+	+	+	+	+	+	+	+	+	+	+	+	+	+	+	+	+	+	+	+
AIBR	AVBR	+	+	+	+	+	+	+	+	+	+	+	+	+	+	+	+	+	+	+	+	+	+	+	+	+	+	+	+	+	+	+	+	+	+	+	+	+	+	+	+	+	+	+	+	+	+	+	+
AIBR	AVEL	+	+	+	+	+	+	+	+	+	+	+	+	+	+	+	+	+	+	+	+	+	+	+	+	+	+	+	+	+	+	+	+	+	+	+	+	+	+	+	+	+	+	+	+	+	+	+	+
AIBR	AWCR	unknown	-	-	+	-	+	-	+	-	+	+	+	+	+	+	+	+	+	+	-	+	+	+	+	-	+	-	+	+	+	+	+	+	+	+	+	+	+	+	+	+	-	+	+	+	+	+	+
AIBR	DVA	+	+	+	+	+	+	+	+	+	+	+	+	+	+	+	+	+	+	+	+	+	+	+	+	+	+	+	+	+	+	+	+	+	+	+	+	+	+	+	+	+	+	+	+	+	+	+	+
AIBR	RIAL	+	+	+	+	+	+	+	+	+	+	+	+	+	+	+	+	+	+	+	+	+	+	+	+	+	+	+	+	+	+	+	+	+	+	+	+	+	+	+	+	+	+	+	+	+	+	+	+
AIBR	RIBL	+	+	+	+	+	+	+	+	+	+	+	+	+	+	+	+	+	+	+	+	+	+	+	+	+	+	+	+	+	+	+	+	+	+	+	+	+	+	+	+	+	+	+	+	+	+	+	+
AIBR	RICR	+	+	+	+	+	+	+	+	+	+	+	+	+	+	+	+	+	+	+	+	+	+	+	+	+	+	+	+	+	+	+	+	+	+	+	+	+	+	+	+	+	+	+	+	+	+	+	+
AIBR	RIGL	+	+	+	+	+	+	+	+	+	+	+	+	+	+	+	+	+	+	+	+	+	+	+	+	+	+	+	+	+	+	+	+	+	+	+	+	+	+	+	+	+	+	+	+	+	+	+	+
AIBR	RIML	+	+	+	+	+	+	+	+	+	+	+	+	+	+	+	+	+	+	+	+	+	+	+	+	+	+	+	+	+	+	+	+	+	+	+	+	+	+	+	+	+	+	+	+	+	+	+	+
AIBR	RIMR	+	+	+	+	+	+	+	+	+	+	+	+	+	+	+	+	+	+	+	+	+	+	+	+	+	+	+	+	+	+	+	+	+	+	+	+	+	+	+	+	+	+	+	+	+	+	+	+
AIBR	RMFL	+	+	+	+	+	+	+	+	+	+	+	+	+	+	+	+	+	+	+	+	+	+	+	+	+	+	+	+	+	+	+	+	+	+	+	+	+	+	+	+	+	+	+	+	+	+	+	+
AIBR	SAADL	+	+	+	+	+	+	+	+	+	+	+	+	+	+	+	+	+	+	+	+	+	+	+	+	+	+	+	+	+	+	+	+	+	+	+	+	+	+	+	+	+	+	+	+	+	+	+	+
AIBR	SAADR	+	+	+	+	+	+	+	+	+	+	+	+	+	+	+	+	+	+	+	+	+	+	+	+	+	+	+	+	+	+	+	+	+	+	+	+	+	+	+	+	+	+	+	+	+	+	+	+
AIBR	SAAVR	+	+	+	+	+	+	+	+	+	+	+	+	+	+	+	+	+	+	+	+	+	+	+	+	+	+	+	+	+	+	+	+	+	+	+	+	+	+	+	+	+	+	+	+	+	+	+	+
AIBR	SIADL	unknown	-	+	-	+	-	-	+	+	+	+	+	+	+	+	+	+	+	+	+	-	+	-	+	+	+	+	+	+	+	+	+	+	-	+	+	+	+	+	+	+	-	-	-	+	+	+	+
AIBR	SIBVR	+	+	+	+	+	+	+	+	+	+	+	+	+	+	+	+	+	+	+	+	+	+	+	+	+	+	+	+	+	+	+	+	+	+	+	+	+	+	+	+	+	+	+	+	+	+	+	+
AIBR	SMDDL	+	+	+	+	+	+	+	+	+	+	+	+	+	+	+	+	+	+	+	+	+	+	+	+	+	+	+	+	+	+	+	+	+	+	+	+	+	+	+	+	+	+	+	+	+	+	+	+
AIBR	SMDVL	+	+	+	+	+	+	+	+	+	+	+	+	+	+	+	+	+	+	+	+	+	+	+	+	+	+	+	+	+	+	+	+	+	+	+	+	+	+	+	+	+	+	+	+	+	+	+	+
AIBR	VB01	+	+	+	+	+	+	+	+	+	+	+	+	+	+	+	+	+	+	+	+	+	+	+	+	+	+	+	+	+	+	+	+	+	+	+	+	+	+	+	+	+	+	+	+	+	+	+	+
AIML	AIAL	unknown	+	+	+	-	+	-	+	+	+	+	-	-	+	+	+	+	-	+	+	+	-	+	+	-	+	+	+	+	-	+	+	+	+	-	+	-	+	+	+	+	+	+	-	+	+	-	+
AIML	ALML	+	+	+	+	+	+	+	+	+	+	+	+	+	+	+	+	+	+	+	+	+	+	+	+	+	+	+	+	+	+	+	+	+	+	+	+	+	+	+	+	+	+	+	+	+	+	+	+
AIML	ASGL	unknown	+	+	+	+	+	+	+	+	+	+	+	-	+	+	-	+	+	+	-	+	+	+	+	+	-	+	+	+	+	+	+	+	+	+	+	+	+	+	+	+	+	+	+	-	+	+	+
AIML	ASJL	unknown	+	+	+	+	+	+	+	-	-	+	+	+	+	+	+	+	+	+	+	+	+	+	+	+	+	+	+	+	+	+	+	+	+	+	+	-	+	+	-	+	+	+	+	+	+	+	-
AIML	ASKL	unknown	-	+	+	-	+	+	+	+	-	+	-	-	+	+	+	+	+	+	+	+	+	+	+	+	+	+	-	+	-	+	+	+	-	-	-	+	+	+	-	+	+	+	+	+	+	+	+
AIML	AVDL	+	+	+	+	+	+	+	+	+	+	+	+	+	+	+	+	+	+	+	+	+	+	+	+	+	+	+	+	+	+	+	+	+	+	+	+	+	+	+	+	+	+	+	+	+	+	+	+
AIML	AVFL	unknown	-	+	-	+	+	-	+	-	+	-	+	+	+	-	+	+	+	+	+	+	+	+	+	+	+	+	+	-	+	+	+	+	-	-	-	+	+	+	+	+	+	+	-	+	+	+	+
AIML	AVFR	unknown	+	+	+	+	+	+	+	+	-	+	+	+	+	+	-	+	-	+	+	+	+	+	-	+	-	+	+	+	+	+	+	+	+	+	+	+	+	+	+	+	-	-	-	+	+	+	+
AIML	AVHL	+	+	+	+	+	+	+	+	+	+	+	+	+	+	+	+	+	+	+	+	+	+	+	+	+	+	+	+	+	+	+	+	+	+	+	+	+	+	+	+	+	+	+	+	+	+	+	+
AIML	AVHR	+	+	+	+	+	+	+	+	+	+	+	+	+	+	+	+	+	+	+	+	+	+	+	+	+	+	+	+	+	+	+	+	+	+	+	+	+	+	+	+	+	+	+	+	+	+	+	+
AIML	AVJL	+	+	+	+	+	+	+	+	+	+	+	+	+	+	+	+	+	+	+	+	+	+	+	+	+	+	+	+	+	+	+	+	+	+	+	+	+	+	+	+	+	+	+	+	+	+	+	+
AIML	CEPDL	unknown	+	+	+	+	+	+	+	+	-	-	-	+	+	+	-	+	+	-	+	+	+	-	+	+	+	-	-	+	+	+	+	+	+	+	+	+	+	+	+	+	+	+	+	+	+	+	+
AIML	PVQL	+	+	+	+	+	+	+	+	+	+	+	+	+	+	+	+	+	+	+	+	+	+	+	+	+	+	+	+	+	+	+	+	+	+	+	+	+	+	+	+	+	+	+	+	+	+	+	+
AIML	RID	+	+	+	+	+	+	+	+	+	+	+	+	+	+	+	+	+	+	+	+	+	+	+	+	+	+	+	+	+	+	+	+	+	+	+	+	+	+	+	+	+	+	+	+	+	+	+	+
AIML	RIFL	+	+	+	+	+	+	+	+	+	+	+	+	+	+	+	+	+	+	+	+	+	+	+	+	+	+	+	+	+	+	+	+	+	+	+	+	+	+	+	+	+	+	+	+	+	+	+	+
AIML	RMGL	+	+	+	+	+	+	+	+	+	+	+	+	+	+	+	+	+	+	+	+	+	+	+	+	+	+	+	+	+	+	+	+	+	+	+	+	+	+	+	+	+	+	+	+	+	+	+	+
AIML	SMBVL	-	-	-	-	-	-	-	-	-	-	-	-	-	-	-	-	-	-	-	-	-	-	-	-	-	-	-	-	-	-	-	-	-	-	-	-	-	-	-	-	-	-	-	-	-	-	-	-
AIML	URXL	-	-	-	-	-	-	-	-	-	-	-	-	-	-	-	-	-	-	-	-	-	-	-	-	-	-	-	-	-	-	-	-	-	-	-	-	-	-	-	-	-	-	-	-	-	-	-	-
AIMR	ADFR	unknown	+	+	+	+	+	+	+	+	+	-	+	+	+	+	-	+	+	+	+	+	+	+	+	+	+	+	+	-	+	-	+	+	+	+	+	+	+	+	-	+	-	+	+	-	+	+	+
AIMR	AIAR	unknown	-	+	+	-	+	+	+	+	-	+	+	+	-	-	-	+	-	+	-	-	+	+	+	-	+	-	+	+	+	+	-	+	+	+	+	+	+	-	+	+	+	+	+	+	+	+	-
AIMR	AIMR	unknown	+	-	+	+	+	+	+	+	+	+	+	+	-	+	+	+	+	+	+	+	+	+	+	+	+	+	+	+	-	+	+	+	+	+	-	+	+	-	+	-	+	+	+	-	+	+	+
AIMR	ALA	+	+	+	+	+	+	+	+	+	+	+	+	+	+	+	+	+	+	+	+	+	+	+	+	+	+	+	+	+	+	+	+	+	+	+	+	+	+	+	+	+	+	+	+	+	+	+	+
AIMR	ASGR	unknown	+	-	+	-	-	+	+	+	+	-	+	+	+	+	+	+	+	+	-	+	+	-	+	+	+	+	+	-	+	+	+	+	+	+	+	+	+	+	+	+	+	+	+	+	+	+	+
AIMR	ASJR	unknown	+	+	+	+	+	+	-	+	+	+	-	+	-	-	+	+	-	+	+	+	+	+	+	-	+	+	+	+	-	+	-	-	-	+	+	+	+	+	+	+	+	+	+	+	+	-	+
AIMR	ASKR	unknown	+	+	+	+	+	+	+	+	+	+	+	+	+	+	+	+	+	+	+	+	+	+	+	+	+	+	+	+	+	+	+	+	-	+	+	-	+	+	-	+	+	-	+	+	+	-	+
AIMR	AVAR	+	+	+	+	+	+	+	+	+	+	+	+	+	+	+	+	+	+	+	+	+	+	+	+	+	+	+	+	+	+	+	+	+	+	+	+	+	+	+	+	+	+	+	+	+	+	+	+
AIMR	AVDR	+	+	+	+	+	+	+	+	+	+	+	+	+	+	+	+	+	+	+	+	+	+	+	+	+	+	+	+	+	+	+	+	+	+	+	+	+	+	+	+	+	+	+	+	+	+	+	+
AIMR	AVFL	unknown	+	+	+	+	+	-	+	+	+	+	+	-	+	+	-	+	-	+	+	+	+	+	+	+	+	-	+	+	+	+	+	+	+	+	+	-	+	+	+	-	+	+	-	-	-	+	+
AIMR	AVFR	unknown	+	+	+	+	+	-	+	+	+	-	-	+	+	-	+	-	+	+	+	+	+	+	+	+	+	+	+	+	+	-	+	+	+	-	+	+	+	-	+	+	+	+	+	+	-	-	+
AIMR	AVHR	+	+	+	+	+	+	+	+	+	+	+	+	+	+	+	+	+	+	+	+	+	+	+	+	+	+	+	+	+	+	+	+	+	+	+	+	+	+	+	+	+	+	+	+	+	+	+	+
AIMR	AVJR	+	+	+	+	+	+	+	+	+	+	+	+	+	+	+	+	+	+	+	+	+	+	+	+	+	+	+	+	+	+	+	+	+	+	+	+	+	+	+	+	+	+	+	+	+	+	+	+
AIMR	BDUR	+	+	+	+	+	+	+	+	+	+	+	+	+	+	+	+	+	+	+	+	+	+	+	+	+	+	+	+	+	+	+	+	+	+	+	+	+	+	+	+	+	+	+	+	+	+	+	+
AIMR	CEPVR	unknown	-	+	+	-	+	+	+	+	-	-	+	-	+	+	+	+	+	+	-	+	+	+	+	+	+	+	+	+	+	-	+	-	+	+	+	+	-	+	+	+	+	-	+	+	+	+	+
AIMR	HSNL	+	+	+	+	+	+	+	+	+	+	+	+	+	+	+	+	+	+	+	+	+	+	+	+	+	+	+	+	+	+	+	+	+	+	+	+	+	+	+	+	+	+	+	+	+	+	+	+
AIMR	HSNR	+	+	+	+	+	+	+	+	+	+	+	+	+	+	+	+	+	+	+	+	+	+	+	+	+	+	+	+	+	+	+	+	+	+	+	+	+	+	+	+	+	+	+	+	+	+	+	+
AIMR	OLQDR	unknown	+	+	+	+	-	+	+	+	-	+	+	+	+	-	-	-	+	+	+	+	+	+	+	-	+	+	+	+	+	+	+	+	+	+	+	+	+	-	-	+	+	-	-	+	+	+	+
AIMR	PVNR	+	+	+	+	+	+	+	+	+	+	+	+	+	+	+	+	+	+	+	+	+	+	+	+	+	+	+	+	+	+	+	+	+	+	+	+	+	+	+	+	+	+	+	+	+	+	+	+
AIMR	RIFR	+	+	+	+	+	+	+	+	+	+	+	+	+	+	+	+	+	+	+	+	+	+	+	+	+	+	+	+	+	+	+	+	+	+	+	+	+	+	+	+	+	+	+	+	+	+	+	+
AIMR	RMDR	+	+	+	+	+	+	+	+	+	+	+	+	+	+	+	+	+	+	+	+	+	+	+	+	+	+	+	+	+	+	+	+	+	+	+	+	+	+	+	+	+	+	+	+	+	+	+	+
AIMR	RMGR	+	+	+	+	+	+	+	+	+	+	+	+	+	+	+	+	+	+	+	+	+	+	+	+	+	+	+	+	+	+	+	+	+	+	+	+	+	+	+	+	+	+	+	+	+	+	+	+
AIMR	URXR	-	-	-	-	-	-	-	-	-	-	-	-	-	-	-	-	-	-	-	-	-	-	-	-	-	-	-	-	-	-	-	-	-	-	-	-	-	-	-	-	-	-	-	-	-	-	-	-
AINL	AFDR	unknown	+	+	+	+	-	-	+	+	+	+	+	-	-	+	+	+	-	+	+	+	+	+	-	+	+	+	+	+	-	-	+	+	+	+	+	+	+	-	+	+	+	+	+	+	+	+	+
AINL	AIAR	unknown	+	+	-	-	-	+	+	+	+	-	+	-	+	+	-	+	-	+	+	+	+	+	+	-	+	+	+	+	+	+	+	+	-	+	+	+	+	+	+	-	+	+	+	+	-	+	-
AINL	ASEL	unknown	+	+	+	+	+	+	+	+	+	+	+	+	+	+	+	+	+	+	+	-	+	+	+	+	+	+	+	+	-	+	+	-	+	-	+	+	+	+	-	+	+	+	+	+	+	+	+
AINL	ASGR	unknown	+	+	+	+	+	+	+	-	+	+	+	+	+	+	+	+	+	+	+	+	-	-	+	+	-	+	+	+	-	+	+	+	+	+	-	+	+	+	+	+	+	+	+	+	-	+	+
AINL	ASIL	unknown	+	+	+	+	+	+	-	+	-	-	+	+	+	+	+	+	+	+	+	+	+	+	+	+	+	+	+	+	+	-	+	+	+	+	+	+	+	+	-	+	-	+	-	+	+	+	+
AINL	AUAR	unknown	-	+	+	+	+	+	+	+	-	+	+	+	+	+	+	+	+	+	+	+	+	+	+	+	-	+	+	+	+	+	+	+	+	+	+	+	-	+	+	+	+	-	+	+	+	+	+
AINL	BAGL	unknown	+	+	+	+	+	+	+	+	+	+	+	+	+	+	+	+	+	+	+	+	-	+	+	+	-	+	+	+	-	+	+	+	+	+	-	+	-	+	+	+	+	+	+	+	+	+	+
AINL	CEPVR	unknown	+	+	+	+	+	+	+	-	+	+	+	+	-	+	+	+	+	+	+	+	+	+	+	+	+	-	+	+	+	-	+	-	+	+	+	-	+	-	+	+	+	+	+	+	-	+	+
AINL	RIBL	+	+	+	+	+	+	+	+	+	+	+	+	+	+	+	+	+	+	+	+	+	+	+	+	+	+	+	+	+	+	+	+	+	+	+	+	+	+	+	+	+	+	+	+	+	+	+	+
AINL	RIBR	+	+	+	+	+	+	+	+	+	+	+	+	+	+	+	+	+	+	+	+	+	+	+	+	+	+	+	+	+	+	+	+	+	+	+	+	+	+	+	+	+	+	+	+	+	+	+	+
AINL	RID	+	+	+	+	+	+	+	+	+	+	+	+	+	+	+	+	+	+	+	+	+	+	+	+	+	+	+	+	+	+	+	+	+	+	+	+	+	+	+	+	+	+	+	+	+	+	+	+
AINL	RMDVL	-	-	-	-	-	-	-	-	-	-	-	-	-	-	-	-	-	-	-	-	-	-	-	-	-	-	-	-	-	-	-	-	-	-	-	-	-	-	-	-	-	-	-	-	-	-	-	-
AINL	RMFL	-	-	-	-	-	-	-	-	-	-	-	-	-	-	-	-	-	-	-	-	-	-	-	-	-	-	-	-	-	-	-	-	-	-	-	-	-	-	-	-	-	-	-	-	-	-	-	-
AINL	SAAVL	-	-	-	-	-	-	-	-	-	-	-	-	-	-	-	-	-	-	-	-	-	-	-	-	-	-	-	-	-	-	-	-	-	-	-	-	-	-	-	-	-	-	-	-	-	-	-	-
AINR	AFDL	unknown	+	+	+	+	+	+	+	+	+	+	+	-	+	-	-	+	+	+	-	-	+	+	+	+	+	+	-	+	+	+	+	+	+	+	+	-	+	+	+	-	+	+	+	+	+	-	-
AINR	AFDR	unknown	-	+	+	-	+	+	+	+	-	-	+	+	+	+	+	+	+	+	+	+	+	+	+	+	+	+	-	+	+	-	+	+	+	-	-	+	+	-	+	+	+	+	+	+	-	+	+
AINR	AIAL	unknown	+	+	+	+	+	-	+	+	-	-	+	+	+	-	+	+	+	+	+	+	+	-	+	+	+	-	-	+	+	-	+	+	+	+	+	+	+	+	+	+	+	+	+	+	-	+	-
AINR	AIBL	-	-	-	-	-	-	-	-	-	-	-	-	-	-	-	-	-	-	-	-	-	-	-	-	-	-	-	-	-	-	-	-	-	-	-	-	-	-	-	-	-	-	-	-	-	-	-	-
AINR	AINL	unknown	+	+	+	-	+	+	-	+	+	+	+	+	+	-	+	+	-	+	+	-	+	+	+	+	+	-	+	-	+	+	+	-	+	+	+	+	+	+	+	-	-	+	+	-	+	+	+
AINR	AINR	unknown	+	-	+	+	+	+	+	+	+	+	+	+	-	-	+	-	-	+	+	-	+	+	+	+	-	+	+	-	+	-	-	-	+	+	+	+	-	+	-	+	+	+	+	+	+	+	-
AINR	ASEL	unknown	-	+	+	+	+	+	+	+	+	+	+	+	+	+	+	-	-	-	+	+	+	+	+	+	+	+	-	+	+	+	-	+	+	+	+	+	+	+	+	+	+	+	+	+	+	+	+
AINR	ASER	unknown	+	+	+	+	-	+	+	+	+	+	+	+	+	+	+	+	+	-	-	+	+	+	-	-	+	+	+	+	+	+	+	+	+	+	+	-	+	+	-	-	+	+	+	+	+	+	+
AINR	ASGL	unknown	+	+	+	-	+	+	+	-	+	+	+	+	+	+	-	+	+	+	+	-	+	+	+	+	-	+	+	+	+	+	-	-	+	+	+	+	+	-	+	+	+	+	+	+	+	+	+
AINR	AUAL	unknown	+	+	+	+	+	+	+	+	+	+	-	-	+	-	+	+	-	+	-	-	+	+	+	+	+	+	-	-	+	+	-	+	-	+	-	+	+	+	+	+	+	-	+	+	+	+	-
AINR	AUAR	unknown	-	+	+	-	-	+	+	+	+	+	-	+	+	+	+	+	-	+	-	+	-	+	+	+	-	+	-	+	+	+	+	-	-	+	-	+	-	+	+	+	+	+	-	-	-	+	+
AINR	AWCL	unknown	-	+	-	+	+	+	+	+	-	+	+	-	+	+	+	+	+	+	+	+	+	+	+	+	-	+	-	+	+	+	+	+	+	+	-	+	+	+	+	+	+	+	+	+	+	+	+
AINR	BAGR	unknown	+	+	+	+	+	+	+	+	+	+	+	+	+	+	+	+	+	-	+	+	+	+	+	+	+	-	+	+	+	+	+	-	+	-	-	+	-	+	+	+	-	+	+	+	-	-	+
AINR	CEPDL	unknown	+	+	+	-	+	-	+	+	+	+	+	+	-	-	+	-	+	+	+	-	+	+	+	+	-	+	+	+	+	-	+	+	-	+	+	+	+	+	+	-	+	-	+	+	-	+	+
AINR	RIBL	+	+	+	+	+	+	+	+	+	+	+	+	+	+	+	+	+	+	+	+	+	+	+	+	+	+	+	+	+	+	+	+	+	+	+	+	+	+	+	+	+	+	+	+	+	+	+	+
AINR	RID	+	+	+	+	+	+	+	+	+	+	+	+	+	+	+	+	+	+	+	+	+	+	+	+	+	+	+	+	+	+	+	+	+	+	+	+	+	+	+	+	+	+	+	+	+	+	+	+
AINR	URXL	-	-	-	-	-	-	-	-	-	-	-	-	-	-	-	-	-	-	-	-	-	-	-	-	-	-	-	-	-	-	-	-	-	-	-	-	-	-	-	-	-	-	-	-	-	-	-	-
AINR	URXR	-	-	-	-	-	-	-	-	-	-	-	-	-	-	-	-	-	-	-	-	-	-	-	-	-	-	-	-	-	-	-	-	-	-	-	-	-	-	-	-	-	-	-	-	-	-	-	-
AIYL	AFDL	unknown	+	+	-	+	+	-	+	+	+	+	+	+	+	+	+	-	+	+	+	-	+	+	+	+	+	+	+	+	+	+	+	+	+	+	+	-	+	-	+	+	+	-	-	+	+	+	+
AIYL	AIBL	-	-	-	-	-	-	-	-	-	-	-	-	-	-	-	-	-	-	-	-	-	-	-	-	-	-	-	-	-	-	-	-	-	-	-	-	-	-	-	-	-	-	-	-	-	-	-	-
AIYL	AIZL	-	-	-	-	-	-	-	-	-	-	-	-	-	-	-	-	-	-	-	-	-	-	-	-	-	-	-	-	-	-	-	-	-	-	-	-	-	-	-	-	-	-	-	-	-	-	-	-
AIYL	ASER	unknown	-	+	+	+	+	+	+	+	+	+	-	+	+	+	+	+	-	+	+	+	+	+	+	+	+	+	+	-	+	+	+	+	+	+	+	-	+	+	-	+	+	+	+	+	+	-	+
AIYL	AWAL	unknown	+	-	+	+	+	+	+	-	+	+	+	+	+	+	-	-	+	+	-	+	+	+	+	-	+	+	+	+	+	-	-	+	+	+	+	-	+	+	-	+	+	+	+	+	+	-	-
AIYL	AWCL	unknown	+	-	+	+	+	+	-	+	+	+	+	+	-	+	+	+	+	-	+	+	+	+	+	+	-	-	+	+	+	-	+	+	+	+	+	-	+	+	+	+	-	+	+	+	+	+	+
AIYL	AWCR	unknown	-	+	+	+	+	+	-	+	+	-	+	+	+	+	+	+	+	+	+	+	+	-	+	+	+	-	+	+	-	+	+	+	+	+	+	+	+	-	+	+	-	+	+	+	+	+	+
AIYL	HSNR	+	+	+	+	+	+	+	+	+	+	+	+	+	+	+	+	+	+	+	+	+	+	+	+	+	+	+	+	+	+	+	+	+	+	+	+	+	+	+	+	+	+	+	+	+	+	+	+
AIYL	RIAL	-	-	-	-	-	-	-	-	-	-	-	-	-	-	-	-	-	-	-	-	-	-	-	-	-	-	-	-	-	-	-	-	-	-	-	-	-	-	-	-	-	-	-	-	-	-	-	-
AIYL	RIBL	+	+	+	+	+	+	+	+	+	+	+	+	+	+	+	+	+	+	+	+	+	+	+	+	+	+	+	+	+	+	+	+	+	+	+	+	+	+	+	+	+	+	+	+	+	+	+	+
AIYL	RIH	-	-	-	-	-	-	-	-	-	-	-	-	-	-	-	-	-	-	-	-	-	-	-	-	-	-	-	-	-	-	-	-	-	-	-	-	-	-	-	-	-	-	-	-	-	-	-	-
AIYL	RIR	unknown	+	-	-	+	-	+	+	+	-	+	-	+	+	-	+	+	+	-	+	-	+	+	+	+	+	+	+	+	+	-	-	-	+	+	+	+	+	+	+	+	+	+	+	+	+	+	+
AIYR	ADFR	unknown	+	+	-	-	+	+	-	+	-	+	-	+	+	+	+	+	+	+	+	+	+	-	+	+	+	+	+	-	-	+	+	+	+	+	-	-	+	+	+	+	+	+	+	+	+	+	+
AIYR	AFDR	unknown	-	+	+	-	+	+	+	+	+	-	+	+	+	+	+	+	+	+	+	+	+	+	-	+	-	+	+	+	+	+	+	+	+	-	+	-	+	-	+	+	+	+	+	+	-	+	+
AIYR	AINL	unknown	+	-	-	+	-	+	+	-	+	+	+	+	-	+	-	-	+	+	+	+	+	-	-	+	+	+	+	+	+	+	-	+	+	-	+	+	+	+	-	+	-	+	+	+	+	+	+
AIYR	AIYL	+	+	+	+	+	+	+	+	+	+	+	+	+	+	+	+	+	+	+	+	+	+	+	+	+	+	+	+	+	+	+	+	+	+	+	+	+	+	+	+	+	+	+	+	+	+	+	+
AIYR	AIZR	-	-	-	-	-	-	-	-	-	-	-	-	-	-	-	-	-	-	-	-	-	-	-	-	-	-	-	-	-	-	-	-	-	-	-	-	-	-	-	-	-	-	-	-	-	-	-	-
AIYR	ASEL	unknown	+	+	+	+	+	-	+	+	-	+	+	+	+	+	+	+	-	+	+	+	+	+	+	+	+	+	+	+	+	+	+	-	+	+	+	+	+	+	+	+	+	+	+	+	+	-	-
AIYR	ASER	unknown	+	+	+	+	+	-	+	+	+	+	+	+	+	+	+	+	+	+	+	+	-	-	-	+	-	+	+	+	+	-	+	+	+	+	+	+	+	+	+	+	+	+	+	+	+	+	+
AIYR	ASGR	unknown	-	+	+	+	+	+	+	+	+	+	+	+	+	+	+	+	+	-	+	+	+	+	-	+	-	+	+	+	-	+	+	-	-	+	+	+	+	+	+	+	-	+	+	+	-	-	-
AIYR	AWAR	unknown	+	-	-	+	+	+	+	+	-	+	+	+	+	+	+	+	+	+	+	+	+	+	+	+	+	-	+	+	+	-	-	-	+	+	+	+	+	-	+	+	+	+	+	+	-	+	+
AIYR	AWBR	unknown	+	+	+	+	+	+	+	+	+	+	+	+	+	+	+	+	+	+	+	-	+	-	-	+	+	+	-	-	+	+	+	+	+	+	+	+	+	-	+	+	+	+	-	+	-	+	+
AIYR	BAGR	unknown	+	+	+	+	+	-	+	+	+	+	+	-	+	-	+	-	+	+	+	+	+	+	+	-	-	+	+	+	-	+	+	+	+	+	+	+	+	+	+	+	+	+	-	+	+	-	+
AIYR	RIAR	-	-	-	-	-	-	-	-	-	-	-	-	-	-	-	-	-	-	-	-	-	-	-	-	-	-	-	-	-	-	-	-	-	-	-	-	-	-	-	-	-	-	-	-	-	-	-	-
AIYR	RIBR	+	+	+	+	+	+	+	+	+	+	+	+	+	+	+	+	+	+	+	+	+	+	+	+	+	+	+	+	+	+	+	+	+	+	+	+	+	+	+	+	+	+	+	+	+	+	+	+
AIYR	RIVR	-	-	-	-	-	-	-	-	-	-	-	-	-	-	-	-	-	-	-	-	-	-	-	-	-	-	-	-	-	-	-	-	-	-	-	-	-	-	-	-	-	-	-	-	-	-	-	-
AIZL	ADFL	unknown	+	+	+	+	+	+	+	-	+	-	-	+	+	+	+	+	-	+	-	+	+	+	+	+	-	+	+	+	+	+	+	-	-	+	+	+	+	+	-	+	+	+	-	+	+	+	+
AIZL	AFDL	unknown	-	+	+	+	+	-	+	+	+	+	+	+	+	+	+	+	+	+	+	+	+	-	+	+	+	-	+	+	+	-	+	+	+	+	+	+	-	-	+	+	+	-	+	+	+	+	+
AIZL	AIAL	unknown	+	+	+	+	+	+	+	+	+	+	+	+	+	+	+	-	+	+	+	+	+	+	+	+	+	+	+	-	-	-	-	+	+	+	+	+	+	+	-	-	+	+	+	-	+	+	+
AIZL	AIBL	+	+	+	+	+	+	+	+	+	+	+	+	+	+	+	+	+	+	+	+	+	+	+	+	+	+	+	+	+	+	+	+	+	+	+	+	+	+	+	+	+	+	+	+	+	+	+	+
AIZL	AIBR	+	+	+	+	+	+	+	+	+	+	+	+	+	+	+	+	+	+	+	+	+	+	+	+	+	+	+	+	+	+	+	+	+	+	+	+	+	+	+	+	+	+	+	+	+	+	+	+
AIZL	ASEL	unknown	+	+	+	+	+	+	-	+	+	-	+	+	+	+	-	+	+	+	-	-	+	+	+	-	+	+	+	+	+	+	+	+	+	+	+	+	+	+	+	+	-	+	-	+	-	+	+
AIZL	AVEL	+	+	+	+	+	+	+	+	+	+	+	+	+	+	+	+	+	+	+	+	+	+	+	+	+	+	+	+	+	+	+	+	+	+	+	+	+	+	+	+	+	+	+	+	+	+	+	+
AIZL	AVER	+	+	+	+	+	+	+	+	+	+	+	+	+	+	+	+	+	+	+	+	+	+	+	+	+	+	+	+	+	+	+	+	+	+	+	+	+	+	+	+	+	+	+	+	+	+	+	+
AIZL	AVKR	+	+	+	+	+	+	+	+	+	+	+	+	+	+	+	+	+	+	+	+	+	+	+	+	+	+	+	+	+	+	+	+	+	+	+	+	+	+	+	+	+	+	+	+	+	+	+	+
AIZL	AWCR	unknown	+	-	+	+	+	+	-	+	-	+	+	+	+	+	+	+	+	+	+	+	+	+	+	+	+	+	+	+	+	+	-	+	+	+	+	-	+	+	+	+	+	+	-	+	+	+	+
AIZL	DVA	+	+	+	+	+	+	+	+	+	+	+	+	+	+	+	+	+	+	+	+	+	+	+	+	+	+	+	+	+	+	+	+	+	+	+	+	+	+	+	+	+	+	+	+	+	+	+	+
AIZL	RIAL	+	+	+	+	+	+	+	+	+	+	+	+	+	+	+	+	+	+	+	+	+	+	+	+	+	+	+	+	+	+	+	+	+	+	+	+	+	+	+	+	+	+	+	+	+	+	+	+
AIZL	RICR	+	+	+	+	+	+	+	+	+	+	+	+	+	+	+	+	+	+	+	+	+	+	+	+	+	+	+	+	+	+	+	+	+	+	+	+	+	+	+	+	+	+	+	+	+	+	+	+
AIZL	RIGL	+	+	+	+	+	+	+	+	+	+	+	+	+	+	+	+	+	+	+	+	+	+	+	+	+	+	+	+	+	+	+	+	+	+	+	+	+	+	+	+	+	+	+	+	+	+	+	+
AIZL	RIML	+	+	+	+	+	+	+	+	+	+	+	+	+	+	+	+	+	+	+	+	+	+	+	+	+	+	+	+	+	+	+	+	+	+	+	+	+	+	+	+	+	+	+	+	+	+	+	+
AIZL	SMBDL	unknown	-	-	-	+	+	+	+	+	+	+	+	+	-	-	+	+	+	+	+	+	+	+	+	+	+	-	+	+	+	-	+	+	+	+	-	+	+	+	+	+	-	+	+	-	+	+	-
AIZL	SMBVL	unknown	+	+	+	+	+	+	+	+	+	-	+	+	+	+	+	+	+	+	+	+	+	+	+	+	+	+	+	+	+	-	+	+	+	+	-	+	+	+	-	+	+	+	-	-	+	+	+
AIZL	SMDVL	+	+	+	+	+	+	+	+	+	+	+	+	+	+	+	+	+	+	+	+	+	+	+	+	+	+	+	+	+	+	+	+	+	+	+	+	+	+	+	+	+	+	+	+	+	+	+	+
AIZL	URYDL	+	+	+	+	+	+	+	+	+	+	+	+	+	+	+	+	+	+	+	+	+	+	+	+	+	+	+	+	+	+	+	+	+	+	+	+	+	+	+	+	+	+	+	+	+	+	+	+
AIZL	VB02	+	+	+	+	+	+	+	+	+	+	+	+	+	+	+	+	+	+	+	+	+	+	+	+	+	+	+	+	+	+	+	+	+	+	+	+	+	+	+	+	+	+	+	+	+	+	+	+
AIZR	ADFR	unknown	+	+	+	-	+	-	-	+	+	-	-	+	-	+	-	+	+	+	+	+	+	-	+	+	+	+	+	+	+	+	+	+	+	-	+	+	+	+	+	+	+	+	+	+	+	+	-
AIZR	AIAR	unknown	+	+	+	+	+	+	+	+	+	-	+	+	+	+	+	+	+	+	-	+	+	+	-	+	+	+	+	+	+	+	-	+	+	+	+	-	+	+	-	+	+	+	+	+	+	-	+
AIZR	AIBL	+	+	+	+	+	+	+	+	+	+	+	+	+	+	+	+	+	+	+	+	+	+	+	+	+	+	+	+	+	+	+	+	+	+	+	+	+	+	+	+	+	+	+	+	+	+	+	+
AIZR	AIBR	+	+	+	+	+	+	+	+	+	+	+	+	+	+	+	+	+	+	+	+	+	+	+	+	+	+	+	+	+	+	+	+	+	+	+	+	+	+	+	+	+	+	+	+	+	+	+	+
AIZR	ASER	unknown	+	+	+	+	+	+	+	-	+	+	+	+	+	-	+	+	+	+	+	+	+	+	+	-	+	+	+	+	+	+	-	+	+	+	-	+	+	+	+	+	-	+	+	+	+	+	+
AIZR	AVEL	+	+	+	+	+	+	+	+	+	+	+	+	+	+	+	+	+	+	+	+	+	+	+	+	+	+	+	+	+	+	+	+	+	+	+	+	+	+	+	+	+	+	+	+	+	+	+	+
AIZR	AVER	+	+	+	+	+	+	+	+	+	+	+	+	+	+	+	+	+	+	+	+	+	+	+	+	+	+	+	+	+	+	+	+	+	+	+	+	+	+	+	+	+	+	+	+	+	+	+	+
AIZR	AWAR	unknown	+	-	+	+	+	+	+	+	+	+	+	+	+	+	+	+	+	+	+	+	+	+	+	+	+	+	-	+	+	+	+	-	+	+	+	+	-	-	+	+	-	+	+	+	-	+	+
AIZR	AWCR	unknown	+	+	+	+	+	+	+	+	+	+	+	+	+	+	+	+	+	+	+	+	+	+	+	+	-	-	-	-	+	+	+	-	+	+	+	+	+	+	-	+	+	+	+	+	+	+	+
AIZR	DVA	+	+	+	+	+	+	+	+	+	+	+	+	+	+	+	+	+	+	+	+	+	+	+	+	+	+	+	+	+	+	+	+	+	+	+	+	+	+	+	+	+	+	+	+	+	+	+	+
AIZR	RIAR	+	+	+	+	+	+	+	+	+	+	+	+	+	+	+	+	+	+	+	+	+	+	+	+	+	+	+	+	+	+	+	+	+	+	+	+	+	+	+	+	+	+	+	+	+	+	+	+
AIZR	RIMR	+	+	+	+	+	+	+	+	+	+	+	+	+	+	+	+	+	+	+	+	+	+	+	+	+	+	+	+	+	+	+	+	+	+	+	+	+	+	+	+	+	+	+	+	+	+	+	+
AIZR	SIADR	unknown	+	+	+	+	+	+	+	+	+	+	+	+	-	+	+	+	+	+	-	+	+	+	+	-	+	+	+	+	+	+	-	-	+	+	+	+	+	+	+	-	+	+	+	+	+	+	+
AIZR	SMBDR	unknown	+	+	-	+	+	-	+	+	-	-	+	+	+	+	+	+	+	+	+	+	+	+	+	+	+	-	+	+	+	+	+	+	+	+	+	-	+	+	+	+	+	+	+	+	-	-	-
AIZR	SMBVR	unknown	+	+	+	+	+	+	+	-	+	-	-	+	+	+	+	+	-	+	+	+	+	+	+	+	+	-	+	-	+	+	+	+	+	+	+	+	-	+	+	-	+	+	+	+	+	+	+
AIZR	SMDDR	+	+	+	+	+	+	+	+	+	+	+	+	+	+	+	+	+	+	+	+	+	+	+	+	+	+	+	+	+	+	+	+	+	+	+	+	+	+	+	+	+	+	+	+	+	+	+	+
ALA	ASJR	unknown	+	+	+	+	+	+	-	+	+	+	+	-	+	-	+	-	+	+	+	+	+	+	+	+	+	+	+	+	-	+	+	+	+	+	+	+	+	+	+	-	-	+	+	-	+	-	-
ALA	AVAR	-	-	-	-	-	-	-	-	-	-	-	-	-	-	-	-	-	-	-	-	-	-	-	-	-	-	-	-	-	-	-	-	-	-	-	-	-	-	-	-	-	-	-	-	-	-	-	-
ALA	AVDR	+	+	+	+	+	+	+	+	+	+	+	+	+	+	+	+	+	+	+	+	+	+	+	+	+	+	+	+	+	+	+	+	+	+	+	+	+	+	+	+	+	+	+	+	+	+	+	+
ALA	AVEL	-	-	-	-	-	-	-	-	-	-	-	-	-	-	-	-	-	-	-	-	-	-	-	-	-	-	-	-	-	-	-	-	-	-	-	-	-	-	-	-	-	-	-	-	-	-	-	-
ALA	AVER	-	-	-	-	-	-	-	-	-	-	-	-	-	-	-	-	-	-	-	-	-	-	-	-	-	-	-	-	-	-	-	-	-	-	-	-	-	-	-	-	-	-	-	-	-	-	-	-
ALA	RIAR	unknown	+	+	+	+	-	+	-	+	+	+	+	+	+	+	+	+	+	+	+	+	-	+	+	+	-	+	-	+	-	+	-	+	+	-	+	-	-	+	+	+	+	+	+	-	+	+	+
ALA	RMDR	-	-	-	-	-	-	-	-	-	-	-	-	-	-	-	-	-	-	-	-	-	-	-	-	-	-	-	-	-	-	-	-	-	-	-	-	-	-	-	-	-	-	-	-	-	-	-	-
ALML	AIML	unknown	+	+	+	-	+	+	+	+	+	+	+	+	+	+	+	+	+	+	+	+	+	+	+	-	-	+	-	+	+	+	+	-	-	+	+	+	-	+	+	+	+	+	+	-	+	+	-
ALML	ALML	unknown	-	+	-	+	+	+	-	-	+	+	+	+	+	+	+	+	+	+	+	+	+	+	+	+	+	+	+	+	-	+	+	+	+	+	-	-	+	+	+	+	-	+	+	+	+	+	+
ALML	AVDR	+	+	+	+	+	+	+	+	+	+	+	+	+	+	+	+	+	+	+	+	+	+	+	+	+	+	+	+	+	+	+	+	+	+	+	+	+	+	+	+	+	+	+	+	+	+	+	+
ALML	AVEL	+	+	+	+	+	+	+	+	+	+	+	+	+	+	+	+	+	+	+	+	+	+	+	+	+	+	+	+	+	+	+	+	+	+	+	+	+	+	+	+	+	+	+	+	+	+	+	+
ALML	BDUL	+	+	+	+	+	+	+	+	+	+	+	+	+	+	+	+	+	+	+	+	+	+	+	+	+	+	+	+	+	+	+	+	+	+	+	+	+	+	+	+	+	+	+	+	+	+	+	+
ALML	CEPDL	unknown	-	+	+	-	-	+	+	+	+	+	+	+	+	-	+	+	+	+	+	+	+	+	+	+	+	+	-	+	+	+	+	+	+	+	+	+	+	-	-	+	+	+	+	+	+	+	-
ALML	CEPVL	unknown	+	+	+	+	+	+	+	-	+	+	+	+	+	+	-	+	+	+	+	-	+	+	+	+	-	+	+	-	+	-	+	+	+	+	+	+	+	+	+	+	+	+	+	+	+	+	+
ALML	PVCL	+	+	+	+	+	+	+	+	+	+	+	+	+	+	+	+	+	+	+	+	+	+	+	+	+	+	+	+	+	+	+	+	+	+	+	+	+	+	+	+	+	+	+	+	+	+	+	+
ALML	PVCR	+	+	+	+	+	+	+	+	+	+	+	+	+	+	+	+	+	+	+	+	+	+	+	+	+	+	+	+	+	+	+	+	+	+	+	+	+	+	+	+	+	+	+	+	+	+	+	+
ALML	RICL	+	+	+	+	+	+	+	+	+	+	+	+	+	+	+	+	+	+	+	+	+	+	+	+	+	+	+	+	+	+	+	+	+	+	+	+	+	+	+	+	+	+	+	+	+	+	+	+
ALML	RICR	+	+	+	+	+	+	+	+	+	+	+	+	+	+	+	+	+	+	+	+	+	+	+	+	+	+	+	+	+	+	+	+	+	+	+	+	+	+	+	+	+	+	+	+	+	+	+	+
ALML	RIFL	+	+	+	+	+	+	+	+	+	+	+	+	+	+	+	+	+	+	+	+	+	+	+	+	+	+	+	+	+	+	+	+	+	+	+	+	+	+	+	+	+	+	+	+	+	+	+	+
ALML	RMDDR	+	+	+	+	+	+	+	+	+	+	+	+	+	+	+	+	+	+	+	+	+	+	+	+	+	+	+	+	+	+	+	+	+	+	+	+	+	+	+	+	+	+	+	+	+	+	+	+
ALML	RMGL	+	+	+	+	+	+	+	+	+	+	+	+	+	+	+	+	+	+	+	+	+	+	+	+	+	+	+	+	+	+	+	+	+	+	+	+	+	+	+	+	+	+	+	+	+	+	+	+
ALML	SDQL	unknown	+	-	-	-	+	+	+	+	+	+	+	+	+	+	+	+	-	+	+	+	+	+	+	+	+	+	+	+	+	+	+	+	+	+	+	+	+	+	-	+	+	+	+	+	+	-	-
ALML	SMBDR	unknown	+	-	-	+	+	+	-	-	+	-	+	+	+	+	+	+	+	+	+	+	+	+	+	+	+	+	-	-	+	-	+	-	+	+	+	+	+	-	+	+	-	+	+	+	+	+	+
ALMR	BDUR	+	+	+	+	+	+	+	+	+	+	+	+	+	+	+	+	+	+	+	+	+	+	+	+	+	+	+	+	+	+	+	+	+	+	+	+	+	+	+	+	+	+	+	+	+	+	+	+
ALMR	CEPDR	unknown	-	+	+	-	+	-	+	+	+	+	+	+	+	+	-	+	+	+	+	+	+	+	-	+	+	-	+	-	+	-	+	+	+	-	+	+	-	-	+	+	+	+	+	-	+	+	-
ALMR	CEPVR	unknown	+	+	-	-	+	+	-	-	-	+	+	+	+	+	-	+	+	-	+	+	+	+	-	+	-	-	+	+	+	-	+	+	+	+	-	-	+	+	-	-	+	-	-	+	-	-	+
ALMR	PVCR	+	+	+	+	+	+	+	+	+	+	+	+	+	+	+	+	+	+	+	+	+	+	+	+	+	+	+	+	+	+	+	+	+	+	+	+	+	+	+	+	+	+	+	+	+	+	+	+
ALMR	RMDDL	+	+	+	+	+	+	+	+	+	+	+	+	+	+	+	+	+	+	+	+	+	+	+	+	+	+	+	+	+	+	+	+	+	+	+	+	+	+	+	+	+	+	+	+	+	+	+	+
ALMR	SIADL	unknown	-	-	-	-	+	+	+	+	+	+	+	+	+	-	+	-	-	+	+	+	+	+	+	+	+	+	+	+	-	+	-	+	+	+	+	-	+	+	+	+	+	+	+	+	+	+	+
ALMR	SMDDL	+	+	+	+	+	+	+	+	+	+	+	+	+	+	+	+	+	+	+	+	+	+	+	+	+	+	+	+	+	+	+	+	+	+	+	+	+	+	+	+	+	+	+	+	+	+	+	+
ALMR	URBR	+	+	+	+	+	+	+	+	+	+	+	+	+	+	+	+	+	+	+	+	+	+	+	+	+	+	+	+	+	+	+	+	+	+	+	+	+	+	+	+	+	+	+	+	+	+	+	+
ALNL	RIAL	-	-	-	-	-	-	-	-	-	-	-	-	-	-	-	-	-	-	-	-	-	-	-	-	-	-	-	-	-	-	-	-	-	-	-	-	-	-	-	-	-	-	-	-	-	-	-	-
ALNL	RMDDR	-	-	-	-	-	-	-	-	-	-	-	-	-	-	-	-	-	-	-	-	-	-	-	-	-	-	-	-	-	-	-	-	-	-	-	-	-	-	-	-	-	-	-	-	-	-	-	-
ALNL	RMGL	unknown	+	+	+	+	+	+	-	+	+	+	+	+	+	-	+	+	+	-	+	+	+	+	+	+	-	+	+	-	+	+	+	+	+	+	+	+	+	-	-	+	+	+	+	+	+	+	+
ALNL	RMHL	unknown	+	+	+	+	+	-	-	+	+	-	+	+	+	+	+	+	-	+	+	-	+	+	-	+	+	-	+	-	+	+	+	+	-	+	-	+	+	+	+	+	+	+	+	+	+	+	-
ALNL	SAAVL	-	-	-	-	-	-	-	-	-	-	-	-	-	-	-	-	-	-	-	-	-	-	-	-	-	-	-	-	-	-	-	-	-	-	-	-	-	-	-	-	-	-	-	-	-	-	-	-
ALNL	SIADR	unknown	+	-	+	+	+	+	+	+	+	+	+	+	+	+	+	-	-	+	-	+	-	+	-	+	-	+	+	+	+	+	+	+	-	+	+	+	+	+	-	-	-	-	+	+	-	+	+
ALNL	SMBDR	-	-	-	-	-	-	-	-	-	-	-	-	-	-	-	-	-	-	-	-	-	-	-	-	-	-	-	-	-	-	-	-	-	-	-	-	-	-	-	-	-	-	-	-	-	-	-	-
ALNL	SMDVL	unknown	+	+	+	+	-	-	+	+	+	+	+	+	+	+	-	+	+	+	-	+	+	+	+	-	-	+	+	+	+	+	+	+	-	+	+	+	+	+	+	+	+	+	+	+	+	-	-
ALNR	ADER	+	+	+	+	+	+	+	+	+	+	+	+	+	+	+	+	+	+	+	+	+	+	+	+	+	+	+	+	+	+	+	+	+	+	+	+	+	+	+	+	+	+	+	+	+	+	+	+
ALNR	AVAL	+	+	+	+	+	+	+	+	+	+	+	+	+	+	+	+	+	+	+	+	+	+	+	+	+	+	+	+	+	+	+	+	+	+	+	+	+	+	+	+	+	+	+	+	+	+	+	+
ALNR	IL2DR	unknown	+	+	+	-	+	+	-	+	+	+	+	+	+	+	+	+	+	+	+	+	+	+	+	+	+	+	-	+	+	+	-	+	+	+	-	+	+	+	+	+	+	+	+	+	-	+	+
ALNR	RIML	+	+	+	+	+	+	+	+	+	+	+	+	+	+	+	+	+	+	+	+	+	+	+	+	+	+	+	+	+	+	+	+	+	+	+	+	+	+	+	+	+	+	+	+	+	+	+	+
ALNR	SAAVR	-	-	-	-	-	-	-	-	-	-	-	-	-	-	-	-	-	-	-	-	-	-	-	-	-	-	-	-	-	-	-	-	-	-	-	-	-	-	-	-	-	-	-	-	-	-	-	-
ALNR	SMBDL	-	-	-	-	-	-	-	-	-	-	-	-	-	-	-	-	-	-	-	-	-	-	-	-	-	-	-	-	-	-	-	-	-	-	-	-	-	-	-	-	-	-	-	-	-	-	-	-
ALNR	SMDDR	unknown	+	+	+	+	+	+	+	+	-	+	-	+	+	+	+	+	-	+	+	+	-	+	+	+	+	-	-	+	+	+	-	+	-	+	-	-	-	+	+	+	+	+	+	+	+	-	+
ALNR	SMDVL	unknown	+	-	-	-	+	+	+	+	-	+	+	+	+	-	+	+	+	+	+	+	+	+	+	+	+	+	+	+	+	+	+	+	+	-	+	+	+	-	-	+	+	+	-	+	+	+	+
AQR	AVAL	+	+	+	+	+	+	+	+	+	+	+	+	+	+	+	+	+	+	+	+	+	+	+	+	+	+	+	+	+	+	+	+	+	+	+	+	+	+	+	+	+	+	+	+	+	+	+	+
AQR	AVAR	+	+	+	+	+	+	+	+	+	+	+	+	+	+	+	+	+	+	+	+	+	+	+	+	+	+	+	+	+	+	+	+	+	+	+	+	+	+	+	+	+	+	+	+	+	+	+	+
AQR	AVBL	+	+	+	+	+	+	+	+	+	+	+	+	+	+	+	+	+	+	+	+	+	+	+	+	+	+	+	+	+	+	+	+	+	+	+	+	+	+	+	+	+	+	+	+	+	+	+	+
AQR	AVBR	+	+	+	+	+	+	+	+	+	+	+	+	+	+	+	+	+	+	+	+	+	+	+	+	+	+	+	+	+	+	+	+	+	+	+	+	+	+	+	+	+	+	+	+	+	+	+	+
AQR	AVDL	+	+	+	+	+	+	+	+	+	+	+	+	+	+	+	+	+	+	+	+	+	+	+	+	+	+	+	+	+	+	+	+	+	+	+	+	+	+	+	+	+	+	+	+	+	+	+	+
AQR	AVDR	+	+	+	+	+	+	+	+	+	+	+	+	+	+	+	+	+	+	+	+	+	+	+	+	+	+	+	+	+	+	+	+	+	+	+	+	+	+	+	+	+	+	+	+	+	+	+	+
AQR	AVJL	+	+	+	+	+	+	+	+	+	+	+	+	+	+	+	+	+	+	+	+	+	+	+	+	+	+	+	+	+	+	+	+	+	+	+	+	+	+	+	+	+	+	+	+	+	+	+	+
AQR	BAGL	unknown	+	+	+	+	+	+	+	+	+	+	+	-	+	+	+	+	-	+	+	+	+	+	+	-	+	+	+	+	+	+	+	+	+	+	+	+	+	+	+	+	+	-	+	+	+	+	-
AQR	BAGR	unknown	+	+	+	+	+	+	+	+	+	-	+	+	-	+	+	+	+	+	+	+	-	-	+	+	-	+	+	+	+	+	-	+	+	+	+	+	+	+	+	+	+	+	+	+	+	+	+
AQR	DVA	+	+	+	+	+	+	+	+	+	+	+	+	+	+	+	+	+	+	+	+	+	+	+	+	+	+	+	+	+	+	+	+	+	+	+	+	+	+	+	+	+	+	+	+	+	+	+	+
AQR	PVCL	+	+	+	+	+	+	+	+	+	+	+	+	+	+	+	+	+	+	+	+	+	+	+	+	+	+	+	+	+	+	+	+	+	+	+	+	+	+	+	+	+	+	+	+	+	+	+	+
AQR	PVCR	+	+	+	+	+	+	+	+	+	+	+	+	+	+	+	+	+	+	+	+	+	+	+	+	+	+	+	+	+	+	+	+	+	+	+	+	+	+	+	+	+	+	+	+	+	+	+	+
AQR	PVPL	unknown	+	+	+	+	+	-	+	+	-	+	+	+	+	+	+	+	+	+	+	+	+	-	+	-	+	+	+	+	+	+	-	+	+	+	+	+	+	+	+	+	-	+	-	+	+	+	+
AQR	PVPR	unknown	+	+	+	-	+	+	+	+	+	-	+	+	+	+	-	+	+	+	+	+	+	-	-	+	+	+	+	+	-	-	+	-	+	-	+	+	+	+	+	-	-	+	+	+	+	+	+
AQR	RIAL	+	+	+	+	+	+	+	+	+	+	+	+	+	+	+	+	+	+	+	+	+	+	+	+	+	+	+	+	+	+	+	+	+	+	+	+	+	+	+	+	+	+	+	+	+	+	+	+
AQR	RIAR	+	+	+	+	+	+	+	+	+	+	+	+	+	+	+	+	+	+	+	+	+	+	+	+	+	+	+	+	+	+	+	+	+	+	+	+	+	+	+	+	+	+	+	+	+	+	+	+
AQR	RIGL	+	+	+	+	+	+	+	+	+	+	+	+	+	+	+	+	+	+	+	+	+	+	+	+	+	+	+	+	+	+	+	+	+	+	+	+	+	+	+	+	+	+	+	+	+	+	+	+
AQR	RIR	+	+	+	+	+	+	+	+	+	+	+	+	+	+	+	+	+	+	+	+	+	+	+	+	+	+	+	+	+	+	+	+	+	+	+	+	+	+	+	+	+	+	+	+	+	+	+	+
AQR	URXL	unknown	+	-	+	+	+	+	+	+	+	+	+	+	+	+	+	+	+	+	-	+	-	+	+	+	-	+	+	+	+	+	+	+	-	+	-	+	+	-	+	+	+	-	-	+	+	-	+
AS01	AS01	+	+	+	+	+	+	+	+	+	+	+	+	+	+	+	+	+	+	+	+	+	+	+	+	+	+	+	+	+	+	+	+	+	+	+	+	+	+	+	+	+	+	+	+	+	+	+	+
AS01	DA01	+	+	+	+	+	+	+	+	+	+	+	+	+	+	+	+	+	+	+	+	+	+	+	+	+	+	+	+	+	+	+	+	+	+	+	+	+	+	+	+	+	+	+	+	+	+	+	+
AS01	DB01	+	+	+	+	+	+	+	+	+	+	+	+	+	+	+	+	+	+	+	+	+	+	+	+	+	+	+	+	+	+	+	+	+	+	+	+	+	+	+	+	+	+	+	+	+	+	+	+
AS01	DD01	+	+	+	+	+	+	+	+	+	+	+	+	+	+	+	+	+	+	+	+	+	+	+	+	+	+	+	+	+	+	+	+	+	+	+	+	+	+	+	+	+	+	+	+	+	+	+	+
AS01	VD01	+	+	+	+	+	+	+	+	+	+	+	+	+	+	+	+	+	+	+	+	+	+	+	+	+	+	+	+	+	+	+	+	+	+	+	+	+	+	+	+	+	+	+	+	+	+	+	+
AS02	DB01	+	+	+	+	+	+	+	+	+	+	+	+	+	+	+	+	+	+	+	+	+	+	+	+	+	+	+	+	+	+	+	+	+	+	+	+	+	+	+	+	+	+	+	+	+	+	+	+
AS02	DD01	+	+	+	+	+	+	+	+	+	+	+	+	+	+	+	+	+	+	+	+	+	+	+	+	+	+	+	+	+	+	+	+	+	+	+	+	+	+	+	+	+	+	+	+	+	+	+	+
AS02	RID	+	+	+	+	+	+	+	+	+	+	+	+	+	+	+	+	+	+	+	+	+	+	+	+	+	+	+	+	+	+	+	+	+	+	+	+	+	+	+	+	+	+	+	+	+	+	+	+
AS02	VD02	+	+	+	+	+	+	+	+	+	+	+	+	+	+	+	+	+	+	+	+	+	+	+	+	+	+	+	+	+	+	+	+	+	+	+	+	+	+	+	+	+	+	+	+	+	+	+	+
AS03	DA03	+	+	+	+	+	+	+	+	+	+	+	+	+	+	+	+	+	+	+	+	+	+	+	+	+	+	+	+	+	+	+	+	+	+	+	+	+	+	+	+	+	+	+	+	+	+	+	+
AS03	VD03	+	+	+	+	+	+	+	+	+	+	+	+	+	+	+	+	+	+	+	+	+	+	+	+	+	+	+	+	+	+	+	+	+	+	+	+	+	+	+	+	+	+	+	+	+	+	+	+
AS04	DA03	+	+	+	+	+	+	+	+	+	+	+	+	+	+	+	+	+	+	+	+	+	+	+	+	+	+	+	+	+	+	+	+	+	+	+	+	+	+	+	+	+	+	+	+	+	+	+	+
AS04	DB02	+	+	+	+	+	+	+	+	+	+	+	+	+	+	+	+	+	+	+	+	+	+	+	+	+	+	+	+	+	+	+	+	+	+	+	+	+	+	+	+	+	+	+	+	+	+	+	+
AS04	DD01	+	+	+	+	+	+	+	+	+	+	+	+	+	+	+	+	+	+	+	+	+	+	+	+	+	+	+	+	+	+	+	+	+	+	+	+	+	+	+	+	+	+	+	+	+	+	+	+
AS04	DD02	+	+	+	+	+	+	+	+	+	+	+	+	+	+	+	+	+	+	+	+	+	+	+	+	+	+	+	+	+	+	+	+	+	+	+	+	+	+	+	+	+	+	+	+	+	+	+	+
AS04	VD04	+	+	+	+	+	+	+	+	+	+	+	+	+	+	+	+	+	+	+	+	+	+	+	+	+	+	+	+	+	+	+	+	+	+	+	+	+	+	+	+	+	+	+	+	+	+	+	+
AS05	AS05	+	+	+	+	+	+	+	+	+	+	+	+	+	+	+	+	+	+	+	+	+	+	+	+	+	+	+	+	+	+	+	+	+	+	+	+	+	+	+	+	+	+	+	+	+	+	+	+
AS05	VD05	+	+	+	+	+	+	+	+	+	+	+	+	+	+	+	+	+	+	+	+	+	+	+	+	+	+	+	+	+	+	+	+	+	+	+	+	+	+	+	+	+	+	+	+	+	+	+	+
AS06	DA05	+	+	+	+	+	+	+	+	+	+	+	+	+	+	+	+	+	+	+	+	+	+	+	+	+	+	+	+	+	+	+	+	+	+	+	+	+	+	+	+	+	+	+	+	+	+	+	+
AS06	DB04	+	+	+	+	+	+	+	+	+	+	+	+	+	+	+	+	+	+	+	+	+	+	+	+	+	+	+	+	+	+	+	+	+	+	+	+	+	+	+	+	+	+	+	+	+	+	+	+
AS06	VD06	+	+	+	+	+	+	+	+	+	+	+	+	+	+	+	+	+	+	+	+	+	+	+	+	+	+	+	+	+	+	+	+	+	+	+	+	+	+	+	+	+	+	+	+	+	+	+	+
AS07	VD07	+	+	+	+	+	+	+	+	+	+	+	+	+	+	+	+	+	+	+	+	+	+	+	+	+	+	+	+	+	+	+	+	+	+	+	+	+	+	+	+	+	+	+	+	+	+	+	+
AS08	VD08	+	+	+	+	+	+	+	+	+	+	+	+	+	+	+	+	+	+	+	+	+	+	+	+	+	+	+	+	+	+	+	+	+	+	+	+	+	+	+	+	+	+	+	+	+	+	+	+
AS09	VD09	+	+	+	+	+	+	+	+	+	+	+	+	+	+	+	+	+	+	+	+	+	+	+	+	+	+	+	+	+	+	+	+	+	+	+	+	+	+	+	+	+	+	+	+	+	+	+	+
AS10	VD10	+	+	+	+	+	+	+	+	+	+	+	+	+	+	+	+	+	+	+	+	+	+	+	+	+	+	+	+	+	+	+	+	+	+	+	+	+	+	+	+	+	+	+	+	+	+	+	+
AS10	VD11	+	+	+	+	+	+	+	+	+	+	+	+	+	+	+	+	+	+	+	+	+	+	+	+	+	+	+	+	+	+	+	+	+	+	+	+	+	+	+	+	+	+	+	+	+	+	+	+
AS11	DD06	+	+	+	+	+	+	+	+	+	+	+	+	+	+	+	+	+	+	+	+	+	+	+	+	+	+	+	+	+	+	+	+	+	+	+	+	+	+	+	+	+	+	+	+	+	+	+	+
AS11	VD12	+	+	+	+	+	+	+	+	+	+	+	+	+	+	+	+	+	+	+	+	+	+	+	+	+	+	+	+	+	+	+	+	+	+	+	+	+	+	+	+	+	+	+	+	+	+	+	+
AS11	VD13	+	+	+	+	+	+	+	+	+	+	+	+	+	+	+	+	+	+	+	+	+	+	+	+	+	+	+	+	+	+	+	+	+	+	+	+	+	+	+	+	+	+	+	+	+	+	+	+
ASEL	ADFR	unknown	-	-	+	-	+	+	+	+	+	+	+	+	+	+	+	-	+	+	+	+	+	-	+	+	-	+	+	+	+	+	-	+	+	+	+	-	+	+	+	+	+	+	+	-	+	-	+
ASEL	AFDR	unknown	-	+	-	+	+	+	-	+	+	+	+	+	+	-	-	+	-	+	+	+	+	-	+	+	+	-	+	+	+	+	+	+	+	+	-	+	+	-	+	-	+	+	+	+	+	+	+
ASEL	AIAL	unknown	+	-	+	+	-	+	+	+	+	+	+	+	+	+	+	+	+	+	+	+	-	+	+	+	+	+	+	+	+	+	-	+	-	-	+	+	+	+	+	+	-	+	+	+	+	+	+
ASEL	AIBL	+	+	+	+	+	+	+	+	+	+	+	+	+	+	+	+	+	+	+	+	+	+	+	+	+	+	+	+	+	+	+	+	+	+	+	+	+	+	+	+	+	+	+	+	+	+	+	+
ASEL	AIBR	+	+	+	+	+	+	+	+	+	+	+	+	+	+	+	+	+	+	+	+	+	+	+	+	+	+	+	+	+	+	+	+	+	+	+	+	+	+	+	+	+	+	+	+	+	+	+	+
ASEL	AIYL	-	-	-	-	-	-	-	-	-	-	-	-	-	-	-	-	-	-	-	-	-	-	-	-	-	-	-	-	-	-	-	-	-	-	-	-	-	-	-	-	-	-	-	-	-	-	-	-
ASEL	AIYR	-	-	-	-	-	-	-	-	-	-	-	-	-	-	-	-	-	-	-	-	-	-	-	-	-	-	-	-	-	-	-	-	-	-	-	-	-	-	-	-	-	-	-	-	-	-	-	-
ASEL	AIZL	unknown	+	-	+	+	+	+	-	+	+	-	+	+	+	+	+	+	+	+	+	+	+	+	+	+	-	-	+	+	+	+	-	+	+	+	+	-	+	+	+	+	+	+	-	+	+	-	+
ASEL	ASER	unknown	-	+	+	-	-	+	+	+	+	-	-	+	+	-	-	+	+	+	+	+	+	-	+	+	+	+	+	+	+	+	+	-	-	+	+	+	+	+	-	-	+	+	+	+	+	+	+
ASEL	ASJL	unknown	+	-	+	+	-	-	+	+	+	-	+	+	+	+	+	+	+	+	+	+	+	+	+	-	+	+	-	+	+	+	+	+	+	-	+	+	-	+	+	+	+	+	+	+	+	+	+
ASEL	AWBL	unknown	+	+	+	+	+	-	+	+	+	-	+	+	+	-	+	+	+	+	-	+	+	+	+	+	+	+	-	+	+	-	+	+	+	+	+	+	-	+	+	+	+	+	+	-	+	+	-
ASEL	AWCL	unknown	+	+	-	+	+	-	+	+	+	+	+	+	+	+	-	+	+	+	+	+	+	+	+	+	+	-	+	-	+	-	+	+	+	+	+	+	-	-	+	+	+	+	-	-	+	-	-
ASEL	AWCR	unknown	-	-	+	+	+	+	+	-	+	+	+	-	+	+	+	+	+	+	-	+	+	+	-	-	+	+	+	+	+	+	+	+	+	+	+	+	+	-	+	+	+	+	-	+	+	+	+
ASEL	IL2R	unknown	+	+	+	+	-	+	+	+	-	+	-	-	-	+	+	+	+	+	+	+	+	-	+	-	-	+	-	+	-	+	-	+	+	+	+	+	+	-	+	+	-	+	-	+	+	+	+
ASEL	OLLR	unknown	+	+	+	-	+	+	+	-	-	-	+	+	+	-	+	+	+	+	+	-	+	-	+	+	+	-	-	+	-	+	+	+	+	+	+	+	+	+	-	+	+	+	-	+	+	+	+
ASEL	RIAR	+	+	+	+	+	+	+	+	+	+	+	+	+	+	+	+	+	+	+	+	+	+	+	+	+	+	+	+	+	+	+	+	+	+	+	+	+	+	+	+	+	+	+	+	+	+	+	+
ASEL	RIR	+	+	+	+	+	+	+	+	+	+	+	+	+	+	+	+	+	+	+	+	+	+	+	+	+	+	+	+	+	+	+	+	+	+	+	+	+	+	+	+	+	+	+	+	+	+	+	+
ASER	ADLL	unknown	+	+	+	-	+	+	+	-	+	-	+	-	+	+	+	+	+	+	+	+	-	-	+	+	+	+	-	+	+	+	+	+	+	+	-	+	+	+	+	+	+	+	+	+	+	+	+
ASER	ADLR	unknown	+	+	+	+	-	-	+	+	-	+	-	+	+	+	+	+	+	+	+	+	-	-	+	+	-	-	-	-	+	+	+	-	+	+	-	+	+	+	+	+	+	-	+	+	+	+	+
ASER	AFDL	unknown	+	-	+	-	-	+	+	+	+	+	-	+	+	-	+	-	+	+	+	+	+	+	+	+	-	+	+	+	+	-	+	+	+	+	+	+	+	-	+	-	-	-	+	+	+	+	+
ASER	AFDR	unknown	+	+	+	+	+	+	-	+	+	+	-	+	+	+	+	+	+	+	+	+	+	+	+	+	+	+	+	+	+	+	-	+	+	+	+	-	+	-	+	+	+	+	+	+	+	+	+
ASER	AIAL	unknown	-	+	+	+	+	+	+	+	+	-	+	+	+	+	+	+	-	+	+	+	+	+	+	+	+	+	+	+	+	+	+	+	+	+	+	+	+	-	+	+	+	+	+	+	+	+	+
ASER	AIAR	unknown	+	+	+	-	+	+	+	+	+	-	+	+	+	+	+	+	-	-	+	+	+	+	+	-	+	+	+	+	+	+	+	+	+	-	-	+	+	-	+	+	+	+	+	+	+	-	+
ASER	AIBL	+	+	+	+	+	+	+	+	+	+	+	+	+	+	+	+	+	+	+	+	+	+	+	+	+	+	+	+	+	+	+	+	+	+	+	+	+	+	+	+	+	+	+	+	+	+	+	+
ASER	AIBR	+	+	+	+	+	+	+	+	+	+	+	+	+	+	+	+	+	+	+	+	+	+	+	+	+	+	+	+	+	+	+	+	+	+	+	+	+	+	+	+	+	+	+	+	+	+	+	+
ASER	AIYL	-	-	-	-	-	-	-	-	-	-	-	-	-	-	-	-	-	-	-	-	-	-	-	-	-	-	-	-	-	-	-	-	-	-	-	-	-	-	-	-	-	-	-	-	-	-	-	-
ASER	AIYR	-	-	-	-	-	-	-	-	-	-	-	-	-	-	-	-	-	-	-	-	-	-	-	-	-	-	-	-	-	-	-	-	-	-	-	-	-	-	-	-	-	-	-	-	-	-	-	-
ASER	AIZL	unknown	+	-	+	+	+	+	+	+	+	+	-	+	+	+	+	+	+	+	+	+	+	-	+	+	-	+	+	+	+	-	-	+	+	+	-	+	-	+	+	+	+	-	+	+	-	-	+
ASER	ASEL	unknown	+	+	+	+	+	+	+	-	+	+	-	+	+	+	+	+	+	+	+	-	-	-	+	-	+	+	-	+	+	+	-	-	-	+	+	+	+	+	+	-	-	+	+	+	+	+	-
ASER	ASHR	unknown	+	+	+	+	+	+	+	+	+	-	+	+	-	-	+	+	+	+	-	-	+	+	+	+	+	+	+	+	+	+	+	+	+	+	+	+	+	+	+	+	+	-	+	+	-	+	+
ASER	ASKL	unknown	-	+	+	+	+	-	+	+	+	-	+	+	+	+	+	+	-	+	+	+	-	-	+	+	-	+	-	+	+	+	+	+	+	-	+	-	-	+	+	+	+	+	+	+	+	-	+
ASER	AWAR	unknown	+	+	+	+	+	-	-	+	-	+	+	+	+	+	+	+	-	+	+	+	-	-	+	+	+	+	+	-	+	-	+	+	+	-	+	+	+	-	+	+	+	+	+	-	+	+	-
ASER	AWCL	unknown	+	+	+	+	+	-	+	+	+	-	+	+	+	+	+	+	+	+	+	+	+	+	-	+	+	+	-	-	+	+	+	+	+	+	+	+	+	-	+	+	+	+	+	+	+	+	-
ASER	AWCR	unknown	+	+	+	+	+	+	+	-	+	+	-	+	+	+	+	+	+	+	+	+	+	-	+	+	+	+	+	+	+	+	+	+	-	+	+	+	+	+	+	+	+	-	-	+	-	-	+
ASGL	AIAL	unknown	+	+	+	+	+	-	-	+	+	+	+	+	+	+	-	-	+	+	+	+	+	+	+	+	+	+	+	+	+	+	+	+	+	-	+	+	+	-	+	+	+	-	+	-	+	+	+
ASGL	AIBL	+	+	+	+	+	+	+	+	+	+	+	+	+	+	+	+	+	+	+	+	+	+	+	+	+	+	+	+	+	+	+	+	+	+	+	+	+	+	+	+	+	+	+	+	+	+	+	+
ASGL	AINR	unknown	+	+	+	+	-	+	-	+	+	-	+	-	-	+	-	+	-	-	+	+	+	+	+	+	-	+	+	+	+	+	+	+	+	+	+	+	+	+	-	+	+	-	+	-	-	-	+
ASGL	ASKL	unknown	-	+	+	+	-	-	+	+	+	+	-	+	+	+	+	+	-	+	+	+	+	+	+	-	+	+	+	-	+	-	+	+	+	+	+	+	-	+	+	+	+	+	+	+	+	+	-
ASGR	AIAR	unknown	+	+	+	+	+	+	+	+	+	+	-	+	+	+	+	-	+	-	+	-	+	+	+	-	+	-	-	+	-	+	+	+	+	+	+	+	-	+	-	+	+	+	-	+	-	+	+
ASGR	AIBR	+	+	+	+	+	+	+	+	+	+	+	+	+	+	+	+	+	+	+	+	+	+	+	+	+	+	+	+	+	+	+	+	+	+	+	+	+	+	+	+	+	+	+	+	+	+	+	+
ASGR	AIYR	-	-	-	-	-	-	-	-	-	-	-	-	-	-	-	-	-	-	-	-	-	-	-	-	-	-	-	-	-	-	-	-	-	-	-	-	-	-	-	-	-	-	-	-	-	-	-	-
ASGR	ASER	unknown	+	+	+	+	+	+	-	+	+	+	+	+	+	+	+	-	-	+	+	+	+	-	-	+	+	-	+	-	+	+	+	+	+	+	+	+	-	+	+	+	+	+	+	-	+	+	+
ASGR	RIFR	+	+	+	+	+	+	+	+	+	+	+	+	+	+	+	+	+	+	+	+	+	+	+	+	+	+	+	+	+	+	+	+	+	+	+	+	+	+	+	+	+	+	+	+	+	+	+	+
ASHL	ADAL	unknown	+	+	+	+	+	-	-	+	+	+	+	+	-	-	+	-	+	+	+	+	+	+	+	+	+	+	+	+	-	-	+	+	+	+	+	-	-	+	-	-	+	+	+	-	+	+	+
ASHL	ADFL	unknown	+	+	+	+	+	+	+	+	+	-	-	+	+	+	+	-	+	+	+	+	+	+	+	+	+	-	+	+	+	+	+	-	+	+	+	+	-	+	+	+	+	-	+	-	-	+	+
ASHL	ADLL	unknown	+	+	+	-	+	+	-	+	-	-	-	+	+	+	+	+	+	+	+	+	+	+	+	-	+	-	+	-	+	-	+	+	+	+	+	+	+	-	+	+	+	+	-	+	-	+	-
ASHL	AIAL	unknown	+	-	+	-	+	+	-	+	-	+	+	-	+	+	-	+	+	+	+	+	+	+	+	+	+	-	+	-	+	+	+	+	+	+	+	+	+	+	+	+	+	+	-	-	+	+	+
ASHL	AIBL	+	+	+	+	+	+	+	+	+	+	+	+	+	+	+	+	+	+	+	+	+	+	+	+	+	+	+	+	+	+	+	+	+	+	+	+	+	+	+	+	+	+	+	+	+	+	+	+
ASHL	AIZL	unknown	+	-	+	+	+	+	+	+	-	+	+	+	+	-	-	+	+	+	+	-	+	+	+	+	-	+	-	+	-	+	-	+	+	+	+	+	-	+	+	+	+	+	-	+	+	-	+
ASHL	ASKL	unknown	+	+	+	+	+	-	-	+	+	-	+	+	+	-	+	+	+	-	+	-	+	+	+	-	-	+	+	+	+	+	+	+	-	+	+	+	+	+	+	+	+	+	+	+	+	+	-
ASHL	AVAL	+	+	+	+	+	+	+	+	+	+	+	+	+	+	+	+	+	+	+	+	+	+	+	+	+	+	+	+	+	+	+	+	+	+	+	+	+	+	+	+	+	+	+	+	+	+	+	+
ASHL	AVAR	+	+	+	+	+	+	+	+	+	+	+	+	+	+	+	+	+	+	+	+	+	+	+	+	+	+	+	+	+	+	+	+	+	+	+	+	+	+	+	+	+	+	+	+	+	+	+	+
ASHL	AVBL	+	+	+	+	+	+	+	+	+	+	+	+	+	+	+	+	+	+	+	+	+	+	+	+	+	+	+	+	+	+	+	+	+	+	+	+	+	+	+	+	+	+	+	+	+	+	+	+
ASHL	AVDL	+	+	+	+	+	+	+	+	+	+	+	+	+	+	+	+	+	+	+	+	+	+	+	+	+	+	+	+	+	+	+	+	+	+	+	+	+	+	+	+	+	+	+	+	+	+	+	+
ASHL	AVDR	+	+	+	+	+	+	+	+	+	+	+	+	+	+	+	+	+	+	+	+	+	+	+	+	+	+	+	+	+	+	+	+	+	+	+	+	+	+	+	+	+	+	+	+	+	+	+	+
ASHL	AVFL	unknown	+	+	+	+	-	+	+	+	+	+	+	+	+	+	-	+	+	+	-	+	+	-	+	+	+	+	+	-	-	+	-	+	-	-	+	+	-	-	+	+	+	+	+	-	+	+	+
ASHL	AVHR	+	+	+	+	+	+	+	+	+	+	+	+	+	+	+	+	+	+	+	+	+	+	+	+	+	+	+	+	+	+	+	+	+	+	+	+	+	+	+	+	+	+	+	+	+	+	+	+
ASHL	HSNL	+	+	+	+	+	+	+	+	+	+	+	+	+	+	+	+	+	+	+	+	+	+	+	+	+	+	+	+	+	+	+	+	+	+	+	+	+	+	+	+	+	+	+	+	+	+	+	+
ASHL	RIAL	+	+	+	+	+	+	+	+	+	+	+	+	+	+	+	+	+	+	+	+	+	+	+	+	+	+	+	+	+	+	+	+	+	+	+	+	+	+	+	+	+	+	+	+	+	+	+	+
ASHL	RIML	+	+	+	+	+	+	+	+	+	+	+	+	+	+	+	+	+	+	+	+	+	+	+	+	+	+	+	+	+	+	+	+	+	+	+	+	+	+	+	+	+	+	+	+	+	+	+	+
ASHL	RIPL	unknown	+	+	+	+	+	+	+	+	+	+	+	-	+	+	+	-	+	+	+	+	+	+	+	+	-	+	+	+	-	-	-	+	+	+	+	+	+	-	+	-	-	+	+	+	+	+	+
ASHL	RIR	+	+	+	+	+	+	+	+	+	+	+	+	+	+	+	+	+	+	+	+	+	+	+	+	+	+	+	+	+	+	+	+	+	+	+	+	+	+	+	+	+	+	+	+	+	+	+	+
ASHL	URXL	unknown	+	+	+	+	-	-	+	-	-	-	+	-	-	+	+	+	+	+	+	+	+	+	+	-	-	+	+	+	+	-	-	+	+	-	-	+	+	+	+	+	+	+	+	-	+	+	+
ASHR	ADAR	unknown	+	+	+	+	+	+	+	+	+	+	-	+	+	+	+	+	+	+	+	+	+	-	-	+	+	+	+	+	+	+	+	+	+	+	+	+	+	-	+	+	-	-	+	+	-	-	+
ASHR	ADFR	unknown	-	+	+	+	+	-	+	-	+	+	+	+	+	+	+	+	-	-	+	+	+	-	+	+	+	+	-	+	-	-	+	+	+	+	+	+	+	-	+	+	-	+	-	+	-	-	-
ASHR	ADLR	unknown	+	+	+	+	+	+	-	+	+	+	+	+	+	+	+	-	+	+	+	+	+	+	+	+	+	-	+	-	+	+	-	+	+	+	+	+	+	+	+	+	+	-	+	+	+	+	+
ASHR	AIAR	unknown	+	+	+	+	+	+	+	+	+	-	-	-	+	+	+	+	+	-	+	+	+	+	+	-	+	+	+	+	+	+	-	+	-	+	+	+	-	-	+	+	+	-	+	+	-	+	+
ASHR	AIBR	+	+	+	+	+	+	+	+	+	+	+	+	+	+	+	+	+	+	+	+	+	+	+	+	+	+	+	+	+	+	+	+	+	+	+	+	+	+	+	+	+	+	+	+	+	+	+	+
ASHR	ASHR	unknown	+	-	+	+	+	+	+	+	-	+	+	+	+	+	-	+	+	+	+	+	+	+	+	+	-	+	-	-	+	+	+	-	-	+	+	+	+	+	+	-	+	+	+	+	+	+	-
ASHR	AVAR	+	+	+	+	+	+	+	+	+	+	+	+	+	+	+	+	+	+	+	+	+	+	+	+	+	+	+	+	+	+	+	+	+	+	+	+	+	+	+	+	+	+	+	+	+	+	+	+
ASHR	AVBR	+	+	+	+	+	+	+	+	+	+	+	+	+	+	+	+	+	+	+	+	+	+	+	+	+	+	+	+	+	+	+	+	+	+	+	+	+	+	+	+	+	+	+	+	+	+	+	+
ASHR	AVDL	+	+	+	+	+	+	+	+	+	+	+	+	+	+	+	+	+	+	+	+	+	+	+	+	+	+	+	+	+	+	+	+	+	+	+	+	+	+	+	+	+	+	+	+	+	+	+	+
ASHR	AVDR	+	+	+	+	+	+	+	+	+	+	+	+	+	+	+	+	+	+	+	+	+	+	+	+	+	+	+	+	+	+	+	+	+	+	+	+	+	+	+	+	+	+	+	+	+	+	+	+
ASHR	AVER	+	+	+	+	+	+	+	+	+	+	+	+	+	+	+	+	+	+	+	+	+	+	+	+	+	+	+	+	+	+	+	+	+	+	+	+	+	+	+	+	+	+	+	+	+	+	+	+
ASHR	AVHL	+	+	+	+	+	+	+	+	+	+	+	+	+	+	+	+	+	+	+	+	+	+	+	+	+	+	+	+	+	+	+	+	+	+	+	+	+	+	+	+	+	+	+	+	+	+	+	+
ASHR	AWAR	unknown	+	+	+	+	-	+	+	+	-	+	+	+	+	-	+	+	+	+	-	+	-	+	+	+	+	+	+	+	+	+	+	+	-	+	+	+	+	+	+	-	+	-	-	-	+	+	+
ASHR	AWBL	unknown	+	+	-	+	+	+	+	-	+	+	+	+	+	+	+	-	+	-	+	+	+	+	+	+	-	+	+	+	+	+	-	+	+	+	+	+	+	-	+	+	+	-	-	+	+	+	+
ASHR	HSNL	+	+	+	+	+	+	+	+	+	+	+	+	+	+	+	+	+	+	+	+	+	+	+	+	+	+	+	+	+	+	+	+	+	+	+	+	+	+	+	+	+	+	+	+	+	+	+	+
ASHR	HSNR	+	+	+	+	+	+	+	+	+	+	+	+	+	+	+	+	+	+	+	+	+	+	+	+	+	+	+	+	+	+	+	+	+	+	+	+	+	+	+	+	+	+	+	+	+	+	+	+
ASHR	PVCL	+	+	+	+	+	+	+	+	+	+	+	+	+	+	+	+	+	+	+	+	+	+	+	+	+	+	+	+	+	+	+	+	+	+	+	+	+	+	+	+	+	+	+	+	+	+	+	+
ASHR	PVPR	unknown	+	+	+	+	+	+	+	+	+	+	-	-	-	+	+	+	+	+	+	+	+	+	-	+	-	+	-	+	+	+	+	-	+	+	+	+	+	+	-	-	-	+	+	+	-	+	-
ASHR	RIAR	+	+	+	+	+	+	+	+	+	+	+	+	+	+	+	+	+	+	+	+	+	+	+	+	+	+	+	+	+	+	+	+	+	+	+	+	+	+	+	+	+	+	+	+	+	+	+	+
ASHR	RMGR	+	+	+	+	+	+	+	+	+	+	+	+	+	+	+	+	+	+	+	+	+	+	+	+	+	+	+	+	+	+	+	+	+	+	+	+	+	+	+	+	+	+	+	+	+	+	+	+
ASHR	SMBVR	unknown	-	-	+	+	+	+	+	+	+	+	-	+	+	+	+	+	+	+	+	-	-	-	+	+	+	+	+	+	+	-	+	+	+	+	+	+	+	+	-	-	+	+	+	+	+	+	+
ASIL	ADFL	unknown	+	+	-	+	+	+	+	+	+	+	+	+	-	+	+	+	+	+	+	+	+	+	+	+	-	+	+	-	-	+	+	+	+	+	+	+	+	+	-	+	+	+	+	+	+	+	+
ASIL	AIAL	unknown	-	+	+	+	+	+	+	+	-	+	+	+	+	-	+	+	+	+	+	+	+	+	-	+	+	+	+	+	+	+	+	+	+	-	+	-	+	+	+	+	+	+	-	+	+	+	+
ASIL	AIBL	unknown	+	+	+	+	+	-	+	+	+	+	+	-	+	-	+	+	+	+	+	-	-	+	+	+	-	+	+	+	-	+	+	-	+	+	-	+	+	+	+	+	+	+	+	+	+	+	+
ASIL	AIYL	unknown	+	+	+	+	+	+	+	+	+	+	+	+	+	+	+	+	+	+	+	+	+	-	+	+	+	+	+	-	+	-	+	+	+	+	-	+	+	+	+	+	+	-	+	+	+	-	+
ASIL	AIYR	unknown	+	-	+	+	+	+	+	+	+	+	+	-	+	+	+	+	+	-	+	+	+	+	+	+	+	+	+	+	+	+	+	+	+	+	+	+	-	+	-	+	+	+	+	+	+	+	+
ASIL	AIZL	unknown	-	+	+	-	+	+	+	+	+	+	+	+	-	-	+	+	+	+	+	+	+	-	-	-	-	+	+	-	+	+	+	+	+	-	+	+	+	+	+	+	+	+	-	-	+	-	+
ASIL	ASER	unknown	+	+	-	-	+	+	-	+	+	-	+	+	+	+	+	-	-	-	+	+	+	+	+	+	-	+	+	+	+	-	-	-	+	+	+	+	+	+	+	+	+	+	+	-	+	+	-
ASIL	ASGL	unknown	+	+	+	+	+	-	+	+	+	-	+	+	+	+	+	+	+	+	-	+	+	+	+	+	+	+	+	+	+	+	+	+	-	+	+	+	+	+	+	+	+	+	+	+	+	+	+
ASIL	ASKL	unknown	+	+	+	+	+	+	+	+	-	+	-	+	+	+	-	+	+	+	+	+	+	+	+	-	+	+	+	+	+	+	+	+	+	-	+	-	-	-	+	-	-	+	+	+	+	-	-
ASIL	AWAR	unknown	+	+	-	+	-	-	+	-	+	-	+	+	+	+	-	+	+	+	+	+	+	+	+	+	+	+	+	+	+	+	-	+	-	-	+	+	+	+	+	+	+	+	+	+	+	+	+
ASIL	AWCL	unknown	+	+	-	-	-	+	-	-	+	+	+	-	-	+	+	+	+	+	-	+	+	+	+	+	+	-	+	+	-	+	+	+	+	+	-	+	-	-	+	-	-	-	-	+	+	+	+
ASIL	AWCR	unknown	+	+	+	+	+	-	-	+	+	+	+	+	+	+	+	+	+	+	+	-	+	+	+	+	+	+	+	+	-	+	+	+	+	+	+	+	+	+	+	+	-	-	+	+	+	+	-
ASIL	CEPVR	unknown	-	+	+	+	+	+	+	+	-	+	+	-	+	+	+	+	+	+	+	+	+	+	+	+	+	+	+	+	+	-	+	+	+	+	+	+	+	+	-	+	+	+	+	+	-	+	+
ASIL	RIAL	unknown	+	+	-	+	+	+	-	+	+	+	+	+	-	+	+	+	+	+	+	-	-	-	+	+	+	-	+	+	+	-	+	+	+	+	+	+	+	+	+	-	+	-	+	-	+	-	+
ASIL	RIBL	unknown	+	+	+	+	+	+	-	+	+	+	+	+	+	+	+	+	+	+	+	+	+	+	+	+	+	+	+	-	-	+	+	+	+	+	+	+	+	+	+	+	+	+	-	-	+	+	-
ASIL	RMFL	unknown	+	-	-	+	-	+	+	+	+	+	+	+	-	+	+	+	-	+	-	+	-	-	-	+	+	+	+	-	+	+	+	+	+	-	+	+	+	+	+	+	-	+	+	+	+	-	+
ASIL	SAAVL	unknown	-	-	+	+	+	+	+	+	+	+	-	+	+	+	+	+	-	+	+	+	+	-	+	+	+	+	+	+	+	+	+	+	+	+	+	+	+	-	-	+	+	+	+	+	+	+	+
ASIR	ADLR	unknown	+	+	+	+	+	+	+	+	+	+	+	+	+	+	+	+	+	+	+	+	+	+	+	+	+	-	-	+	-	+	+	+	+	+	+	+	+	+	+	+	-	+	+	+	+	+	+
ASIR	AIAL	unknown	-	-	+	+	-	+	+	+	-	-	+	+	+	-	+	+	-	+	+	+	+	+	+	+	+	+	+	+	+	+	+	+	+	-	+	+	+	+	+	-	+	+	-	-	+	+	-
ASIR	AIAR	unknown	+	+	+	+	+	+	+	+	+	+	+	+	-	+	+	-	+	+	+	+	+	+	+	-	+	+	-	+	-	+	+	-	+	-	+	+	+	+	+	+	-	+	+	+	+	-	+
ASIR	AIBR	unknown	-	+	+	-	+	-	+	-	+	+	+	+	-	+	+	+	+	+	+	+	+	+	+	+	+	+	+	+	+	+	+	+	-	+	+	+	+	+	+	-	+	+	-	+	-	+	+
ASIR	ASEL	unknown	-	+	+	+	-	-	+	+	+	+	+	+	+	+	+	-	+	+	-	+	+	+	+	+	+	+	+	-	-	-	+	+	+	+	+	-	+	+	+	+	-	+	-	+	+	+	-
ASIR	ASER	unknown	+	+	+	-	+	+	-	-	+	-	+	+	-	+	+	+	+	+	+	+	+	+	+	+	+	+	+	+	+	+	+	+	+	-	-	-	+	+	+	+	+	+	+	-	+	+	+
ASIR	ASGR	unknown	-	-	+	+	+	+	+	+	+	+	-	+	-	+	+	-	-	+	+	+	+	+	+	+	-	-	+	+	+	+	+	+	-	+	+	+	+	+	+	+	+	-	+	+	+	-	-
ASIR	ASHR	unknown	+	+	+	-	+	+	+	-	+	+	+	+	-	+	+	-	+	+	+	+	+	+	+	-	+	+	-	+	+	+	+	+	+	+	+	+	+	+	-	+	+	+	+	+	+	+	+
ASIR	AWAR	unknown	+	+	-	+	+	+	+	-	+	+	+	+	+	-	+	+	+	+	+	+	+	+	+	+	+	+	+	+	+	-	+	+	+	-	+	+	+	+	+	+	+	-	+	+	+	+	+
ASIR	AWCL	unknown	+	+	+	+	-	+	+	+	+	+	+	-	-	+	+	+	+	+	+	+	+	+	+	+	-	+	+	+	+	+	+	+	+	+	+	+	+	-	+	+	-	+	-	+	+	+	+
ASIR	AWCR	unknown	+	-	+	+	+	+	+	+	+	+	-	+	+	+	-	+	+	+	+	+	+	+	+	+	-	+	-	+	+	+	+	-	+	+	+	+	+	-	+	+	+	+	-	+	+	+	+
ASIR	CEPVR	unknown	+	-	+	+	+	+	+	-	-	+	+	-	+	+	+	+	+	+	+	+	+	+	-	+	+	-	+	+	+	+	+	-	+	+	+	-	-	+	+	+	-	+	+	-	+	+	+
ASJL	ALA	+	+	+	+	+	+	+	+	+	+	+	+	+	+	+	+	+	+	+	+	+	+	+	+	+	+	+	+	+	+	+	+	+	+	+	+	+	+	+	+	+	+	+	+	+	+	+	+
ASJL	ASJR	unknown	+	+	+	-	+	+	+	-	+	+	+	-	+	+	+	+	+	+	-	+	-	+	+	+	+	+	+	+	-	+	-	+	+	+	-	+	+	+	+	+	+	+	+	-	-	+	+
ASJL	ASKL	unknown	+	-	+	+	-	+	+	+	+	-	+	+	+	+	-	+	+	+	+	+	+	+	+	+	-	+	+	+	+	+	+	+	-	+	-	+	+	-	+	+	-	+	+	+	+	+	+
ASJL	ASKR	unknown	+	+	-	+	+	+	+	+	+	+	+	+	+	+	+	-	+	-	+	+	+	+	-	+	+	+	+	+	-	+	+	+	+	+	-	+	+	+	+	-	+	+	+	+	+	+	+
ASJL	CEPDL	unknown	+	+	+	+	+	+	+	-	+	+	+	+	+	+	+	+	-	+	+	+	+	+	+	+	+	-	-	+	+	+	+	-	-	+	+	+	-	+	+	+	-	+	+	-	+	-	+
ASJL	HSNL	+	+	+	+	+	+	+	+	+	+	+	+	+	+	+	+	+	+	+	+	+	+	+	+	+	+	+	+	+	+	+	+	+	+	+	+	+	+	+	+	+	+	+	+	+	+	+	+
ASJL	HSNR	+	+	+	+	+	+	+	+	+	+	+	+	+	+	+	+	+	+	+	+	+	+	+	+	+	+	+	+	+	+	+	+	+	+	+	+	+	+	+	+	+	+	+	+	+	+	+	+
ASJL	PVQL	+	+	+	+	+	+	+	+	+	+	+	+	+	+	+	+	+	+	+	+	+	+	+	+	+	+	+	+	+	+	+	+	+	+	+	+	+	+	+	+	+	+	+	+	+	+	+	+
ASJR	ASKR	unknown	+	+	-	+	+	+	-	+	+	+	+	+	+	-	+	-	+	+	+	+	+	-	-	+	+	+	+	+	+	-	+	+	+	+	+	+	+	+	+	+	+	+	+	+	+	+	-
ASJR	HSNR	+	+	+	+	+	+	+	+	+	+	+	+	+	+	+	+	+	+	+	+	+	+	+	+	+	+	+	+	+	+	+	+	+	+	+	+	+	+	+	+	+	+	+	+	+	+	+	+
ASJR	PVQR	+	+	+	+	+	+	+	+	+	+	+	+	+	+	+	+	+	+	+	+	+	+	+	+	+	+	+	+	+	+	+	+	+	+	+	+	+	+	+	+	+	+	+	+	+	+	+	+
ASKL	AIAL	unknown	+	+	+	+	-	+	+	-	+	+	+	+	+	+	+	+	+	+	+	+	+	+	+	-	-	-	+	+	+	+	+	+	+	-	+	+	+	+	-	+	+	+	+	-	+	+	-
ASKL	AIBL	+	+	+	+	+	+	+	+	+	+	+	+	+	+	+	+	+	+	+	+	+	+	+	+	+	+	+	+	+	+	+	+	+	+	+	+	+	+	+	+	+	+	+	+	+	+	+	+
ASKL	AIML	unknown	+	+	+	+	+	-	+	+	-	-	+	+	+	+	-	+	+	+	+	+	+	+	+	+	+	+	-	+	+	+	+	+	+	-	+	+	+	+	+	+	+	-	+	+	-	+	-
ASKL	ASER	unknown	+	+	+	+	+	+	+	+	+	+	-	+	+	+	-	+	+	-	+	+	+	+	+	+	+	+	-	+	+	+	+	+	-	+	+	+	+	+	+	+	+	+	+	-	+	-	+
ASKL	ASJL	unknown	+	+	+	+	+	+	+	+	+	-	+	+	+	+	+	+	-	+	+	-	+	+	+	+	+	+	-	+	+	+	+	+	+	+	+	+	+	+	+	+	+	+	+	+	+	+	+
ASKR	ADLR	unknown	+	+	+	+	+	+	+	-	-	+	-	+	+	+	+	+	+	+	+	-	+	+	+	+	+	+	+	+	-	+	+	-	+	+	+	+	+	-	+	+	+	+	-	+	+	-	+
ASKR	AIAL	unknown	-	-	+	+	-	-	+	+	+	-	+	+	+	-	+	+	-	+	+	+	+	+	+	+	+	+	+	+	+	+	+	+	+	+	+	+	-	+	+	+	+	+	+	+	+	+	+
ASKR	AIAR	unknown	+	-	+	+	-	+	+	+	-	+	+	+	-	+	+	+	+	+	-	-	+	+	+	+	-	+	+	-	+	-	+	+	+	+	-	+	+	+	+	+	+	+	+	-	+	-	+
ASKR	AIBR	+	+	+	+	+	+	+	+	+	+	+	+	+	+	+	+	+	+	+	+	+	+	+	+	+	+	+	+	+	+	+	+	+	+	+	+	+	+	+	+	+	+	+	+	+	+	+	+
ASKR	AIMR	unknown	-	+	+	+	+	+	+	+	+	+	+	+	-	+	-	-	+	+	+	+	+	+	+	+	+	+	+	+	-	+	+	+	+	+	+	-	+	+	+	+	+	+	+	+	+	+	+
ASKR	ALA	unknown	+	+	-	+	+	+	-	+	+	+	+	+	+	+	+	+	+	+	+	+	+	-	+	+	+	+	+	-	+	+	-	+	+	+	+	-	-	+	+	+	+	+	+	+	-	+	+
ASKR	ASER	unknown	-	+	+	+	+	+	+	+	-	-	+	+	+	+	+	+	+	+	-	-	+	+	+	+	-	+	-	+	+	+	+	+	-	+	+	+	+	+	+	+	+	-	+	+	-	-	-
ASKR	ASGR	unknown	+	-	+	+	+	+	+	-	-	+	+	+	+	+	-	+	+	+	+	+	+	-	-	+	-	+	-	+	+	-	+	+	-	+	+	+	+	+	+	+	-	+	+	+	+	+	+
ASKR	AWAR	unknown	+	+	-	-	+	+	+	+	+	+	+	+	+	+	+	+	+	+	-	-	-	+	+	+	-	+	+	+	+	+	+	-	+	+	+	+	+	+	+	+	+	+	+	+	+	+	+
ASKR	CEPVR	unknown	+	-	+	+	+	+	+	+	+	+	+	+	+	+	+	+	+	+	+	-	+	+	+	+	+	+	+	+	+	+	+	-	+	-	+	+	+	+	+	+	-	+	+	+	+	+	+
ASKR	HSNL	+	+	+	+	+	+	+	+	+	+	+	+	+	+	+	+	+	+	+	+	+	+	+	+	+	+	+	+	+	+	+	+	+	+	+	+	+	+	+	+	+	+	+	+	+	+	+	+
ASKR	RIFR	+	+	+	+	+	+	+	+	+	+	+	+	+	+	+	+	+	+	+	+	+	+	+	+	+	+	+	+	+	+	+	+	+	+	+	+	+	+	+	+	+	+	+	+	+	+	+	+
AUAL	ADFL	unknown	+	-	-	+	+	+	+	+	+	+	+	+	+	+	+	+	-	+	+	+	+	+	-	+	+	+	-	+	+	+	-	+	+	+	+	-	+	+	-	+	+	+	+	+	-	+	+
AUAL	AIBR	+	+	+	+	+	+	+	+	+	+	+	+	+	+	+	+	+	+	+	+	+	+	+	+	+	+	+	+	+	+	+	+	+	+	+	+	+	+	+	+	+	+	+	+	+	+	+	+
AUAL	AIYL	-	-	-	-	-	-	-	-	-	-	-	-	-	-	-	-	-	-	-	-	-	-	-	-	-	-	-	-	-	-	-	-	-	-	-	-	-	-	-	-	-	-	-	-	-	-	-	-
AUAL	AIZL	unknown	+	+	-	+	+	-	+	-	+	-	-	+	+	+	+	+	-	+	+	+	+	+	+	+	-	+	+	-	+	+	+	+	+	-	-	+	+	+	+	+	+	-	+	-	+	+	-
AUAL	AVAL	+	+	+	+	+	+	+	+	+	+	+	+	+	+	+	+	+	+	+	+	+	+	+	+	+	+	+	+	+	+	+	+	+	+	+	+	+	+	+	+	+	+	+	+	+	+	+	+
AUAL	AVDR	+	+	+	+	+	+	+	+	+	+	+	+	+	+	+	+	+	+	+	+	+	+	+	+	+	+	+	+	+	+	+	+	+	+	+	+	+	+	+	+	+	+	+	+	+	+	+	+
AUAL	AVEL	+	+	+	+	+	+	+	+	+	+	+	+	+	+	+	+	+	+	+	+	+	+	+	+	+	+	+	+	+	+	+	+	+	+	+	+	+	+	+	+	+	+	+	+	+	+	+	+
AUAL	BAGR	unknown	+	-	+	-	-	+	-	-	+	+	+	+	+	+	+	+	-	-	+	+	+	+	+	+	+	+	+	-	+	+	+	+	+	+	-	+	+	+	+	-	+	+	-	+	+	+	+
AUAL	DVA	+	+	+	+	+	+	+	+	+	+	+	+	+	+	+	+	+	+	+	+	+	+	+	+	+	+	+	+	+	+	+	+	+	+	+	+	+	+	+	+	+	+	+	+	+	+	+	+
AUAL	RIAL	+	+	+	+	+	+	+	+	+	+	+	+	+	+	+	+	+	+	+	+	+	+	+	+	+	+	+	+	+	+	+	+	+	+	+	+	+	+	+	+	+	+	+	+	+	+	+	+
AUAL	RIBL	+	+	+	+	+	+	+	+	+	+	+	+	+	+	+	+	+	+	+	+	+	+	+	+	+	+	+	+	+	+	+	+	+	+	+	+	+	+	+	+	+	+	+	+	+	+	+	+
AUAL	URXL	unknown	+	+	-	+	+	+	+	+	+	+	+	+	+	+	+	+	+	+	+	+	+	+	+	+	-	-	+	+	+	-	+	+	+	+	-	+	+	+	-	-	+	+	+	+	+	+	+
AUAR	AINL	unknown	+	+	+	+	+	-	+	+	+	+	+	+	+	-	+	+	+	-	+	+	+	+	+	+	+	+	+	+	+	+	+	+	+	+	+	+	+	+	+	-	+	+	+	+	-	+	-
AUAR	AINR	unknown	-	+	+	+	+	+	+	-	-	+	+	+	+	+	+	+	+	+	-	+	+	+	+	-	+	+	+	+	+	+	+	-	+	+	+	+	+	+	+	+	+	+	-	-	+	+	+
AUAR	AIYR	-	-	-	-	-	-	-	-	-	-	-	-	-	-	-	-	-	-	-	-	-	-	-	-	-	-	-	-	-	-	-	-	-	-	-	-	-	-	-	-	-	-	-	-	-	-	-	-
AUAR	AIZR	unknown	-	+	+	+	+	+	+	+	+	+	+	+	+	+	+	-	+	+	+	+	-	+	+	-	+	+	+	+	+	+	+	+	+	+	+	+	+	-	+	+	+	-	+	+	+	+	+
AUAR	AVAR	+	+	+	+	+	+	+	+	+	+	+	+	+	+	+	+	+	+	+	+	+	+	+	+	+	+	+	+	+	+	+	+	+	+	+	+	+	+	+	+	+	+	+	+	+	+	+	+
AUAR	AVER	+	+	+	+	+	+	+	+	+	+	+	+	+	+	+	+	+	+	+	+	+	+	+	+	+	+	+	+	+	+	+	+	+	+	+	+	+	+	+	+	+	+	+	+	+	+	+	+
AUAR	BAGL	unknown	+	+	-	+	+	-	-	+	+	-	-	+	-	+	+	+	+	+	+	+	-	+	+	+	+	+	+	+	-	+	+	+	-	-	-	+	-	+	+	-	+	+	+	-	-	-	+
AUAR	RIAR	+	+	+	+	+	+	+	+	+	+	+	+	+	+	+	+	+	+	+	+	+	+	+	+	+	+	+	+	+	+	+	+	+	+	+	+	+	+	+	+	+	+	+	+	+	+	+	+
AUAR	RIBR	+	+	+	+	+	+	+	+	+	+	+	+	+	+	+	+	+	+	+	+	+	+	+	+	+	+	+	+	+	+	+	+	+	+	+	+	+	+	+	+	+	+	+	+	+	+	+	+
AUAR	URXR	unknown	+	+	+	+	+	-	+	+	+	+	+	+	-	+	+	-	+	+	-	+	+	+	+	+	+	-	+	+	+	+	-	+	+	+	+	+	+	+	+	+	+	+	-	+	+	+	+
AVAL	AS02	+	+	+	+	+	+	+	+	+	+	+	+	+	+	+	+	+	+	+	+	+	+	+	+	+	+	+	+	+	+	+	+	+	+	+	+	+	+	+	+	+	+	+	+	+	+	+	+
AVAL	AS04	+	+	+	+	+	+	+	+	+	+	+	+	+	+	+	+	+	+	+	+	+	+	+	+	+	+	+	+	+	+	+	+	+	+	+	+	+	+	+	+	+	+	+	+	+	+	+	+
AVAL	AS05	+	+	+	+	+	+	+	+	+	+	+	+	+	+	+	+	+	+	+	+	+	+	+	+	+	+	+	+	+	+	+	+	+	+	+	+	+	+	+	+	+	+	+	+	+	+	+	+
AVAL	AS07	+	+	+	+	+	+	+	+	+	+	+	+	+	+	+	+	+	+	+	+	+	+	+	+	+	+	+	+	+	+	+	+	+	+	+	+	+	+	+	+	+	+	+	+	+	+	+	+
AVAL	AS08	+	+	+	+	+	+	+	+	+	+	+	+	+	+	+	+	+	+	+	+	+	+	+	+	+	+	+	+	+	+	+	+	+	+	+	+	+	+	+	+	+	+	+	+	+	+	+	+
AVAL	AS09	+	+	+	+	+	+	+	+	+	+	+	+	+	+	+	+	+	+	+	+	+	+	+	+	+	+	+	+	+	+	+	+	+	+	+	+	+	+	+	+	+	+	+	+	+	+	+	+
AVAL	AS10	+	+	+	+	+	+	+	+	+	+	+	+	+	+	+	+	+	+	+	+	+	+	+	+	+	+	+	+	+	+	+	+	+	+	+	+	+	+	+	+	+	+	+	+	+	+	+	+
AVAL	AS11	+	+	+	+	+	+	+	+	+	+	+	+	+	+	+	+	+	+	+	+	+	+	+	+	+	+	+	+	+	+	+	+	+	+	+	+	+	+	+	+	+	+	+	+	+	+	+	+
AVAL	AVAR	+	+	+	+	+	+	+	+	+	+	+	+	+	+	+	+	+	+	+	+	+	+	+	+	+	+	+	+	+	+	+	+	+	+	+	+	+	+	+	+	+	+	+	+	+	+	+	+
AVAL	AVBL	-	-	-	-	-	-	-	-	-	-	-	-	-	-	-	-	-	-	-	-	-	-	-	-	-	-	-	-	-	-	-	-	-	-	-	-	-	-	-	-	-	-	-	-	-	-	-	-
AVAL	AVDL	+	+	+	+	+	+	+	+	+	+	+	+	+	+	+	+	+	+	+	+	+	+	+	+	+	+	+	+	+	+	+	+	+	+	+	+	+	+	+	+	+	+	+	+	+	+	+	+
AVAL	AVDR	+	+	+	+	+	+	+	+	+	+	+	+	+	+	+	+	+	+	+	+	+	+	+	+	+	+	+	+	+	+	+	+	+	+	+	+	+	+	+	+	+	+	+	+	+	+	+	+
AVAL	AVEL	-	-	-	-	-	-	-	-	-	-	-	-	-	-	-	-	-	-	-	-	-	-	-	-	-	-	-	-	-	-	-	-	-	-	-	-	-	-	-	-	-	-	-	-	-	-	-	-
AVAL	AVER	-	-	-	-	-	-	-	-	-	-	-	-	-	-	-	-	-	-	-	-	-	-	-	-	-	-	-	-	-	-	-	-	-	-	-	-	-	-	-	-	-	-	-	-	-	-	-	-
AVAL	DA01	+	+	+	+	+	+	+	+	+	+	+	+	+	+	+	+	+	+	+	+	+	+	+	+	+	+	+	+	+	+	+	+	+	+	+	+	+	+	+	+	+	+	+	+	+	+	+	+
AVAL	DA02	+	+	+	+	+	+	+	+	+	+	+	+	+	+	+	+	+	+	+	+	+	+	+	+	+	+	+	+	+	+	+	+	+	+	+	+	+	+	+	+	+	+	+	+	+	+	+	+
AVAL	DA03	+	+	+	+	+	+	+	+	+	+	+	+	+	+	+	+	+	+	+	+	+	+	+	+	+	+	+	+	+	+	+	+	+	+	+	+	+	+	+	+	+	+	+	+	+	+	+	+
AVAL	DA04	+	+	+	+	+	+	+	+	+	+	+	+	+	+	+	+	+	+	+	+	+	+	+	+	+	+	+	+	+	+	+	+	+	+	+	+	+	+	+	+	+	+	+	+	+	+	+	+
AVAL	DA05	+	+	+	+	+	+	+	+	+	+	+	+	+	+	+	+	+	+	+	+	+	+	+	+	+	+	+	+	+	+	+	+	+	+	+	+	+	+	+	+	+	+	+	+	+	+	+	+
AVAL	DA07	+	+	+	+	+	+	+	+	+	+	+	+	+	+	+	+	+	+	+	+	+	+	+	+	+	+	+	+	+	+	+	+	+	+	+	+	+	+	+	+	+	+	+	+	+	+	+	+
AVAL	DA08	+	+	+	+	+	+	+	+	+	+	+	+	+	+	+	+	+	+	+	+	+	+	+	+	+	+	+	+	+	+	+	+	+	+	+	+	+	+	+	+	+	+	+	+	+	+	+	+
AVAL	DA09	+	+	+	+	+	+	+	+	+	+	+	+	+	+	+	+	+	+	+	+	+	+	+	+	+	+	+	+	+	+	+	+	+	+	+	+	+	+	+	+	+	+	+	+	+	+	+	+
AVAL	DB07	+	+	+	+	+	+	+	+	+	+	+	+	+	+	+	+	+	+	+	+	+	+	+	+	+	+	+	+	+	+	+	+	+	+	+	+	+	+	+	+	+	+	+	+	+	+	+	+
AVAL	LUAL	-	-	-	-	-	-	-	-	-	-	-	-	-	-	-	-	-	-	-	-	-	-	-	-	-	-	-	-	-	-	-	-	-	-	-	-	-	-	-	-	-	-	-	-	-	-	-	-
AVAL	LUAR	-	-	-	-	-	-	-	-	-	-	-	-	-	-	-	-	-	-	-	-	-	-	-	-	-	-	-	-	-	-	-	-	-	-	-	-	-	-	-	-	-	-	-	-	-	-	-	-
AVAL	PVCL	-	-	-	-	-	-	-	-	-	-	-	-	-	-	-	-	-	-	-	-	-	-	-	-	-	-	-	-	-	-	-	-	-	-	-	-	-	-	-	-	-	-	-	-	-	-	-	-
AVAL	PVCR	-	-	-	-	-	-	-	-	-	-	-	-	-	-	-	-	-	-	-	-	-	-	-	-	-	-	-	-	-	-	-	-	-	-	-	-	-	-	-	-	-	-	-	-	-	-	-	-
AVAL	PVNL	+	+	+	+	+	+	+	+	+	+	+	+	+	+	+	+	+	+	+	+	+	+	+	+	+	+	+	+	+	+	+	+	+	+	+	+	+	+	+	+	+	+	+	+	+	+	+	+
AVAL	RIAL	-	-	-	-	-	-	-	-	-	-	-	-	-	-	-	-	-	-	-	-	-	-	-	-	-	-	-	-	-	-	-	-	-	-	-	-	-	-	-	-	-	-	-	-	-	-	-	-
AVAL	SABVL	-	-	-	-	-	-	-	-	-	-	-	-	-	-	-	-	-	-	-	-	-	-	-	-	-	-	-	-	-	-	-	-	-	-	-	-	-	-	-	-	-	-	-	-	-	-	-	-
AVAL	VA01	-	-	-	-	-	-	-	-	-	-	-	-	-	-	-	-	-	-	-	-	-	-	-	-	-	-	-	-	-	-	-	-	-	-	-	-	-	-	-	-	-	-	-	-	-	-	-	-
AVAL	VA02	-	-	-	-	-	-	-	-	-	-	-	-	-	-	-	-	-	-	-	-	-	-	-	-	-	-	-	-	-	-	-	-	-	-	-	-	-	-	-	-	-	-	-	-	-	-	-	-
AVAL	VA03	-	-	-	-	-	-	-	-	-	-	-	-	-	-	-	-	-	-	-	-	-	-	-	-	-	-	-	-	-	-	-	-	-	-	-	-	-	-	-	-	-	-	-	-	-	-	-	-
AVAL	VA04	-	-	-	-	-	-	-	-	-	-	-	-	-	-	-	-	-	-	-	-	-	-	-	-	-	-	-	-	-	-	-	-	-	-	-	-	-	-	-	-	-	-	-	-	-	-	-	-
AVAL	VA05	-	-	-	-	-	-	-	-	-	-	-	-	-	-	-	-	-	-	-	-	-	-	-	-	-	-	-	-	-	-	-	-	-	-	-	-	-	-	-	-	-	-	-	-	-	-	-	-
AVAL	VA06	-	-	-	-	-	-	-	-	-	-	-	-	-	-	-	-	-	-	-	-	-	-	-	-	-	-	-	-	-	-	-	-	-	-	-	-	-	-	-	-	-	-	-	-	-	-	-	-
AVAL	VA07	-	-	-	-	-	-	-	-	-	-	-	-	-	-	-	-	-	-	-	-	-	-	-	-	-	-	-	-	-	-	-	-	-	-	-	-	-	-	-	-	-	-	-	-	-	-	-	-
AVAL	VA08	-	-	-	-	-	-	-	-	-	-	-	-	-	-	-	-	-	-	-	-	-	-	-	-	-	-	-	-	-	-	-	-	-	-	-	-	-	-	-	-	-	-	-	-	-	-	-	-
AVAL	VA09	-	-	-	-	-	-	-	-	-	-	-	-	-	-	-	-	-	-	-	-	-	-	-	-	-	-	-	-	-	-	-	-	-	-	-	-	-	-	-	-	-	-	-	-	-	-	-	-
AVAL	VA10	-	-	-	-	-	-	-	-	-	-	-	-	-	-	-	-	-	-	-	-	-	-	-	-	-	-	-	-	-	-	-	-	-	-	-	-	-	-	-	-	-	-	-	-	-	-	-	-
AVAL	VA11	-	-	-	-	-	-	-	-	-	-	-	-	-	-	-	-	-	-	-	-	-	-	-	-	-	-	-	-	-	-	-	-	-	-	-	-	-	-	-	-	-	-	-	-	-	-	-	-
AVAL	VA12	-	-	-	-	-	-	-	-	-	-	-	-	-	-	-	-	-	-	-	-	-	-	-	-	-	-	-	-	-	-	-	-	-	-	-	-	-	-	-	-	-	-	-	-	-	-	-	-
AVAR	AS01	+	+	+	+	+	+	+	+	+	+	+	+	+	+	+	+	+	+	+	+	+	+	+	+	+	+	+	+	+	+	+	+	+	+	+	+	+	+	+	+	+	+	+	+	+	+	+	+
AVAR	AS02	+	+	+	+	+	+	+	+	+	+	+	+	+	+	+	+	+	+	+	+	+	+	+	+	+	+	+	+	+	+	+	+	+	+	+	+	+	+	+	+	+	+	+	+	+	+	+	+
AVAR	AS04	+	+	+	+	+	+	+	+	+	+	+	+	+	+	+	+	+	+	+	+	+	+	+	+	+	+	+	+	+	+	+	+	+	+	+	+	+	+	+	+	+	+	+	+	+	+	+	+
AVAR	AS05	+	+	+	+	+	+	+	+	+	+	+	+	+	+	+	+	+	+	+	+	+	+	+	+	+	+	+	+	+	+	+	+	+	+	+	+	+	+	+	+	+	+	+	+	+	+	+	+
AVAR	AS06	+	+	+	+	+	+	+	+	+	+	+	+	+	+	+	+	+	+	+	+	+	+	+	+	+	+	+	+	+	+	+	+	+	+	+	+	+	+	+	+	+	+	+	+	+	+	+	+
AVAR	AS07	+	+	+	+	+	+	+	+	+	+	+	+	+	+	+	+	+	+	+	+	+	+	+	+	+	+	+	+	+	+	+	+	+	+	+	+	+	+	+	+	+	+	+	+	+	+	+	+
AVAR	AS08	+	+	+	+	+	+	+	+	+	+	+	+	+	+	+	+	+	+	+	+	+	+	+	+	+	+	+	+	+	+	+	+	+	+	+	+	+	+	+	+	+	+	+	+	+	+	+	+
AVAR	AS09	+	+	+	+	+	+	+	+	+	+	+	+	+	+	+	+	+	+	+	+	+	+	+	+	+	+	+	+	+	+	+	+	+	+	+	+	+	+	+	+	+	+	+	+	+	+	+	+
AVAR	AS11	+	+	+	+	+	+	+	+	+	+	+	+	+	+	+	+	+	+	+	+	+	+	+	+	+	+	+	+	+	+	+	+	+	+	+	+	+	+	+	+	+	+	+	+	+	+	+	+
AVAR	AVAL	+	+	+	+	+	+	+	+	+	+	+	+	+	+	+	+	+	+	+	+	+	+	+	+	+	+	+	+	+	+	+	+	+	+	+	+	+	+	+	+	+	+	+	+	+	+	+	+
AVAR	AVBL	-	-	-	-	-	-	-	-	-	-	-	-	-	-	-	-	-	-	-	-	-	-	-	-	-	-	-	-	-	-	-	-	-	-	-	-	-	-	-	-	-	-	-	-	-	-	-	-
AVAR	AVBR	-	-	-	-	-	-	-	-	-	-	-	-	-	-	-	-	-	-	-	-	-	-	-	-	-	-	-	-	-	-	-	-	-	-	-	-	-	-	-	-	-	-	-	-	-	-	-	-
AVAR	AVDL	+	+	+	+	+	+	+	+	+	+	+	+	+	+	+	+	+	+	+	+	+	+	+	+	+	+	+	+	+	+	+	+	+	+	+	+	+	+	+	+	+	+	+	+	+	+	+	+
AVAR	AVDR	+	+	+	+	+	+	+	+	+	+	+	+	+	+	+	+	+	+	+	+	+	+	+	+	+	+	+	+	+	+	+	+	+	+	+	+	+	+	+	+	+	+	+	+	+	+	+	+
AVAR	AVER	-	-	-	-	-	-	-	-	-	-	-	-	-	-	-	-	-	-	-	-	-	-	-	-	-	-	-	-	-	-	-	-	-	-	-	-	-	-	-	-	-	-	-	-	-	-	-	-
AVAR	DA01	+	+	+	+	+	+	+	+	+	+	+	+	+	+	+	+	+	+	+	+	+	+	+	+	+	+	+	+	+	+	+	+	+	+	+	+	+	+	+	+	+	+	+	+	+	+	+	+
AVAR	DA02	+	+	+	+	+	+	+	+	+	+	+	+	+	+	+	+	+	+	+	+	+	+	+	+	+	+	+	+	+	+	+	+	+	+	+	+	+	+	+	+	+	+	+	+	+	+	+	+
AVAR	DA03	+	+	+	+	+	+	+	+	+	+	+	+	+	+	+	+	+	+	+	+	+	+	+	+	+	+	+	+	+	+	+	+	+	+	+	+	+	+	+	+	+	+	+	+	+	+	+	+
AVAR	DA04	+	+	+	+	+	+	+	+	+	+	+	+	+	+	+	+	+	+	+	+	+	+	+	+	+	+	+	+	+	+	+	+	+	+	+	+	+	+	+	+	+	+	+	+	+	+	+	+
AVAR	DA05	+	+	+	+	+	+	+	+	+	+	+	+	+	+	+	+	+	+	+	+	+	+	+	+	+	+	+	+	+	+	+	+	+	+	+	+	+	+	+	+	+	+	+	+	+	+	+	+
AVAR	DA06	+	+	+	+	+	+	+	+	+	+	+	+	+	+	+	+	+	+	+	+	+	+	+	+	+	+	+	+	+	+	+	+	+	+	+	+	+	+	+	+	+	+	+	+	+	+	+	+
AVAR	DA07	+	+	+	+	+	+	+	+	+	+	+	+	+	+	+	+	+	+	+	+	+	+	+	+	+	+	+	+	+	+	+	+	+	+	+	+	+	+	+	+	+	+	+	+	+	+	+	+
AVAR	DA08	+	+	+	+	+	+	+	+	+	+	+	+	+	+	+	+	+	+	+	+	+	+	+	+	+	+	+	+	+	+	+	+	+	+	+	+	+	+	+	+	+	+	+	+	+	+	+	+
AVAR	DA09	+	+	+	+	+	+	+	+	+	+	+	+	+	+	+	+	+	+	+	+	+	+	+	+	+	+	+	+	+	+	+	+	+	+	+	+	+	+	+	+	+	+	+	+	+	+	+	+
AVAR	DB02	+	+	+	+	+	+	+	+	+	+	+	+	+	+	+	+	+	+	+	+	+	+	+	+	+	+	+	+	+	+	+	+	+	+	+	+	+	+	+	+	+	+	+	+	+	+	+	+
AVAR	DB03	+	+	+	+	+	+	+	+	+	+	+	+	+	+	+	+	+	+	+	+	+	+	+	+	+	+	+	+	+	+	+	+	+	+	+	+	+	+	+	+	+	+	+	+	+	+	+	+
AVAR	LUAL	-	-	-	-	-	-	-	-	-	-	-	-	-	-	-	-	-	-	-	-	-	-	-	-	-	-	-	-	-	-	-	-	-	-	-	-	-	-	-	-	-	-	-	-	-	-	-	-
AVAR	LUAR	-	-	-	-	-	-	-	-	-	-	-	-	-	-	-	-	-	-	-	-	-	-	-	-	-	-	-	-	-	-	-	-	-	-	-	-	-	-	-	-	-	-	-	-	-	-	-	-
AVAR	PVCL	-	-	-	-	-	-	-	-	-	-	-	-	-	-	-	-	-	-	-	-	-	-	-	-	-	-	-	-	-	-	-	-	-	-	-	-	-	-	-	-	-	-	-	-	-	-	-	-
AVAR	PVCR	-	-	-	-	-	-	-	-	-	-	-	-	-	-	-	-	-	-	-	-	-	-	-	-	-	-	-	-	-	-	-	-	-	-	-	-	-	-	-	-	-	-	-	-	-	-	-	-
AVAR	RIGL	unknown	+	+	+	+	+	+	+	+	+	+	+	+	+	+	+	+	+	+	+	+	+	+	+	+	+	-	+	+	+	+	+	+	+	+	+	+	-	+	+	+	+	+	+	+	+	+	+
AVAR	SAAVR	-	-	-	-	-	-	-	-	-	-	-	-	-	-	-	-	-	-	-	-	-	-	-	-	-	-	-	-	-	-	-	-	-	-	-	-	-	-	-	-	-	-	-	-	-	-	-	-
AVAR	SABVR	-	-	-	-	-	-	-	-	-	-	-	-	-	-	-	-	-	-	-	-	-	-	-	-	-	-	-	-	-	-	-	-	-	-	-	-	-	-	-	-	-	-	-	-	-	-	-	-
AVAR	SMDVR	-	-	-	-	-	-	-	-	-	-	-	-	-	-	-	-	-	-	-	-	-	-	-	-	-	-	-	-	-	-	-	-	-	-	-	-	-	-	-	-	-	-	-	-	-	-	-	-
AVAR	VA02	-	-	-	-	-	-	-	-	-	-	-	-	-	-	-	-	-	-	-	-	-	-	-	-	-	-	-	-	-	-	-	-	-	-	-	-	-	-	-	-	-	-	-	-	-	-	-	-
AVAR	VA03	-	-	-	-	-	-	-	-	-	-	-	-	-	-	-	-	-	-	-	-	-	-	-	-	-	-	-	-	-	-	-	-	-	-	-	-	-	-	-	-	-	-	-	-	-	-	-	-
AVAR	VA04	-	-	-	-	-	-	-	-	-	-	-	-	-	-	-	-	-	-	-	-	-	-	-	-	-	-	-	-	-	-	-	-	-	-	-	-	-	-	-	-	-	-	-	-	-	-	-	-
AVAR	VA05	-	-	-	-	-	-	-	-	-	-	-	-	-	-	-	-	-	-	-	-	-	-	-	-	-	-	-	-	-	-	-	-	-	-	-	-	-	-	-	-	-	-	-	-	-	-	-	-
AVAR	VA06	-	-	-	-	-	-	-	-	-	-	-	-	-	-	-	-	-	-	-	-	-	-	-	-	-	-	-	-	-	-	-	-	-	-	-	-	-	-	-	-	-	-	-	-	-	-	-	-
AVAR	VA07	-	-	-	-	-	-	-	-	-	-	-	-	-	-	-	-	-	-	-	-	-	-	-	-	-	-	-	-	-	-	-	-	-	-	-	-	-	-	-	-	-	-	-	-	-	-	-	-
AVAR	VA08	-	-	-	-	-	-	-	-	-	-	-	-	-	-	-	-	-	-	-	-	-	-	-	-	-	-	-	-	-	-	-	-	-	-	-	-	-	-	-	-	-	-	-	-	-	-	-	-
AVAR	VA09	-	-	-	-	-	-	-	-	-	-	-	-	-	-	-	-	-	-	-	-	-	-	-	-	-	-	-	-	-	-	-	-	-	-	-	-	-	-	-	-	-	-	-	-	-	-	-	-
AVAR	VA10	-	-	-	-	-	-	-	-	-	-	-	-	-	-	-	-	-	-	-	-	-	-	-	-	-	-	-	-	-	-	-	-	-	-	-	-	-	-	-	-	-	-	-	-	-	-	-	-
AVAR	VA11	-	-	-	-	-	-	-	-	-	-	-	-	-	-	-	-	-	-	-	-	-	-	-	-	-	-	-	-	-	-	-	-	-	-	-	-	-	-	-	-	-	-	-	-	-	-	-	-
AVBL	AS04	+	+	+	+	+	+	+	+	+	+	+	+	+	+	+	+	+	+	+	+	+	+	+	+	+	+	+	+	+	+	+	+	+	+	+	+	+	+	+	+	+	+	+	+	+	+	+	+
AVBL	AS05	+	+	+	+	+	+	+	+	+	+	+	+	+	+	+	+	+	+	+	+	+	+	+	+	+	+	+	+	+	+	+	+	+	+	+	+	+	+	+	+	+	+	+	+	+	+	+	+
AVBL	AS10	+	+	+	+	+	+	+	+	+	+	+	+	+	+	+	+	+	+	+	+	+	+	+	+	+	+	+	+	+	+	+	+	+	+	+	+	+	+	+	+	+	+	+	+	+	+	+	+
AVBL	AVAL	+	+	+	+	+	+	+	+	+	+	+	+	+	+	+	+	+	+	+	+	+	+	+	+	+	+	+	+	+	+	+	+	+	+	+	+	+	+	+	+	+	+	+	+	+	+	+	+
AVBL	AVAR	+	+	+	+	+	+	+	+	+	+	+	+	+	+	+	+	+	+	+	+	+	+	+	+	+	+	+	+	+	+	+	+	+	+	+	+	+	+	+	+	+	+	+	+	+	+	+	+
AVBL	AVBR	-	-	-	-	-	-	-	-	-	-	-	-	-	-	-	-	-	-	-	-	-	-	-	-	-	-	-	-	-	-	-	-	-	-	-	-	-	-	-	-	-	-	-	-	-	-	-	-
AVBL	AVDR	+	+	+	+	+	+	+	+	+	+	+	+	+	+	+	+	+	+	+	+	+	+	+	+	+	+	+	+	+	+	+	+	+	+	+	+	+	+	+	+	+	+	+	+	+	+	+	+
AVBL	AVER	-	-	-	-	-	-	-	-	-	-	-	-	-	-	-	-	-	-	-	-	-	-	-	-	-	-	-	-	-	-	-	-	-	-	-	-	-	-	-	-	-	-	-	-	-	-	-	-
AVBL	AVJR	unknown	-	+	+	-	+	+	+	+	-	+	+	+	+	-	+	+	+	+	+	+	+	+	-	+	+	+	+	+	+	+	+	+	-	+	+	+	+	+	+	+	+	+	-	+	+	+	+
AVBL	AVL	unknown	+	+	+	-	+	-	+	+	+	+	+	+	-	+	+	+	+	+	+	+	-	+	+	+	+	-	+	+	+	-	+	+	-	-	+	+	+	+	-	+	+	-	+	+	+	+	+
AVBL	DA05	+	+	+	+	+	+	+	+	+	+	+	+	+	+	+	+	+	+	+	+	+	+	+	+	+	+	+	+	+	+	+	+	+	+	+	+	+	+	+	+	+	+	+	+	+	+	+	+
AVBL	DA07	+	+	+	+	+	+	+	+	+	+	+	+	+	+	+	+	+	+	+	+	+	+	+	+	+	+	+	+	+	+	+	+	+	+	+	+	+	+	+	+	+	+	+	+	+	+	+	+
AVBL	DVA	-	-	-	-	-	-	-	-	-	-	-	-	-	-	-	-	-	-	-	-	-	-	-	-	-	-	-	-	-	-	-	-	-	-	-	-	-	-	-	-	-	-	-	-	-	-	-	-
AVBL	PVCR	-	-	-	-	-	-	-	-	-	-	-	-	-	-	-	-	-	-	-	-	-	-	-	-	-	-	-	-	-	-	-	-	-	-	-	-	-	-	-	-	-	-	-	-	-	-	-	-
AVBL	PVNR	+	+	+	+	+	+	+	+	+	+	+	+	+	+	+	+	+	+	+	+	+	+	+	+	+	+	+	+	+	+	+	+	+	+	+	+	+	+	+	+	+	+	+	+	+	+	+	+
AVBL	PVPR	unknown	+	+	+	-	+	+	-	+	+	+	+	+	+	+	+	+	-	+	-	+	+	+	-	+	+	+	+	-	+	+	+	+	+	-	+	-	+	+	+	-	+	+	+	-	+	+	+
AVBL	SDQL	unknown	+	-	+	+	+	+	+	+	+	+	-	-	+	+	+	+	+	+	-	+	+	+	+	+	+	+	+	+	+	+	-	+	-	-	-	+	+	+	+	+	+	+	+	-	+	+	+
AVBL	VA02	-	-	-	-	-	-	-	-	-	-	-	-	-	-	-	-	-	-	-	-	-	-	-	-	-	-	-	-	-	-	-	-	-	-	-	-	-	-	-	-	-	-	-	-	-	-	-	-
AVBL	VA10	-	-	-	-	-	-	-	-	-	-	-	-	-	-	-	-	-	-	-	-	-	-	-	-	-	-	-	-	-	-	-	-	-	-	-	-	-	-	-	-	-	-	-	-	-	-	-	-
AVBL	VB02	+	+	+	+	+	+	+	+	+	+	+	+	+	+	+	+	+	+	+	+	+	+	+	+	+	+	+	+	+	+	+	+	+	+	+	+	+	+	+	+	+	+	+	+	+	+	+	+
AVBL	VC03	-	-	-	-	-	-	-	-	-	-	-	-	-	-	-	-	-	-	-	-	-	-	-	-	-	-	-	-	-	-	-	-	-	-	-	-	-	-	-	-	-	-	-	-	-	-	-	-
AVBR	AIBR	-	-	-	-	-	-	-	-	-	-	-	-	-	-	-	-	-	-	-	-	-	-	-	-	-	-	-	-	-	-	-	-	-	-	-	-	-	-	-	-	-	-	-	-	-	-	-	-
AVBR	AS01	+	+	+	+	+	+	+	+	+	+	+	+	+	+	+	+	+	+	+	+	+	+	+	+	+	+	+	+	+	+	+	+	+	+	+	+	+	+	+	+	+	+	+	+	+	+	+	+
AVBR	AS03	+	+	+	+	+	+	+	+	+	+	+	+	+	+	+	+	+	+	+	+	+	+	+	+	+	+	+	+	+	+	+	+	+	+	+	+	+	+	+	+	+	+	+	+	+	+	+	+
AVBR	AS04	+	+	+	+	+	+	+	+	+	+	+	+	+	+	+	+	+	+	+	+	+	+	+	+	+	+	+	+	+	+	+	+	+	+	+	+	+	+	+	+	+	+	+	+	+	+	+	+
AVBR	AS10	+	+	+	+	+	+	+	+	+	+	+	+	+	+	+	+	+	+	+	+	+	+	+	+	+	+	+	+	+	+	+	+	+	+	+	+	+	+	+	+	+	+	+	+	+	+	+	+
AVBR	AVAL	+	+	+	+	+	+	+	+	+	+	+	+	+	+	+	+	+	+	+	+	+	+	+	+	+	+	+	+	+	+	+	+	+	+	+	+	+	+	+	+	+	+	+	+	+	+	+	+
AVBR	AVAR	+	+	+	+	+	+	+	+	+	+	+	+	+	+	+	+	+	+	+	+	+	+	+	+	+	+	+	+	+	+	+	+	+	+	+	+	+	+	+	+	+	+	+	+	+	+	+	+
AVBR	AVBL	-	-	-	-	-	-	-	-	-	-	-	-	-	-	-	-	-	-	-	-	-	-	-	-	-	-	-	-	-	-	-	-	-	-	-	-	-	-	-	-	-	-	-	-	-	-	-	-
AVBR	AVDL	+	+	+	+	+	+	+	+	+	+	+	+	+	+	+	+	+	+	+	+	+	+	+	+	+	+	+	+	+	+	+	+	+	+	+	+	+	+	+	+	+	+	+	+	+	+	+	+
AVBR	AVER	-	-	-	-	-	-	-	-	-	-	-	-	-	-	-	-	-	-	-	-	-	-	-	-	-	-	-	-	-	-	-	-	-	-	-	-	-	-	-	-	-	-	-	-	-	-	-	-
AVBR	AVJL	unknown	+	+	+	-	+	+	+	+	+	+	+	+	+	+	+	+	+	+	+	+	+	+	+	+	+	+	+	+	+	+	+	+	+	+	-	+	-	+	+	+	+	+	+	-	+	+	-
AVBR	DA03	+	+	+	+	+	+	+	+	+	+	+	+	+	+	+	+	+	+	+	+	+	+	+	+	+	+	+	+	+	+	+	+	+	+	+	+	+	+	+	+	+	+	+	+	+	+	+	+
AVBR	DA04	+	+	+	+	+	+	+	+	+	+	+	+	+	+	+	+	+	+	+	+	+	+	+	+	+	+	+	+	+	+	+	+	+	+	+	+	+	+	+	+	+	+	+	+	+	+	+	+
AVBR	DA07	+	+	+	+	+	+	+	+	+	+	+	+	+	+	+	+	+	+	+	+	+	+	+	+	+	+	+	+	+	+	+	+	+	+	+	+	+	+	+	+	+	+	+	+	+	+	+	+
AVBR	DB04	+	+	+	+	+	+	+	+	+	+	+	+	+	+	+	+	+	+	+	+	+	+	+	+	+	+	+	+	+	+	+	+	+	+	+	+	+	+	+	+	+	+	+	+	+	+	+	+
AVBR	HSNR	-	-	-	-	-	-	-	-	-	-	-	-	-	-	-	-	-	-	-	-	-	-	-	-	-	-	-	-	-	-	-	-	-	-	-	-	-	-	-	-	-	-	-	-	-	-	-	-
AVBR	VA03	-	-	-	-	-	-	-	-	-	-	-	-	-	-	-	-	-	-	-	-	-	-	-	-	-	-	-	-	-	-	-	-	-	-	-	-	-	-	-	-	-	-	-	-	-	-	-	-
AVBR	VA04	-	-	-	-	-	-	-	-	-	-	-	-	-	-	-	-	-	-	-	-	-	-	-	-	-	-	-	-	-	-	-	-	-	-	-	-	-	-	-	-	-	-	-	-	-	-	-	-
AVBR	VD03	+	+	+	+	+	+	+	+	+	+	+	+	+	+	+	+	+	+	+	+	+	+	+	+	+	+	+	+	+	+	+	+	+	+	+	+	+	+	+	+	+	+	+	+	+	+	+	+
AVDL	AS04	+	+	+	+	+	+	+	+	+	+	+	+	+	+	+	+	+	+	+	+	+	+	+	+	+	+	+	+	+	+	+	+	+	+	+	+	+	+	+	+	+	+	+	+	+	+	+	+
AVDL	AS10	+	+	+	+	+	+	+	+	+	+	+	+	+	+	+	+	+	+	+	+	+	+	+	+	+	+	+	+	+	+	+	+	+	+	+	+	+	+	+	+	+	+	+	+	+	+	+	+
AVDL	AS11	+	+	+	+	+	+	+	+	+	+	+	+	+	+	+	+	+	+	+	+	+	+	+	+	+	+	+	+	+	+	+	+	+	+	+	+	+	+	+	+	+	+	+	+	+	+	+	+
AVDL	AVAL	+	+	+	+	+	+	+	+	+	+	+	+	+	+	+	+	+	+	+	+	+	+	+	+	+	+	+	+	+	+	+	+	+	+	+	+	+	+	+	+	+	+	+	+	+	+	+	+
AVDL	AVAR	+	+	+	+	+	+	+	+	+	+	+	+	+	+	+	+	+	+	+	+	+	+	+	+	+	+	+	+	+	+	+	+	+	+	+	+	+	+	+	+	+	+	+	+	+	+	+	+
AVDL	AVDR	unknown	+	+	-	+	+	+	+	+	+	+	+	-	+	-	+	+	+	-	+	+	+	-	+	+	+	+	-	+	+	+	+	+	+	+	+	+	+	+	+	+	+	+	+	-	+	-	+
AVDL	AVEL	-	-	-	-	-	-	-	-	-	-	-	-	-	-	-	-	-	-	-	-	-	-	-	-	-	-	-	-	-	-	-	-	-	-	-	-	-	-	-	-	-	-	-	-	-	-	-	-
AVDL	AVJL	unknown	+	+	-	-	+	-	+	-	+	+	+	+	-	+	-	+	+	-	+	+	+	+	+	+	-	+	-	+	+	+	+	-	+	+	+	+	+	-	+	-	+	+	+	+	-	+	-
AVDL	DA01	+	+	+	+	+	+	+	+	+	+	+	+	+	+	+	+	+	+	+	+	+	+	+	+	+	+	+	+	+	+	+	+	+	+	+	+	+	+	+	+	+	+	+	+	+	+	+	+
AVDL	DA02	+	+	+	+	+	+	+	+	+	+	+	+	+	+	+	+	+	+	+	+	+	+	+	+	+	+	+	+	+	+	+	+	+	+	+	+	+	+	+	+	+	+	+	+	+	+	+	+
AVDL	DA03	+	+	+	+	+	+	+	+	+	+	+	+	+	+	+	+	+	+	+	+	+	+	+	+	+	+	+	+	+	+	+	+	+	+	+	+	+	+	+	+	+	+	+	+	+	+	+	+
AVDL	DA04	+	+	+	+	+	+	+	+	+	+	+	+	+	+	+	+	+	+	+	+	+	+	+	+	+	+	+	+	+	+	+	+	+	+	+	+	+	+	+	+	+	+	+	+	+	+	+	+
AVDL	DA05	+	+	+	+	+	+	+	+	+	+	+	+	+	+	+	+	+	+	+	+	+	+	+	+	+	+	+	+	+	+	+	+	+	+	+	+	+	+	+	+	+	+	+	+	+	+	+	+
AVDL	DA08	+	+	+	+	+	+	+	+	+	+	+	+	+	+	+	+	+	+	+	+	+	+	+	+	+	+	+	+	+	+	+	+	+	+	+	+	+	+	+	+	+	+	+	+	+	+	+	+
AVDL	DVC	+	+	+	+	+	+	+	+	+	+	+	+	+	+	+	+	+	+	+	+	+	+	+	+	+	+	+	+	+	+	+	+	+	+	+	+	+	+	+	+	+	+	+	+	+	+	+	+
AVDL	LUAL	unknown	+	+	+	+	-	+	+	+	-	+	+	-	+	+	+	+	-	+	+	-	+	-	+	+	-	+	+	+	+	+	+	+	+	+	+	+	+	-	-	+	+	-	+	-	-	+	+
AVDL	PVCL	+	+	+	+	+	+	+	+	+	+	+	+	+	+	+	+	+	+	+	+	+	+	+	+	+	+	+	+	+	+	+	+	+	+	+	+	+	+	+	+	+	+	+	+	+	+	+	+
AVDL	SABD	unknown	+	+	+	+	+	-	+	+	+	+	-	+	+	+	+	+	-	+	+	+	+	+	+	+	+	+	+	+	-	-	+	-	+	-	+	+	+	+	-	-	+	+	+	+	+	+	+
AVDL	SABVL	unknown	+	+	-	+	-	+	+	+	+	+	+	-	+	-	-	-	+	+	-	+	+	+	-	+	+	+	+	-	+	+	+	+	+	+	+	+	-	+	+	+	+	-	+	+	+	+	+
AVDL	SABVR	unknown	+	+	+	+	-	+	-	+	+	+	+	+	+	+	+	+	+	+	+	+	+	-	+	+	+	+	-	+	+	-	-	+	+	-	+	-	+	+	+	+	+	-	-	+	+	+	-
AVDL	VA03	+	+	+	+	+	+	+	+	+	+	+	+	+	+	+	+	+	+	+	+	+	+	+	+	+	+	+	+	+	+	+	+	+	+	+	+	+	+	+	+	+	+	+	+	+	+	+	+
AVDL	VA05	+	+	+	+	+	+	+	+	+	+	+	+	+	+	+	+	+	+	+	+	+	+	+	+	+	+	+	+	+	+	+	+	+	+	+	+	+	+	+	+	+	+	+	+	+	+	+	+
AVDL	VA10	+	+	+	+	+	+	+	+	+	+	+	+	+	+	+	+	+	+	+	+	+	+	+	+	+	+	+	+	+	+	+	+	+	+	+	+	+	+	+	+	+	+	+	+	+	+	+	+
AVDL	VA12	+	+	+	+	+	+	+	+	+	+	+	+	+	+	+	+	+	+	+	+	+	+	+	+	+	+	+	+	+	+	+	+	+	+	+	+	+	+	+	+	+	+	+	+	+	+	+	+
AVDR	ALA	+	+	+	+	+	+	+	+	+	+	+	+	+	+	+	+	+	+	+	+	+	+	+	+	+	+	+	+	+	+	+	+	+	+	+	+	+	+	+	+	+	+	+	+	+	+	+	+
AVDR	AS10	+	+	+	+	+	+	+	+	+	+	+	+	+	+	+	+	+	+	+	+	+	+	+	+	+	+	+	+	+	+	+	+	+	+	+	+	+	+	+	+	+	+	+	+	+	+	+	+
AVDR	AS11	+	+	+	+	+	+	+	+	+	+	+	+	+	+	+	+	+	+	+	+	+	+	+	+	+	+	+	+	+	+	+	+	+	+	+	+	+	+	+	+	+	+	+	+	+	+	+	+
AVDR	AVAL	+	+	+	+	+	+	+	+	+	+	+	+	+	+	+	+	+	+	+	+	+	+	+	+	+	+	+	+	+	+	+	+	+	+	+	+	+	+	+	+	+	+	+	+	+	+	+	+
AVDR	AVAR	+	+	+	+	+	+	+	+	+	+	+	+	+	+	+	+	+	+	+	+	+	+	+	+	+	+	+	+	+	+	+	+	+	+	+	+	+	+	+	+	+	+	+	+	+	+	+	+
AVDR	AVBL	+	+	+	+	+	+	+	+	+	+	+	+	+	+	+	+	+	+	+	+	+	+	+	+	+	+	+	+	+	+	+	+	+	+	+	+	+	+	+	+	+	+	+	+	+	+	+	+
AVDR	AVDL	unknown	+	-	+	-	+	+	+	+	-	+	+	+	+	+	+	+	+	+	-	+	-	+	+	-	+	+	-	+	+	+	-	-	-	+	+	-	+	+	+	-	+	+	+	+	+	+	+
AVDR	AVER	-	-	-	-	-	-	-	-	-	-	-	-	-	-	-	-	-	-	-	-	-	-	-	-	-	-	-	-	-	-	-	-	-	-	-	-	-	-	-	-	-	-	-	-	-	-	-	-
AVDR	AVJR	unknown	+	+	+	+	-	+	+	+	+	+	+	+	+	+	-	+	+	+	+	+	-	+	-	+	+	+	+	+	+	+	+	-	+	+	+	+	+	+	+	+	-	+	+	+	+	-	-
AVDR	DA01	+	+	+	+	+	+	+	+	+	+	+	+	+	+	+	+	+	+	+	+	+	+	+	+	+	+	+	+	+	+	+	+	+	+	+	+	+	+	+	+	+	+	+	+	+	+	+	+
AVDR	DA02	+	+	+	+	+	+	+	+	+	+	+	+	+	+	+	+	+	+	+	+	+	+	+	+	+	+	+	+	+	+	+	+	+	+	+	+	+	+	+	+	+	+	+	+	+	+	+	+
AVDR	DA03	+	+	+	+	+	+	+	+	+	+	+	+	+	+	+	+	+	+	+	+	+	+	+	+	+	+	+	+	+	+	+	+	+	+	+	+	+	+	+	+	+	+	+	+	+	+	+	+
AVDR	DA04	+	+	+	+	+	+	+	+	+	+	+	+	+	+	+	+	+	+	+	+	+	+	+	+	+	+	+	+	+	+	+	+	+	+	+	+	+	+	+	+	+	+	+	+	+	+	+	+
AVDR	DA05	+	+	+	+	+	+	+	+	+	+	+	+	+	+	+	+	+	+	+	+	+	+	+	+	+	+	+	+	+	+	+	+	+	+	+	+	+	+	+	+	+	+	+	+	+	+	+	+
AVDR	DA08	+	+	+	+	+	+	+	+	+	+	+	+	+	+	+	+	+	+	+	+	+	+	+	+	+	+	+	+	+	+	+	+	+	+	+	+	+	+	+	+	+	+	+	+	+	+	+	+
AVDR	DB01	+	+	+	+	+	+	+	+	+	+	+	+	+	+	+	+	+	+	+	+	+	+	+	+	+	+	+	+	+	+	+	+	+	+	+	+	+	+	+	+	+	+	+	+	+	+	+	+
AVDR	DB04	+	+	+	+	+	+	+	+	+	+	+	+	+	+	+	+	+	+	+	+	+	+	+	+	+	+	+	+	+	+	+	+	+	+	+	+	+	+	+	+	+	+	+	+	+	+	+	+
AVDR	DVC	+	+	+	+	+	+	+	+	+	+	+	+	+	+	+	+	+	+	+	+	+	+	+	+	+	+	+	+	+	+	+	+	+	+	+	+	+	+	+	+	+	+	+	+	+	+	+	+
AVDR	LUAL	unknown	+	+	+	+	+	+	+	-	+	+	+	+	+	-	+	+	+	+	+	+	-	+	+	+	+	+	+	-	+	-	+	+	-	+	+	+	-	+	+	+	+	-	-	+	+	+	+
AVDR	PQR	unknown	-	+	+	+	+	-	-	+	-	+	+	+	+	+	+	+	+	+	+	+	+	+	-	+	+	+	+	+	-	-	+	+	-	-	+	+	+	-	-	+	-	+	+	+	+	+	+
AVDR	PVCR	+	+	+	+	+	+	+	+	+	+	+	+	+	+	+	+	+	+	+	+	+	+	+	+	+	+	+	+	+	+	+	+	+	+	+	+	+	+	+	+	+	+	+	+	+	+	+	+
AVDR	SABD	unknown	-	+	-	+	+	+	+	-	+	+	+	-	+	+	+	+	+	+	+	+	+	-	+	+	-	-	+	+	+	+	-	-	-	-	+	+	-	+	+	+	-	+	+	-	+	-	+
AVDR	SABVL	unknown	+	+	+	+	+	+	+	+	+	-	+	+	+	+	-	+	+	+	+	+	+	+	+	+	-	+	-	+	-	+	+	+	+	+	+	+	+	+	+	+	-	+	+	+	+	+	+
AVDR	SABVR	unknown	+	+	+	-	+	+	+	-	-	+	+	+	-	+	+	-	-	+	+	+	-	+	-	+	+	+	+	-	+	+	+	-	+	-	+	+	-	-	+	+	-	+	+	+	+	+	+
AVDR	VA02	+	+	+	+	+	+	+	+	+	+	+	+	+	+	+	+	+	+	+	+	+	+	+	+	+	+	+	+	+	+	+	+	+	+	+	+	+	+	+	+	+	+	+	+	+	+	+	+
AVDR	VA03	+	+	+	+	+	+	+	+	+	+	+	+	+	+	+	+	+	+	+	+	+	+	+	+	+	+	+	+	+	+	+	+	+	+	+	+	+	+	+	+	+	+	+	+	+	+	+	+
AVDR	VA05	+	+	+	+	+	+	+	+	+	+	+	+	+	+	+	+	+	+	+	+	+	+	+	+	+	+	+	+	+	+	+	+	+	+	+	+	+	+	+	+	+	+	+	+	+	+	+	+
AVDR	VA11	+	+	+	+	+	+	+	+	+	+	+	+	+	+	+	+	+	+	+	+	+	+	+	+	+	+	+	+	+	+	+	+	+	+	+	+	+	+	+	+	+	+	+	+	+	+	+	+
AVEL	ALML	+	+	+	+	+	+	+	+	+	+	+	+	+	+	+	+	+	+	+	+	+	+	+	+	+	+	+	+	+	+	+	+	+	+	+	+	+	+	+	+	+	+	+	+	+	+	+	+
AVEL	AS01	+	+	+	+	+	+	+	+	+	+	+	+	+	+	+	+	+	+	+	+	+	+	+	+	+	+	+	+	+	+	+	+	+	+	+	+	+	+	+	+	+	+	+	+	+	+	+	+
AVEL	AVAL	+	+	+	+	+	+	+	+	+	+	+	+	+	+	+	+	+	+	+	+	+	+	+	+	+	+	+	+	+	+	+	+	+	+	+	+	+	+	+	+	+	+	+	+	+	+	+	+
AVEL	AVAR	+	+	+	+	+	+	+	+	+	+	+	+	+	+	+	+	+	+	+	+	+	+	+	+	+	+	+	+	+	+	+	+	+	+	+	+	+	+	+	+	+	+	+	+	+	+	+	+
AVEL	AVDL	unknown	+	-	+	+	+	-	+	+	+	+	+	+	-	+	+	+	+	+	-	+	+	+	+	+	-	+	+	+	-	+	+	-	+	+	-	-	+	+	+	+	+	-	+	+	+	-	+
AVEL	DA01	+	+	+	+	+	+	+	+	+	+	+	+	+	+	+	+	+	+	+	+	+	+	+	+	+	+	+	+	+	+	+	+	+	+	+	+	+	+	+	+	+	+	+	+	+	+	+	+
AVEL	DA02	+	+	+	+	+	+	+	+	+	+	+	+	+	+	+	+	+	+	+	+	+	+	+	+	+	+	+	+	+	+	+	+	+	+	+	+	+	+	+	+	+	+	+	+	+	+	+	+
AVEL	DA03	+	+	+	+	+	+	+	+	+	+	+	+	+	+	+	+	+	+	+	+	+	+	+	+	+	+	+	+	+	+	+	+	+	+	+	+	+	+	+	+	+	+	+	+	+	+	+	+
AVEL	DB03	+	+	+	+	+	+	+	+	+	+	+	+	+	+	+	+	+	+	+	+	+	+	+	+	+	+	+	+	+	+	+	+	+	+	+	+	+	+	+	+	+	+	+	+	+	+	+	+
AVEL	PVCL	+	+	+	+	+	+	+	+	+	+	+	+	+	+	+	+	+	+	+	+	+	+	+	+	+	+	+	+	+	+	+	+	+	+	+	+	+	+	+	+	+	+	+	+	+	+	+	+
AVEL	PVCR	+	+	+	+	+	+	+	+	+	+	+	+	+	+	+	+	+	+	+	+	+	+	+	+	+	+	+	+	+	+	+	+	+	+	+	+	+	+	+	+	+	+	+	+	+	+	+	+
AVEL	PVT	+	+	+	+	+	+	+	+	+	+	+	+	+	+	+	+	+	+	+	+	+	+	+	+	+	+	+	+	+	+	+	+	+	+	+	+	+	+	+	+	+	+	+	+	+	+	+	+
AVEL	RMGL	unknown	+	+	+	+	+	+	+	+	+	+	+	+	+	+	+	-	+	+	+	+	+	+	+	+	+	-	-	+	+	-	+	+	-	-	+	+	+	+	+	+	-	-	+	+	+	+	+
AVEL	SABD	unknown	+	+	+	+	-	+	+	-	+	+	+	+	+	+	+	+	+	+	+	+	+	+	+	+	+	+	-	+	-	+	+	+	-	+	+	+	+	+	+	-	+	+	-	+	-	+	+
AVEL	SABVL	unknown	+	+	-	+	+	+	+	+	+	+	+	+	+	+	+	+	+	+	-	-	+	-	+	+	+	+	+	+	+	+	-	+	+	+	-	+	+	+	+	+	-	+	+	-	+	-	+
AVEL	SABVR	unknown	+	+	+	-	+	+	+	+	+	-	+	-	-	+	+	+	+	+	+	+	+	+	+	-	+	+	+	+	+	+	+	-	+	+	+	+	+	+	+	-	+	+	+	-	-	+	+
AVEL	VA01	+	+	+	+	+	+	+	+	+	+	+	+	+	+	+	+	+	+	+	+	+	+	+	+	+	+	+	+	+	+	+	+	+	+	+	+	+	+	+	+	+	+	+	+	+	+	+	+
AVEL	VA03	+	+	+	+	+	+	+	+	+	+	+	+	+	+	+	+	+	+	+	+	+	+	+	+	+	+	+	+	+	+	+	+	+	+	+	+	+	+	+	+	+	+	+	+	+	+	+	+
AVEL	VD02	+	+	+	+	+	+	+	+	+	+	+	+	+	+	+	+	+	+	+	+	+	+	+	+	+	+	+	+	+	+	+	+	+	+	+	+	+	+	+	+	+	+	+	+	+	+	+	+
AVEL	VD03	+	+	+	+	+	+	+	+	+	+	+	+	+	+	+	+	+	+	+	+	+	+	+	+	+	+	+	+	+	+	+	+	+	+	+	+	+	+	+	+	+	+	+	+	+	+	+	+
AVER	AIZR	-	-	-	-	-	-	-	-	-	-	-	-	-	-	-	-	-	-	-	-	-	-	-	-	-	-	-	-	-	-	-	-	-	-	-	-	-	-	-	-	-	-	-	-	-	-	-	-
AVER	AS01	+	+	+	+	+	+	+	+	+	+	+	+	+	+	+	+	+	+	+	+	+	+	+	+	+	+	+	+	+	+	+	+	+	+	+	+	+	+	+	+	+	+	+	+	+	+	+	+
AVER	AS02	+	+	+	+	+	+	+	+	+	+	+	+	+	+	+	+	+	+	+	+	+	+	+	+	+	+	+	+	+	+	+	+	+	+	+	+	+	+	+	+	+	+	+	+	+	+	+	+
AVER	AS03	+	+	+	+	+	+	+	+	+	+	+	+	+	+	+	+	+	+	+	+	+	+	+	+	+	+	+	+	+	+	+	+	+	+	+	+	+	+	+	+	+	+	+	+	+	+	+	+
AVER	AVAL	+	+	+	+	+	+	+	+	+	+	+	+	+	+	+	+	+	+	+	+	+	+	+	+	+	+	+	+	+	+	+	+	+	+	+	+	+	+	+	+	+	+	+	+	+	+	+	+
AVER	AVAR	+	+	+	+	+	+	+	+	+	+	+	+	+	+	+	+	+	+	+	+	+	+	+	+	+	+	+	+	+	+	+	+	+	+	+	+	+	+	+	+	+	+	+	+	+	+	+	+
AVER	AVDL	unknown	+	+	+	+	+	+	+	+	+	+	+	+	+	+	-	+	+	+	+	+	+	+	+	+	-	+	+	+	+	+	-	-	+	+	+	-	-	+	+	-	+	+	+	-	+	+	+
AVER	AVDR	unknown	+	+	+	+	+	-	+	+	+	+	+	+	-	-	+	+	+	-	+	-	+	+	+	+	-	+	+	+	+	+	-	+	+	-	+	-	+	-	+	+	+	+	+	+	-	+	+
AVER	AVEL	-	-	-	-	-	-	-	-	-	-	-	-	-	-	-	-	-	-	-	-	-	-	-	-	-	-	-	-	-	-	-	-	-	-	-	-	-	-	-	-	-	-	-	-	-	-	-	-
AVER	CEPDL	unknown	+	+	+	-	+	-	+	+	+	+	+	+	+	-	+	+	-	+	-	-	-	+	+	+	+	+	+	+	-	+	-	+	-	+	-	+	+	+	-	+	+	+	+	+	+	+	+
AVER	DA01	+	+	+	+	+	+	+	+	+	+	+	+	+	+	+	+	+	+	+	+	+	+	+	+	+	+	+	+	+	+	+	+	+	+	+	+	+	+	+	+	+	+	+	+	+	+	+	+
AVER	DA02	+	+	+	+	+	+	+	+	+	+	+	+	+	+	+	+	+	+	+	+	+	+	+	+	+	+	+	+	+	+	+	+	+	+	+	+	+	+	+	+	+	+	+	+	+	+	+	+
AVER	DA03	+	+	+	+	+	+	+	+	+	+	+	+	+	+	+	+	+	+	+	+	+	+	+	+	+	+	+	+	+	+	+	+	+	+	+	+	+	+	+	+	+	+	+	+	+	+	+	+
AVER	DB03	+	+	+	+	+	+	+	+	+	+	+	+	+	+	+	+	+	+	+	+	+	+	+	+	+	+	+	+	+	+	+	+	+	+	+	+	+	+	+	+	+	+	+	+	+	+	+	+
AVER	OLLL	-	-	-	-	-	-	-	-	-	-	-	-	-	-	-	-	-	-	-	-	-	-	-	-	-	-	-	-	-	-	-	-	-	-	-	-	-	-	-	-	-	-	-	-	-	-	-	-
AVER	RIMR	+	+	+	+	+	+	+	+	+	+	+	+	+	+	+	+	+	+	+	+	+	+	+	+	+	+	+	+	+	+	+	+	+	+	+	+	+	+	+	+	+	+	+	+	+	+	+	+
AVER	RMGR	unknown	+	+	+	+	+	+	-	+	+	+	+	+	+	+	-	+	-	+	+	-	+	+	+	+	+	+	+	+	+	-	+	+	+	+	-	+	-	+	-	+	+	+	+	+	+	+	+
AVER	SABD	unknown	+	+	+	+	+	+	-	+	+	+	+	+	+	+	+	+	+	+	+	+	+	+	+	+	+	+	+	+	+	-	+	+	-	+	+	+	+	+	-	+	-	+	+	-	+	+	+
AVER	SABVL	unknown	+	+	+	+	+	+	+	+	+	+	-	+	+	+	+	+	+	+	+	+	+	+	+	+	+	+	+	+	+	+	+	+	+	+	+	+	+	+	+	+	-	+	+	+	-	+	+
AVER	SABVR	unknown	+	+	+	-	+	+	+	+	+	+	+	+	-	-	+	+	+	+	-	-	+	+	+	+	+	+	+	-	+	-	+	+	+	+	+	+	+	+	+	-	-	-	-	+	+	+	+
AVER	URXR	-	-	-	-	-	-	-	-	-	-	-	-	-	-	-	-	-	-	-	-	-	-	-	-	-	-	-	-	-	-	-	-	-	-	-	-	-	-	-	-	-	-	-	-	-	-	-	-
AVER	VA01	+	+	+	+	+	+	+	+	+	+	+	+	+	+	+	+	+	+	+	+	+	+	+	+	+	+	+	+	+	+	+	+	+	+	+	+	+	+	+	+	+	+	+	+	+	+	+	+
AVER	VA02	+	+	+	+	+	+	+	+	+	+	+	+	+	+	+	+	+	+	+	+	+	+	+	+	+	+	+	+	+	+	+	+	+	+	+	+	+	+	+	+	+	+	+	+	+	+	+	+
AVER	VA03	+	+	+	+	+	+	+	+	+	+	+	+	+	+	+	+	+	+	+	+	+	+	+	+	+	+	+	+	+	+	+	+	+	+	+	+	+	+	+	+	+	+	+	+	+	+	+	+
AVER	VA04	+	+	+	+	+	+	+	+	+	+	+	+	+	+	+	+	+	+	+	+	+	+	+	+	+	+	+	+	+	+	+	+	+	+	+	+	+	+	+	+	+	+	+	+	+	+	+	+
AVFL	AIML	-	-	-	-	-	-	-	-	-	-	-	-	-	-	-	-	-	-	-	-	-	-	-	-	-	-	-	-	-	-	-	-	-	-	-	-	-	-	-	-	-	-	-	-	-	-	-	-
AVFL	AS10	-	-	-	-	-	-	-	-	-	-	-	-	-	-	-	-	-	-	-	-	-	-	-	-	-	-	-	-	-	-	-	-	-	-	-	-	-	-	-	-	-	-	-	-	-	-	-	-
AVFL	AVBL	-	-	-	-	-	-	-	-	-	-	-	-	-	-	-	-	-	-	-	-	-	-	-	-	-	-	-	-	-	-	-	-	-	-	-	-	-	-	-	-	-	-	-	-	-	-	-	-
AVFL	AVBR	-	-	-	-	-	-	-	-	-	-	-	-	-	-	-	-	-	-	-	-	-	-	-	-	-	-	-	-	-	-	-	-	-	-	-	-	-	-	-	-	-	-	-	-	-	-	-	-
AVFL	AVFR	-	-	-	-	-	-	-	-	-	-	-	-	-	-	-	-	-	-	-	-	-	-	-	-	-	-	-	-	-	-	-	-	-	-	-	-	-	-	-	-	-	-	-	-	-	-	-	-
AVFL	AVG	unknown	+	+	+	-	+	+	+	+	+	-	+	+	+	+	+	+	+	+	-	+	+	-	+	+	+	+	-	+	+	-	+	-	+	+	+	-	-	+	+	+	-	+	+	+	+	+	-
AVFL	AVHL	-	-	-	-	-	-	-	-	-	-	-	-	-	-	-	-	-	-	-	-	-	-	-	-	-	-	-	-	-	-	-	-	-	-	-	-	-	-	-	-	-	-	-	-	-	-	-	-
AVFL	AVHR	-	-	-	-	-	-	-	-	-	-	-	-	-	-	-	-	-	-	-	-	-	-	-	-	-	-	-	-	-	-	-	-	-	-	-	-	-	-	-	-	-	-	-	-	-	-	-	-
AVFL	AVJL	unknown	+	+	+	+	+	+	+	+	+	+	+	-	+	+	+	+	+	+	+	-	+	+	+	+	+	-	+	+	+	+	+	+	+	+	+	+	+	+	+	+	-	+	+	+	+	-	+
AVFL	AVL	unknown	+	+	+	+	+	+	+	+	+	+	+	-	+	-	+	+	+	+	+	+	-	+	+	+	+	+	+	+	+	+	+	+	+	+	+	+	-	+	+	+	+	+	+	+	+	+	+
AVFL	DVB	unknown	+	+	+	+	+	-	+	-	+	+	-	+	-	+	+	+	+	+	+	+	-	-	+	-	+	+	+	+	+	+	+	+	+	+	+	+	-	+	+	+	+	+	+	+	-	+	+
AVFL	HSNL	-	-	-	-	-	-	-	-	-	-	-	-	-	-	-	-	-	-	-	-	-	-	-	-	-	-	-	-	-	-	-	-	-	-	-	-	-	-	-	-	-	-	-	-	-	-	-	-
AVFL	HSNR	-	-	-	-	-	-	-	-	-	-	-	-	-	-	-	-	-	-	-	-	-	-	-	-	-	-	-	-	-	-	-	-	-	-	-	-	-	-	-	-	-	-	-	-	-	-	-	-
AVFL	PVNL	unknown	+	+	+	-	+	+	+	+	-	+	-	+	+	+	-	+	+	+	+	+	+	+	+	+	+	+	+	+	+	+	+	+	+	+	+	+	+	+	-	+	+	+	+	+	+	-	+
AVFL	PVQL	-	-	-	-	-	-	-	-	-	-	-	-	-	-	-	-	-	-	-	-	-	-	-	-	-	-	-	-	-	-	-	-	-	-	-	-	-	-	-	-	-	-	-	-	-	-	-	-
AVFL	RIFL	unknown	-	+	+	+	+	+	+	+	-	+	+	+	+	+	+	+	-	+	+	-	+	-	+	-	+	+	+	+	+	+	+	+	+	+	+	+	-	+	+	+	+	+	+	+	+	+	+
AVFL	RIFR	unknown	+	-	-	+	-	+	+	+	+	+	+	+	+	+	+	+	+	+	+	+	+	+	+	+	+	+	-	+	+	+	+	-	+	-	-	+	+	+	+	+	-	-	+	-	+	+	+
AVFL	SMBVL	unknown	-	-	+	+	+	+	-	-	+	+	+	+	-	-	+	+	+	+	+	-	+	+	+	+	+	+	+	+	+	+	+	+	+	-	+	-	+	+	+	+	+	-	+	-	+	+	+
AVFL	VB01	-	-	-	-	-	-	-	-	-	-	-	-	-	-	-	-	-	-	-	-	-	-	-	-	-	-	-	-	-	-	-	-	-	-	-	-	-	-	-	-	-	-	-	-	-	-	-	-
AVFL	VB02	-	-	-	-	-	-	-	-	-	-	-	-	-	-	-	-	-	-	-	-	-	-	-	-	-	-	-	-	-	-	-	-	-	-	-	-	-	-	-	-	-	-	-	-	-	-	-	-
AVFL	VC01	-	-	-	-	-	-	-	-	-	-	-	-	-	-	-	-	-	-	-	-	-	-	-	-	-	-	-	-	-	-	-	-	-	-	-	-	-	-	-	-	-	-	-	-	-	-	-	-
AVFR	AIAL	unknown	+	+	-	+	-	+	+	+	+	-	+	+	+	+	-	+	+	+	+	+	+	+	-	+	-	+	+	-	+	-	-	+	+	+	+	+	-	+	+	+	+	+	+	-	+	+	+
AVFR	AIML	-	-	-	-	-	-	-	-	-	-	-	-	-	-	-	-	-	-	-	-	-	-	-	-	-	-	-	-	-	-	-	-	-	-	-	-	-	-	-	-	-	-	-	-	-	-	-	-
AVFR	ASHR	-	-	-	-	-	-	-	-	-	-	-	-	-	-	-	-	-	-	-	-	-	-	-	-	-	-	-	-	-	-	-	-	-	-	-	-	-	-	-	-	-	-	-	-	-	-	-	-
AVFR	AVAL	-	-	-	-	-	-	-	-	-	-	-	-	-	-	-	-	-	-	-	-	-	-	-	-	-	-	-	-	-	-	-	-	-	-	-	-	-	-	-	-	-	-	-	-	-	-	-	-
AVFR	AVBL	-	-	-	-	-	-	-	-	-	-	-	-	-	-	-	-	-	-	-	-	-	-	-	-	-	-	-	-	-	-	-	-	-	-	-	-	-	-	-	-	-	-	-	-	-	-	-	-
AVFR	AVBR	-	-	-	-	-	-	-	-	-	-	-	-	-	-	-	-	-	-	-	-	-	-	-	-	-	-	-	-	-	-	-	-	-	-	-	-	-	-	-	-	-	-	-	-	-	-	-	-
AVFR	AVFL	-	-	-	-	-	-	-	-	-	-	-	-	-	-	-	-	-	-	-	-	-	-	-	-	-	-	-	-	-	-	-	-	-	-	-	-	-	-	-	-	-	-	-	-	-	-	-	-
AVFR	AVG	unknown	-	-	+	+	+	+	-	+	+	+	+	+	+	+	+	+	+	-	-	+	+	+	+	-	+	+	-	-	+	+	+	+	-	-	-	+	+	+	+	+	+	+	+	+	+	+	+
AVFR	AVHL	-	-	-	-	-	-	-	-	-	-	-	-	-	-	-	-	-	-	-	-	-	-	-	-	-	-	-	-	-	-	-	-	-	-	-	-	-	-	-	-	-	-	-	-	-	-	-	-
AVFR	AVHR	-	-	-	-	-	-	-	-	-	-	-	-	-	-	-	-	-	-	-	-	-	-	-	-	-	-	-	-	-	-	-	-	-	-	-	-	-	-	-	-	-	-	-	-	-	-	-	-
AVFR	AVJL	unknown	+	+	+	+	+	+	-	+	+	+	+	-	+	+	+	-	+	+	+	-	+	-	-	-	-	+	+	+	+	+	+	+	+	+	+	-	+	+	+	+	+	+	+	+	+	+	+
AVFR	HSNL	-	-	-	-	-	-	-	-	-	-	-	-	-	-	-	-	-	-	-	-	-	-	-	-	-	-	-	-	-	-	-	-	-	-	-	-	-	-	-	-	-	-	-	-	-	-	-	-
AVFR	HSNR	-	-	-	-	-	-	-	-	-	-	-	-	-	-	-	-	-	-	-	-	-	-	-	-	-	-	-	-	-	-	-	-	-	-	-	-	-	-	-	-	-	-	-	-	-	-	-	-
AVFR	PVCR	-	-	-	-	-	-	-	-	-	-	-	-	-	-	-	-	-	-	-	-	-	-	-	-	-	-	-	-	-	-	-	-	-	-	-	-	-	-	-	-	-	-	-	-	-	-	-	-
AVFR	PVDL	-	-	-	-	-	-	-	-	-	-	-	-	-	-	-	-	-	-	-	-	-	-	-	-	-	-	-	-	-	-	-	-	-	-	-	-	-	-	-	-	-	-	-	-	-	-	-	-
AVFR	PVPR	unknown	+	+	+	+	+	+	+	+	-	-	+	+	-	+	+	-	+	+	+	+	+	+	+	+	+	+	+	-	+	+	-	+	-	-	+	+	-	+	-	+	+	+	+	+	+	+	+
AVFR	PVQL	-	-	-	-	-	-	-	-	-	-	-	-	-	-	-	-	-	-	-	-	-	-	-	-	-	-	-	-	-	-	-	-	-	-	-	-	-	-	-	-	-	-	-	-	-	-	-	-
AVFR	RMDDL	unknown	+	+	-	+	+	+	+	+	+	+	-	-	+	+	+	+	-	+	+	+	-	+	+	+	+	-	+	-	+	+	+	+	+	+	+	+	+	-	+	+	+	+	+	+	+	+	-
AVFR	RMGL	unknown	+	+	+	+	+	-	-	+	+	-	+	+	-	+	+	+	+	+	+	+	+	+	-	+	+	+	+	+	+	+	+	+	+	+	+	+	-	+	+	+	+	+	+	+	+	+	-
AVFR	VA02	-	-	-	-	-	-	-	-	-	-	-	-	-	-	-	-	-	-	-	-	-	-	-	-	-	-	-	-	-	-	-	-	-	-	-	-	-	-	-	-	-	-	-	-	-	-	-	-
AVG	AVAL	+	+	+	+	+	+	+	+	+	+	+	+	+	+	+	+	+	+	+	+	+	+	+	+	+	+	+	+	+	+	+	+	+	+	+	+	+	+	+	+	+	+	+	+	+	+	+	+
AVG	AVAR	+	+	+	+	+	+	+	+	+	+	+	+	+	+	+	+	+	+	+	+	+	+	+	+	+	+	+	+	+	+	+	+	+	+	+	+	+	+	+	+	+	+	+	+	+	+	+	+
AVG	AVBL	+	+	+	+	+	+	+	+	+	+	+	+	+	+	+	+	+	+	+	+	+	+	+	+	+	+	+	+	+	+	+	+	+	+	+	+	+	+	+	+	+	+	+	+	+	+	+	+
AVG	AVBR	+	+	+	+	+	+	+	+	+	+	+	+	+	+	+	+	+	+	+	+	+	+	+	+	+	+	+	+	+	+	+	+	+	+	+	+	+	+	+	+	+	+	+	+	+	+	+	+
AVG	AVDL	unknown	-	+	+	+	+	+	+	-	+	+	+	+	+	+	+	+	+	+	+	-	-	+	+	+	+	+	-	+	+	+	+	+	-	+	+	+	+	+	+	+	+	+	+	+	+	-	-
AVG	AVDR	unknown	-	+	+	+	+	-	+	+	+	+	+	+	+	+	+	+	+	+	-	+	+	+	+	+	+	-	+	-	-	+	+	+	+	+	+	-	+	+	+	+	+	+	-	+	-	+	+
AVG	AVER	-	-	-	-	-	-	-	-	-	-	-	-	-	-	-	-	-	-	-	-	-	-	-	-	-	-	-	-	-	-	-	-	-	-	-	-	-	-	-	-	-	-	-	-	-	-	-	-
AVG	AVFL	unknown	+	-	+	+	-	+	+	+	+	+	+	+	+	+	+	-	+	+	+	-	+	-	-	-	+	+	+	+	+	+	+	+	+	+	-	+	+	+	+	+	+	+	-	-	+	+	+
AVG	AVG	+	+	+	+	+	+	+	+	+	+	+	+	+	+	+	+	+	+	+	+	+	+	+	+	+	+	+	+	+	+	+	+	+	+	+	+	+	+	+	+	+	+	+	+	+	+	+	+
AVG	AVJL	unknown	+	-	+	+	+	-	-	+	-	-	-	+	+	-	+	+	+	+	+	+	+	+	+	+	+	+	+	+	+	+	+	-	+	+	+	+	+	-	+	+	+	+	+	+	+	-	+
AVG	AVJR	unknown	+	+	-	+	+	+	-	+	+	+	+	+	+	-	+	+	+	+	+	+	-	+	+	-	+	+	-	+	+	-	+	+	+	-	+	-	+	+	+	+	+	+	+	+	+	+	+
AVG	DA08	+	+	+	+	+	+	+	+	+	+	+	+	+	+	+	+	+	+	+	+	+	+	+	+	+	+	+	+	+	+	+	+	+	+	+	+	+	+	+	+	+	+	+	+	+	+	+	+
AVG	DVC	+	+	+	+	+	+	+	+	+	+	+	+	+	+	+	+	+	+	+	+	+	+	+	+	+	+	+	+	+	+	+	+	+	+	+	+	+	+	+	+	+	+	+	+	+	+	+	+
AVG	PHAL	-	-	-	-	-	-	-	-	-	-	-	-	-	-	-	-	-	-	-	-	-	-	-	-	-	-	-	-	-	-	-	-	-	-	-	-	-	-	-	-	-	-	-	-	-	-	-	-
AVG	PVCL	+	+	+	+	+	+	+	+	+	+	+	+	+	+	+	+	+	+	+	+	+	+	+	+	+	+	+	+	+	+	+	+	+	+	+	+	+	+	+	+	+	+	+	+	+	+	+	+
AVG	PVCR	+	+	+	+	+	+	+	+	+	+	+	+	+	+	+	+	+	+	+	+	+	+	+	+	+	+	+	+	+	+	+	+	+	+	+	+	+	+	+	+	+	+	+	+	+	+	+	+
AVG	PVNL	+	+	+	+	+	+	+	+	+	+	+	+	+	+	+	+	+	+	+	+	+	+	+	+	+	+	+	+	+	+	+	+	+	+	+	+	+	+	+	+	+	+	+	+	+	+	+	+
AVG	PVNR	+	+	+	+	+	+	+	+	+	+	+	+	+	+	+	+	+	+	+	+	+	+	+	+	+	+	+	+	+	+	+	+	+	+	+	+	+	+	+	+	+	+	+	+	+	+	+	+
AVG	PVQR	+	+	+	+	+	+	+	+	+	+	+	+	+	+	+	+	+	+	+	+	+	+	+	+	+	+	+	+	+	+	+	+	+	+	+	+	+	+	+	+	+	+	+	+	+	+	+	+
AVG	PVT	+	+	+	+	+	+	+	+	+	+	+	+	+	+	+	+	+	+	+	+	+	+	+	+	+	+	+	+	+	+	+	+	+	+	+	+	+	+	+	+	+	+	+	+	+	+	+	+
AVG	VA06	+	+	+	+	+	+	+	+	+	+	+	+	+	+	+	+	+	+	+	+	+	+	+	+	+	+	+	+	+	+	+	+	+	+	+	+	+	+	+	+	+	+	+	+	+	+	+	+
AVG	VA11	+	+	+	+	+	+	+	+	+	+	+	+	+	+	+	+	+	+	+	+	+	+	+	+	+	+	+	+	+	+	+	+	+	+	+	+	+	+	+	+	+	+	+	+	+	+	+	+
AVG	VC01	+	+	+	+	+	+	+	+	+	+	+	+	+	+	+	+	+	+	+	+	+	+	+	+	+	+	+	+	+	+	+	+	+	+	+	+	+	+	+	+	+	+	+	+	+	+	+	+
AVHL	ADFR	unknown	+	+	+	+	-	+	+	+	+	+	+	+	+	+	+	+	+	+	+	+	+	-	+	+	+	+	+	+	+	+	+	-	-	-	+	+	-	+	+	+	+	+	-	+	+	+	+
AVHL	ASHR	unknown	+	-	-	+	+	+	+	-	+	+	-	+	+	+	+	+	+	+	+	+	+	+	-	+	+	+	-	-	-	+	-	+	+	+	+	-	+	-	+	+	-	+	+	+	+	-	-
AVHL	AVAR	unknown	+	-	+	+	+	+	-	+	+	+	+	+	+	+	+	+	+	+	-	-	+	+	+	+	+	+	+	+	+	+	+	-	+	+	+	+	+	+	+	+	+	-	+	-	+	+	+
AVHL	AVBL	unknown	+	+	-	+	+	-	-	+	+	+	+	+	-	-	+	-	+	+	+	+	-	+	+	+	-	+	+	+	+	-	+	-	-	+	+	+	-	-	+	+	+	+	+	+	+	+	-
AVHL	AVBR	unknown	+	+	-	+	+	+	+	-	+	-	+	+	-	-	+	+	+	+	+	-	+	+	+	+	+	+	-	+	+	+	+	-	+	-	+	-	+	-	-	+	-	+	-	+	+	+	+
AVHL	AVDL	unknown	+	+	-	-	-	+	+	-	-	+	+	+	+	+	+	+	-	+	+	-	+	+	-	+	+	+	+	+	-	+	-	+	+	-	-	+	+	+	+	+	+	-	+	+	+	+	-
AVHL	AVFL	unknown	+	+	+	-	-	+	+	+	+	+	+	+	+	+	+	+	+	+	+	+	+	+	+	+	+	-	+	-	+	+	+	-	+	+	+	+	+	+	+	+	-	+	+	+	+	+	-
AVHL	AVFR	unknown	+	-	+	+	+	+	+	+	+	+	+	+	+	+	+	+	+	-	+	+	-	+	+	+	+	-	-	+	+	-	+	+	+	+	-	+	+	+	+	-	+	+	-	+	+	+	+
AVHL	AVHR	unknown	-	+	+	+	+	-	-	+	+	-	+	-	+	+	+	+	+	+	+	+	+	+	+	+	-	-	+	+	+	+	+	+	-	+	+	+	+	-	+	+	+	+	+	+	-	+	+
AVHL	AVJL	unknown	+	-	-	+	+	+	+	+	+	+	+	+	+	+	+	+	+	-	+	+	+	+	+	+	+	+	+	+	-	-	-	-	-	+	+	+	+	+	+	+	+	+	+	-	+	-	-
AVHL	AVJR	unknown	-	+	+	+	+	-	+	+	-	+	+	+	-	+	-	+	+	+	+	+	+	+	-	+	+	+	+	+	-	+	+	+	+	+	+	+	-	+	+	+	+	-	+	+	+	+	+
AVHL	AWBR	unknown	+	+	+	+	+	+	+	+	-	+	+	-	+	+	+	-	+	+	+	+	+	-	+	-	+	-	-	+	+	+	+	+	+	+	+	+	+	-	+	-	+	+	+	+	+	+	-
AVHL	BDUR	unknown	+	+	+	+	+	+	+	+	+	+	+	+	+	+	+	+	+	+	-	+	+	+	+	-	-	+	-	+	+	+	+	+	+	+	+	-	+	+	+	+	+	+	+	+	+	+	+
AVHL	DD01	unknown	-	+	+	+	-	+	+	-	+	-	+	+	+	+	+	+	+	+	-	+	+	-	+	+	+	-	+	+	-	+	+	+	-	+	+	-	+	+	+	+	+	+	+	-	+	-	+
AVHL	PVPR	unknown	-	+	+	-	+	-	-	+	+	+	+	-	+	+	+	+	-	+	+	-	+	+	+	+	+	-	+	-	-	+	+	+	+	+	-	+	+	-	+	-	+	+	+	-	-	-	+
AVHL	PVQR	unknown	-	+	-	+	+	+	+	+	+	+	+	+	+	+	+	+	+	+	+	+	+	+	+	+	+	+	+	+	+	+	+	+	-	-	+	+	+	-	+	+	+	+	+	+	+	+	+
AVHL	RIFR	unknown	+	+	-	+	+	+	+	-	+	+	+	+	+	-	-	+	+	+	+	-	+	+	-	+	+	+	-	+	+	+	+	-	+	-	+	+	+	+	+	+	+	+	+	+	+	+	+
AVHL	RIMR	unknown	+	+	+	-	+	+	+	+	+	+	-	-	+	-	-	-	+	+	+	-	+	+	+	+	+	+	+	+	+	-	+	+	+	+	+	-	+	+	+	-	+	-	+	+	+	+	-
AVHL	RIR	unknown	+	+	+	-	+	+	-	+	+	-	+	+	+	+	+	+	+	+	+	+	-	+	-	+	+	-	+	-	-	+	-	+	+	+	+	+	-	+	+	+	+	+	+	+	+	+	+
AVHL	SABD	unknown	+	+	+	-	-	+	-	+	+	+	+	+	+	-	+	+	+	+	+	+	+	+	+	+	+	+	+	+	-	+	+	+	+	+	+	-	+	+	+	+	+	+	+	-	+	+	+
AVHL	SMBDR	unknown	+	+	+	+	+	+	+	+	+	+	-	+	+	+	+	+	+	+	+	+	+	+	+	+	+	+	+	+	+	+	+	+	+	+	+	+	+	+	-	+	+	+	+	+	+	+	+
AVHL	SMBVR	unknown	-	+	+	+	+	+	-	+	-	+	+	+	+	+	+	-	+	+	+	+	+	+	+	-	-	+	+	+	+	+	+	-	-	+	+	+	+	+	+	+	+	+	+	+	+	+	+
AVHL	VD01	unknown	-	+	+	-	+	-	-	+	+	+	+	+	+	+	-	+	+	+	+	+	+	+	+	+	+	+	+	+	-	+	+	+	+	+	-	+	+	-	+	+	+	+	+	-	+	+	-
AVHR	ADLR	unknown	+	-	-	+	+	-	-	+	-	+	+	+	+	+	+	+	+	+	+	+	+	-	+	+	+	+	+	+	-	+	+	+	+	+	+	+	+	+	-	+	+	-	+	+	-	+	+
AVHR	AQR	unknown	+	-	+	+	+	+	+	+	+	+	+	-	+	+	+	+	-	-	+	-	+	+	-	+	+	-	+	+	+	+	-	-	+	+	+	-	+	+	-	-	+	+	+	+	+	-	+
AVHR	ASKR	unknown	+	+	-	+	+	+	+	+	+	+	-	+	+	+	+	-	+	+	+	-	-	-	-	+	+	+	+	+	+	-	-	-	+	+	+	+	+	-	+	+	-	+	+	+	-	+	-
AVHR	AVAL	unknown	+	+	+	+	-	+	+	+	-	-	+	+	+	+	-	+	-	+	+	+	+	+	+	+	+	+	+	+	+	+	+	+	+	+	+	+	+	+	+	+	+	+	+	+	+	+	+
AVHR	AVBL	unknown	+	+	+	+	+	+	-	+	-	-	+	+	+	-	+	-	-	-	+	+	+	+	+	+	-	-	+	+	+	+	+	+	+	+	+	+	-	+	+	+	+	+	+	+	+	+	+
AVHR	AVBR	unknown	+	-	+	+	-	+	+	+	+	+	+	+	-	+	+	-	+	+	+	+	+	+	+	+	+	+	+	+	+	+	+	-	+	+	+	+	+	+	-	-	-	+	+	+	-	+	+
AVHR	AVDR	unknown	+	+	+	+	-	+	+	-	+	+	+	+	-	+	+	-	+	-	+	+	+	+	-	+	-	-	+	+	+	+	+	+	+	+	+	+	+	+	-	-	+	+	-	+	+	+	-
AVHR	AVFL	unknown	+	+	-	+	-	+	+	+	+	+	+	+	+	+	+	+	+	+	+	+	+	-	+	+	-	+	+	+	-	+	+	-	+	+	+	+	+	-	+	+	+	+	+	+	-	+	-
AVHR	AVFR	unknown	+	+	+	+	-	-	+	+	+	-	+	+	+	+	+	+	-	-	+	-	+	+	+	+	-	+	-	+	-	+	+	+	+	-	+	+	+	-	+	+	+	+	+	-	+	+	-
AVHR	AVHL	unknown	-	-	-	+	+	+	+	+	+	+	+	+	-	+	-	+	+	+	+	-	-	+	+	+	+	+	-	+	+	+	-	+	-	+	+	+	+	+	+	-	+	+	+	+	+	+	+
AVHR	AVJR	unknown	-	+	+	+	+	+	+	-	+	+	+	+	+	-	+	-	-	+	+	+	+	+	+	+	-	+	+	+	-	-	-	+	+	-	+	+	+	+	+	+	+	+	+	-	+	+	+
AVHR	AWBL	unknown	+	+	+	+	+	+	+	-	+	-	+	+	+	+	+	+	+	-	+	+	-	-	+	+	+	+	+	-	+	+	+	+	-	+	+	+	+	+	+	+	-	+	+	-	+	+	+
AVHR	DVA	unknown	+	+	+	+	+	+	+	+	-	+	+	+	+	+	+	+	+	+	+	-	+	+	+	+	+	-	+	+	+	-	-	+	+	-	+	+	+	+	+	+	+	+	+	+	+	-	+
AVHR	PVPL	unknown	+	+	+	+	-	+	+	+	+	+	-	+	-	+	+	+	+	+	+	+	+	+	+	+	+	-	+	+	+	+	+	+	+	+	-	+	+	-	+	+	+	-	+	+	+	-	+
AVHR	RIGL	unknown	+	+	+	+	+	+	-	+	+	+	+	+	+	+	+	+	+	+	+	+	-	+	+	+	+	+	+	-	+	-	+	+	-	+	-	+	+	+	+	+	+	+	+	+	+	+	-
AVHR	RIR	unknown	+	+	+	-	+	+	+	+	+	+	+	+	+	+	-	-	-	-	+	+	-	+	+	-	+	+	-	+	+	+	+	+	+	+	+	+	+	+	+	+	-	-	+	+	+	+	+
AVHR	SMBDL	unknown	+	+	+	+	-	+	+	+	+	-	+	+	-	-	+	+	+	+	+	-	+	+	+	+	+	+	+	+	+	-	+	+	+	+	+	+	-	+	-	+	+	+	+	+	-	+	+
AVHR	SMBVL	unknown	+	-	-	+	+	+	+	+	+	-	-	+	+	-	+	+	+	+	+	+	+	+	+	-	-	-	+	+	+	+	+	+	+	+	+	+	+	-	+	+	+	+	-	+	+	+	-
AVJL	AINL	-	-	-	-	-	-	-	-	-	-	-	-	-	-	-	-	-	-	-	-	-	-	-	-	-	-	-	-	-	-	-	-	-	-	-	-	-	-	-	-	-	-	-	-	-	-	-	-
AVJL	ASHR	-	-	-	-	-	-	-	-	-	-	-	-	-	-	-	-	-	-	-	-	-	-	-	-	-	-	-	-	-	-	-	-	-	-	-	-	-	-	-	-	-	-	-	-	-	-	-	-
AVJL	AVAR	-	-	-	-	-	-	-	-	-	-	-	-	-	-	-	-	-	-	-	-	-	-	-	-	-	-	-	-	-	-	-	-	-	-	-	-	-	-	-	-	-	-	-	-	-	-	-	-
AVJL	AVBL	-	-	-	-	-	-	-	-	-	-	-	-	-	-	-	-	-	-	-	-	-	-	-	-	-	-	-	-	-	-	-	-	-	-	-	-	-	-	-	-	-	-	-	-	-	-	-	-
AVJL	AVBR	-	-	-	-	-	-	-	-	-	-	-	-	-	-	-	-	-	-	-	-	-	-	-	-	-	-	-	-	-	-	-	-	-	-	-	-	-	-	-	-	-	-	-	-	-	-	-	-
AVJL	AVDL	+	+	+	+	+	+	+	+	+	+	+	+	+	+	+	+	+	+	+	+	+	+	+	+	+	+	+	+	+	+	+	+	+	+	+	+	+	+	+	+	+	+	+	+	+	+	+	+
AVJL	AVEL	-	-	-	-	-	-	-	-	-	-	-	-	-	-	-	-	-	-	-	-	-	-	-	-	-	-	-	-	-	-	-	-	-	-	-	-	-	-	-	-	-	-	-	-	-	-	-	-
AVJL	AVHL	-	-	-	-	-	-	-	-	-	-	-	-	-	-	-	-	-	-	-	-	-	-	-	-	-	-	-	-	-	-	-	-	-	-	-	-	-	-	-	-	-	-	-	-	-	-	-	-
AVJL	AVJR	unknown	+	-	+	-	+	+	+	+	+	+	+	+	-	+	+	-	+	+	+	-	+	+	+	+	-	+	+	+	+	+	+	-	+	+	+	-	+	+	+	+	+	+	+	+	+	+	+
AVJL	PVCL	-	-	-	-	-	-	-	-	-	-	-	-	-	-	-	-	-	-	-	-	-	-	-	-	-	-	-	-	-	-	-	-	-	-	-	-	-	-	-	-	-	-	-	-	-	-	-	-
AVJL	PVCR	-	-	-	-	-	-	-	-	-	-	-	-	-	-	-	-	-	-	-	-	-	-	-	-	-	-	-	-	-	-	-	-	-	-	-	-	-	-	-	-	-	-	-	-	-	-	-	-
AVJL	PVNR	unknown	+	-	+	+	+	+	+	+	+	+	+	-	+	+	-	+	+	+	+	+	-	+	+	+	+	+	+	+	+	+	+	+	+	+	+	+	+	+	-	+	+	+	+	-	+	+	+
AVJL	RIFR	unknown	+	-	+	-	+	+	+	+	+	+	+	-	+	+	+	-	-	+	+	+	+	+	+	+	-	+	+	-	+	+	+	+	-	+	+	-	-	+	+	+	+	+	-	-	+	-	-
AVJL	RIS	-	-	-	-	-	-	-	-	-	-	-	-	-	-	-	-	-	-	-	-	-	-	-	-	-	-	-	-	-	-	-	-	-	-	-	-	-	-	-	-	-	-	-	-	-	-	-	-
AVJL	SABD	-	-	-	-	-	-	-	-	-	-	-	-	-	-	-	-	-	-	-	-	-	-	-	-	-	-	-	-	-	-	-	-	-	-	-	-	-	-	-	-	-	-	-	-	-	-	-	-
AVJR	ALML	-	-	-	-	-	-	-	-	-	-	-	-	-	-	-	-	-	-	-	-	-	-	-	-	-	-	-	-	-	-	-	-	-	-	-	-	-	-	-	-	-	-	-	-	-	-	-	-
AVJR	AVAL	-	-	-	-	-	-	-	-	-	-	-	-	-	-	-	-	-	-	-	-	-	-	-	-	-	-	-	-	-	-	-	-	-	-	-	-	-	-	-	-	-	-	-	-	-	-	-	-
AVJR	AVAR	-	-	-	-	-	-	-	-	-	-	-	-	-	-	-	-	-	-	-	-	-	-	-	-	-	-	-	-	-	-	-	-	-	-	-	-	-	-	-	-	-	-	-	-	-	-	-	-
AVJR	AVBL	-	-	-	-	-	-	-	-	-	-	-	-	-	-	-	-	-	-	-	-	-	-	-	-	-	-	-	-	-	-	-	-	-	-	-	-	-	-	-	-	-	-	-	-	-	-	-	-
AVJR	AVBR	-	-	-	-	-	-	-	-	-	-	-	-	-	-	-	-	-	-	-	-	-	-	-	-	-	-	-	-	-	-	-	-	-	-	-	-	-	-	-	-	-	-	-	-	-	-	-	-
AVJR	AVDL	+	+	+	+	+	+	+	+	+	+	+	+	+	+	+	+	+	+	+	+	+	+	+	+	+	+	+	+	+	+	+	+	+	+	+	+	+	+	+	+	+	+	+	+	+	+	+	+
AVJR	AVDR	+	+	+	+	+	+	+	+	+	+	+	+	+	+	+	+	+	+	+	+	+	+	+	+	+	+	+	+	+	+	+	+	+	+	+	+	+	+	+	+	+	+	+	+	+	+	+	+
AVJR	AVER	-	-	-	-	-	-	-	-	-	-	-	-	-	-	-	-	-	-	-	-	-	-	-	-	-	-	-	-	-	-	-	-	-	-	-	-	-	-	-	-	-	-	-	-	-	-	-	-
AVJR	AVJL	unknown	+	-	+	+	-	+	-	-	+	+	+	+	-	+	+	+	+	+	-	+	+	-	+	+	+	-	+	-	+	+	+	+	+	-	+	+	-	+	+	+	+	+	+	+	+	+	-
AVJR	AVM	-	-	-	-	-	-	-	-	-	-	-	-	-	-	-	-	-	-	-	-	-	-	-	-	-	-	-	-	-	-	-	-	-	-	-	-	-	-	-	-	-	-	-	-	-	-	-	-
AVJR	FLPR	-	-	-	-	-	-	-	-	-	-	-	-	-	-	-	-	-	-	-	-	-	-	-	-	-	-	-	-	-	-	-	-	-	-	-	-	-	-	-	-	-	-	-	-	-	-	-	-
AVJR	PVCL	-	-	-	-	-	-	-	-	-	-	-	-	-	-	-	-	-	-	-	-	-	-	-	-	-	-	-	-	-	-	-	-	-	-	-	-	-	-	-	-	-	-	-	-	-	-	-	-
AVJR	PVCR	-	-	-	-	-	-	-	-	-	-	-	-	-	-	-	-	-	-	-	-	-	-	-	-	-	-	-	-	-	-	-	-	-	-	-	-	-	-	-	-	-	-	-	-	-	-	-	-
AVJR	RID	unknown	+	+	+	+	+	+	+	+	+	+	+	+	-	+	+	+	-	+	-	+	+	+	+	+	+	+	+	+	+	+	+	+	+	-	+	+	+	+	+	+	+	+	+	+	+	+	+
AVJR	SABVL	-	-	-	-	-	-	-	-	-	-	-	-	-	-	-	-	-	-	-	-	-	-	-	-	-	-	-	-	-	-	-	-	-	-	-	-	-	-	-	-	-	-	-	-	-	-	-	-
AVKL	AVBL	unknown	+	+	+	+	-	+	+	-	-	+	+	+	-	+	+	+	+	+	+	-	+	+	-	-	+	-	+	+	+	+	+	+	+	+	+	+	-	-	+	-	+	-	+	+	+	-	-
AVKL	AVEL	unknown	+	+	+	+	+	-	+	-	+	+	-	+	-	+	+	+	+	-	+	+	+	+	+	-	+	+	+	+	+	+	+	-	+	+	+	+	+	+	-	+	-	+	+	+	+	-	+
AVKL	AVER	unknown	+	+	+	+	+	+	+	+	-	-	-	+	+	+	-	-	+	-	+	+	+	+	+	-	-	+	+	+	+	+	+	+	+	+	+	+	+	+	+	-	+	+	+	+	+	+	+
AVKL	AVM	unknown	+	+	+	-	+	+	+	+	+	+	+	+	-	-	+	+	+	+	+	-	+	+	-	+	+	+	+	-	+	+	+	+	+	+	+	+	+	+	+	+	+	+	+	+	+	+	+
AVKL	DVA	unknown	-	+	-	-	+	-	+	+	+	+	+	+	-	+	+	-	+	+	+	+	-	+	-	+	+	+	+	+	+	+	-	+	-	+	+	+	+	+	+	+	-	+	+	+	+	+	+
AVKL	RIML	unknown	+	+	+	+	-	+	-	+	+	+	-	+	-	+	-	+	+	+	-	+	-	-	+	+	+	+	+	-	+	+	+	-	+	-	+	+	+	-	+	-	+	+	+	+	+	+	-
AVKL	RIMR	unknown	+	+	-	-	+	+	+	+	-	+	+	+	+	-	-	+	+	+	+	-	-	+	-	+	+	+	+	+	+	+	-	+	-	+	-	+	-	+	+	-	+	+	+	-	+	+	+
AVKL	RIVL	unknown	-	+	+	-	+	+	+	-	+	+	-	-	+	+	+	+	+	+	+	-	+	-	+	+	+	+	+	+	-	+	+	-	+	-	+	+	-	+	-	+	+	+	+	-	+	+	+
AVKL	RMDL	unknown	+	+	+	+	+	+	+	+	+	+	+	+	+	-	+	+	-	+	+	+	+	-	+	+	-	+	+	+	+	+	-	+	+	+	+	+	+	+	+	+	-	+	+	+	-	+	+
AVKL	RMFL	unknown	+	+	+	-	-	+	+	+	+	+	+	-	+	-	+	+	+	+	+	-	+	+	+	-	+	-	+	+	+	-	+	-	-	+	+	+	+	+	+	+	+	+	-	+	+	-	-
AVKL	SAADL	unknown	+	+	+	+	-	+	-	+	+	-	+	-	+	+	-	+	+	+	+	+	+	+	+	+	+	+	+	-	+	+	+	+	-	+	-	+	+	+	+	+	+	+	+	+	+	+	+
AVKL	SAADR	unknown	+	-	-	-	+	+	+	+	+	+	+	-	-	-	+	+	+	+	+	+	+	+	+	+	-	+	+	+	-	+	+	+	+	-	+	+	+	-	-	+	+	+	+	+	-	+	-
AVKL	SAAVL	unknown	+	+	+	+	+	+	+	+	+	+	+	-	+	+	+	+	-	+	-	-	-	-	+	+	+	+	+	-	+	-	+	+	+	+	+	+	+	+	+	+	-	-	-	-	+	+	+
AVKL	SIAVR	unknown	+	+	+	+	+	+	+	-	-	+	+	+	-	+	+	+	+	-	+	-	-	+	+	-	+	-	-	+	+	+	+	+	-	+	+	+	+	+	+	+	-	+	+	+	+	+	+
AVKL	SIBVR	unknown	+	+	+	-	-	+	+	+	+	+	-	+	+	+	+	+	+	+	-	+	-	-	+	+	+	-	+	-	+	+	+	+	-	-	+	+	-	+	+	+	+	-	+	-	+	+	-
AVKR	AVKL	unknown	+	+	+	+	+	-	+	+	+	+	+	+	-	+	+	+	-	-	+	-	-	+	+	+	-	+	+	+	+	+	-	+	-	+	-	+	+	+	+	+	+	+	+	+	+	+	+
AVKR	BDUL	unknown	+	+	+	+	+	+	+	+	+	+	+	+	+	+	+	+	-	-	+	+	+	-	+	+	+	+	+	+	+	+	+	+	-	+	+	+	+	+	+	+	+	-	+	+	+	+	-
AVKR	PVPL	unknown	+	+	+	+	-	+	+	+	+	+	-	+	-	+	+	+	-	+	+	+	+	-	+	-	+	-	-	+	+	+	+	+	-	+	+	+	+	-	-	+	+	+	+	+	+	+	+
AVKR	PVQL	unknown	+	+	+	+	+	+	+	+	+	+	+	+	+	+	+	+	+	+	+	+	+	-	+	+	+	+	-	-	-	+	-	+	+	+	+	+	-	+	+	+	+	+	+	+	+	+	+
AVKR	RIGL	unknown	+	-	+	+	-	-	+	+	-	+	-	+	+	+	+	+	-	+	+	-	+	+	-	+	+	+	+	+	+	-	-	+	+	+	+	+	-	+	+	+	+	+	+	+	+	+	+
AVKR	RIML	unknown	+	+	+	+	+	+	+	+	+	-	+	-	+	+	+	-	+	+	-	+	-	-	-	+	+	+	-	-	+	+	-	+	+	-	+	-	+	+	-	-	+	+	+	+	+	+	-
AVKR	RIMR	unknown	+	+	+	+	+	+	+	-	+	-	+	-	-	+	+	+	+	-	+	-	-	-	-	-	+	+	+	+	+	+	+	+	-	+	+	+	+	+	+	+	+	-	+	+	-	+	+
AVKR	RMDL	unknown	+	+	-	+	+	-	+	-	+	+	-	+	+	+	-	+	+	+	+	-	-	+	+	-	-	+	-	+	+	-	+	+	+	+	-	+	+	+	+	+	+	+	+	+	+	+	+
AVKR	RMDR	unknown	+	+	+	+	+	+	+	+	+	+	+	+	+	+	-	+	+	+	+	+	+	+	+	-	+	-	+	+	+	+	-	+	+	+	+	+	+	+	+	+	+	-	+	+	+	+	+
AVKR	RMFL	unknown	+	-	+	+	+	-	-	-	+	+	+	+	+	+	+	+	+	+	-	+	+	+	+	+	+	+	+	+	+	+	+	+	+	+	+	+	+	-	+	+	+	-	-	+	+	+	-
AVKR	RMGL	unknown	+	+	+	+	+	+	-	+	+	+	+	-	+	+	+	+	+	+	+	+	-	+	+	+	+	+	+	-	+	+	+	-	+	+	+	+	+	+	+	-	+	+	+	+	-	+	-
AVKR	RMHR	unknown	+	+	-	-	+	-	-	+	+	+	+	-	-	-	-	+	-	+	+	-	+	+	+	+	+	+	+	+	+	+	+	-	+	+	+	+	+	+	-	+	+	+	+	-	+	+	+
AVKR	SAADL	unknown	+	+	+	+	-	+	-	+	+	+	+	+	+	+	+	+	+	+	+	+	-	+	-	+	+	+	+	+	+	+	+	+	+	+	+	+	+	+	+	+	+	-	+	+	+	+	-
AVKR	SIADL	unknown	+	+	+	+	+	+	+	+	+	-	+	+	+	+	-	+	+	+	+	+	-	+	-	+	+	+	+	+	+	+	+	+	+	+	-	+	+	+	-	+	-	+	+	+	+	-	+
AVKR	SMBDL	unknown	+	+	+	+	+	+	+	+	+	-	+	-	+	-	+	+	+	+	+	+	+	+	-	+	+	+	+	+	+	+	-	+	+	+	+	+	+	+	+	+	+	+	+	-	-	+	+
AVKR	SMDDR	unknown	+	+	+	+	+	-	+	+	+	+	+	+	+	+	-	-	+	+	+	-	+	-	-	+	+	+	+	-	+	+	+	-	+	+	-	-	+	-	+	+	+	-	+	+	-	+	+
AVKR	SMDVR	unknown	+	+	+	+	+	+	-	+	+	+	+	+	+	+	+	+	-	+	+	+	+	-	+	+	+	+	-	-	+	+	+	+	+	+	+	+	+	+	+	+	+	+	+	-	-	+	+
AVL	AVEL	-	-	-	-	-	-	-	-	-	-	-	-	-	-	-	-	-	-	-	-	-	-	-	-	-	-	-	-	-	-	-	-	-	-	-	-	-	-	-	-	-	-	-	-	-	-	-	-
AVL	AVKR	unknown	+	+	+	+	+	+	+	+	+	+	+	-	-	+	+	+	+	+	+	-	+	+	+	+	-	+	+	+	+	+	+	+	+	+	+	-	+	+	-	+	+	+	-	+	+	+	-
AVL	DD01	unknown	-	+	-	+	-	+	+	+	+	-	+	+	+	+	+	+	+	-	+	+	+	+	+	-	+	-	+	+	+	-	+	+	+	-	+	-	+	+	+	+	-	+	+	+	+	+	+
AVL	DD06	unknown	-	+	+	-	+	-	+	+	-	+	-	+	+	-	+	+	-	+	-	+	+	-	-	+	+	+	-	+	-	-	+	+	+	+	+	+	+	+	+	+	+	+	-	+	+	+	-
AVL	DVB	unknown	+	+	-	-	+	+	+	-	+	+	+	+	+	+	-	+	-	+	+	+	+	+	+	+	+	+	+	+	+	-	+	+	+	+	-	+	+	+	-	+	-	+	-	+	+	+	+
AVL	DVC	unknown	+	-	+	+	+	+	+	+	-	+	-	+	+	+	+	+	+	+	-	+	-	+	+	-	+	+	+	+	+	+	+	+	+	-	+	+	+	+	+	+	-	+	+	-	+	+	+
AVL	HSNR	-	-	-	-	-	-	-	-	-	-	-	-	-	-	-	-	-	-	-	-	-	-	-	-	-	-	-	-	-	-	-	-	-	-	-	-	-	-	-	-	-	-	-	-	-	-	-	-
AVL	PVPR	unknown	+	+	+	+	+	+	+	-	+	+	+	-	+	-	+	+	+	+	+	+	+	+	+	+	+	+	-	+	+	-	+	-	+	+	-	+	+	+	+	+	+	+	+	+	+	+	+
AVL	PVWL	-	-	-	-	-	-	-	-	-	-	-	-	-	-	-	-	-	-	-	-	-	-	-	-	-	-	-	-	-	-	-	-	-	-	-	-	-	-	-	-	-	-	-	-	-	-	-	-
AVL	RIMR	unknown	+	+	+	-	+	+	-	+	+	+	+	+	+	+	+	+	-	+	+	+	+	-	-	+	+	+	+	-	+	+	-	+	+	-	-	+	-	+	+	-	-	+	+	+	+	-	-
AVL	RIS	-	-	-	-	-	-	-	-	-	-	-	-	-	-	-	-	-	-	-	-	-	-	-	-	-	-	-	-	-	-	-	-	-	-	-	-	-	-	-	-	-	-	-	-	-	-	-	-
AVL	SABD	-	-	-	-	-	-	-	-	-	-	-	-	-	-	-	-	-	-	-	-	-	-	-	-	-	-	-	-	-	-	-	-	-	-	-	-	-	-	-	-	-	-	-	-	-	-	-	-
AVL	SABVL	-	-	-	-	-	-	-	-	-	-	-	-	-	-	-	-	-	-	-	-	-	-	-	-	-	-	-	-	-	-	-	-	-	-	-	-	-	-	-	-	-	-	-	-	-	-	-	-
AVL	SABVR	-	-	-	-	-	-	-	-	-	-	-	-	-	-	-	-	-	-	-	-	-	-	-	-	-	-	-	-	-	-	-	-	-	-	-	-	-	-	-	-	-	-	-	-	-	-	-	-
AVL	VC01	-	-	-	-	-	-	-	-	-	-	-	-	-	-	-	-	-	-	-	-	-	-	-	-	-	-	-	-	-	-	-	-	-	-	-	-	-	-	-	-	-	-	-	-	-	-	-	-
AVL	VC02	-	-	-	-	-	-	-	-	-	-	-	-	-	-	-	-	-	-	-	-	-	-	-	-	-	-	-	-	-	-	-	-	-	-	-	-	-	-	-	-	-	-	-	-	-	-	-	-
AVL	VC06	-	-	-	-	-	-	-	-	-	-	-	-	-	-	-	-	-	-	-	-	-	-	-	-	-	-	-	-	-	-	-	-	-	-	-	-	-	-	-	-	-	-	-	-	-	-	-	-
AVL	VD12	unknown	-	+	+	+	-	+	+	+	+	-	+	+	+	-	+	+	+	+	+	+	+	+	+	-	+	+	+	+	+	+	+	+	+	+	+	+	+	-	+	-	+	-	+	+	-	+	+
AVM	ADER	unknown	+	+	+	+	+	-	+	+	+	+	+	+	-	+	+	-	-	+	+	+	+	+	+	+	+	+	+	+	-	+	+	-	+	+	+	+	+	+	+	+	+	+	-	+	+	+	+
AVM	AVBL	+	+	+	+	+	+	+	+	+	+	+	+	+	+	+	+	+	+	+	+	+	+	+	+	+	+	+	+	+	+	+	+	+	+	+	+	+	+	+	+	+	+	+	+	+	+	+	+
AVM	AVBR	+	+	+	+	+	+	+	+	+	+	+	+	+	+	+	+	+	+	+	+	+	+	+	+	+	+	+	+	+	+	+	+	+	+	+	+	+	+	+	+	+	+	+	+	+	+	+	+
AVM	AVDL	+	+	+	+	+	+	+	+	+	+	+	+	+	+	+	+	+	+	+	+	+	+	+	+	+	+	+	+	+	+	+	+	+	+	+	+	+	+	+	+	+	+	+	+	+	+	+	+
AVM	AVDR	+	+	+	+	+	+	+	+	+	+	+	+	+	+	+	+	+	+	+	+	+	+	+	+	+	+	+	+	+	+	+	+	+	+	+	+	+	+	+	+	+	+	+	+	+	+	+	+
AVM	AVHL	+	+	+	+	+	+	+	+	+	+	+	+	+	+	+	+	+	+	+	+	+	+	+	+	+	+	+	+	+	+	+	+	+	+	+	+	+	+	+	+	+	+	+	+	+	+	+	+
AVM	AVJR	+	+	+	+	+	+	+	+	+	+	+	+	+	+	+	+	+	+	+	+	+	+	+	+	+	+	+	+	+	+	+	+	+	+	+	+	+	+	+	+	+	+	+	+	+	+	+	+
AVM	AVKL	+	+	+	+	+	+	+	+	+	+	+	+	+	+	+	+	+	+	+	+	+	+	+	+	+	+	+	+	+	+	+	+	+	+	+	+	+	+	+	+	+	+	+	+	+	+	+	+
AVM	BDUL	+	+	+	+	+	+	+	+	+	+	+	+	+	+	+	+	+	+	+	+	+	+	+	+	+	+	+	+	+	+	+	+	+	+	+	+	+	+	+	+	+	+	+	+	+	+	+	+
AVM	BDUR	+	+	+	+	+	+	+	+	+	+	+	+	+	+	+	+	+	+	+	+	+	+	+	+	+	+	+	+	+	+	+	+	+	+	+	+	+	+	+	+	+	+	+	+	+	+	+	+
AVM	DA01	unknown	+	+	+	+	+	+	+	+	+	+	+	+	+	+	-	+	+	+	+	+	+	-	-	+	+	+	+	+	+	-	+	+	-	+	+	-	+	+	+	+	-	+	+	+	+	+	+
AVM	PVCL	+	+	+	+	+	+	+	+	+	+	+	+	+	+	+	+	+	+	+	+	+	+	+	+	+	+	+	+	+	+	+	+	+	+	+	+	+	+	+	+	+	+	+	+	+	+	+	+
AVM	PVCR	+	+	+	+	+	+	+	+	+	+	+	+	+	+	+	+	+	+	+	+	+	+	+	+	+	+	+	+	+	+	+	+	+	+	+	+	+	+	+	+	+	+	+	+	+	+	+	+
AVM	PVNL	+	+	+	+	+	+	+	+	+	+	+	+	+	+	+	+	+	+	+	+	+	+	+	+	+	+	+	+	+	+	+	+	+	+	+	+	+	+	+	+	+	+	+	+	+	+	+	+
AVM	PVNR	+	+	+	+	+	+	+	+	+	+	+	+	+	+	+	+	+	+	+	+	+	+	+	+	+	+	+	+	+	+	+	+	+	+	+	+	+	+	+	+	+	+	+	+	+	+	+	+
AVM	PVR	unknown	+	+	+	+	-	+	+	+	-	+	-	-	+	-	+	+	+	+	+	+	+	+	+	+	+	-	+	-	-	-	+	+	+	+	+	-	+	+	+	-	+	+	+	+	+	+	+
AVM	RID	unknown	+	-	+	+	+	-	+	+	+	+	+	+	+	+	+	+	+	+	+	+	+	+	+	+	+	+	+	+	+	+	+	+	+	+	+	+	+	+	+	-	+	+	+	+	+	+	+
AVM	SIBVL	+	+	+	+	+	+	+	+	+	+	+	+	+	+	+	+	+	+	+	+	+	+	+	+	+	+	+	+	+	+	+	+	+	+	+	+	+	+	+	+	+	+	+	+	+	+	+	+
AVM	VA02	unknown	+	+	+	-	+	+	+	+	+	+	+	+	+	+	+	+	+	+	+	+	+	+	+	+	+	+	-	-	+	+	+	+	+	+	-	-	+	-	+	+	+	-	+	+	+	+	+
AVM	VB03	+	+	+	+	+	+	+	+	+	+	+	+	+	+	+	+	+	+	+	+	+	+	+	+	+	+	+	+	+	+	+	+	+	+	+	+	+	+	+	+	+	+	+	+	+	+	+	+
AWAL	ADAL	unknown	-	-	+	+	+	-	+	+	+	-	-	+	+	+	+	+	-	+	-	+	+	-	+	+	+	-	+	-	+	+	+	+	-	+	-	+	+	-	+	-	+	+	+	+	+	+	+
AWAL	AFDL	unknown	+	-	+	+	+	+	+	+	-	+	+	+	+	+	-	+	+	+	+	+	+	+	-	-	+	-	+	+	-	+	+	+	+	+	-	-	+	+	-	+	+	+	+	-	+	+	+
AWAL	AIYL	unknown	-	+	-	+	+	+	+	+	+	+	+	+	+	+	+	+	+	-	+	+	+	+	+	-	-	+	+	+	+	+	+	+	-	-	+	+	+	+	+	+	+	+	+	+	-	+	-
AWAL	AIZL	unknown	+	+	+	+	+	+	-	+	+	+	+	+	+	+	+	+	-	+	+	+	-	-	-	+	+	+	+	+	+	+	+	+	+	+	+	+	+	+	+	+	+	+	+	+	+	+	+
AWAL	ASEL	unknown	+	+	-	-	-	+	+	+	-	+	+	+	+	-	-	-	+	+	+	+	+	+	+	+	+	+	+	+	+	+	+	+	+	+	+	+	+	+	+	+	+	+	+	+	+	+	+
AWAL	ASGL	unknown	+	-	+	-	+	+	+	+	+	+	+	+	+	-	+	-	+	+	+	+	+	+	-	+	+	+	+	+	+	+	+	+	+	+	+	-	-	+	+	+	+	+	+	+	+	+	+
AWAL	ASHL	unknown	+	-	+	+	+	+	+	+	+	+	+	+	-	-	-	+	+	-	+	+	+	-	-	+	+	+	+	+	+	+	+	+	+	+	+	+	-	+	-	+	+	+	+	-	+	+	+
AWAL	AWBL	unknown	+	+	-	+	+	+	+	+	+	+	+	+	+	+	+	+	+	+	+	+	+	+	+	+	+	+	-	+	-	-	+	+	-	+	+	+	+	-	+	+	-	+	+	+	+	+	+
AWAR	ADFR	unknown	+	-	+	+	+	+	-	+	+	+	+	-	+	+	-	-	+	-	-	+	+	+	-	+	-	+	+	+	+	+	+	+	+	+	+	-	+	+	+	-	+	-	-	+	+	+	+
AWAR	AFDR	unknown	+	+	+	+	+	+	+	+	+	+	+	+	-	+	+	-	+	+	+	+	+	+	+	-	+	+	+	+	+	+	+	+	+	-	+	+	+	+	-	+	-	-	+	+	+	-	+
AWAR	AIAR	unknown	+	+	-	+	-	+	-	-	+	+	+	-	+	+	+	+	+	+	+	+	+	-	+	+	+	+	+	+	+	+	+	+	-	+	+	+	+	+	-	-	+	+	+	+	+	+	+
AWAR	AIYR	unknown	+	+	+	+	-	-	+	+	+	-	+	+	+	+	+	-	-	+	+	+	+	+	+	+	+	+	+	+	+	+	-	+	-	+	+	+	+	+	+	+	+	-	+	+	+	+	+
AWAR	AIZR	unknown	+	+	-	+	-	+	+	+	-	-	+	+	-	+	+	+	+	+	+	+	+	+	+	+	-	+	-	+	+	+	+	+	+	+	+	-	-	+	+	+	-	+	+	+	+	+	+
AWAR	ASER	unknown	+	+	+	+	+	-	+	+	-	-	+	+	-	+	-	+	+	+	-	-	+	+	+	+	+	+	+	-	-	-	+	+	+	+	+	+	+	+	+	-	+	+	+	+	+	-	+
AWAR	ASGR	unknown	+	+	-	+	+	+	+	-	+	+	+	-	+	+	+	+	+	+	+	+	+	+	+	+	+	+	+	+	-	-	+	+	+	+	+	+	+	-	+	+	+	+	+	+	+	-	+
AWAR	ASIL	unknown	+	+	+	+	-	-	-	+	+	+	-	-	+	+	+	+	+	+	+	+	+	+	+	-	+	-	+	-	+	+	+	+	+	+	+	-	+	+	+	+	+	+	+	+	+	+	+
AWAR	AUAR	unknown	+	-	+	+	+	+	-	+	+	+	-	+	+	+	+	+	+	+	+	+	+	+	+	-	+	+	+	-	+	+	+	-	+	+	+	+	+	+	+	+	+	+	-	+	+	+	+
AWAR	AWBR	unknown	+	+	+	+	+	+	+	+	+	+	+	-	-	+	+	+	+	+	+	+	-	-	+	+	+	+	+	-	+	+	-	+	+	-	+	+	+	+	+	+	-	+	+	+	+	+	+
AWAR	RIFR	unknown	+	+	+	+	+	+	+	+	+	+	+	+	+	+	+	-	+	+	+	+	-	+	-	+	+	-	-	+	+	+	+	+	+	+	+	-	+	+	+	+	+	+	+	+	+	+	+
AWAR	RIGR	unknown	+	+	+	+	+	+	+	-	+	+	+	+	+	+	+	-	+	+	+	+	+	+	+	+	+	+	+	-	+	-	+	+	+	+	-	+	+	-	+	+	+	+	+	+	+	+	+
AWAR	RIR	unknown	+	-	+	+	-	-	+	-	+	-	+	+	+	+	+	+	+	-	+	-	+	+	+	+	+	+	-	+	+	+	+	+	+	+	+	+	+	+	+	+	+	+	+	+	+	+	+
AWBL	ADFL	unknown	+	+	+	+	+	-	+	-	+	+	-	-	-	+	-	+	+	+	+	-	+	+	+	+	-	+	+	+	+	+	-	-	+	+	+	+	+	+	+	-	-	+	+	+	+	-	+
AWBL	AIAL	unknown	-	+	+	+	+	+	+	-	+	+	+	+	+	-	+	+	-	-	+	+	+	+	+	-	+	-	+	+	+	+	+	+	-	+	+	+	+	-	+	+	-	+	-	+	+	+	+
AWBL	AIBR	-	-	-	-	-	-	-	-	-	-	-	-	-	-	-	-	-	-	-	-	-	-	-	-	-	-	-	-	-	-	-	-	-	-	-	-	-	-	-	-	-	-	-	-	-	-	-	-
AWBL	AIYL	+	+	+	+	+	+	+	+	+	+	+	+	+	+	+	+	+	+	+	+	+	+	+	+	+	+	+	+	+	+	+	+	+	+	+	+	+	+	+	+	+	+	+	+	+	+	+	+
AWBL	AIZL	-	-	-	-	-	-	-	-	-	-	-	-	-	-	-	-	-	-	-	-	-	-	-	-	-	-	-	-	-	-	-	-	-	-	-	-	-	-	-	-	-	-	-	-	-	-	-	-
AWBL	ASEL	unknown	-	-	+	-	+	+	+	-	+	-	+	+	+	+	+	+	-	+	+	+	+	-	+	+	+	-	-	+	-	-	+	+	+	+	+	+	+	+	+	+	+	+	-	+	+	-	+
AWBL	ASHL	unknown	+	+	+	+	-	-	-	-	+	+	+	+	+	+	-	+	+	+	+	-	+	+	+	+	-	+	+	+	-	+	+	+	+	+	-	+	+	+	+	+	+	+	+	+	+	+	+
AWBL	AVBL	+	+	+	+	+	+	+	+	+	+	+	+	+	+	+	+	+	+	+	+	+	+	+	+	+	+	+	+	+	+	+	+	+	+	+	+	+	+	+	+	+	+	+	+	+	+	+	+
AWBL	AVHR	unknown	+	+	-	+	+	+	+	+	+	+	+	+	-	+	+	+	+	+	+	+	+	-	+	+	+	+	+	+	+	-	+	+	-	+	+	+	+	-	+	+	-	-	+	+	-	+	-
AWBL	AWAL	unknown	+	+	+	+	-	+	+	+	+	+	+	+	+	+	-	-	+	+	+	+	+	+	+	-	+	+	+	+	+	-	+	+	+	-	-	+	+	+	+	-	+	+	+	+	+	+	-
AWBL	AWCL	unknown	+	+	+	+	-	-	-	+	-	+	+	+	+	+	+	+	-	+	+	+	-	+	+	+	-	-	+	+	+	+	+	+	+	+	-	+	+	+	-	+	-	+	+	+	-	+	+
AWBL	HSNL	+	+	+	+	+	+	+	+	+	+	+	+	+	+	+	+	+	+	+	+	+	+	+	+	+	+	+	+	+	+	+	+	+	+	+	+	+	+	+	+	+	+	+	+	+	+	+	+
AWBL	RIAL	-	-	-	-	-	-	-	-	-	-	-	-	-	-	-	-	-	-	-	-	-	-	-	-	-	-	-	-	-	-	-	-	-	-	-	-	-	-	-	-	-	-	-	-	-	-	-	-
AWBL	RIGL	unknown	+	+	-	-	+	+	+	+	-	+	+	+	+	+	+	+	-	+	+	+	+	-	+	+	+	+	+	+	-	+	+	+	+	+	-	+	+	+	+	+	-	+	+	-	-	+	+
AWBL	SMBDL	-	-	-	-	-	-	-	-	-	-	-	-	-	-	-	-	-	-	-	-	-	-	-	-	-	-	-	-	-	-	-	-	-	-	-	-	-	-	-	-	-	-	-	-	-	-	-	-
AWBL	SMBVL	-	-	-	-	-	-	-	-	-	-	-	-	-	-	-	-	-	-	-	-	-	-	-	-	-	-	-	-	-	-	-	-	-	-	-	-	-	-	-	-	-	-	-	-	-	-	-	-
AWBR	ADFR	unknown	-	+	-	+	+	-	-	-	-	+	+	+	+	-	+	+	-	-	+	+	+	+	+	+	+	+	+	+	+	+	-	+	+	+	+	-	-	-	+	+	+	-	-	+	+	+	+
AWBR	AIMR	unknown	+	+	+	-	+	-	+	+	-	-	+	+	+	+	+	+	+	+	+	-	+	+	+	+	+	+	-	+	+	-	+	+	+	+	+	+	-	-	+	+	-	+	+	+	+	+	+
AWBR	AIYR	+	+	+	+	+	+	+	+	+	+	+	+	+	+	+	+	+	+	+	+	+	+	+	+	+	+	+	+	+	+	+	+	+	+	+	+	+	+	+	+	+	+	+	+	+	+	+	+
AWBR	AIZR	-	-	-	-	-	-	-	-	-	-	-	-	-	-	-	-	-	-	-	-	-	-	-	-	-	-	-	-	-	-	-	-	-	-	-	-	-	-	-	-	-	-	-	-	-	-	-	-
AWBR	ASER	unknown	+	+	+	+	+	+	+	+	+	-	+	+	-	-	+	+	+	-	+	-	+	-	+	+	+	+	-	+	+	-	+	+	+	+	+	+	+	+	-	-	+	+	+	+	+	+	+
AWBR	ASGR	unknown	-	-	+	+	+	-	+	+	+	+	+	+	-	+	+	+	-	+	+	+	+	+	+	-	+	+	+	+	+	+	+	-	+	+	+	-	+	-	+	+	+	-	+	+	+	-	+
AWBR	ASHR	unknown	-	+	-	+	+	+	+	+	+	+	+	+	+	+	+	+	-	-	+	-	+	+	+	+	+	+	-	-	+	+	+	-	+	+	-	-	-	+	+	+	-	-	-	-	+	+	+
AWBR	AVBR	+	+	+	+	+	+	+	+	+	+	+	+	+	+	+	+	+	+	+	+	+	+	+	+	+	+	+	+	+	+	+	+	+	+	+	+	+	+	+	+	+	+	+	+	+	+	+	+
AWBR	HSNL	+	+	+	+	+	+	+	+	+	+	+	+	+	+	+	+	+	+	+	+	+	+	+	+	+	+	+	+	+	+	+	+	+	+	+	+	+	+	+	+	+	+	+	+	+	+	+	+
AWBR	HSNR	+	+	+	+	+	+	+	+	+	+	+	+	+	+	+	+	+	+	+	+	+	+	+	+	+	+	+	+	+	+	+	+	+	+	+	+	+	+	+	+	+	+	+	+	+	+	+	+
AWBR	OLQVR	unknown	+	+	+	+	+	-	+	+	+	+	+	-	+	+	+	+	-	-	+	+	+	+	+	+	+	+	+	+	+	+	-	-	+	+	+	+	+	+	-	+	+	+	-	+	+	-	+
AWBR	RIAR	-	-	-	-	-	-	-	-	-	-	-	-	-	-	-	-	-	-	-	-	-	-	-	-	-	-	-	-	-	-	-	-	-	-	-	-	-	-	-	-	-	-	-	-	-	-	-	-
AWBR	RIFR	unknown	+	+	+	-	+	+	-	+	+	+	+	+	+	-	-	-	+	+	+	+	+	+	+	+	+	+	+	+	+	-	+	+	+	+	+	+	+	-	+	-	+	-	+	+	+	-	-
AWBR	RIR	unknown	+	+	+	+	+	+	+	+	-	+	+	+	+	+	+	+	+	+	+	+	+	+	+	+	-	+	+	+	+	+	-	+	-	+	+	+	+	+	+	-	+	+	+	+	+	-	+
AWBR	URYVR	unknown	+	-	+	+	+	+	+	+	+	+	-	+	+	-	-	+	+	+	+	+	+	+	+	+	+	+	+	+	+	+	-	-	+	+	+	+	+	+	+	-	+	+	+	-	+	+	+
AWCL	AFDL	unknown	+	+	+	+	+	+	+	+	+	+	+	+	+	+	+	+	+	+	+	-	-	+	-	+	+	+	+	-	+	+	+	+	+	+	+	-	+	+	+	+	+	+	+	+	+	+	+
AWCL	AIAL	unknown	+	+	+	+	-	+	+	-	+	+	+	-	+	+	-	+	+	-	+	-	+	+	+	-	+	-	+	+	+	+	-	+	+	+	+	+	+	-	+	+	+	+	+	+	+	+	+
AWCL	AIAR	unknown	+	+	+	-	+	+	+	+	+	+	-	-	-	+	-	+	-	+	-	+	-	-	+	+	+	+	-	+	+	+	+	+	+	+	+	-	+	+	+	+	+	+	+	+	+	-	+
AWCL	AIBL	+	+	+	+	+	+	+	+	+	+	+	+	+	+	+	+	+	+	+	+	+	+	+	+	+	+	+	+	+	+	+	+	+	+	+	+	+	+	+	+	+	+	+	+	+	+	+	+
AWCL	AIBR	+	+	+	+	+	+	+	+	+	+	+	+	+	+	+	+	+	+	+	+	+	+	+	+	+	+	+	+	+	+	+	+	+	+	+	+	+	+	+	+	+	+	+	+	+	+	+	+
AWCL	AIYL	-	-	-	-	-	-	-	-	-	-	-	-	-	-	-	-	-	-	-	-	-	-	-	-	-	-	-	-	-	-	-	-	-	-	-	-	-	-	-	-	-	-	-	-	-	-	-	-
AWCL	AIZL	unknown	+	+	+	+	+	-	+	+	+	+	+	+	+	+	+	+	+	+	+	+	+	+	+	+	-	-	+	-	-	+	+	+	-	+	-	+	+	-	+	+	+	+	+	+	-	+	+
AWCL	ASER	unknown	-	+	+	+	+	+	-	+	+	-	+	+	-	+	-	+	-	+	+	+	+	+	+	+	-	+	+	-	+	+	-	-	+	-	-	-	+	+	-	+	+	+	-	+	+	+	-
AWCL	ASGR	unknown	+	+	+	+	-	+	+	+	+	+	+	+	+	+	+	+	+	+	+	+	+	+	+	+	+	-	+	+	+	+	-	+	-	+	+	+	+	+	+	-	+	-	+	-	+	-	+
AWCL	ASIL	unknown	+	-	+	+	-	-	+	-	+	+	+	+	+	-	+	+	+	+	+	+	+	+	-	+	+	+	-	+	-	+	+	+	-	+	+	-	-	+	-	-	+	+	+	+	+	+	+
AWCL	AVAL	+	+	+	+	+	+	+	+	+	+	+	+	+	+	+	+	+	+	+	+	+	+	+	+	+	+	+	+	+	+	+	+	+	+	+	+	+	+	+	+	+	+	+	+	+	+	+	+
AWCL	AWCR	unknown	+	+	+	+	+	+	+	+	+	+	+	+	+	+	+	+	+	+	+	+	-	+	+	+	+	+	+	+	+	+	+	-	+	+	+	+	+	+	+	-	+	+	+	+	-	+	+
AWCL	RIAL	+	+	+	+	+	+	+	+	+	+	+	+	+	+	+	+	+	+	+	+	+	+	+	+	+	+	+	+	+	+	+	+	+	+	+	+	+	+	+	+	+	+	+	+	+	+	+	+
AWCL	SMDVL	+	+	+	+	+	+	+	+	+	+	+	+	+	+	+	+	+	+	+	+	+	+	+	+	+	+	+	+	+	+	+	+	+	+	+	+	+	+	+	+	+	+	+	+	+	+	+	+
AWCR	ADFR	unknown	+	+	+	+	+	+	+	+	-	+	-	+	+	+	+	+	+	+	-	+	+	+	-	+	+	+	+	+	+	+	-	-	+	+	-	+	-	+	+	+	+	+	+	+	+	+	+
AWCR	AIAL	unknown	+	+	+	+	+	+	+	-	+	+	+	+	+	+	+	+	+	-	-	+	+	+	+	+	+	+	-	+	+	+	+	+	-	+	+	+	+	+	+	+	-	+	+	-	-	+	+
AWCR	AIAR	unknown	+	+	+	-	+	+	+	+	+	+	+	+	-	+	+	-	+	+	+	+	-	+	+	+	+	+	-	+	+	+	+	+	+	+	+	+	+	+	-	+	+	+	+	+	+	+	+
AWCR	AIBL	+	+	+	+	+	+	+	+	+	+	+	+	+	+	+	+	+	+	+	+	+	+	+	+	+	+	+	+	+	+	+	+	+	+	+	+	+	+	+	+	+	+	+	+	+	+	+	+
AWCR	AIBR	+	+	+	+	+	+	+	+	+	+	+	+	+	+	+	+	+	+	+	+	+	+	+	+	+	+	+	+	+	+	+	+	+	+	+	+	+	+	+	+	+	+	+	+	+	+	+	+
AWCR	AIYL	-	-	-	-	-	-	-	-	-	-	-	-	-	-	-	-	-	-	-	-	-	-	-	-	-	-	-	-	-	-	-	-	-	-	-	-	-	-	-	-	-	-	-	-	-	-	-	-
AWCR	AIYR	-	-	-	-	-	-	-	-	-	-	-	-	-	-	-	-	-	-	-	-	-	-	-	-	-	-	-	-	-	-	-	-	-	-	-	-	-	-	-	-	-	-	-	-	-	-	-	-
AWCR	ASEL	unknown	+	-	+	+	+	-	-	+	+	-	+	+	-	+	+	+	+	+	+	+	+	+	+	-	+	-	-	+	+	+	-	+	-	+	-	+	+	-	+	-	+	+	+	+	+	+	+
AWCR	ASER	unknown	+	+	+	+	+	+	+	+	+	+	+	+	-	+	+	-	+	+	+	-	+	+	+	-	+	+	+	+	+	+	-	+	-	+	+	+	+	-	-	+	-	+	-	-	+	+	+
AWCR	ASGR	unknown	-	+	-	+	+	-	-	+	+	+	+	+	+	+	+	+	+	+	+	+	+	+	+	+	+	+	+	-	+	+	-	+	+	+	+	+	-	+	-	+	+	+	+	-	+	-	+
AWCR	ASHR	unknown	+	+	-	-	+	+	+	+	+	+	-	+	+	+	+	+	+	+	+	-	+	+	+	+	-	+	+	+	+	+	+	+	+	+	+	+	-	+	+	+	+	+	-	+	-	-	+
AWCR	ASIL	unknown	+	+	+	+	+	-	+	+	+	+	+	+	-	+	+	+	+	+	+	+	+	+	+	+	-	-	+	+	+	+	+	-	+	-	+	+	+	+	+	+	+	+	+	+	-	+	+
AWCR	ASIR	unknown	+	+	+	+	+	+	+	-	+	+	+	+	+	+	-	-	+	+	+	-	+	+	+	+	-	+	+	+	+	+	+	+	+	+	+	+	+	+	+	+	+	+	+	-	+	+	+
AWCR	AWCL	unknown	+	+	+	+	-	+	+	+	+	+	+	+	+	+	+	+	+	+	+	+	+	+	-	+	+	+	+	-	-	+	+	+	+	+	+	+	+	+	+	+	+	+	+	+	+	-	+
AWCR	IL2L	unknown	+	+	+	+	+	-	+	+	+	+	+	+	+	-	+	+	+	+	-	+	-	+	+	+	+	+	-	+	-	+	+	+	+	+	+	+	+	+	-	+	+	-	+	+	+	+	+
AWCR	RIAL	+	+	+	+	+	+	+	+	+	+	+	+	+	+	+	+	+	+	+	+	+	+	+	+	+	+	+	+	+	+	+	+	+	+	+	+	+	+	+	+	+	+	+	+	+	+	+	+
AWCR	RIVL	unknown	+	-	+	+	-	+	+	-	+	-	+	+	+	+	+	+	+	+	+	+	+	+	+	+	-	+	+	+	+	+	+	+	+	+	+	+	+	+	+	+	+	+	+	+	+	+	+
BAGL	ADFR	unknown	+	+	+	+	-	+	+	+	+	-	+	-	+	+	+	+	+	+	+	+	+	+	+	+	+	+	+	-	+	+	+	-	+	+	+	+	+	+	-	+	+	+	+	+	+	+	+
BAGL	AIBL	+	+	+	+	+	+	+	+	+	+	+	+	+	+	+	+	+	+	+	+	+	+	+	+	+	+	+	+	+	+	+	+	+	+	+	+	+	+	+	+	+	+	+	+	+	+	+	+
BAGL	AINL	unknown	+	+	-	+	-	+	+	+	+	-	+	+	-	+	+	+	+	+	+	+	+	+	+	+	+	+	+	+	+	+	+	+	+	+	-	+	+	-	+	+	-	-	+	+	-	+	+
BAGL	AIZR	unknown	+	-	+	+	+	+	+	+	+	+	+	-	+	+	+	-	+	+	+	+	+	+	-	+	+	+	+	+	-	+	-	+	+	+	+	+	+	+	+	+	+	-	+	+	-	+	-
BAGL	AUAR	+	+	+	+	+	+	+	+	+	+	+	+	+	+	+	+	+	+	+	+	+	+	+	+	+	+	+	+	+	+	+	+	+	+	+	+	+	+	+	+	+	+	+	+	+	+	+	+
BAGL	AVAR	+	+	+	+	+	+	+	+	+	+	+	+	+	+	+	+	+	+	+	+	+	+	+	+	+	+	+	+	+	+	+	+	+	+	+	+	+	+	+	+	+	+	+	+	+	+	+	+
BAGL	AVEL	+	+	+	+	+	+	+	+	+	+	+	+	+	+	+	+	+	+	+	+	+	+	+	+	+	+	+	+	+	+	+	+	+	+	+	+	+	+	+	+	+	+	+	+	+	+	+	+
BAGL	AVER	+	+	+	+	+	+	+	+	+	+	+	+	+	+	+	+	+	+	+	+	+	+	+	+	+	+	+	+	+	+	+	+	+	+	+	+	+	+	+	+	+	+	+	+	+	+	+	+
BAGL	BAGR	unknown	+	+	+	+	+	+	+	+	+	+	+	+	+	+	+	+	+	+	+	+	-	+	+	+	+	+	+	+	+	+	+	+	-	-	+	-	+	+	+	+	+	+	+	-	+	+	+
BAGL	CEPVR	unknown	-	+	+	+	+	+	+	+	+	+	+	+	+	-	+	+	+	+	+	+	+	+	+	+	-	+	+	+	+	-	+	-	+	+	-	+	+	+	+	-	+	+	+	-	+	+	+
BAGL	RIAR	+	+	+	+	+	+	+	+	+	+	+	+	+	+	+	+	+	+	+	+	+	+	+	+	+	+	+	+	+	+	+	+	+	+	+	+	+	+	+	+	+	+	+	+	+	+	+	+
BAGL	RIBR	+	+	+	+	+	+	+	+	+	+	+	+	+	+	+	+	+	+	+	+	+	+	+	+	+	+	+	+	+	+	+	+	+	+	+	+	+	+	+	+	+	+	+	+	+	+	+	+
BAGL	RID	unknown	+	+	+	+	+	+	+	+	+	+	+	-	+	+	+	+	+	+	+	-	-	+	-	+	-	-	+	+	-	-	+	+	+	+	-	+	-	+	+	+	+	+	+	-	+	-	+
BAGL	RIGL	+	+	+	+	+	+	+	+	+	+	+	+	+	+	+	+	+	+	+	+	+	+	+	+	+	+	+	+	+	+	+	+	+	+	+	+	+	+	+	+	+	+	+	+	+	+	+	+
BAGL	RIGR	+	+	+	+	+	+	+	+	+	+	+	+	+	+	+	+	+	+	+	+	+	+	+	+	+	+	+	+	+	+	+	+	+	+	+	+	+	+	+	+	+	+	+	+	+	+	+	+
BAGL	RIPR	unknown	+	+	+	+	-	+	-	-	+	+	+	+	+	+	+	+	-	-	+	+	+	+	+	+	+	-	+	-	+	+	+	+	+	+	+	+	-	+	+	-	+	+	-	+	+	+	+
BAGL	RIVR	unknown	+	+	+	+	+	+	+	+	+	+	+	+	+	+	+	+	-	+	+	+	+	+	+	+	+	+	+	+	+	+	+	+	+	+	+	+	+	+	+	+	-	+	-	+	-	+	+
BAGL	URAVR	+	+	+	+	+	+	+	+	+	+	+	+	+	+	+	+	+	+	+	+	+	+	+	+	+	+	+	+	+	+	+	+	+	+	+	+	+	+	+	+	+	+	+	+	+	+	+	+
BAGL	URXR	unknown	+	+	-	+	+	+	+	+	+	+	+	+	+	+	+	+	-	+	+	+	+	+	+	+	+	-	-	+	+	-	+	+	+	-	+	+	+	+	+	-	+	-	+	-	+	+	+
BAGR	AIYL	-	-	-	-	-	-	-	-	-	-	-	-	-	-	-	-	-	-	-	-	-	-	-	-	-	-	-	-	-	-	-	-	-	-	-	-	-	-	-	-	-	-	-	-	-	-	-	-
BAGR	AQR	unknown	+	+	+	-	+	+	-	+	+	+	+	+	+	+	-	+	+	+	-	+	+	+	+	+	-	+	+	+	+	+	-	+	+	+	+	-	-	-	-	+	-	+	-	+	+	-	-
BAGR	AVAL	+	+	+	+	+	+	+	+	+	+	+	+	+	+	+	+	+	+	+	+	+	+	+	+	+	+	+	+	+	+	+	+	+	+	+	+	+	+	+	+	+	+	+	+	+	+	+	+
BAGR	AVEL	+	+	+	+	+	+	+	+	+	+	+	+	+	+	+	+	+	+	+	+	+	+	+	+	+	+	+	+	+	+	+	+	+	+	+	+	+	+	+	+	+	+	+	+	+	+	+	+
BAGR	BAGL	unknown	+	+	+	+	+	+	+	+	-	+	+	+	+	+	+	+	+	+	+	-	+	+	+	+	+	+	+	-	+	+	+	-	+	+	-	+	+	-	-	+	+	+	+	-	+	+	+
BAGR	OLQVL	unknown	-	+	+	+	+	+	+	+	-	+	-	+	+	+	+	+	+	+	-	+	-	-	-	+	+	+	+	+	+	+	+	+	+	+	+	+	+	+	+	+	+	+	+	+	+	+	+
BAGR	RIAL	+	+	+	+	+	+	+	+	+	+	+	+	+	+	+	+	+	+	+	+	+	+	+	+	+	+	+	+	+	+	+	+	+	+	+	+	+	+	+	+	+	+	+	+	+	+	+	+
BAGR	RIBL	+	+	+	+	+	+	+	+	+	+	+	+	+	+	+	+	+	+	+	+	+	+	+	+	+	+	+	+	+	+	+	+	+	+	+	+	+	+	+	+	+	+	+	+	+	+	+	+
BAGR	RIBR	+	+	+	+	+	+	+	+	+	+	+	+	+	+	+	+	+	+	+	+	+	+	+	+	+	+	+	+	+	+	+	+	+	+	+	+	+	+	+	+	+	+	+	+	+	+	+	+
BAGR	RIGL	+	+	+	+	+	+	+	+	+	+	+	+	+	+	+	+	+	+	+	+	+	+	+	+	+	+	+	+	+	+	+	+	+	+	+	+	+	+	+	+	+	+	+	+	+	+	+	+
BAGR	SMDVL	+	+	+	+	+	+	+	+	+	+	+	+	+	+	+	+	+	+	+	+	+	+	+	+	+	+	+	+	+	+	+	+	+	+	+	+	+	+	+	+	+	+	+	+	+	+	+	+
BDUL	ADAL	unknown	+	+	+	+	+	-	-	+	+	+	+	+	+	+	+	-	+	-	+	+	+	+	+	+	-	+	+	+	-	+	-	+	+	+	+	+	+	+	+	+	-	-	+	+	+	+	+
BDUL	ADEL	unknown	-	+	+	+	+	+	+	-	-	+	+	+	+	-	-	+	-	+	+	-	+	+	+	-	+	+	-	+	+	+	-	-	+	+	+	+	+	+	-	+	+	+	+	+	+	-	-
BDUL	ALML	unknown	-	+	-	+	+	+	+	+	+	+	+	-	+	+	+	+	+	+	+	-	+	+	+	+	+	-	+	+	+	-	-	+	-	+	-	+	-	-	+	+	+	+	+	+	+	-	+
BDUL	AVHL	unknown	-	+	+	-	+	+	+	+	+	+	+	+	-	+	+	-	+	+	-	+	+	+	-	-	+	+	+	+	-	+	-	+	+	+	+	+	+	-	+	+	-	+	+	+	-	+	+
BDUL	AVJR	unknown	+	+	+	+	+	+	+	-	+	-	+	+	-	+	+	+	+	+	+	+	-	+	+	+	+	+	+	+	+	+	+	+	+	+	+	+	+	+	-	-	+	+	+	-	-	+	+
BDUL	HSNL	unknown	-	+	+	+	-	+	+	+	+	+	+	-	+	-	+	+	-	+	+	+	+	+	-	+	+	+	+	-	+	+	-	+	+	+	+	+	+	+	-	+	+	+	+	-	+	+	+
BDUL	PVNL	unknown	+	+	+	+	+	+	+	+	+	+	-	-	+	+	+	+	+	+	-	+	+	+	+	+	+	+	+	+	+	-	+	+	+	-	+	+	-	+	+	-	-	-	-	+	+	-	+
BDUL	PVNR	unknown	+	+	+	+	+	-	-	+	-	+	+	+	+	+	+	+	+	+	+	+	-	+	+	+	+	+	+	+	+	+	-	+	+	+	+	+	+	+	+	+	+	+	+	+	-	-	+
BDUL	RIFL	unknown	-	+	-	+	+	+	+	-	+	+	+	-	+	+	+	+	+	+	+	+	+	-	-	+	+	+	+	-	+	+	-	+	-	+	+	+	+	-	+	+	+	-	+	+	+	+	-
BDUL	RMGL	unknown	+	-	+	+	+	+	-	+	-	-	+	+	+	+	+	-	+	-	+	+	-	+	+	+	+	-	-	-	+	+	+	+	+	-	+	+	+	+	+	+	+	+	+	+	+	+	+
BDUL	SAADL	unknown	+	+	+	-	+	-	+	+	+	+	+	+	+	+	+	+	-	+	-	+	+	-	+	+	+	+	+	+	+	+	-	+	+	+	+	+	+	+	+	+	+	+	+	+	+	+	+
BDUL	URADL	unknown	-	+	+	+	+	+	+	-	+	+	+	-	+	+	+	+	+	+	+	+	+	+	+	+	+	+	+	+	-	-	+	-	+	+	+	+	+	+	+	-	+	-	+	+	+	+	+
BDUR	ADER	unknown	+	+	+	+	+	+	+	+	+	+	+	+	+	+	+	+	+	+	+	+	+	+	+	-	+	+	-	-	+	+	+	+	+	+	-	+	-	+	+	+	+	+	-	+	+	+	-
BDUR	ALMR	unknown	+	+	+	+	+	+	+	+	+	+	-	+	-	+	+	+	+	-	+	-	+	+	+	-	+	-	+	+	-	+	+	-	+	+	+	-	+	+	+	+	+	+	+	+	+	+	+
BDUR	AVAL	unknown	-	-	+	+	+	+	+	+	+	+	+	+	+	-	+	+	+	+	-	+	+	+	-	+	+	+	-	+	-	+	-	+	+	-	+	+	+	-	+	+	+	+	+	+	-	-	+
BDUR	AVBR	unknown	+	+	+	+	+	+	+	+	+	+	+	+	+	+	-	-	+	+	+	+	+	-	-	+	-	+	+	+	+	+	+	+	+	+	-	+	-	-	+	+	+	+	+	+	-	+	-
BDUR	AVHL	unknown	+	+	+	+	+	-	+	+	+	+	+	+	+	+	-	+	+	+	+	+	-	+	+	+	+	-	+	+	-	+	+	+	+	+	-	+	+	+	+	+	-	+	+	+	+	+	-
BDUR	AVJL	unknown	+	+	+	+	+	+	+	-	+	+	+	+	-	-	+	+	+	+	+	+	+	+	+	+	-	+	+	+	+	+	+	+	+	+	+	+	-	+	+	+	+	+	-	+	+	+	+
BDUR	CEPVR	unknown	+	-	+	+	-	+	+	+	+	+	+	+	+	+	+	+	+	+	+	+	+	+	-	+	+	-	+	+	+	+	+	+	+	+	-	+	+	+	-	+	+	+	+	-	-	+	+
BDUR	HSNR	unknown	-	+	+	-	+	+	+	-	+	+	-	+	+	-	-	+	+	+	+	-	+	-	+	+	+	+	+	+	+	-	+	+	+	+	+	+	+	+	-	+	+	+	-	-	+	-	+
BDUR	PVCL	unknown	+	-	+	+	+	+	-	+	+	+	+	+	-	+	+	-	+	-	+	-	+	+	+	-	-	+	+	-	-	-	-	+	+	-	-	+	+	-	+	+	+	+	+	+	+	-	+
BDUR	PVNL	unknown	+	+	+	-	+	+	+	+	+	-	+	+	-	+	+	+	+	+	+	+	+	+	+	+	+	+	-	+	+	+	-	+	+	+	+	+	+	+	+	+	+	+	+	-	-	+	+
BDUR	PVNR	unknown	-	+	-	-	+	+	-	+	+	+	+	+	+	-	+	+	+	+	+	+	+	+	+	+	+	+	+	+	+	+	+	-	-	+	+	+	+	+	+	+	+	+	-	+	+	+	+
BDUR	SDQL	unknown	+	+	-	+	+	+	+	-	+	+	+	+	+	-	-	+	-	+	+	+	+	-	-	+	+	+	+	-	-	-	+	+	+	+	+	+	+	+	+	-	+	+	+	+	+	+	+
BDUR	URADR	unknown	+	+	+	+	+	+	+	+	+	+	-	-	+	+	+	+	-	+	+	+	+	+	-	-	-	+	+	+	+	+	+	+	+	+	-	+	+	+	-	+	+	+	+	+	+	+	+
CEPDL	AFDL	unknown	+	+	+	-	+	-	-	+	+	+	+	+	+	+	+	+	+	-	+	+	+	+	+	+	-	+	+	+	+	+	+	+	+	+	+	+	+	+	+	+	+	+	+	+	-	+	+
CEPDL	AINL	unknown	+	+	-	+	+	+	+	-	+	+	-	+	+	+	+	+	+	+	+	+	+	-	+	+	+	+	-	-	+	+	+	+	-	+	+	-	+	+	+	+	-	+	-	+	+	+	-
CEPDL	ALML	unknown	+	+	-	+	+	+	+	+	+	+	+	+	+	+	+	-	+	-	+	-	+	+	+	+	+	+	+	-	+	+	-	-	-	-	+	+	+	+	-	-	-	-	+	+	-	+	+
CEPDL	AVER	unknown	+	+	+	+	-	-	+	+	+	-	+	-	+	+	+	+	+	-	+	+	+	+	+	+	+	+	+	+	+	+	+	+	+	+	+	+	+	+	-	+	+	+	+	-	+	+	-
CEPDL	CEPDR	unknown	+	+	+	+	+	+	-	+	-	+	+	-	-	+	-	+	+	-	+	+	+	+	-	+	+	+	+	-	-	+	+	+	+	-	+	+	+	-	+	+	+	+	+	-	+	+	+
CEPDL	IL1DL	unknown	+	+	+	+	+	-	-	-	+	+	+	+	+	+	-	+	+	+	+	+	+	+	+	+	-	+	+	+	+	+	+	+	-	+	+	+	-	+	+	+	+	+	+	+	+	+	+
CEPDL	IL2DL	unknown	-	+	+	+	+	+	+	+	+	-	+	+	+	+	+	+	+	-	-	-	+	-	+	+	+	+	+	+	-	+	+	+	+	+	+	+	+	+	-	+	+	-	+	-	+	-	+
CEPDL	OLLL	unknown	+	+	+	+	+	+	-	+	+	+	+	+	-	-	-	+	-	+	+	+	+	-	+	+	+	+	+	-	+	+	-	+	-	+	+	+	+	+	+	-	+	+	+	-	+	+	-
CEPDL	OLQDL	unknown	+	+	+	+	+	-	+	+	+	-	+	+	+	+	-	+	-	+	+	+	-	+	+	+	+	-	+	+	-	+	+	-	-	+	+	+	+	+	+	+	+	+	+	+	-	-	+
CEPDL	RIBL	unknown	+	+	+	+	+	+	-	+	+	+	-	-	+	+	+	+	-	+	+	-	+	+	+	+	+	-	+	+	-	+	+	+	-	-	+	+	+	-	+	+	+	+	+	+	+	+	+
CEPDL	RICL	unknown	+	+	+	+	+	+	+	+	+	+	+	-	+	+	+	+	+	+	+	+	+	+	+	+	+	+	+	+	+	+	+	+	+	+	+	+	-	+	+	+	+	+	+	-	+	+	+
CEPDL	RICR	unknown	+	-	+	+	+	+	-	+	+	-	+	+	+	-	+	+	+	+	+	+	-	+	+	+	+	+	+	+	+	-	+	+	+	+	+	+	+	+	+	+	+	-	+	+	+	+	+
CEPDL	RIH	unknown	+	-	-	+	+	+	+	-	+	+	+	+	-	+	+	+	+	+	+	-	+	+	-	-	+	+	+	+	+	+	+	+	+	+	+	+	+	+	+	+	-	+	-	+	+	+	+
CEPDL	RIPL	unknown	+	+	+	+	+	+	+	+	+	+	-	+	+	-	+	+	+	+	+	-	-	+	+	-	+	+	-	-	+	+	+	+	+	-	+	+	+	+	+	+	+	-	+	+	-	+	+
CEPDL	RIS	unknown	+	-	-	+	-	+	+	+	+	+	-	+	+	+	+	+	+	+	+	+	+	+	+	-	-	-	+	+	+	-	-	-	+	-	+	+	+	+	-	+	+	+	+	+	+	+	+
CEPDL	RMDVL	unknown	-	-	-	-	+	+	+	+	+	+	+	+	+	+	+	-	+	-	+	-	+	-	+	+	-	+	+	+	+	-	+	-	+	+	+	+	+	+	+	-	+	+	+	+	+	-	+
CEPDL	RMGL	unknown	+	+	+	+	+	+	+	+	-	+	+	+	-	-	+	-	+	+	+	+	+	-	+	+	+	+	+	+	+	+	-	+	-	+	+	+	-	+	+	-	-	+	+	+	+	+	+
CEPDL	RMHL	unknown	+	+	+	-	+	-	+	+	+	+	+	-	+	-	+	+	+	+	+	+	+	+	+	+	+	+	+	+	-	+	-	+	+	+	+	+	-	-	+	-	+	-	+	+	+	-	+
CEPDL	RMHR	unknown	+	+	+	+	+	+	+	+	+	+	+	+	+	+	-	-	+	+	+	+	+	+	-	-	+	-	+	+	+	+	+	+	+	+	+	+	+	-	-	+	-	+	-	+	+	-	+
CEPDL	SIADR	unknown	+	+	-	+	+	+	+	+	+	-	+	+	+	+	+	+	+	+	+	+	+	+	-	-	+	-	+	+	+	-	+	+	+	+	+	+	+	+	+	+	+	+	+	+	-	+	+
CEPDL	SIBDL	unknown	+	-	+	-	+	-	+	+	-	+	+	+	+	+	+	-	+	+	+	+	+	+	+	+	+	+	+	-	+	+	+	+	+	+	+	+	+	-	+	+	-	-	-	+	+	+	+
CEPDL	SIBVR	unknown	-	-	+	+	+	+	-	-	+	+	+	+	+	-	+	+	+	+	-	+	+	+	+	+	-	+	-	+	+	+	+	+	-	+	-	+	+	+	+	+	-	+	+	+	+	+	+
CEPDL	SMBDR	unknown	+	+	-	+	+	+	-	-	+	+	+	+	+	-	-	+	+	-	+	+	+	-	+	+	+	+	+	+	+	+	+	-	-	+	+	+	+	+	+	+	+	+	+	+	+	+	+
CEPDL	URADL	unknown	+	+	-	+	+	+	+	+	+	+	+	+	+	+	+	+	+	+	+	+	-	+	+	+	+	+	-	+	-	-	+	-	+	+	+	+	+	+	+	+	+	+	+	+	+	+	-
CEPDL	URBL	unknown	+	+	+	-	+	+	+	-	+	+	-	-	+	+	+	+	+	+	+	+	+	+	+	+	+	+	+	+	-	-	+	+	+	+	+	+	+	+	+	+	+	-	+	+	+	+	+
CEPDL	URYDL	unknown	+	-	+	-	+	+	+	+	+	+	+	+	+	-	+	+	+	+	+	+	+	+	-	+	+	+	+	+	-	+	-	+	+	-	+	+	+	+	+	-	+	+	-	-	+	+	+
CEPDR	AVEL	unknown	+	-	+	+	+	+	+	+	+	+	+	+	+	+	+	+	-	+	+	+	-	+	+	+	-	+	+	+	-	+	+	+	+	+	+	+	-	+	+	+	+	+	+	+	+	+	+
CEPDR	BDUR	unknown	-	+	+	+	-	+	+	+	+	+	-	+	+	+	+	+	-	+	-	+	+	-	+	+	+	+	+	+	+	+	+	+	-	-	+	-	+	+	-	+	+	-	+	+	+	-	+
CEPDR	CEPDR	unknown	-	+	+	-	-	+	-	+	+	+	+	+	+	+	+	-	-	+	+	+	+	+	+	+	+	-	-	+	-	+	+	+	-	+	+	+	+	+	-	+	+	+	+	-	+	+	-
CEPDR	IL1DR	unknown	-	+	+	+	+	+	+	-	+	-	+	+	+	+	+	+	+	-	-	+	-	+	+	+	+	+	+	+	-	+	+	-	+	-	+	+	-	+	+	+	+	-	+	+	+	+	+
CEPDR	IL1R	unknown	+	+	-	+	+	+	+	+	+	+	-	+	-	+	+	-	+	+	+	+	+	+	+	+	+	+	-	+	+	+	+	+	+	+	+	+	+	+	+	+	+	-	+	+	+	+	-
CEPDR	OLLR	unknown	+	+	+	+	+	+	+	+	+	+	-	-	-	+	-	+	+	+	+	+	+	-	+	+	-	-	-	+	+	+	-	+	+	+	+	-	-	+	+	-	-	-	+	+	+	+	+
CEPDR	OLQDR	unknown	-	+	+	+	+	+	+	-	+	+	+	+	+	-	+	+	+	+	+	-	+	+	+	+	+	+	-	+	+	+	+	+	+	+	+	+	-	+	+	-	+	+	+	+	+	-	+
CEPDR	RICL	unknown	+	+	+	+	+	+	+	-	+	+	+	+	+	+	-	+	+	-	-	+	+	-	+	+	+	+	+	+	+	+	+	-	+	+	+	+	+	+	+	+	+	+	+	-	-	+	-
CEPDR	RICR	unknown	-	+	+	+	+	+	+	+	+	+	-	+	-	+	+	+	+	+	-	+	+	-	+	+	+	-	+	+	+	-	+	+	-	+	+	-	+	+	+	+	+	-	+	+	+	+	-
CEPDR	RIFR	unknown	-	+	+	-	+	+	+	+	+	+	-	+	+	+	+	-	+	+	+	+	+	+	+	+	+	+	+	+	-	-	+	+	+	+	+	+	-	-	+	-	-	+	+	+	+	+	-
CEPDR	RIH	unknown	-	-	+	+	-	+	+	+	+	+	+	+	+	+	+	-	-	+	-	+	-	+	+	+	+	+	+	+	-	-	+	+	+	+	-	+	+	+	+	+	+	+	+	+	+	+	-
CEPDR	RMDR	unknown	-	+	-	+	+	+	-	+	+	-	+	+	+	-	+	+	-	+	+	+	+	+	+	+	+	-	+	+	+	+	+	+	+	+	+	+	+	+	+	+	+	+	+	+	+	+	+
CEPDR	RMDVR	unknown	-	-	+	-	+	-	-	+	-	-	+	+	+	+	+	+	-	+	-	+	+	-	-	+	+	+	+	+	+	+	+	-	+	-	-	+	+	+	+	+	+	+	+	+	+	-	+
CEPDR	RMGR	unknown	+	+	+	-	+	+	+	+	-	+	+	-	+	+	+	+	+	+	+	+	+	+	+	+	+	+	-	+	+	-	+	+	+	+	+	-	+	+	+	+	-	+	+	-	+	-	+
CEPDR	RMHL	unknown	+	+	+	+	-	+	+	+	+	+	+	-	+	+	+	+	+	-	+	-	+	-	+	-	+	+	+	+	+	+	+	+	+	+	+	+	+	-	+	+	+	+	+	+	-	+	+
CEPDR	RMHR	unknown	+	+	+	+	+	+	+	+	+	+	-	+	+	+	+	+	+	+	+	+	+	+	+	+	+	+	+	+	+	+	-	+	+	+	+	-	+	+	+	+	+	-	+	+	+	+	+
CEPDR	SIBDR	unknown	+	-	+	+	+	-	+	-	+	+	-	+	+	+	-	+	+	-	+	+	-	-	+	+	+	+	+	+	+	-	+	+	+	+	-	+	+	+	-	+	+	+	+	+	+	-	+
CEPDR	SMBDL	unknown	+	-	-	+	-	+	+	+	+	+	+	+	+	+	+	+	+	-	+	+	+	+	+	+	-	+	+	-	+	+	+	+	+	+	+	-	+	+	+	-	-	-	+	+	+	-	+
CEPDR	URADR	unknown	-	+	+	+	-	+	+	+	+	+	+	+	-	+	+	+	+	-	-	+	+	+	+	-	+	-	-	+	+	-	-	+	+	+	+	+	+	+	+	-	+	+	+	+	+	+	+
CEPDR	URBR	unknown	+	+	-	+	+	+	+	-	+	+	+	+	+	+	+	-	-	+	+	+	+	+	+	+	+	+	+	-	+	-	+	+	+	+	-	-	+	+	-	+	-	-	+	+	-	+	-
CEPDR	URXR	unknown	+	+	+	+	-	+	+	+	+	+	-	+	+	+	+	-	+	+	-	-	-	+	+	-	-	+	+	+	-	+	-	+	+	+	+	+	+	+	+	+	+	-	+	+	+	+	+
CEPDR	URYDR	unknown	+	+	+	+	-	+	+	+	-	+	+	+	+	+	+	+	+	+	+	+	+	+	+	+	+	+	+	+	+	+	+	+	+	-	-	+	+	+	+	-	+	+	+	-	-	+	+
CEPVL	AVER	unknown	+	+	-	-	+	+	+	-	+	+	+	+	+	+	+	+	-	+	+	+	+	+	-	+	+	+	+	+	+	-	+	-	+	-	+	+	-	+	+	+	+	+	+	+	+	+	+
CEPVL	IL1VL	unknown	-	+	+	+	+	+	+	+	+	+	+	+	+	+	+	+	+	+	+	+	+	+	+	+	+	+	-	+	+	+	+	-	-	+	-	+	+	+	+	+	+	+	+	+	+	-	+
CEPVL	OLLL	unknown	-	+	+	+	+	+	+	+	+	+	+	+	+	+	-	+	+	+	-	+	-	+	+	-	+	+	+	+	+	+	+	+	+	-	+	+	-	+	+	-	+	-	+	+	+	+	+
CEPVL	OLQVL	unknown	+	+	+	+	-	+	+	+	+	+	+	-	+	+	+	+	+	-	+	+	+	+	+	+	+	+	+	+	-	+	+	+	+	+	+	+	+	-	-	+	+	+	+	-	+	+	-
CEPVL	PVR	unknown	+	-	-	+	+	+	+	+	-	+	+	+	+	-	+	+	+	+	-	+	-	+	-	+	+	+	+	+	-	+	+	+	+	+	-	+	+	+	+	+	+	-	+	+	+	-	+
CEPVL	RIAL	unknown	+	+	+	+	+	+	-	+	-	+	+	+	-	+	-	+	+	+	+	+	-	-	-	+	-	+	+	+	+	-	+	-	+	+	-	+	+	-	+	+	-	+	+	+	+	+	+
CEPVL	RIBL	unknown	-	+	+	+	+	+	+	+	+	+	+	+	+	+	+	+	+	+	+	+	+	+	+	+	+	+	+	+	+	+	+	+	+	-	+	+	+	+	+	+	+	+	+	+	+	+	-
CEPVL	RICL	unknown	-	+	+	+	+	+	+	+	+	+	-	-	+	+	+	+	-	-	+	+	+	+	-	+	+	+	+	+	+	+	+	-	-	+	+	-	+	+	+	-	+	-	+	+	+	-	+
CEPVL	RICR	unknown	+	+	+	+	+	+	+	-	+	+	+	+	+	+	+	+	+	-	+	+	+	-	+	+	-	+	+	+	+	+	+	+	-	+	+	+	+	+	-	-	-	+	+	+	+	+	+
CEPVL	RIPL	unknown	+	-	+	+	+	+	-	+	+	+	+	+	+	-	+	+	+	+	-	+	+	+	+	+	+	+	+	+	+	+	+	+	-	+	+	-	+	+	+	-	+	-	+	-	+	+	+
CEPVL	RMDDL	unknown	+	-	+	+	+	+	-	+	+	-	+	+	-	+	+	+	+	-	+	+	+	+	+	+	+	+	+	+	-	+	+	+	+	+	+	+	+	+	+	+	-	+	+	+	+	+	+
CEPVL	RMDVR	unknown	+	+	-	-	+	+	+	-	+	+	+	+	+	-	+	+	+	-	+	-	+	+	-	-	-	+	+	+	-	+	+	-	+	+	+	-	+	+	+	+	+	-	-	+	+	+	-
CEPVL	RMGL	unknown	-	+	+	+	+	+	+	+	-	+	+	+	+	+	+	+	+	+	+	+	+	+	-	+	+	+	+	+	-	-	+	-	+	-	+	+	+	+	+	+	+	-	+	+	+	-	-
CEPVL	RMHL	unknown	-	+	+	-	+	+	+	+	+	+	+	+	+	+	+	+	+	+	+	+	+	+	+	-	-	+	-	+	-	+	+	+	+	+	+	-	+	+	+	+	-	+	+	+	+	+	+
CEPVL	RMHR	unknown	+	-	-	+	+	-	+	+	+	+	+	+	-	+	+	+	+	+	+	-	+	+	+	+	+	+	+	+	+	+	+	+	+	+	+	+	+	-	+	+	+	+	+	+	+	+	+
CEPVL	SIAVL	unknown	+	+	+	+	+	+	+	+	-	+	+	+	+	+	+	+	+	-	-	+	+	+	+	+	+	+	+	+	+	+	+	+	+	+	-	+	-	+	-	+	-	+	+	+	+	+	+
CEPVL	SMBVL	unknown	-	+	+	+	+	-	+	+	+	+	+	+	-	+	+	+	+	+	-	+	+	+	+	+	-	+	+	+	+	+	-	-	+	+	+	+	+	+	+	+	+	+	+	+	-	+	+
CEPVL	SMDVR	unknown	-	-	-	+	+	+	+	-	-	+	-	+	-	+	-	+	+	+	+	+	+	+	+	+	-	+	-	+	+	+	+	+	+	-	+	+	-	-	+	+	+	+	+	+	-	-	+
CEPVL	URAVL	unknown	+	+	-	+	+	+	+	+	+	+	+	+	+	-	+	+	+	+	+	+	+	+	+	+	+	+	+	-	+	+	-	+	-	+	+	+	+	+	+	+	+	-	+	+	-	+	+
CEPVL	URXL	unknown	+	+	+	-	+	+	+	+	+	+	+	+	+	+	+	+	+	+	+	+	+	+	+	+	+	+	+	-	+	-	+	-	+	+	-	+	+	+	+	-	-	+	+	+	+	+	+
CEPVL	URYVL	unknown	-	+	+	+	+	+	+	+	-	+	+	+	+	-	+	+	+	+	+	-	+	+	-	+	-	+	+	+	+	+	+	+	+	+	+	-	+	-	+	+	+	-	-	+	-	+	-
CEPVR	ADLR	unknown	-	+	+	-	+	+	+	+	+	+	+	-	-	-	+	+	+	+	+	+	+	-	+	+	+	+	+	-	+	+	+	+	+	-	+	-	+	+	+	+	+	+	+	+	+	+	-
CEPVR	ASGR	unknown	+	+	+	+	-	-	+	+	+	+	+	-	+	+	+	+	+	+	+	+	+	+	+	+	+	+	+	-	+	+	+	+	+	+	+	+	+	+	+	-	-	-	+	-	+	+	+
CEPVR	AVEL	unknown	+	+	+	-	+	+	+	-	+	-	+	-	+	+	+	+	+	+	+	-	+	+	+	+	+	+	+	+	+	+	+	-	-	+	+	+	+	-	+	+	+	+	+	+	-	-	+
CEPVR	CEPDR	unknown	+	+	-	+	+	+	-	+	+	-	+	+	-	+	+	+	+	+	+	+	+	+	+	-	+	-	-	-	+	+	+	+	+	+	+	+	+	+	+	+	+	+	+	+	+	+	+
CEPVR	IL1VR	unknown	+	+	+	+	-	-	+	+	+	+	+	+	+	+	+	-	+	+	+	-	+	+	+	+	+	+	+	+	+	+	+	+	-	+	+	-	+	+	+	+	+	+	-	+	+	-	-
CEPVR	IL2VR	unknown	+	+	-	+	+	+	+	-	+	+	+	-	-	+	+	+	+	+	+	+	-	+	+	+	+	+	+	-	-	-	+	+	+	-	-	+	-	+	+	-	-	+	+	+	+	+	+
CEPVR	OLLR	unknown	+	+	+	+	+	+	+	+	+	+	+	+	+	-	-	+	+	+	+	+	+	+	+	+	+	+	+	+	+	-	+	+	+	+	+	+	+	+	+	+	+	+	-	+	+	+	+
CEPVR	OLQVR	unknown	+	+	+	-	+	+	+	-	+	+	+	+	+	-	+	+	-	-	+	-	-	+	-	+	+	+	-	+	-	+	+	+	+	+	+	+	+	+	+	+	+	+	+	+	+	+	+
CEPVR	RIAL	unknown	+	-	+	+	+	+	+	+	+	-	+	+	+	+	+	+	+	+	+	+	-	+	+	+	+	+	-	+	+	+	+	+	+	+	+	+	+	+	+	+	+	+	+	+	-	+	-
CEPVR	RIAR	unknown	+	+	+	+	+	+	+	+	-	+	-	+	-	+	+	+	+	+	-	+	-	-	+	+	+	+	+	+	-	+	+	-	+	+	+	+	+	-	-	+	+	+	+	+	+	+	+
CEPVR	RICL	unknown	+	+	+	-	-	+	+	+	+	+	+	+	-	+	-	+	+	+	+	-	+	+	+	-	+	+	+	+	-	+	+	+	+	+	+	+	+	+	+	+	+	+	+	-	+	+	+
CEPVR	RICR	unknown	+	+	+	+	+	+	+	+	+	+	+	-	-	+	+	+	-	+	+	+	+	+	+	+	+	+	+	+	+	+	+	-	+	+	+	+	+	-	+	+	+	+	+	+	-	+	+
CEPVR	RIPR	unknown	+	+	-	+	+	+	+	-	+	-	-	-	+	+	-	+	+	+	+	-	-	+	+	+	+	+	+	-	+	+	+	-	+	+	+	-	+	+	+	+	-	+	-	+	-	+	+
CEPVR	RIVL	unknown	+	-	-	-	+	-	+	+	+	+	+	+	+	+	+	+	+	+	-	+	+	+	+	+	+	+	-	+	+	+	+	-	+	-	+	-	+	+	+	+	+	+	+	+	+	+	+
CEPVR	RMDDR	unknown	-	+	+	+	+	+	+	-	+	+	+	+	+	-	+	+	+	+	+	-	+	+	+	+	+	+	+	-	+	-	+	-	+	+	+	+	+	+	+	-	+	+	+	+	+	+	+
CEPVR	RMHR	unknown	+	+	+	+	-	+	+	+	+	-	+	+	-	+	+	-	+	+	+	+	+	-	-	+	+	-	+	-	-	-	+	+	-	+	-	-	-	+	-	+	+	+	+	+	-	+	-
CEPVR	SIAVR	unknown	+	+	-	+	+	+	+	+	+	+	+	-	+	+	-	-	+	+	+	+	+	+	+	+	+	-	+	+	+	+	+	+	-	+	+	-	+	+	-	+	+	+	+	-	+	+	-
CEPVR	SMBVR	unknown	+	+	+	+	+	+	+	+	+	+	+	+	-	-	+	+	+	+	-	+	+	+	+	+	-	+	+	-	+	+	+	+	+	+	-	+	+	+	+	-	+	+	+	+	+	+	+
CEPVR	SMDDR	unknown	+	-	+	+	-	+	+	-	+	-	+	+	+	+	+	+	-	+	+	+	+	+	+	+	+	+	-	+	+	-	+	+	+	+	+	+	+	-	-	-	+	-	+	+	+	-	-
CEPVR	URAVR	unknown	+	+	+	-	-	+	+	+	+	+	-	+	+	+	+	+	+	-	+	+	+	+	+	+	+	+	-	+	+	+	-	+	+	-	+	+	+	+	-	+	+	-	+	+	+	+	+
CEPVR	URYVR	unknown	-	+	+	+	+	+	+	+	+	+	+	+	+	+	+	+	+	+	-	+	-	-	+	+	+	-	+	+	+	+	+	+	-	+	+	+	+	+	+	+	+	-	+	+	+	+	+
DA01	AS01	+	+	+	+	+	+	+	+	+	+	+	+	+	+	+	+	+	+	+	+	+	+	+	+	+	+	+	+	+	+	+	+	+	+	+	+	+	+	+	+	+	+	+	+	+	+	+	+
DA01	DB01	+	+	+	+	+	+	+	+	+	+	+	+	+	+	+	+	+	+	+	+	+	+	+	+	+	+	+	+	+	+	+	+	+	+	+	+	+	+	+	+	+	+	+	+	+	+	+	+
DA01	DD01	+	+	+	+	+	+	+	+	+	+	+	+	+	+	+	+	+	+	+	+	+	+	+	+	+	+	+	+	+	+	+	+	+	+	+	+	+	+	+	+	+	+	+	+	+	+	+	+
DA01	FLPR	+	+	+	+	+	+	+	+	+	+	+	+	+	+	+	+	+	+	+	+	+	+	+	+	+	+	+	+	+	+	+	+	+	+	+	+	+	+	+	+	+	+	+	+	+	+	+	+
DA01	VD02	+	+	+	+	+	+	+	+	+	+	+	+	+	+	+	+	+	+	+	+	+	+	+	+	+	+	+	+	+	+	+	+	+	+	+	+	+	+	+	+	+	+	+	+	+	+	+	+
DA02	AS02	+	+	+	+	+	+	+	+	+	+	+	+	+	+	+	+	+	+	+	+	+	+	+	+	+	+	+	+	+	+	+	+	+	+	+	+	+	+	+	+	+	+	+	+	+	+	+	+
DA02	DA03	+	+	+	+	+	+	+	+	+	+	+	+	+	+	+	+	+	+	+	+	+	+	+	+	+	+	+	+	+	+	+	+	+	+	+	+	+	+	+	+	+	+	+	+	+	+	+	+
DA02	DB01	+	+	+	+	+	+	+	+	+	+	+	+	+	+	+	+	+	+	+	+	+	+	+	+	+	+	+	+	+	+	+	+	+	+	+	+	+	+	+	+	+	+	+	+	+	+	+	+
DA02	DD01	+	+	+	+	+	+	+	+	+	+	+	+	+	+	+	+	+	+	+	+	+	+	+	+	+	+	+	+	+	+	+	+	+	+	+	+	+	+	+	+	+	+	+	+	+	+	+	+
DA02	VD02	+	+	+	+	+	+	+	+	+	+	+	+	+	+	+	+	+	+	+	+	+	+	+	+	+	+	+	+	+	+	+	+	+	+	+	+	+	+	+	+	+	+	+	+	+	+	+	+
DA02	VD03	+	+	+	+	+	+	+	+	+	+	+	+	+	+	+	+	+	+	+	+	+	+	+	+	+	+	+	+	+	+	+	+	+	+	+	+	+	+	+	+	+	+	+	+	+	+	+	+
DA03	AS04	+	+	+	+	+	+	+	+	+	+	+	+	+	+	+	+	+	+	+	+	+	+	+	+	+	+	+	+	+	+	+	+	+	+	+	+	+	+	+	+	+	+	+	+	+	+	+	+
DA03	DA04	+	+	+	+	+	+	+	+	+	+	+	+	+	+	+	+	+	+	+	+	+	+	+	+	+	+	+	+	+	+	+	+	+	+	+	+	+	+	+	+	+	+	+	+	+	+	+	+
DA03	DB03	+	+	+	+	+	+	+	+	+	+	+	+	+	+	+	+	+	+	+	+	+	+	+	+	+	+	+	+	+	+	+	+	+	+	+	+	+	+	+	+	+	+	+	+	+	+	+	+
DA03	DD02	+	+	+	+	+	+	+	+	+	+	+	+	+	+	+	+	+	+	+	+	+	+	+	+	+	+	+	+	+	+	+	+	+	+	+	+	+	+	+	+	+	+	+	+	+	+	+	+
DA03	VD03	+	+	+	+	+	+	+	+	+	+	+	+	+	+	+	+	+	+	+	+	+	+	+	+	+	+	+	+	+	+	+	+	+	+	+	+	+	+	+	+	+	+	+	+	+	+	+	+
DA03	VD04	+	+	+	+	+	+	+	+	+	+	+	+	+	+	+	+	+	+	+	+	+	+	+	+	+	+	+	+	+	+	+	+	+	+	+	+	+	+	+	+	+	+	+	+	+	+	+	+
DA04	DB02	+	+	+	+	+	+	+	+	+	+	+	+	+	+	+	+	+	+	+	+	+	+	+	+	+	+	+	+	+	+	+	+	+	+	+	+	+	+	+	+	+	+	+	+	+	+	+	+
DA04	DD02	+	+	+	+	+	+	+	+	+	+	+	+	+	+	+	+	+	+	+	+	+	+	+	+	+	+	+	+	+	+	+	+	+	+	+	+	+	+	+	+	+	+	+	+	+	+	+	+
DA04	VD04	+	+	+	+	+	+	+	+	+	+	+	+	+	+	+	+	+	+	+	+	+	+	+	+	+	+	+	+	+	+	+	+	+	+	+	+	+	+	+	+	+	+	+	+	+	+	+	+
DA04	VD05	+	+	+	+	+	+	+	+	+	+	+	+	+	+	+	+	+	+	+	+	+	+	+	+	+	+	+	+	+	+	+	+	+	+	+	+	+	+	+	+	+	+	+	+	+	+	+	+
DA05	DA04	+	+	+	+	+	+	+	+	+	+	+	+	+	+	+	+	+	+	+	+	+	+	+	+	+	+	+	+	+	+	+	+	+	+	+	+	+	+	+	+	+	+	+	+	+	+	+	+
DA05	DB04	+	+	+	+	+	+	+	+	+	+	+	+	+	+	+	+	+	+	+	+	+	+	+	+	+	+	+	+	+	+	+	+	+	+	+	+	+	+	+	+	+	+	+	+	+	+	+	+
DA05	DD03	+	+	+	+	+	+	+	+	+	+	+	+	+	+	+	+	+	+	+	+	+	+	+	+	+	+	+	+	+	+	+	+	+	+	+	+	+	+	+	+	+	+	+	+	+	+	+	+
DA05	VD05	+	+	+	+	+	+	+	+	+	+	+	+	+	+	+	+	+	+	+	+	+	+	+	+	+	+	+	+	+	+	+	+	+	+	+	+	+	+	+	+	+	+	+	+	+	+	+	+
DA05	VD06	+	+	+	+	+	+	+	+	+	+	+	+	+	+	+	+	+	+	+	+	+	+	+	+	+	+	+	+	+	+	+	+	+	+	+	+	+	+	+	+	+	+	+	+	+	+	+	+
DA06	DA05	+	+	+	+	+	+	+	+	+	+	+	+	+	+	+	+	+	+	+	+	+	+	+	+	+	+	+	+	+	+	+	+	+	+	+	+	+	+	+	+	+	+	+	+	+	+	+	+
DA06	DB05	+	+	+	+	+	+	+	+	+	+	+	+	+	+	+	+	+	+	+	+	+	+	+	+	+	+	+	+	+	+	+	+	+	+	+	+	+	+	+	+	+	+	+	+	+	+	+	+
DA06	DD03	+	+	+	+	+	+	+	+	+	+	+	+	+	+	+	+	+	+	+	+	+	+	+	+	+	+	+	+	+	+	+	+	+	+	+	+	+	+	+	+	+	+	+	+	+	+	+	+
DA06	VD04	+	+	+	+	+	+	+	+	+	+	+	+	+	+	+	+	+	+	+	+	+	+	+	+	+	+	+	+	+	+	+	+	+	+	+	+	+	+	+	+	+	+	+	+	+	+	+	+
DA06	VD05	+	+	+	+	+	+	+	+	+	+	+	+	+	+	+	+	+	+	+	+	+	+	+	+	+	+	+	+	+	+	+	+	+	+	+	+	+	+	+	+	+	+	+	+	+	+	+	+
DA06	VD06	+	+	+	+	+	+	+	+	+	+	+	+	+	+	+	+	+	+	+	+	+	+	+	+	+	+	+	+	+	+	+	+	+	+	+	+	+	+	+	+	+	+	+	+	+	+	+	+
DA06	VD07	+	+	+	+	+	+	+	+	+	+	+	+	+	+	+	+	+	+	+	+	+	+	+	+	+	+	+	+	+	+	+	+	+	+	+	+	+	+	+	+	+	+	+	+	+	+	+	+
DA07	DA06	+	+	+	+	+	+	+	+	+	+	+	+	+	+	+	+	+	+	+	+	+	+	+	+	+	+	+	+	+	+	+	+	+	+	+	+	+	+	+	+	+	+	+	+	+	+	+	+
DA07	DB06	+	+	+	+	+	+	+	+	+	+	+	+	+	+	+	+	+	+	+	+	+	+	+	+	+	+	+	+	+	+	+	+	+	+	+	+	+	+	+	+	+	+	+	+	+	+	+	+
DA07	DD04	+	+	+	+	+	+	+	+	+	+	+	+	+	+	+	+	+	+	+	+	+	+	+	+	+	+	+	+	+	+	+	+	+	+	+	+	+	+	+	+	+	+	+	+	+	+	+	+
DA07	VD07	+	+	+	+	+	+	+	+	+	+	+	+	+	+	+	+	+	+	+	+	+	+	+	+	+	+	+	+	+	+	+	+	+	+	+	+	+	+	+	+	+	+	+	+	+	+	+	+
DA07	VD08	+	+	+	+	+	+	+	+	+	+	+	+	+	+	+	+	+	+	+	+	+	+	+	+	+	+	+	+	+	+	+	+	+	+	+	+	+	+	+	+	+	+	+	+	+	+	+	+
DA07	VD09	+	+	+	+	+	+	+	+	+	+	+	+	+	+	+	+	+	+	+	+	+	+	+	+	+	+	+	+	+	+	+	+	+	+	+	+	+	+	+	+	+	+	+	+	+	+	+	+
DA08	DA07	+	+	+	+	+	+	+	+	+	+	+	+	+	+	+	+	+	+	+	+	+	+	+	+	+	+	+	+	+	+	+	+	+	+	+	+	+	+	+	+	+	+	+	+	+	+	+	+
DA08	DB07	+	+	+	+	+	+	+	+	+	+	+	+	+	+	+	+	+	+	+	+	+	+	+	+	+	+	+	+	+	+	+	+	+	+	+	+	+	+	+	+	+	+	+	+	+	+	+	+
DA08	DD04	+	+	+	+	+	+	+	+	+	+	+	+	+	+	+	+	+	+	+	+	+	+	+	+	+	+	+	+	+	+	+	+	+	+	+	+	+	+	+	+	+	+	+	+	+	+	+	+
DA08	DD05	+	+	+	+	+	+	+	+	+	+	+	+	+	+	+	+	+	+	+	+	+	+	+	+	+	+	+	+	+	+	+	+	+	+	+	+	+	+	+	+	+	+	+	+	+	+	+	+
DA08	VD08	+	+	+	+	+	+	+	+	+	+	+	+	+	+	+	+	+	+	+	+	+	+	+	+	+	+	+	+	+	+	+	+	+	+	+	+	+	+	+	+	+	+	+	+	+	+	+	+
DA08	VD09	+	+	+	+	+	+	+	+	+	+	+	+	+	+	+	+	+	+	+	+	+	+	+	+	+	+	+	+	+	+	+	+	+	+	+	+	+	+	+	+	+	+	+	+	+	+	+	+
DA08	VD10	+	+	+	+	+	+	+	+	+	+	+	+	+	+	+	+	+	+	+	+	+	+	+	+	+	+	+	+	+	+	+	+	+	+	+	+	+	+	+	+	+	+	+	+	+	+	+	+
DA08	VD11	+	+	+	+	+	+	+	+	+	+	+	+	+	+	+	+	+	+	+	+	+	+	+	+	+	+	+	+	+	+	+	+	+	+	+	+	+	+	+	+	+	+	+	+	+	+	+	+
DA08	VD12	+	+	+	+	+	+	+	+	+	+	+	+	+	+	+	+	+	+	+	+	+	+	+	+	+	+	+	+	+	+	+	+	+	+	+	+	+	+	+	+	+	+	+	+	+	+	+	+
DA08	VD13	+	+	+	+	+	+	+	+	+	+	+	+	+	+	+	+	+	+	+	+	+	+	+	+	+	+	+	+	+	+	+	+	+	+	+	+	+	+	+	+	+	+	+	+	+	+	+	+
DA09	AS11	+	+	+	+	+	+	+	+	+	+	+	+	+	+	+	+	+	+	+	+	+	+	+	+	+	+	+	+	+	+	+	+	+	+	+	+	+	+	+	+	+	+	+	+	+	+	+	+
DA09	DA08	+	+	+	+	+	+	+	+	+	+	+	+	+	+	+	+	+	+	+	+	+	+	+	+	+	+	+	+	+	+	+	+	+	+	+	+	+	+	+	+	+	+	+	+	+	+	+	+
DA09	DB07	+	+	+	+	+	+	+	+	+	+	+	+	+	+	+	+	+	+	+	+	+	+	+	+	+	+	+	+	+	+	+	+	+	+	+	+	+	+	+	+	+	+	+	+	+	+	+	+
DA09	DD06	+	+	+	+	+	+	+	+	+	+	+	+	+	+	+	+	+	+	+	+	+	+	+	+	+	+	+	+	+	+	+	+	+	+	+	+	+	+	+	+	+	+	+	+	+	+	+	+
DA09	DVA	+	+	+	+	+	+	+	+	+	+	+	+	+	+	+	+	+	+	+	+	+	+	+	+	+	+	+	+	+	+	+	+	+	+	+	+	+	+	+	+	+	+	+	+	+	+	+	+
DA09	VA12	+	+	+	+	+	+	+	+	+	+	+	+	+	+	+	+	+	+	+	+	+	+	+	+	+	+	+	+	+	+	+	+	+	+	+	+	+	+	+	+	+	+	+	+	+	+	+	+
DA09	VD09	+	+	+	+	+	+	+	+	+	+	+	+	+	+	+	+	+	+	+	+	+	+	+	+	+	+	+	+	+	+	+	+	+	+	+	+	+	+	+	+	+	+	+	+	+	+	+	+
DA09	VD10	+	+	+	+	+	+	+	+	+	+	+	+	+	+	+	+	+	+	+	+	+	+	+	+	+	+	+	+	+	+	+	+	+	+	+	+	+	+	+	+	+	+	+	+	+	+	+	+
DA09	VD11	+	+	+	+	+	+	+	+	+	+	+	+	+	+	+	+	+	+	+	+	+	+	+	+	+	+	+	+	+	+	+	+	+	+	+	+	+	+	+	+	+	+	+	+	+	+	+	+
DA09	VD12	+	+	+	+	+	+	+	+	+	+	+	+	+	+	+	+	+	+	+	+	+	+	+	+	+	+	+	+	+	+	+	+	+	+	+	+	+	+	+	+	+	+	+	+	+	+	+	+
DA09	VD13	+	+	+	+	+	+	+	+	+	+	+	+	+	+	+	+	+	+	+	+	+	+	+	+	+	+	+	+	+	+	+	+	+	+	+	+	+	+	+	+	+	+	+	+	+	+	+	+
DB01	AS01	+	+	+	+	+	+	+	+	+	+	+	+	+	+	+	+	+	+	+	+	+	+	+	+	+	+	+	+	+	+	+	+	+	+	+	+	+	+	+	+	+	+	+	+	+	+	+	+
DB01	AS02	+	+	+	+	+	+	+	+	+	+	+	+	+	+	+	+	+	+	+	+	+	+	+	+	+	+	+	+	+	+	+	+	+	+	+	+	+	+	+	+	+	+	+	+	+	+	+	+
DB01	DA01	+	+	+	+	+	+	+	+	+	+	+	+	+	+	+	+	+	+	+	+	+	+	+	+	+	+	+	+	+	+	+	+	+	+	+	+	+	+	+	+	+	+	+	+	+	+	+	+
DB01	DA02	+	+	+	+	+	+	+	+	+	+	+	+	+	+	+	+	+	+	+	+	+	+	+	+	+	+	+	+	+	+	+	+	+	+	+	+	+	+	+	+	+	+	+	+	+	+	+	+
DB01	DD01	+	+	+	+	+	+	+	+	+	+	+	+	+	+	+	+	+	+	+	+	+	+	+	+	+	+	+	+	+	+	+	+	+	+	+	+	+	+	+	+	+	+	+	+	+	+	+	+
DB01	FLPR	+	+	+	+	+	+	+	+	+	+	+	+	+	+	+	+	+	+	+	+	+	+	+	+	+	+	+	+	+	+	+	+	+	+	+	+	+	+	+	+	+	+	+	+	+	+	+	+
DB01	RID	+	+	+	+	+	+	+	+	+	+	+	+	+	+	+	+	+	+	+	+	+	+	+	+	+	+	+	+	+	+	+	+	+	+	+	+	+	+	+	+	+	+	+	+	+	+	+	+
DB01	VD02	+	+	+	+	+	+	+	+	+	+	+	+	+	+	+	+	+	+	+	+	+	+	+	+	+	+	+	+	+	+	+	+	+	+	+	+	+	+	+	+	+	+	+	+	+	+	+	+
DB01	VD03	+	+	+	+	+	+	+	+	+	+	+	+	+	+	+	+	+	+	+	+	+	+	+	+	+	+	+	+	+	+	+	+	+	+	+	+	+	+	+	+	+	+	+	+	+	+	+	+
DB02	AS03	+	+	+	+	+	+	+	+	+	+	+	+	+	+	+	+	+	+	+	+	+	+	+	+	+	+	+	+	+	+	+	+	+	+	+	+	+	+	+	+	+	+	+	+	+	+	+	+
DB02	AS04	+	+	+	+	+	+	+	+	+	+	+	+	+	+	+	+	+	+	+	+	+	+	+	+	+	+	+	+	+	+	+	+	+	+	+	+	+	+	+	+	+	+	+	+	+	+	+	+
DB02	DA02	+	+	+	+	+	+	+	+	+	+	+	+	+	+	+	+	+	+	+	+	+	+	+	+	+	+	+	+	+	+	+	+	+	+	+	+	+	+	+	+	+	+	+	+	+	+	+	+
DB02	DA03	+	+	+	+	+	+	+	+	+	+	+	+	+	+	+	+	+	+	+	+	+	+	+	+	+	+	+	+	+	+	+	+	+	+	+	+	+	+	+	+	+	+	+	+	+	+	+	+
DB02	DA04	+	+	+	+	+	+	+	+	+	+	+	+	+	+	+	+	+	+	+	+	+	+	+	+	+	+	+	+	+	+	+	+	+	+	+	+	+	+	+	+	+	+	+	+	+	+	+	+
DB02	DD01	+	+	+	+	+	+	+	+	+	+	+	+	+	+	+	+	+	+	+	+	+	+	+	+	+	+	+	+	+	+	+	+	+	+	+	+	+	+	+	+	+	+	+	+	+	+	+	+
DB02	DD02	+	+	+	+	+	+	+	+	+	+	+	+	+	+	+	+	+	+	+	+	+	+	+	+	+	+	+	+	+	+	+	+	+	+	+	+	+	+	+	+	+	+	+	+	+	+	+	+
DB02	VD03	+	+	+	+	+	+	+	+	+	+	+	+	+	+	+	+	+	+	+	+	+	+	+	+	+	+	+	+	+	+	+	+	+	+	+	+	+	+	+	+	+	+	+	+	+	+	+	+
DB02	VD04	+	+	+	+	+	+	+	+	+	+	+	+	+	+	+	+	+	+	+	+	+	+	+	+	+	+	+	+	+	+	+	+	+	+	+	+	+	+	+	+	+	+	+	+	+	+	+	+
DB03	AS04	+	+	+	+	+	+	+	+	+	+	+	+	+	+	+	+	+	+	+	+	+	+	+	+	+	+	+	+	+	+	+	+	+	+	+	+	+	+	+	+	+	+	+	+	+	+	+	+
DB03	AS05	+	+	+	+	+	+	+	+	+	+	+	+	+	+	+	+	+	+	+	+	+	+	+	+	+	+	+	+	+	+	+	+	+	+	+	+	+	+	+	+	+	+	+	+	+	+	+	+
DB03	DA04	+	+	+	+	+	+	+	+	+	+	+	+	+	+	+	+	+	+	+	+	+	+	+	+	+	+	+	+	+	+	+	+	+	+	+	+	+	+	+	+	+	+	+	+	+	+	+	+
DB03	DA05	+	+	+	+	+	+	+	+	+	+	+	+	+	+	+	+	+	+	+	+	+	+	+	+	+	+	+	+	+	+	+	+	+	+	+	+	+	+	+	+	+	+	+	+	+	+	+	+
DB03	DD02	+	+	+	+	+	+	+	+	+	+	+	+	+	+	+	+	+	+	+	+	+	+	+	+	+	+	+	+	+	+	+	+	+	+	+	+	+	+	+	+	+	+	+	+	+	+	+	+
DB03	DD03	+	+	+	+	+	+	+	+	+	+	+	+	+	+	+	+	+	+	+	+	+	+	+	+	+	+	+	+	+	+	+	+	+	+	+	+	+	+	+	+	+	+	+	+	+	+	+	+
DB03	DD05	+	+	+	+	+	+	+	+	+	+	+	+	+	+	+	+	+	+	+	+	+	+	+	+	+	+	+	+	+	+	+	+	+	+	+	+	+	+	+	+	+	+	+	+	+	+	+	+
DB03	VD04	+	+	+	+	+	+	+	+	+	+	+	+	+	+	+	+	+	+	+	+	+	+	+	+	+	+	+	+	+	+	+	+	+	+	+	+	+	+	+	+	+	+	+	+	+	+	+	+
DB03	VD05	+	+	+	+	+	+	+	+	+	+	+	+	+	+	+	+	+	+	+	+	+	+	+	+	+	+	+	+	+	+	+	+	+	+	+	+	+	+	+	+	+	+	+	+	+	+	+	+
DB03	VD06	+	+	+	+	+	+	+	+	+	+	+	+	+	+	+	+	+	+	+	+	+	+	+	+	+	+	+	+	+	+	+	+	+	+	+	+	+	+	+	+	+	+	+	+	+	+	+	+
DB04	AS06	+	+	+	+	+	+	+	+	+	+	+	+	+	+	+	+	+	+	+	+	+	+	+	+	+	+	+	+	+	+	+	+	+	+	+	+	+	+	+	+	+	+	+	+	+	+	+	+
DB04	DA05	+	+	+	+	+	+	+	+	+	+	+	+	+	+	+	+	+	+	+	+	+	+	+	+	+	+	+	+	+	+	+	+	+	+	+	+	+	+	+	+	+	+	+	+	+	+	+	+
DB04	DD03	+	+	+	+	+	+	+	+	+	+	+	+	+	+	+	+	+	+	+	+	+	+	+	+	+	+	+	+	+	+	+	+	+	+	+	+	+	+	+	+	+	+	+	+	+	+	+	+
DB04	DD04	+	+	+	+	+	+	+	+	+	+	+	+	+	+	+	+	+	+	+	+	+	+	+	+	+	+	+	+	+	+	+	+	+	+	+	+	+	+	+	+	+	+	+	+	+	+	+	+
DB04	DD05	+	+	+	+	+	+	+	+	+	+	+	+	+	+	+	+	+	+	+	+	+	+	+	+	+	+	+	+	+	+	+	+	+	+	+	+	+	+	+	+	+	+	+	+	+	+	+	+
DB04	DD06	+	+	+	+	+	+	+	+	+	+	+	+	+	+	+	+	+	+	+	+	+	+	+	+	+	+	+	+	+	+	+	+	+	+	+	+	+	+	+	+	+	+	+	+	+	+	+	+
DB04	VD06	+	+	+	+	+	+	+	+	+	+	+	+	+	+	+	+	+	+	+	+	+	+	+	+	+	+	+	+	+	+	+	+	+	+	+	+	+	+	+	+	+	+	+	+	+	+	+	+
DB05	AS07	+	+	+	+	+	+	+	+	+	+	+	+	+	+	+	+	+	+	+	+	+	+	+	+	+	+	+	+	+	+	+	+	+	+	+	+	+	+	+	+	+	+	+	+	+	+	+	+
DB05	AS08	+	+	+	+	+	+	+	+	+	+	+	+	+	+	+	+	+	+	+	+	+	+	+	+	+	+	+	+	+	+	+	+	+	+	+	+	+	+	+	+	+	+	+	+	+	+	+	+
DB05	DA06	+	+	+	+	+	+	+	+	+	+	+	+	+	+	+	+	+	+	+	+	+	+	+	+	+	+	+	+	+	+	+	+	+	+	+	+	+	+	+	+	+	+	+	+	+	+	+	+
DB05	DA07	+	+	+	+	+	+	+	+	+	+	+	+	+	+	+	+	+	+	+	+	+	+	+	+	+	+	+	+	+	+	+	+	+	+	+	+	+	+	+	+	+	+	+	+	+	+	+	+
DB05	DA08	+	+	+	+	+	+	+	+	+	+	+	+	+	+	+	+	+	+	+	+	+	+	+	+	+	+	+	+	+	+	+	+	+	+	+	+	+	+	+	+	+	+	+	+	+	+	+	+
DB05	VD04	+	+	+	+	+	+	+	+	+	+	+	+	+	+	+	+	+	+	+	+	+	+	+	+	+	+	+	+	+	+	+	+	+	+	+	+	+	+	+	+	+	+	+	+	+	+	+	+
DB05	VD05	+	+	+	+	+	+	+	+	+	+	+	+	+	+	+	+	+	+	+	+	+	+	+	+	+	+	+	+	+	+	+	+	+	+	+	+	+	+	+	+	+	+	+	+	+	+	+	+
DB05	VD06	+	+	+	+	+	+	+	+	+	+	+	+	+	+	+	+	+	+	+	+	+	+	+	+	+	+	+	+	+	+	+	+	+	+	+	+	+	+	+	+	+	+	+	+	+	+	+	+
DB05	VD07	+	+	+	+	+	+	+	+	+	+	+	+	+	+	+	+	+	+	+	+	+	+	+	+	+	+	+	+	+	+	+	+	+	+	+	+	+	+	+	+	+	+	+	+	+	+	+	+
DB06	AS08	+	+	+	+	+	+	+	+	+	+	+	+	+	+	+	+	+	+	+	+	+	+	+	+	+	+	+	+	+	+	+	+	+	+	+	+	+	+	+	+	+	+	+	+	+	+	+	+
DB06	AS09	+	+	+	+	+	+	+	+	+	+	+	+	+	+	+	+	+	+	+	+	+	+	+	+	+	+	+	+	+	+	+	+	+	+	+	+	+	+	+	+	+	+	+	+	+	+	+	+
DB06	DA08	+	+	+	+	+	+	+	+	+	+	+	+	+	+	+	+	+	+	+	+	+	+	+	+	+	+	+	+	+	+	+	+	+	+	+	+	+	+	+	+	+	+	+	+	+	+	+	+
DB06	DA09	+	+	+	+	+	+	+	+	+	+	+	+	+	+	+	+	+	+	+	+	+	+	+	+	+	+	+	+	+	+	+	+	+	+	+	+	+	+	+	+	+	+	+	+	+	+	+	+
DB06	VD07	+	+	+	+	+	+	+	+	+	+	+	+	+	+	+	+	+	+	+	+	+	+	+	+	+	+	+	+	+	+	+	+	+	+	+	+	+	+	+	+	+	+	+	+	+	+	+	+
DB06	VD08	+	+	+	+	+	+	+	+	+	+	+	+	+	+	+	+	+	+	+	+	+	+	+	+	+	+	+	+	+	+	+	+	+	+	+	+	+	+	+	+	+	+	+	+	+	+	+	+
DB06	VD09	+	+	+	+	+	+	+	+	+	+	+	+	+	+	+	+	+	+	+	+	+	+	+	+	+	+	+	+	+	+	+	+	+	+	+	+	+	+	+	+	+	+	+	+	+	+	+	+
DB07	AS10	+	+	+	+	+	+	+	+	+	+	+	+	+	+	+	+	+	+	+	+	+	+	+	+	+	+	+	+	+	+	+	+	+	+	+	+	+	+	+	+	+	+	+	+	+	+	+	+
DB07	AS11	+	+	+	+	+	+	+	+	+	+	+	+	+	+	+	+	+	+	+	+	+	+	+	+	+	+	+	+	+	+	+	+	+	+	+	+	+	+	+	+	+	+	+	+	+	+	+	+
DB07	DA09	+	+	+	+	+	+	+	+	+	+	+	+	+	+	+	+	+	+	+	+	+	+	+	+	+	+	+	+	+	+	+	+	+	+	+	+	+	+	+	+	+	+	+	+	+	+	+	+
DB07	VD08	+	+	+	+	+	+	+	+	+	+	+	+	+	+	+	+	+	+	+	+	+	+	+	+	+	+	+	+	+	+	+	+	+	+	+	+	+	+	+	+	+	+	+	+	+	+	+	+
DB07	VD09	+	+	+	+	+	+	+	+	+	+	+	+	+	+	+	+	+	+	+	+	+	+	+	+	+	+	+	+	+	+	+	+	+	+	+	+	+	+	+	+	+	+	+	+	+	+	+	+
DB07	VD10	+	+	+	+	+	+	+	+	+	+	+	+	+	+	+	+	+	+	+	+	+	+	+	+	+	+	+	+	+	+	+	+	+	+	+	+	+	+	+	+	+	+	+	+	+	+	+	+
DB07	VD11	+	+	+	+	+	+	+	+	+	+	+	+	+	+	+	+	+	+	+	+	+	+	+	+	+	+	+	+	+	+	+	+	+	+	+	+	+	+	+	+	+	+	+	+	+	+	+	+
DB07	VD12	+	+	+	+	+	+	+	+	+	+	+	+	+	+	+	+	+	+	+	+	+	+	+	+	+	+	+	+	+	+	+	+	+	+	+	+	+	+	+	+	+	+	+	+	+	+	+	+
DB07	VD13	+	+	+	+	+	+	+	+	+	+	+	+	+	+	+	+	+	+	+	+	+	+	+	+	+	+	+	+	+	+	+	+	+	+	+	+	+	+	+	+	+	+	+	+	+	+	+	+
DD01	DA02	-	-	-	-	-	-	-	-	-	-	-	-	-	-	-	-	-	-	-	-	-	-	-	-	-	-	-	-	-	-	-	-	-	-	-	-	-	-	-	-	-	-	-	-	-	-	-	-
DD01	VB02	-	-	-	-	-	-	-	-	-	-	-	-	-	-	-	-	-	-	-	-	-	-	-	-	-	-	-	-	-	-	-	-	-	-	-	-	-	-	-	-	-	-	-	-	-	-	-	-
DD01	VD02	unknown	+	+	+	+	+	-	-	+	-	+	+	+	+	+	+	+	+	-	+	+	+	+	+	+	+	+	-	+	+	+	+	+	+	+	+	+	+	+	+	+	-	-	+	+	+	+	-
DD02	DA03	-	-	-	-	-	-	-	-	-	-	-	-	-	-	-	-	-	-	-	-	-	-	-	-	-	-	-	-	-	-	-	-	-	-	-	-	-	-	-	-	-	-	-	-	-	-	-	-
DD02	VD03	unknown	+	+	+	+	+	-	-	+	+	+	+	+	+	-	+	+	+	+	+	-	+	+	+	+	+	+	-	+	+	+	+	-	+	+	+	+	+	+	+	+	+	-	-	+	+	+	+
DD02	VD04	unknown	+	+	+	+	-	+	+	+	+	+	+	+	+	+	+	+	+	+	+	+	+	+	+	-	+	+	-	+	+	+	+	-	-	+	+	+	+	+	-	+	+	+	+	+	+	+	+
DD03	DA05	-	-	-	-	-	-	-	-	-	-	-	-	-	-	-	-	-	-	-	-	-	-	-	-	-	-	-	-	-	-	-	-	-	-	-	-	-	-	-	-	-	-	-	-	-	-	-	-
DVA	AIZL	-	-	-	-	-	-	-	-	-	-	-	-	-	-	-	-	-	-	-	-	-	-	-	-	-	-	-	-	-	-	-	-	-	-	-	-	-	-	-	-	-	-	-	-	-	-	-	-
DVA	AIZR	-	-	-	-	-	-	-	-	-	-	-	-	-	-	-	-	-	-	-	-	-	-	-	-	-	-	-	-	-	-	-	-	-	-	-	-	-	-	-	-	-	-	-	-	-	-	-	-
DVA	AQR	unknown	-	+	+	+	+	+	-	+	+	+	+	+	+	-	+	+	+	+	+	+	+	+	+	+	-	+	+	+	+	+	+	+	+	+	-	-	-	+	-	+	-	+	+	+	-	+	+
DVA	AUAL	unknown	-	+	+	+	+	+	+	+	+	+	-	+	+	+	+	+	+	+	-	+	+	-	-	+	+	-	+	+	+	+	+	+	+	+	+	+	-	+	-	+	+	+	+	+	+	+	+
DVA	AUAR	unknown	+	+	+	+	+	+	-	+	+	-	+	+	+	+	-	+	+	+	+	+	+	+	-	+	+	+	+	+	+	-	-	+	+	-	-	+	+	+	+	+	+	+	+	+	+	+	+
DVA	AVAL	+	+	+	+	+	+	+	+	+	+	+	+	+	+	+	+	+	+	+	+	+	+	+	+	+	+	+	+	+	+	+	+	+	+	+	+	+	+	+	+	+	+	+	+	+	+	+	+
DVA	AVAR	+	+	+	+	+	+	+	+	+	+	+	+	+	+	+	+	+	+	+	+	+	+	+	+	+	+	+	+	+	+	+	+	+	+	+	+	+	+	+	+	+	+	+	+	+	+	+	+
DVA	AVBL	+	+	+	+	+	+	+	+	+	+	+	+	+	+	+	+	+	+	+	+	+	+	+	+	+	+	+	+	+	+	+	+	+	+	+	+	+	+	+	+	+	+	+	+	+	+	+	+
DVA	AVBR	+	+	+	+	+	+	+	+	+	+	+	+	+	+	+	+	+	+	+	+	+	+	+	+	+	+	+	+	+	+	+	+	+	+	+	+	+	+	+	+	+	+	+	+	+	+	+	+
DVA	AVDR	unknown	+	+	-	-	+	+	+	+	+	+	+	-	+	+	+	-	+	+	+	+	+	+	+	+	+	+	-	+	+	-	+	+	+	+	+	-	-	-	+	+	+	+	+	+	+	+	+
DVA	AVEL	-	-	-	-	-	-	-	-	-	-	-	-	-	-	-	-	-	-	-	-	-	-	-	-	-	-	-	-	-	-	-	-	-	-	-	-	-	-	-	-	-	-	-	-	-	-	-	-
DVA	AVER	-	-	-	-	-	-	-	-	-	-	-	-	-	-	-	-	-	-	-	-	-	-	-	-	-	-	-	-	-	-	-	-	-	-	-	-	-	-	-	-	-	-	-	-	-	-	-	-
DVA	DA02	+	+	+	+	+	+	+	+	+	+	+	+	+	+	+	+	+	+	+	+	+	+	+	+	+	+	+	+	+	+	+	+	+	+	+	+	+	+	+	+	+	+	+	+	+	+	+	+
DVA	DB02	+	+	+	+	+	+	+	+	+	+	+	+	+	+	+	+	+	+	+	+	+	+	+	+	+	+	+	+	+	+	+	+	+	+	+	+	+	+	+	+	+	+	+	+	+	+	+	+
DVA	DB03	+	+	+	+	+	+	+	+	+	+	+	+	+	+	+	+	+	+	+	+	+	+	+	+	+	+	+	+	+	+	+	+	+	+	+	+	+	+	+	+	+	+	+	+	+	+	+	+
DVA	DB04	+	+	+	+	+	+	+	+	+	+	+	+	+	+	+	+	+	+	+	+	+	+	+	+	+	+	+	+	+	+	+	+	+	+	+	+	+	+	+	+	+	+	+	+	+	+	+	+
DVA	DB07	+	+	+	+	+	+	+	+	+	+	+	+	+	+	+	+	+	+	+	+	+	+	+	+	+	+	+	+	+	+	+	+	+	+	+	+	+	+	+	+	+	+	+	+	+	+	+	+
DVA	PDER	-	-	-	-	-	-	-	-	-	-	-	-	-	-	-	-	-	-	-	-	-	-	-	-	-	-	-	-	-	-	-	-	-	-	-	-	-	-	-	-	-	-	-	-	-	-	-	-
DVA	PVCL	+	+	+	+	+	+	+	+	+	+	+	+	+	+	+	+	+	+	+	+	+	+	+	+	+	+	+	+	+	+	+	+	+	+	+	+	+	+	+	+	+	+	+	+	+	+	+	+
DVA	PVCR	+	+	+	+	+	+	+	+	+	+	+	+	+	+	+	+	+	+	+	+	+	+	+	+	+	+	+	+	+	+	+	+	+	+	+	+	+	+	+	+	+	+	+	+	+	+	+	+
DVA	PVPR	unknown	+	+	+	-	-	-	+	+	+	+	+	+	+	+	+	+	+	+	+	+	+	+	+	-	-	+	+	+	+	+	+	+	-	+	+	+	+	+	-	-	+	+	+	+	+	+	-
DVA	PVR	unknown	+	-	+	+	+	+	-	+	+	-	-	-	+	+	+	+	-	+	+	+	+	+	+	+	+	+	-	-	-	+	+	-	+	+	+	+	+	+	+	+	+	+	-	+	+	-	+
DVA	RIAL	-	-	-	-	-	-	-	-	-	-	-	-	-	-	-	-	-	-	-	-	-	-	-	-	-	-	-	-	-	-	-	-	-	-	-	-	-	-	-	-	-	-	-	-	-	-	-	-
DVA	RIAR	-	-	-	-	-	-	-	-	-	-	-	-	-	-	-	-	-	-	-	-	-	-	-	-	-	-	-	-	-	-	-	-	-	-	-	-	-	-	-	-	-	-	-	-	-	-	-	-
DVA	RIMR	+	+	+	+	+	+	+	+	+	+	+	+	+	+	+	+	+	+	+	+	+	+	+	+	+	+	+	+	+	+	+	+	+	+	+	+	+	+	+	+	+	+	+	+	+	+	+	+
DVA	RIR	unknown	+	+	-	+	+	-	+	+	+	+	+	+	+	+	-	+	+	-	-	+	+	+	+	+	+	+	+	+	+	+	+	+	+	+	+	+	+	+	-	+	+	+	+	+	+	+	+
DVA	SAADR	-	-	-	-	-	-	-	-	-	-	-	-	-	-	-	-	-	-	-	-	-	-	-	-	-	-	-	-	-	-	-	-	-	-	-	-	-	-	-	-	-	-	-	-	-	-	-	-
DVA	SAAVL	-	-	-	-	-	-	-	-	-	-	-	-	-	-	-	-	-	-	-	-	-	-	-	-	-	-	-	-	-	-	-	-	-	-	-	-	-	-	-	-	-	-	-	-	-	-	-	-
DVA	SAAVR	-	-	-	-	-	-	-	-	-	-	-	-	-	-	-	-	-	-	-	-	-	-	-	-	-	-	-	-	-	-	-	-	-	-	-	-	-	-	-	-	-	-	-	-	-	-	-	-
DVA	SABD	unknown	+	+	+	+	+	+	+	+	+	+	+	+	+	+	+	-	+	+	-	+	+	+	+	+	+	+	+	+	+	+	-	+	+	+	+	+	+	+	+	-	+	-	+	+	+	-	-
DVA	SMBDL	-	-	-	-	-	-	-	-	-	-	-	-	-	-	-	-	-	-	-	-	-	-	-	-	-	-	-	-	-	-	-	-	-	-	-	-	-	-	-	-	-	-	-	-	-	-	-	-
DVA	SMBDR	-	-	-	-	-	-	-	-	-	-	-	-	-	-	-	-	-	-	-	-	-	-	-	-	-	-	-	-	-	-	-	-	-	-	-	-	-	-	-	-	-	-	-	-	-	-	-	-
DVA	SMBVL	-	-	-	-	-	-	-	-	-	-	-	-	-	-	-	-	-	-	-	-	-	-	-	-	-	-	-	-	-	-	-	-	-	-	-	-	-	-	-	-	-	-	-	-	-	-	-	-
DVA	SMBVR	-	-	-	-	-	-	-	-	-	-	-	-	-	-	-	-	-	-	-	-	-	-	-	-	-	-	-	-	-	-	-	-	-	-	-	-	-	-	-	-	-	-	-	-	-	-	-	-
DVA	SMDVL	unknown	+	-	-	+	+	+	-	+	+	+	+	+	-	+	+	+	-	+	+	+	+	-	+	+	+	-	-	+	+	+	+	+	+	-	-	+	+	+	-	+	+	+	-	+	+	+	+
DVA	URXL	-	-	-	-	-	-	-	-	-	-	-	-	-	-	-	-	-	-	-	-	-	-	-	-	-	-	-	-	-	-	-	-	-	-	-	-	-	-	-	-	-	-	-	-	-	-	-	-
DVA	URYDL	unknown	+	+	+	+	-	-	+	+	+	+	+	+	+	+	+	+	+	-	+	+	-	+	-	+	+	+	-	-	+	-	-	-	-	+	+	+	+	+	-	+	+	+	+	-	+	-	+
DVA	VA02	+	+	+	+	+	+	+	+	+	+	+	+	+	+	+	+	+	+	+	+	+	+	+	+	+	+	+	+	+	+	+	+	+	+	+	+	+	+	+	+	+	+	+	+	+	+	+	+
DVA	VA06	+	+	+	+	+	+	+	+	+	+	+	+	+	+	+	+	+	+	+	+	+	+	+	+	+	+	+	+	+	+	+	+	+	+	+	+	+	+	+	+	+	+	+	+	+	+	+	+
DVA	VA08	+	+	+	+	+	+	+	+	+	+	+	+	+	+	+	+	+	+	+	+	+	+	+	+	+	+	+	+	+	+	+	+	+	+	+	+	+	+	+	+	+	+	+	+	+	+	+	+
DVA	VA12	+	+	+	+	+	+	+	+	+	+	+	+	+	+	+	+	+	+	+	+	+	+	+	+	+	+	+	+	+	+	+	+	+	+	+	+	+	+	+	+	+	+	+	+	+	+	+	+
DVA	VB01	+	+	+	+	+	+	+	+	+	+	+	+	+	+	+	+	+	+	+	+	+	+	+	+	+	+	+	+	+	+	+	+	+	+	+	+	+	+	+	+	+	+	+	+	+	+	+	+
DVA	VB11	+	+	+	+	+	+	+	+	+	+	+	+	+	+	+	+	+	+	+	+	+	+	+	+	+	+	+	+	+	+	+	+	+	+	+	+	+	+	+	+	+	+	+	+	+	+	+	+
DVB	AVL	unknown	+	+	+	+	+	+	+	+	+	-	+	+	+	+	+	+	+	+	+	+	-	+	-	-	+	+	+	+	+	+	+	+	+	+	+	+	-	+	+	+	-	+	+	+	+	-	+
DVB	DA08	-	-	-	-	-	-	-	-	-	-	-	-	-	-	-	-	-	-	-	-	-	-	-	-	-	-	-	-	-	-	-	-	-	-	-	-	-	-	-	-	-	-	-	-	-	-	-	-
DVB	DD06	unknown	+	+	+	+	+	-	+	+	+	+	+	+	-	+	+	+	+	+	+	+	+	+	+	+	+	-	+	+	+	+	+	-	+	+	+	+	+	+	+	+	+	+	+	+	-	+	+
DVB	DVC	unknown	+	+	+	+	+	+	+	-	-	+	+	+	-	-	-	+	+	+	+	-	+	-	+	-	+	+	+	-	+	+	-	+	+	-	+	+	-	-	+	+	+	+	+	+	-	+	+
DVB	PDA	+	+	+	+	+	+	+	+	+	+	+	+	+	+	+	+	+	+	+	+	+	+	+	+	+	+	+	+	+	+	+	+	+	+	+	+	+	+	+	+	+	+	+	+	+	+	+	+
DVB	PHCL	unknown	-	+	+	+	+	-	+	+	+	+	+	+	+	+	+	-	-	+	+	+	-	+	+	+	+	+	+	+	+	+	+	+	+	-	+	+	-	+	+	+	-	+	+	+	+	+	+
DVB	PVPL	unknown	+	-	+	+	+	+	-	+	+	+	+	+	+	+	+	+	+	+	+	+	+	-	+	+	+	+	+	+	+	+	+	+	+	+	+	-	+	+	+	-	+	+	-	+	+	+	+
DVB	VD13	unknown	+	+	+	+	+	+	+	+	+	+	+	+	+	+	+	+	+	+	+	+	-	+	+	+	+	+	+	+	+	+	+	+	+	+	+	+	+	-	+	+	+	+	+	+	+	+	+
DVC	AIBL	+	+	+	+	+	+	+	+	+	+	+	+	+	+	+	+	+	+	+	+	+	+	+	+	+	+	+	+	+	+	+	+	+	+	+	+	+	+	+	+	+	+	+	+	+	+	+	+
DVC	AIBR	+	+	+	+	+	+	+	+	+	+	+	+	+	+	+	+	+	+	+	+	+	+	+	+	+	+	+	+	+	+	+	+	+	+	+	+	+	+	+	+	+	+	+	+	+	+	+	+
DVC	AVAL	+	+	+	+	+	+	+	+	+	+	+	+	+	+	+	+	+	+	+	+	+	+	+	+	+	+	+	+	+	+	+	+	+	+	+	+	+	+	+	+	+	+	+	+	+	+	+	+
DVC	AVAR	+	+	+	+	+	+	+	+	+	+	+	+	+	+	+	+	+	+	+	+	+	+	+	+	+	+	+	+	+	+	+	+	+	+	+	+	+	+	+	+	+	+	+	+	+	+	+	+
DVC	AVBL	+	+	+	+	+	+	+	+	+	+	+	+	+	+	+	+	+	+	+	+	+	+	+	+	+	+	+	+	+	+	+	+	+	+	+	+	+	+	+	+	+	+	+	+	+	+	+	+
DVC	AVKL	+	+	+	+	+	+	+	+	+	+	+	+	+	+	+	+	+	+	+	+	+	+	+	+	+	+	+	+	+	+	+	+	+	+	+	+	+	+	+	+	+	+	+	+	+	+	+	+
DVC	PVDR	unknown	+	-	+	+	-	+	+	+	-	+	+	+	+	+	+	+	+	-	+	+	+	+	-	-	+	-	+	+	+	+	+	-	+	+	+	+	+	-	+	+	+	+	+	+	+	+	+
DVC	PVPL	unknown	+	-	+	-	+	-	+	-	+	+	-	+	+	-	+	+	+	+	-	+	+	+	+	+	+	+	+	+	+	+	+	+	-	-	-	+	+	-	+	+	+	+	+	+	+	+	+
DVC	PVT	unknown	+	+	+	-	+	-	+	+	-	+	+	+	+	+	+	+	-	+	+	+	+	+	+	+	+	+	-	-	+	+	+	+	+	-	+	-	+	+	+	+	+	+	+	+	-	+	+
DVC	RIBL	+	+	+	+	+	+	+	+	+	+	+	+	+	+	+	+	+	+	+	+	+	+	+	+	+	+	+	+	+	+	+	+	+	+	+	+	+	+	+	+	+	+	+	+	+	+	+	+
DVC	RIBR	+	+	+	+	+	+	+	+	+	+	+	+	+	+	+	+	+	+	+	+	+	+	+	+	+	+	+	+	+	+	+	+	+	+	+	+	+	+	+	+	+	+	+	+	+	+	+	+
DVC	RIGL	+	+	+	+	+	+	+	+	+	+	+	+	+	+	+	+	+	+	+	+	+	+	+	+	+	+	+	+	+	+	+	+	+	+	+	+	+	+	+	+	+	+	+	+	+	+	+	+
DVC	RIGR	+	+	+	+	+	+	+	+	+	+	+	+	+	+	+	+	+	+	+	+	+	+	+	+	+	+	+	+	+	+	+	+	+	+	+	+	+	+	+	+	+	+	+	+	+	+	+	+
DVC	RIVR	unknown	+	+	+	-	+	-	+	-	-	+	+	+	+	-	+	-	+	-	+	+	+	+	+	+	+	+	+	-	+	+	+	+	-	+	+	+	-	+	+	+	+	+	+	+	+	-	-
DVC	RMFL	+	+	+	+	+	+	+	+	+	+	+	+	+	+	+	+	+	+	+	+	+	+	+	+	+	+	+	+	+	+	+	+	+	+	+	+	+	+	+	+	+	+	+	+	+	+	+	+
DVC	RMFR	+	+	+	+	+	+	+	+	+	+	+	+	+	+	+	+	+	+	+	+	+	+	+	+	+	+	+	+	+	+	+	+	+	+	+	+	+	+	+	+	+	+	+	+	+	+	+	+
DVC	URAVL	+	+	+	+	+	+	+	+	+	+	+	+	+	+	+	+	+	+	+	+	+	+	+	+	+	+	+	+	+	+	+	+	+	+	+	+	+	+	+	+	+	+	+	+	+	+	+	+
DVC	VD09	unknown	+	-	+	+	+	-	+	+	+	-	+	+	+	+	-	+	+	+	+	-	+	-	+	+	+	+	+	+	+	+	+	+	-	-	+	+	+	-	+	+	+	-	+	+	-	+	+
FLPL	ADEL	unknown	+	+	+	+	+	-	+	+	+	+	+	+	-	+	+	+	+	+	+	+	-	+	-	-	+	+	+	+	+	+	+	+	+	+	+	+	+	-	+	+	+	+	+	+	+	-	+
FLPL	ADER	unknown	-	-	-	+	+	+	+	+	+	+	+	+	+	+	+	+	-	+	+	+	+	+	+	-	+	+	-	-	-	+	-	+	+	+	+	+	+	+	-	+	+	+	+	-	+	+	-
FLPL	AIBL	+	+	+	+	+	+	+	+	+	+	+	+	+	+	+	+	+	+	+	+	+	+	+	+	+	+	+	+	+	+	+	+	+	+	+	+	+	+	+	+	+	+	+	+	+	+	+	+
FLPL	AIBR	+	+	+	+	+	+	+	+	+	+	+	+	+	+	+	+	+	+	+	+	+	+	+	+	+	+	+	+	+	+	+	+	+	+	+	+	+	+	+	+	+	+	+	+	+	+	+	+
FLPL	AVAL	+	+	+	+	+	+	+	+	+	+	+	+	+	+	+	+	+	+	+	+	+	+	+	+	+	+	+	+	+	+	+	+	+	+	+	+	+	+	+	+	+	+	+	+	+	+	+	+
FLPL	AVAR	+	+	+	+	+	+	+	+	+	+	+	+	+	+	+	+	+	+	+	+	+	+	+	+	+	+	+	+	+	+	+	+	+	+	+	+	+	+	+	+	+	+	+	+	+	+	+	+
FLPL	AVBL	+	+	+	+	+	+	+	+	+	+	+	+	+	+	+	+	+	+	+	+	+	+	+	+	+	+	+	+	+	+	+	+	+	+	+	+	+	+	+	+	+	+	+	+	+	+	+	+
FLPL	AVBR	+	+	+	+	+	+	+	+	+	+	+	+	+	+	+	+	+	+	+	+	+	+	+	+	+	+	+	+	+	+	+	+	+	+	+	+	+	+	+	+	+	+	+	+	+	+	+	+
FLPL	AVDL	+	+	+	+	+	+	+	+	+	+	+	+	+	+	+	+	+	+	+	+	+	+	+	+	+	+	+	+	+	+	+	+	+	+	+	+	+	+	+	+	+	+	+	+	+	+	+	+
FLPL	AVDR	+	+	+	+	+	+	+	+	+	+	+	+	+	+	+	+	+	+	+	+	+	+	+	+	+	+	+	+	+	+	+	+	+	+	+	+	+	+	+	+	+	+	+	+	+	+	+	+
FLPL	DD01	unknown	+	-	+	+	+	+	+	+	+	+	-	+	-	+	+	-	+	+	+	+	+	-	+	-	+	-	+	+	+	+	+	+	-	+	+	+	+	+	+	+	+	+	+	+	+	+	+
FLPL	DVA	+	+	+	+	+	+	+	+	+	+	+	+	+	+	+	+	+	+	+	+	+	+	+	+	+	+	+	+	+	+	+	+	+	+	+	+	+	+	+	+	+	+	+	+	+	+	+	+
FLPL	FLPR	+	+	+	+	+	+	+	+	+	+	+	+	+	+	+	+	+	+	+	+	+	+	+	+	+	+	+	+	+	+	+	+	+	+	+	+	+	+	+	+	+	+	+	+	+	+	+	+
FLPL	PVCR	+	+	+	+	+	+	+	+	+	+	+	+	+	+	+	+	+	+	+	+	+	+	+	+	+	+	+	+	+	+	+	+	+	+	+	+	+	+	+	+	+	+	+	+	+	+	+	+
FLPL	RIS	unknown	+	+	+	+	+	+	+	+	+	+	-	+	-	+	-	+	-	+	+	-	+	-	+	+	+	-	+	+	-	+	+	+	+	+	+	+	-	+	+	+	+	+	+	-	+	+	-
FLPL	VA01	unknown	-	+	+	-	-	+	+	+	-	+	+	+	+	+	+	+	+	+	-	+	+	+	+	+	+	+	+	+	-	+	+	+	+	+	+	+	+	+	-	+	+	+	+	+	-	+	+
FLPR	ADAL	unknown	+	-	+	+	+	+	+	+	+	+	-	+	+	+	-	-	+	+	+	+	+	+	+	+	+	+	+	-	+	+	+	+	+	-	+	-	-	+	+	+	+	-	+	-	-	-	+
FLPR	ADAR	unknown	+	+	+	+	+	-	+	+	+	-	-	+	-	-	-	+	-	+	+	+	+	-	-	-	+	+	+	-	+	-	-	+	-	+	+	+	+	+	-	-	-	-	+	+	+	+	+
FLPR	ADER	unknown	-	+	+	+	+	+	+	+	+	+	+	+	+	+	+	+	-	+	-	+	+	+	+	+	+	+	+	+	+	+	+	-	-	+	+	+	+	+	+	+	-	+	-	+	+	-	+
FLPR	AVAL	+	+	+	+	+	+	+	+	+	+	+	+	+	+	+	+	+	+	+	+	+	+	+	+	+	+	+	+	+	+	+	+	+	+	+	+	+	+	+	+	+	+	+	+	+	+	+	+
FLPR	AVAR	+	+	+	+	+	+	+	+	+	+	+	+	+	+	+	+	+	+	+	+	+	+	+	+	+	+	+	+	+	+	+	+	+	+	+	+	+	+	+	+	+	+	+	+	+	+	+	+
FLPR	AVBL	+	+	+	+	+	+	+	+	+	+	+	+	+	+	+	+	+	+	+	+	+	+	+	+	+	+	+	+	+	+	+	+	+	+	+	+	+	+	+	+	+	+	+	+	+	+	+	+
FLPR	AVBR	+	+	+	+	+	+	+	+	+	+	+	+	+	+	+	+	+	+	+	+	+	+	+	+	+	+	+	+	+	+	+	+	+	+	+	+	+	+	+	+	+	+	+	+	+	+	+	+
FLPR	AVDL	+	+	+	+	+	+	+	+	+	+	+	+	+	+	+	+	+	+	+	+	+	+	+	+	+	+	+	+	+	+	+	+	+	+	+	+	+	+	+	+	+	+	+	+	+	+	+	+
FLPR	AVDR	+	+	+	+	+	+	+	+	+	+	+	+	+	+	+	+	+	+	+	+	+	+	+	+	+	+	+	+	+	+	+	+	+	+	+	+	+	+	+	+	+	+	+	+	+	+	+	+
FLPR	AVEL	+	+	+	+	+	+	+	+	+	+	+	+	+	+	+	+	+	+	+	+	+	+	+	+	+	+	+	+	+	+	+	+	+	+	+	+	+	+	+	+	+	+	+	+	+	+	+	+
FLPR	AVER	+	+	+	+	+	+	+	+	+	+	+	+	+	+	+	+	+	+	+	+	+	+	+	+	+	+	+	+	+	+	+	+	+	+	+	+	+	+	+	+	+	+	+	+	+	+	+	+
FLPR	AVJL	+	+	+	+	+	+	+	+	+	+	+	+	+	+	+	+	+	+	+	+	+	+	+	+	+	+	+	+	+	+	+	+	+	+	+	+	+	+	+	+	+	+	+	+	+	+	+	+
FLPR	AVJR	+	+	+	+	+	+	+	+	+	+	+	+	+	+	+	+	+	+	+	+	+	+	+	+	+	+	+	+	+	+	+	+	+	+	+	+	+	+	+	+	+	+	+	+	+	+	+	+
FLPR	DVA	+	+	+	+	+	+	+	+	+	+	+	+	+	+	+	+	+	+	+	+	+	+	+	+	+	+	+	+	+	+	+	+	+	+	+	+	+	+	+	+	+	+	+	+	+	+	+	+
FLPR	FLPL	+	+	+	+	+	+	+	+	+	+	+	+	+	+	+	+	+	+	+	+	+	+	+	+	+	+	+	+	+	+	+	+	+	+	+	+	+	+	+	+	+	+	+	+	+	+	+	+
FLPR	PVCL	+	+	+	+	+	+	+	+	+	+	+	+	+	+	+	+	+	+	+	+	+	+	+	+	+	+	+	+	+	+	+	+	+	+	+	+	+	+	+	+	+	+	+	+	+	+	+	+
FLPR	VB01	+	+	+	+	+	+	+	+	+	+	+	+	+	+	+	+	+	+	+	+	+	+	+	+	+	+	+	+	+	+	+	+	+	+	+	+	+	+	+	+	+	+	+	+	+	+	+	+
HSNL	ADLL	unknown	+	+	-	+	+	+	+	+	+	-	+	+	-	+	+	+	+	+	+	-	-	+	+	+	-	+	+	+	-	-	-	+	-	-	+	+	+	+	+	+	+	+	+	-	+	-	-
HSNL	ADLR	unknown	+	+	+	+	+	+	+	+	+	+	-	+	+	+	+	+	-	+	+	+	+	+	+	+	-	-	+	-	+	+	+	-	+	+	+	+	+	-	+	-	+	-	+	+	+	+	-
HSNL	AIAL	unknown	+	+	+	+	+	+	+	+	+	+	+	-	+	+	+	+	-	-	+	+	+	+	+	-	-	+	+	+	+	+	+	+	-	-	+	-	+	+	+	+	+	+	-	+	+	+	+
HSNL	AIMR	unknown	-	+	+	-	+	+	+	+	+	-	-	+	+	+	+	+	+	+	+	+	-	+	+	+	+	-	+	+	+	+	-	+	-	-	+	+	+	+	+	+	+	-	-	+	+	+	+
HSNL	AIZL	-	-	-	-	-	-	-	-	-	-	-	-	-	-	-	-	-	-	-	-	-	-	-	-	-	-	-	-	-	-	-	-	-	-	-	-	-	-	-	-	-	-	-	-	-	-	-	-
HSNL	AIZR	-	-	-	-	-	-	-	-	-	-	-	-	-	-	-	-	-	-	-	-	-	-	-	-	-	-	-	-	-	-	-	-	-	-	-	-	-	-	-	-	-	-	-	-	-	-	-	-
HSNL	ASHL	unknown	+	+	+	-	-	+	+	+	+	+	+	+	+	+	-	+	+	-	+	-	+	+	+	+	+	+	-	+	+	+	+	-	+	+	+	-	+	+	+	+	+	+	+	+	-	+	+
HSNL	ASHR	unknown	+	+	+	+	+	+	+	+	+	+	+	+	+	-	+	+	+	-	+	+	+	-	+	-	+	+	+	+	+	+	+	+	+	-	-	+	+	+	+	+	+	+	-	+	+	+	-
HSNL	ASJR	unknown	+	+	+	+	-	+	+	+	+	-	-	+	-	+	+	+	+	+	-	-	-	+	-	+	+	-	+	+	-	-	+	+	+	+	+	+	-	+	+	-	+	-	+	+	+	+	+
HSNL	ASKL	unknown	+	-	+	+	-	+	+	+	+	+	+	+	-	+	+	+	-	+	+	-	+	+	+	+	+	-	+	+	+	+	+	+	+	-	+	+	+	+	+	+	+	+	+	-	+	+	+
HSNL	ASKR	unknown	-	-	+	+	+	+	+	+	+	+	+	+	+	+	+	+	+	+	+	+	+	+	+	+	-	+	-	+	+	+	+	-	+	-	+	+	+	+	+	+	+	+	+	+	+	-	+
HSNL	AVFL	unknown	+	-	+	+	+	+	+	+	+	-	+	-	+	-	+	+	+	+	+	+	+	+	+	-	+	+	+	-	+	+	+	+	+	+	+	+	+	+	-	+	+	+	+	-	+	+	+
HSNL	AVFR	unknown	+	+	+	+	+	+	+	+	+	+	-	+	+	-	-	-	+	+	+	+	+	+	+	+	+	-	-	-	-	+	+	-	+	+	+	-	-	-	+	-	+	+	+	+	+	-	+
HSNL	AVJL	unknown	+	+	+	+	+	+	+	+	-	+	+	+	+	+	+	+	+	+	+	+	+	+	+	+	+	+	+	+	+	+	+	+	+	+	+	+	+	+	+	+	+	+	-	+	+	+	+
HSNL	AWAR	unknown	+	+	+	+	+	+	+	+	+	+	-	-	+	+	+	-	+	+	-	+	-	+	+	+	+	+	-	+	+	+	+	+	-	+	+	+	+	+	-	+	+	+	-	+	+	+	+
HSNL	AWBL	unknown	+	+	+	+	+	+	+	-	+	+	+	+	-	-	+	+	-	+	+	+	+	+	+	+	+	+	-	-	+	-	+	+	-	+	+	+	-	+	+	+	+	+	+	+	+	+	+
HSNL	AWBR	unknown	+	+	+	+	+	+	-	+	+	+	+	+	+	+	+	+	+	+	+	+	+	+	+	+	+	+	-	+	+	+	+	+	+	+	+	+	+	+	+	+	-	+	-	+	+	-	+
HSNL	HSNL	+	+	+	+	+	+	+	+	+	+	+	+	+	+	+	+	+	+	+	+	+	+	+	+	+	+	+	+	+	+	+	+	+	+	+	+	+	+	+	+	+	+	+	+	+	+	+	+
HSNL	HSNR	+	+	+	+	+	+	+	+	+	+	+	+	+	+	+	+	+	+	+	+	+	+	+	+	+	+	+	+	+	+	+	+	+	+	+	+	+	+	+	+	+	+	+	+	+	+	+	+
HSNL	PVQL	+	+	+	+	+	+	+	+	+	+	+	+	+	+	+	+	+	+	+	+	+	+	+	+	+	+	+	+	+	+	+	+	+	+	+	+	+	+	+	+	+	+	+	+	+	+	+	+
HSNL	RIFL	unknown	+	+	-	+	+	+	-	+	+	-	+	+	+	-	+	-	+	+	+	-	+	+	+	+	-	+	+	-	+	+	+	+	-	+	+	+	+	+	-	+	-	+	+	+	+	-	+
HSNL	RIML	+	+	+	+	+	+	+	+	+	+	+	+	+	+	+	+	+	+	+	+	+	+	+	+	+	+	+	+	+	+	+	+	+	+	+	+	+	+	+	+	+	+	+	+	+	+	+	+
HSNL	RIR	unknown	+	+	-	-	+	+	-	+	+	+	-	+	+	+	+	+	-	-	+	+	-	+	+	+	+	+	+	+	-	+	+	-	-	+	-	+	+	+	+	-	+	+	-	+	+	+	+
HSNL	RMGR	unknown	+	+	+	+	+	+	+	+	+	+	+	+	+	+	+	+	+	+	+	-	+	+	+	+	+	+	-	+	+	+	+	+	-	-	+	+	+	+	-	+	+	+	+	+	+	+	+
HSNL	VC05	+	+	+	+	+	+	+	+	+	+	+	+	+	+	+	+	+	+	+	+	+	+	+	+	+	+	+	+	+	+	+	+	+	+	+	+	+	+	+	+	+	+	+	+	+	+	+	+
HSNR	AIAL	unknown	+	+	-	+	+	+	+	+	+	+	-	-	-	+	+	+	+	+	+	+	+	+	+	-	-	-	+	+	-	+	-	+	-	+	-	+	-	+	+	+	+	+	-	+	+	+	+
HSNR	AIBL	-	-	-	-	-	-	-	-	-	-	-	-	-	-	-	-	-	-	-	-	-	-	-	-	-	-	-	-	-	-	-	-	-	-	-	-	-	-	-	-	-	-	-	-	-	-	-	-
HSNR	AIZL	-	-	-	-	-	-	-	-	-	-	-	-	-	-	-	-	-	-	-	-	-	-	-	-	-	-	-	-	-	-	-	-	-	-	-	-	-	-	-	-	-	-	-	-	-	-	-	-
HSNR	AIZR	-	-	-	-	-	-	-	-	-	-	-	-	-	-	-	-	-	-	-	-	-	-	-	-	-	-	-	-	-	-	-	-	-	-	-	-	-	-	-	-	-	-	-	-	-	-	-	-
HSNR	AS05	+	+	+	+	+	+	+	+	+	+	+	+	+	+	+	+	+	+	+	+	+	+	+	+	+	+	+	+	+	+	+	+	+	+	+	+	+	+	+	+	+	+	+	+	+	+	+	+
HSNR	ASHL	unknown	+	+	+	+	-	+	+	-	+	-	-	+	-	+	+	+	+	-	+	+	-	+	-	-	-	+	+	+	+	+	+	+	+	-	+	+	-	+	+	+	+	+	+	+	+	-	+
HSNR	AVBR	+	+	+	+	+	+	+	+	+	+	+	+	+	+	+	+	+	+	+	+	+	+	+	+	+	+	+	+	+	+	+	+	+	+	+	+	+	+	+	+	+	+	+	+	+	+	+	+
HSNR	AVDR	unknown	+	+	+	+	+	+	+	+	+	+	-	+	+	+	+	+	+	+	+	-	+	+	+	+	-	-	-	-	-	+	+	+	+	+	+	-	+	+	+	+	+	-	+	+	-	+	+
HSNR	AVER	-	-	-	-	-	-	-	-	-	-	-	-	-	-	-	-	-	-	-	-	-	-	-	-	-	-	-	-	-	-	-	-	-	-	-	-	-	-	-	-	-	-	-	-	-	-	-	-
HSNR	AVFL	unknown	-	+	+	-	+	-	+	+	-	+	+	+	+	+	-	-	-	+	+	-	+	+	+	+	+	+	+	-	+	+	+	+	+	+	+	+	+	+	+	+	+	-	-	+	+	-	+
HSNR	AVFR	unknown	+	+	-	+	+	+	+	+	-	+	-	+	+	+	+	+	+	-	+	+	-	-	-	+	+	+	+	+	+	+	-	-	-	+	+	+	-	+	+	+	+	+	-	+	+	+	+
HSNR	AVHL	unknown	+	+	+	+	+	+	+	+	+	+	+	+	-	+	+	+	+	+	+	+	+	+	-	+	+	-	+	+	+	+	-	+	+	+	+	+	+	+	-	+	+	+	+	+	+	+	+
HSNR	AVHR	unknown	+	+	+	+	+	+	+	+	+	-	+	+	+	+	+	+	+	+	+	+	+	+	-	-	+	+	+	-	-	+	+	+	-	+	-	+	+	+	-	+	-	+	-	+	+	+	+
HSNR	AVJL	unknown	+	+	-	+	+	+	+	+	-	+	+	+	+	+	+	+	+	+	+	-	-	+	-	+	+	+	+	+	+	+	+	+	+	+	+	+	-	+	+	+	+	+	+	+	-	+	+
HSNR	AWBL	unknown	+	+	+	+	+	-	+	+	-	-	+	+	-	-	-	+	+	-	+	+	+	+	+	+	-	+	+	+	-	+	+	+	+	+	-	+	+	+	+	+	+	+	-	+	+	+	+
HSNR	BDUR	unknown	+	+	-	+	-	+	+	+	+	+	+	+	+	-	+	+	-	+	+	+	+	+	+	+	+	-	-	-	-	+	-	+	+	+	+	-	+	-	-	+	+	+	-	+	+	+	+
HSNR	DA05	+	+	+	+	+	+	+	+	+	+	+	+	+	+	+	+	+	+	+	+	+	+	+	+	+	+	+	+	+	+	+	+	+	+	+	+	+	+	+	+	+	+	+	+	+	+	+	+
HSNR	DA06	+	+	+	+	+	+	+	+	+	+	+	+	+	+	+	+	+	+	+	+	+	+	+	+	+	+	+	+	+	+	+	+	+	+	+	+	+	+	+	+	+	+	+	+	+	+	+	+
HSNR	HSNL	+	+	+	+	+	+	+	+	+	+	+	+	+	+	+	+	+	+	+	+	+	+	+	+	+	+	+	+	+	+	+	+	+	+	+	+	+	+	+	+	+	+	+	+	+	+	+	+
HSNR	PVNR	+	+	+	+	+	+	+	+	+	+	+	+	+	+	+	+	+	+	+	+	+	+	+	+	+	+	+	+	+	+	+	+	+	+	+	+	+	+	+	+	+	+	+	+	+	+	+	+
HSNR	PVPR	unknown	-	-	+	+	-	-	+	+	+	+	+	+	+	+	-	+	+	+	+	+	+	+	+	+	+	+	+	-	+	+	+	-	+	+	+	+	+	+	+	+	-	+	-	+	+	+	+
HSNR	PVQR	+	+	+	+	+	+	+	+	+	+	+	+	+	+	+	+	+	+	+	+	+	+	+	+	+	+	+	+	+	+	+	+	+	+	+	+	+	+	+	+	+	+	+	+	+	+	+	+
HSNR	PVT	+	+	+	+	+	+	+	+	+	+	+	+	+	+	+	+	+	+	+	+	+	+	+	+	+	+	+	+	+	+	+	+	+	+	+	+	+	+	+	+	+	+	+	+	+	+	+	+
HSNR	RIFR	unknown	+	+	+	+	-	+	+	+	+	+	+	+	-	+	+	-	+	+	+	+	-	+	+	+	+	-	+	+	+	+	+	+	+	+	-	+	-	+	-	-	-	+	+	+	+	+	+
HSNR	RIML	+	+	+	+	+	+	+	+	+	+	+	+	+	+	+	+	+	+	+	+	+	+	+	+	+	+	+	+	+	+	+	+	+	+	+	+	+	+	+	+	+	+	+	+	+	+	+	+
HSNR	RIMR	+	+	+	+	+	+	+	+	+	+	+	+	+	+	+	+	+	+	+	+	+	+	+	+	+	+	+	+	+	+	+	+	+	+	+	+	+	+	+	+	+	+	+	+	+	+	+	+
HSNR	RMDDR	-	-	-	-	-	-	-	-	-	-	-	-	-	-	-	-	-	-	-	-	-	-	-	-	-	-	-	-	-	-	-	-	-	-	-	-	-	-	-	-	-	-	-	-	-	-	-	-
HSNR	RMGR	unknown	-	+	-	+	+	+	-	-	-	+	+	-	+	+	+	+	+	+	+	+	+	+	-	-	+	+	+	+	-	+	+	-	+	+	+	-	+	+	+	+	+	+	+	+	+	-	+
HSNR	SABD	unknown	-	+	+	+	+	+	+	+	+	+	+	+	-	-	+	+	+	+	+	+	+	+	+	+	+	+	+	+	-	+	+	+	+	+	+	+	+	+	+	+	-	+	-	+	+	+	+
HSNR	SABVR	unknown	+	+	+	+	+	+	+	+	+	+	+	+	+	+	+	+	+	+	+	+	+	+	+	+	-	+	+	+	+	-	-	+	-	+	+	+	+	-	-	-	+	+	+	+	+	+	+
HSNR	VA06	+	+	+	+	+	+	+	+	+	+	+	+	+	+	+	+	+	+	+	+	+	+	+	+	+	+	+	+	+	+	+	+	+	+	+	+	+	+	+	+	+	+	+	+	+	+	+	+
HSNR	VC02	+	+	+	+	+	+	+	+	+	+	+	+	+	+	+	+	+	+	+	+	+	+	+	+	+	+	+	+	+	+	+	+	+	+	+	+	+	+	+	+	+	+	+	+	+	+	+	+
HSNR	VC03	+	+	+	+	+	+	+	+	+	+	+	+	+	+	+	+	+	+	+	+	+	+	+	+	+	+	+	+	+	+	+	+	+	+	+	+	+	+	+	+	+	+	+	+	+	+	+	+
HSNR	VC04	+	+	+	+	+	+	+	+	+	+	+	+	+	+	+	+	+	+	+	+	+	+	+	+	+	+	+	+	+	+	+	+	+	+	+	+	+	+	+	+	+	+	+	+	+	+	+	+
HSNR	VC05	+	+	+	+	+	+	+	+	+	+	+	+	+	+	+	+	+	+	+	+	+	+	+	+	+	+	+	+	+	+	+	+	+	+	+	+	+	+	+	+	+	+	+	+	+	+	+	+
I1L	I2L	unknown	+	+	+	+	-	-	-	+	+	+	+	+	+	+	+	+	-	-	+	+	+	+	+	+	+	+	+	+	+	+	-	-	-	+	+	+	+	+	+	+	-	-	+	-	+	+	+
I1L	I3	unknown	+	+	-	+	-	+	-	+	+	+	+	-	-	+	-	+	+	+	+	+	+	+	+	+	+	+	+	+	+	+	+	+	+	+	+	-	+	+	+	-	+	+	-	+	+	-	+
I1L	I5	+	+	+	+	+	+	+	+	+	+	+	+	+	+	+	+	+	+	+	+	+	+	+	+	+	+	+	+	+	+	+	+	+	+	+	+	+	+	+	+	+	+	+	+	+	+	+	+
I1L	I6	unknown	+	+	+	+	-	-	-	+	+	-	+	+	+	+	+	-	+	+	-	+	+	-	+	+	+	+	+	-	+	+	+	+	+	+	+	-	+	+	+	-	+	+	+	-	+	+	-
I1L	M2L	unknown	+	+	-	+	-	+	-	-	+	+	+	-	-	-	+	+	+	+	+	+	+	+	+	-	+	+	-	+	+	+	-	-	+	-	+	-	+	+	+	+	-	+	+	+	+	-	-
I1L	M3L	unknown	+	+	+	+	+	+	+	+	-	+	-	-	+	+	+	+	+	+	+	+	+	+	-	+	+	+	+	-	-	+	+	-	+	+	+	+	+	-	+	+	-	+	-	+	+	-	+
I1L	M3R	unknown	+	+	+	+	+	+	+	+	+	+	+	+	+	+	+	+	+	+	-	+	+	+	+	+	+	-	-	-	+	+	+	-	+	+	+	+	-	-	+	+	+	+	+	+	+	+	+
I1L	MCL	unknown	+	+	+	-	+	+	+	+	-	+	+	+	+	+	+	+	-	-	-	+	-	-	+	+	+	+	-	+	+	+	+	+	+	+	+	+	+	-	+	-	+	+	+	-	+	+	-
I1L	MCR	unknown	-	+	-	+	+	+	+	-	+	+	+	+	+	+	+	+	+	+	+	+	+	+	+	-	+	+	+	+	+	+	-	+	+	+	+	+	+	+	+	+	-	+	+	+	-	-	-
I1L	MI	unknown	+	+	+	+	+	+	+	+	+	-	-	-	+	+	+	+	+	+	+	+	-	+	+	-	+	-	-	+	+	+	+	+	+	+	+	-	+	-	+	+	+	+	+	+	+	-	+
I1L	NSML	unknown	+	+	-	-	-	+	+	+	+	+	+	-	+	-	-	+	+	+	+	+	+	+	+	+	+	+	+	-	+	-	+	+	+	+	+	+	+	+	+	+	+	+	+	+	+	+	-
I1R	I2R	unknown	+	+	+	+	-	-	+	+	+	+	+	-	+	-	+	+	-	+	-	+	-	+	+	+	-	+	+	+	-	+	+	+	+	+	-	+	-	-	+	+	-	+	+	+	+	+	+
I1R	I3	unknown	+	+	+	-	-	+	-	+	+	+	+	+	+	-	+	+	+	-	+	+	+	+	-	+	+	+	+	+	+	+	+	+	+	+	-	-	+	+	+	+	-	+	+	-	+	+	+
I1R	I5	+	+	+	+	+	+	+	+	+	+	+	+	+	+	+	+	+	+	+	+	+	+	+	+	+	+	+	+	+	+	+	+	+	+	+	+	+	+	+	+	+	+	+	+	+	+	+	+
I1R	M1	unknown	+	+	+	+	+	+	+	+	+	+	-	-	-	+	+	+	+	+	-	-	-	+	-	+	+	-	+	+	-	+	+	+	+	+	-	+	+	-	+	+	-	-	-	-	-	+	+
I1R	M2L	unknown	+	+	+	+	-	+	-	+	+	-	-	+	-	+	+	+	+	+	+	+	-	+	+	+	+	+	+	-	+	+	+	+	-	+	+	+	-	+	-	+	+	+	+	+	+	+	+
I1R	M2R	unknown	+	+	+	+	+	+	-	+	+	+	+	+	+	-	-	-	+	-	+	+	+	+	-	+	+	+	+	+	+	+	+	+	+	+	+	-	+	+	+	+	+	+	-	+	+	+	+
I1R	M3L	unknown	+	+	+	-	+	+	-	+	+	+	-	+	+	-	+	+	+	+	+	+	-	+	+	+	+	+	+	-	-	+	+	+	-	-	-	+	-	+	+	+	+	+	+	+	-	+	+
I1R	M3R	unknown	+	+	+	+	-	+	-	-	+	+	-	+	+	-	-	+	+	+	+	+	+	+	+	+	+	+	+	+	+	+	+	+	-	+	+	+	-	+	-	+	+	+	+	-	+	+	+
I1R	MCL	unknown	+	+	+	-	-	-	+	+	+	-	+	-	+	-	+	+	+	+	+	-	+	-	+	+	+	-	+	+	-	+	+	+	-	+	+	+	+	-	+	+	+	+	+	+	+	+	-
I1R	MCR	unknown	+	-	+	+	-	-	+	-	+	+	+	-	+	+	+	+	+	+	+	-	+	+	+	-	+	+	+	+	+	+	+	-	+	+	+	-	+	-	+	-	+	+	+	+	+	+	-
I1R	MI	unknown	+	+	+	-	-	-	+	-	+	+	+	+	+	-	+	+	-	+	+	-	+	-	+	+	+	-	-	-	-	-	+	+	+	+	+	+	+	+	+	+	+	+	-	+	+	-	+
I1R	NSML	unknown	+	+	+	+	+	+	+	-	+	+	-	+	-	+	+	+	+	+	+	-	-	+	+	+	-	+	+	+	+	-	+	+	+	+	+	+	+	+	+	-	-	+	-	+	+	+	+
I1R	NSMR	unknown	+	+	+	+	+	+	+	+	+	+	+	+	+	-	+	-	+	+	+	+	+	+	-	-	-	+	+	-	+	+	+	+	+	+	+	+	-	+	+	+	-	+	+	-	+	+	-
I2L	I1L	+	+	+	+	+	+	+	+	+	+	+	+	+	+	+	+	+	+	+	+	+	+	+	+	+	+	+	+	+	+	+	+	+	+	+	+	+	+	+	+	+	+	+	+	+	+	+	+
I2L	I2R	+	+	+	+	+	+	+	+	+	+	+	+	+	+	+	+	+	+	+	+	+	+	+	+	+	+	+	+	+	+	+	+	+	+	+	+	+	+	+	+	+	+	+	+	+	+	+	+
I2L	I4	unknown	+	+	+	+	-	+	+	+	+	+	+	+	+	+	-	-	+	+	+	+	+	-	+	+	+	+	+	+	+	-	+	+	+	+	+	+	+	+	+	+	+	+	+	+	-	+	+
I2L	I5	unknown	+	+	+	+	+	+	-	+	+	-	-	-	+	+	+	+	-	-	+	+	-	+	+	+	+	+	+	+	+	+	+	+	+	+	+	+	+	+	+	+	-	+	+	+	+	+	+
I2L	M1	+	+	+	+	+	+	+	+	+	+	+	+	+	+	+	+	+	+	+	+	+	+	+	+	+	+	+	+	+	+	+	+	+	+	+	+	+	+	+	+	+	+	+	+	+	+	+	+
I2L	NSML	+	+	+	+	+	+	+	+	+	+	+	+	+	+	+	+	+	+	+	+	+	+	+	+	+	+	+	+	+	+	+	+	+	+	+	+	+	+	+	+	+	+	+	+	+	+	+	+
I2L	NSMR	+	+	+	+	+	+	+	+	+	+	+	+	+	+	+	+	+	+	+	+	+	+	+	+	+	+	+	+	+	+	+	+	+	+	+	+	+	+	+	+	+	+	+	+	+	+	+	+
I2R	I1R	+	+	+	+	+	+	+	+	+	+	+	+	+	+	+	+	+	+	+	+	+	+	+	+	+	+	+	+	+	+	+	+	+	+	+	+	+	+	+	+	+	+	+	+	+	+	+	+
I2R	I2L	+	+	+	+	+	+	+	+	+	+	+	+	+	+	+	+	+	+	+	+	+	+	+	+	+	+	+	+	+	+	+	+	+	+	+	+	+	+	+	+	+	+	+	+	+	+	+	+
I2R	I4	unknown	+	+	+	+	+	+	+	-	+	+	+	+	+	+	+	+	+	+	+	-	-	+	+	+	+	+	+	+	+	+	+	+	+	-	+	+	-	+	+	-	+	+	+	+	+	+	+
I2R	I5	unknown	+	+	+	+	+	+	+	+	+	+	+	+	+	+	+	+	-	-	+	-	-	+	+	+	+	+	+	+	+	+	+	+	-	+	-	-	+	+	-	+	-	+	+	+	+	+	+
I2R	M1	+	+	+	+	+	+	+	+	+	+	+	+	+	+	+	+	+	+	+	+	+	+	+	+	+	+	+	+	+	+	+	+	+	+	+	+	+	+	+	+	+	+	+	+	+	+	+	+
I2R	M2R	-	-	-	-	-	-	-	-	-	-	-	-	-	-	-	-	-	-	-	-	-	-	-	-	-	-	-	-	-	-	-	-	-	-	-	-	-	-	-	-	-	-	-	-	-	-	-	-
I2R	M3R	+	+	+	+	+	+	+	+	+	+	+	+	+	+	+	+	+	+	+	+	+	+	+	+	+	+	+	+	+	+	+	+	+	+	+	+	+	+	+	+	+	+	+	+	+	+	+	+
I2R	M4	+	+	+	+	+	+	+	+	+	+	+	+	+	+	+	+	+	+	+	+	+	+	+	+	+	+	+	+	+	+	+	+	+	+	+	+	+	+	+	+	+	+	+	+	+	+	+	+
I2R	MCL	+	+	+	+	+	+	+	+	+	+	+	+	+	+	+	+	+	+	+	+	+	+	+	+	+	+	+	+	+	+	+	+	+	+	+	+	+	+	+	+	+	+	+	+	+	+	+	+
I2R	NSML	+	+	+	+	+	+	+	+	+	+	+	+	+	+	+	+	+	+	+	+	+	+	+	+	+	+	+	+	+	+	+	+	+	+	+	+	+	+	+	+	+	+	+	+	+	+	+	+
I2R	NSMR	+	+	+	+	+	+	+	+	+	+	+	+	+	+	+	+	+	+	+	+	+	+	+	+	+	+	+	+	+	+	+	+	+	+	+	+	+	+	+	+	+	+	+	+	+	+	+	+
I3	I1L	unknown	+	+	+	-	+	+	+	+	+	+	+	+	+	+	-	+	+	+	+	+	+	+	+	-	+	+	+	+	-	+	+	+	+	-	+	+	+	+	+	+	-	+	-	-	+	+	-
I3	I5	+	+	+	+	+	+	+	+	+	+	+	+	+	+	+	+	+	+	+	+	+	+	+	+	+	+	+	+	+	+	+	+	+	+	+	+	+	+	+	+	+	+	+	+	+	+	+	+
I3	I6	unknown	-	-	+	+	-	+	-	+	-	-	+	+	+	-	+	+	+	-	+	+	+	-	+	+	+	-	+	+	+	-	+	+	-	-	+	+	+	-	+	+	+	+	+	+	+	+	+
I3	M1	unknown	+	+	+	+	+	+	+	+	-	+	+	+	-	+	+	+	-	+	+	+	-	-	+	+	-	+	+	+	+	+	+	+	+	-	+	+	+	-	+	-	-	+	+	+	+	+	+
I3	M2L	unknown	+	+	+	-	+	+	+	+	+	+	+	-	-	+	+	+	-	+	+	+	+	+	+	+	+	+	-	+	-	-	-	+	+	+	+	+	+	+	+	-	+	+	+	+	+	+	+
I3	M3L	unknown	-	-	+	+	+	+	+	-	+	+	+	+	+	-	-	+	-	+	+	+	-	+	+	+	+	+	+	-	-	+	+	+	+	+	+	+	+	+	+	+	+	-	+	+	+	+	+
I3	M3R	unknown	-	+	+	-	+	+	+	-	+	+	+	+	-	+	+	-	+	-	+	+	+	+	+	-	-	+	-	+	+	+	+	+	+	+	+	+	+	+	+	+	+	+	-	+	-	-	+
I3	M4	unknown	-	+	+	-	+	+	+	+	+	-	+	+	-	-	+	+	+	+	+	+	+	+	+	+	+	+	+	+	-	+	-	+	+	+	-	+	-	-	+	+	+	+	+	+	+	+	+
I3	MCL	unknown	+	+	+	+	+	+	-	+	+	-	+	-	+	+	+	+	+	-	+	-	+	+	-	+	+	+	+	+	+	+	+	+	+	-	-	+	+	+	+	+	+	+	-	+	+	-	-
I3	MCR	unknown	-	+	+	+	+	+	+	+	+	+	-	-	+	+	+	+	-	-	+	+	+	+	+	+	+	+	-	+	+	+	+	+	+	-	+	+	+	-	+	+	+	+	+	-	-	+	+
I3	MI	unknown	-	+	+	-	-	+	-	+	+	+	+	+	-	+	-	+	-	-	-	+	+	+	+	+	+	-	+	-	-	+	+	+	+	-	+	+	+	+	+	+	+	+	+	-	-	+	+
I3	NSMR	unknown	+	+	+	+	+	+	+	+	+	+	+	+	-	+	+	+	+	+	-	+	+	+	+	+	+	+	+	+	-	+	+	+	+	+	-	-	+	+	+	+	+	+	-	+	+	+	+
I4	I2R	unknown	-	+	-	+	+	+	+	+	+	-	+	+	+	+	+	+	+	+	+	-	+	+	+	+	+	+	-	+	-	+	+	+	+	+	+	+	+	+	+	+	-	+	+	+	+	+	+
I4	I5	unknown	-	+	+	-	+	+	+	+	+	+	-	+	+	+	+	+	+	+	+	+	+	-	+	+	+	+	+	+	+	-	+	-	-	-	+	+	-	+	+	+	+	-	+	+	+	-	+
I4	M2L	unknown	+	+	+	-	+	+	+	+	+	-	+	+	-	+	+	-	-	+	+	+	+	+	+	-	+	-	+	-	+	+	-	+	-	+	+	+	-	+	+	+	+	+	+	-	+	+	+
I4	M3L	unknown	+	+	+	+	+	+	+	-	+	+	+	-	+	+	+	+	+	+	-	+	+	+	+	+	+	+	-	+	+	+	+	+	-	+	+	+	+	+	+	+	+	+	+	+	+	+	-
I4	M3R	unknown	+	+	-	+	+	+	+	+	+	+	+	+	+	+	-	-	+	+	+	+	-	+	+	+	-	+	+	+	+	+	+	+	-	+	-	+	-	+	+	+	-	+	+	+	+	+	-
I4	MI	unknown	+	+	+	+	+	+	+	+	+	+	+	+	+	+	-	+	+	+	+	+	+	-	+	+	+	-	+	+	+	+	-	+	+	+	+	+	+	+	+	+	+	+	-	-	-	+	+
I4	NSML	unknown	-	+	+	+	+	+	+	+	+	+	+	-	-	+	+	+	+	+	+	+	+	-	+	-	+	+	+	+	+	+	+	+	+	+	+	-	+	+	+	+	+	+	+	+	-	+	+
I4	NSMR	unknown	+	+	+	+	+	+	+	+	+	+	-	+	+	+	+	-	+	+	+	+	+	+	-	+	+	+	-	+	+	+	+	+	+	+	+	+	-	+	+	+	+	+	+	+	-	+	+
I5	I1L	+	+	+	+	+	+	+	+	+	+	+	+	+	+	+	+	+	+	+	+	+	+	+	+	+	+	+	+	+	+	+	+	+	+	+	+	+	+	+	+	+	+	+	+	+	+	+	+
I5	I2L	+	+	+	+	+	+	+	+	+	+	+	+	+	+	+	+	+	+	+	+	+	+	+	+	+	+	+	+	+	+	+	+	+	+	+	+	+	+	+	+	+	+	+	+	+	+	+	+
I5	I2R	+	+	+	+	+	+	+	+	+	+	+	+	+	+	+	+	+	+	+	+	+	+	+	+	+	+	+	+	+	+	+	+	+	+	+	+	+	+	+	+	+	+	+	+	+	+	+	+
I5	I3	+	+	+	+	+	+	+	+	+	+	+	+	+	+	+	+	+	+	+	+	+	+	+	+	+	+	+	+	+	+	+	+	+	+	+	+	+	+	+	+	+	+	+	+	+	+	+	+
I5	I4	unknown	+	+	-	+	-	-	+	+	+	+	+	+	+	+	+	+	-	+	+	+	+	+	+	+	-	+	+	+	+	+	+	+	-	+	+	+	+	+	+	+	+	+	+	+	+	+	+
I5	M1	+	+	+	+	+	+	+	+	+	+	+	+	+	+	+	+	+	+	+	+	+	+	+	+	+	+	+	+	+	+	+	+	+	+	+	+	+	+	+	+	+	+	+	+	+	+	+	+
I5	M2L	-	-	-	-	-	-	-	-	-	-	-	-	-	-	-	-	-	-	-	-	-	-	-	-	-	-	-	-	-	-	-	-	-	-	-	-	-	-	-	-	-	-	-	-	-	-	-	-
I5	M3L	+	+	+	+	+	+	+	+	+	+	+	+	+	+	+	+	+	+	+	+	+	+	+	+	+	+	+	+	+	+	+	+	+	+	+	+	+	+	+	+	+	+	+	+	+	+	+	+
I5	M3R	+	+	+	+	+	+	+	+	+	+	+	+	+	+	+	+	+	+	+	+	+	+	+	+	+	+	+	+	+	+	+	+	+	+	+	+	+	+	+	+	+	+	+	+	+	+	+	+
I5	M4	+	+	+	+	+	+	+	+	+	+	+	+	+	+	+	+	+	+	+	+	+	+	+	+	+	+	+	+	+	+	+	+	+	+	+	+	+	+	+	+	+	+	+	+	+	+	+	+
I5	MI	+	+	+	+	+	+	+	+	+	+	+	+	+	+	+	+	+	+	+	+	+	+	+	+	+	+	+	+	+	+	+	+	+	+	+	+	+	+	+	+	+	+	+	+	+	+	+	+
I5	NSML	+	+	+	+	+	+	+	+	+	+	+	+	+	+	+	+	+	+	+	+	+	+	+	+	+	+	+	+	+	+	+	+	+	+	+	+	+	+	+	+	+	+	+	+	+	+	+	+
I5	NSMR	+	+	+	+	+	+	+	+	+	+	+	+	+	+	+	+	+	+	+	+	+	+	+	+	+	+	+	+	+	+	+	+	+	+	+	+	+	+	+	+	+	+	+	+	+	+	+	+
I6	I1R	unknown	+	+	+	+	+	+	+	-	+	-	+	+	+	+	+	+	+	+	+	+	-	+	+	+	+	+	-	+	+	-	+	+	+	+	+	-	+	-	+	+	+	+	+	+	-	+	+
I6	I2L	unknown	+	+	+	+	+	+	+	+	+	+	-	+	+	+	+	+	+	+	-	+	-	+	-	+	+	+	+	+	+	-	-	+	+	-	+	+	+	+	+	-	+	+	+	+	+	+	+
I6	I2R	unknown	+	+	+	-	+	+	-	+	-	+	+	+	+	+	-	-	+	+	+	-	+	+	+	-	+	+	+	-	+	+	-	+	-	-	+	+	+	+	+	+	+	-	+	-	+	+	+
I6	I3	unknown	+	+	+	+	+	+	+	+	+	+	+	+	-	-	+	+	+	+	+	+	+	-	+	+	+	+	+	+	+	+	+	+	+	+	-	+	+	+	+	+	+	+	+	+	+	-	+
I6	M3L	unknown	-	+	+	+	+	+	+	+	+	-	+	+	+	+	+	+	-	+	+	+	+	+	-	+	+	+	+	+	-	+	+	+	-	+	+	-	+	-	+	+	+	-	-	+	+	+	+
I6	M4	unknown	+	-	+	+	+	+	-	+	-	+	+	+	+	+	+	+	-	+	+	+	+	+	+	+	+	+	-	+	+	-	-	+	+	+	+	+	+	-	+	+	+	+	-	+	+	+	+
I6	NSML	unknown	+	+	+	-	+	+	+	+	+	+	+	+	-	-	+	+	-	+	-	+	-	-	+	+	-	+	+	+	+	+	+	+	+	-	+	+	-	+	+	+	+	+	+	+	+	+	+
I6	NSMR	unknown	+	+	+	+	+	+	-	+	+	+	+	+	+	+	+	+	+	+	-	+	+	+	+	-	+	+	+	+	+	+	+	+	+	+	+	+	+	+	-	-	+	-	+	+	+	+	+
IL1DL	IL2DL	unknown	+	-	+	+	+	+	-	+	+	+	-	+	+	+	+	+	+	+	+	+	+	-	-	+	+	+	+	+	+	+	+	-	+	+	+	+	+	+	+	+	-	+	+	+	-	+	+
IL1DL	RIPL	unknown	+	+	+	-	+	+	+	+	+	+	+	+	+	+	+	+	+	-	+	+	+	+	+	+	+	+	-	-	+	+	-	-	+	+	+	-	+	+	+	+	+	+	+	+	-	+	+
IL1DL	RMDDR	+	+	+	+	+	+	+	+	+	+	+	+	+	+	+	+	+	+	+	+	+	+	+	+	+	+	+	+	+	+	+	+	+	+	+	+	+	+	+	+	+	+	+	+	+	+	+	+
IL1DL	RMDVL	+	+	+	+	+	+	+	+	+	+	+	+	+	+	+	+	+	+	+	+	+	+	+	+	+	+	+	+	+	+	+	+	+	+	+	+	+	+	+	+	+	+	+	+	+	+	+	+
IL1DL	RMEL	+	+	+	+	+	+	+	+	+	+	+	+	+	+	+	+	+	+	+	+	+	+	+	+	+	+	+	+	+	+	+	+	+	+	+	+	+	+	+	+	+	+	+	+	+	+	+	+
IL1DL	SIBDL	+	+	+	+	+	+	+	+	+	+	+	+	+	+	+	+	+	+	+	+	+	+	+	+	+	+	+	+	+	+	+	+	+	+	+	+	+	+	+	+	+	+	+	+	+	+	+	+
IL1DL	URADL	+	+	+	+	+	+	+	+	+	+	+	+	+	+	+	+	+	+	+	+	+	+	+	+	+	+	+	+	+	+	+	+	+	+	+	+	+	+	+	+	+	+	+	+	+	+	+	+
IL1DR	IL1DR	unknown	+	-	-	+	+	+	+	+	+	+	+	+	+	+	-	-	+	+	+	+	+	+	+	+	-	+	+	+	+	+	-	+	-	+	+	+	+	+	+	+	+	+	+	+	+	+	+
IL1DR	IL1R	unknown	+	+	+	+	+	-	+	-	+	+	+	-	+	+	+	+	+	-	-	+	-	+	+	+	-	+	+	+	+	+	-	+	+	+	+	+	+	+	+	+	+	-	+	+	+	+	+
IL1DR	IL2DR	unknown	+	+	+	+	+	+	+	+	+	+	+	+	+	-	+	+	+	+	+	+	+	+	+	-	+	+	+	+	+	-	+	-	+	-	+	+	+	+	+	+	-	+	+	+	+	+	+
IL1DR	OLLR	unknown	-	+	-	-	-	+	+	+	+	+	-	+	-	+	+	+	+	+	+	-	+	+	+	-	-	-	+	+	-	+	+	+	+	+	-	+	-	+	+	+	+	+	+	+	-	-	+
IL1DR	PVR	unknown	+	+	+	+	+	+	-	+	+	-	+	+	+	+	-	+	+	+	+	+	-	+	+	+	-	+	-	+	+	+	+	+	+	-	+	+	+	-	+	+	+	+	+	+	+	+	+
IL1DR	RIPR	unknown	+	+	-	-	+	+	+	+	+	+	+	+	-	+	+	-	-	-	-	-	+	+	+	-	+	+	-	+	+	+	+	+	-	-	+	+	+	+	+	+	+	+	-	+	-	-	+
IL1DR	RMDDL	+	+	+	+	+	+	+	+	+	+	+	+	+	+	+	+	+	+	+	+	+	+	+	+	+	+	+	+	+	+	+	+	+	+	+	+	+	+	+	+	+	+	+	+	+	+	+	+
IL1DR	RMDVR	+	+	+	+	+	+	+	+	+	+	+	+	+	+	+	+	+	+	+	+	+	+	+	+	+	+	+	+	+	+	+	+	+	+	+	+	+	+	+	+	+	+	+	+	+	+	+	+
IL1DR	URADR	+	+	+	+	+	+	+	+	+	+	+	+	+	+	+	+	+	+	+	+	+	+	+	+	+	+	+	+	+	+	+	+	+	+	+	+	+	+	+	+	+	+	+	+	+	+	+	+
IL1DR	URYDR	+	+	+	+	+	+	+	+	+	+	+	+	+	+	+	+	+	+	+	+	+	+	+	+	+	+	+	+	+	+	+	+	+	+	+	+	+	+	+	+	+	+	+	+	+	+	+	+
IL1L	AVER	+	+	+	+	+	+	+	+	+	+	+	+	+	+	+	+	+	+	+	+	+	+	+	+	+	+	+	+	+	+	+	+	+	+	+	+	+	+	+	+	+	+	+	+	+	+	+	+
IL1L	IL2L	unknown	+	+	+	+	-	+	+	+	+	+	+	+	-	+	-	+	+	+	+	+	+	+	+	+	+	+	+	+	+	+	+	+	+	+	+	+	+	-	+	+	+	+	+	+	+	+	+
IL1L	OLLL	unknown	+	-	+	+	+	+	+	+	+	+	+	+	+	+	+	+	-	+	+	+	-	-	+	-	+	+	+	+	+	-	+	+	-	+	+	-	+	+	+	+	+	+	-	+	+	+	+
IL1L	RMDDL	+	+	+	+	+	+	+	+	+	+	+	+	+	+	+	+	+	+	+	+	+	+	+	+	+	+	+	+	+	+	+	+	+	+	+	+	+	+	+	+	+	+	+	+	+	+	+	+
IL1L	RMDL	+	+	+	+	+	+	+	+	+	+	+	+	+	+	+	+	+	+	+	+	+	+	+	+	+	+	+	+	+	+	+	+	+	+	+	+	+	+	+	+	+	+	+	+	+	+	+	+
IL1L	RMDR	+	+	+	+	+	+	+	+	+	+	+	+	+	+	+	+	+	+	+	+	+	+	+	+	+	+	+	+	+	+	+	+	+	+	+	+	+	+	+	+	+	+	+	+	+	+	+	+
IL1L	RMDVL	+	+	+	+	+	+	+	+	+	+	+	+	+	+	+	+	+	+	+	+	+	+	+	+	+	+	+	+	+	+	+	+	+	+	+	+	+	+	+	+	+	+	+	+	+	+	+	+
IL1L	RMDVR	+	+	+	+	+	+	+	+	+	+	+	+	+	+	+	+	+	+	+	+	+	+	+	+	+	+	+	+	+	+	+	+	+	+	+	+	+	+	+	+	+	+	+	+	+	+	+	+
IL1L	RMER	+	+	+	+	+	+	+	+	+	+	+	+	+	+	+	+	+	+	+	+	+	+	+	+	+	+	+	+	+	+	+	+	+	+	+	+	+	+	+	+	+	+	+	+	+	+	+	+
IL1L	RMGL	+	+	+	+	+	+	+	+	+	+	+	+	+	+	+	+	+	+	+	+	+	+	+	+	+	+	+	+	+	+	+	+	+	+	+	+	+	+	+	+	+	+	+	+	+	+	+	+
IL1L	URAVL	+	+	+	+	+	+	+	+	+	+	+	+	+	+	+	+	+	+	+	+	+	+	+	+	+	+	+	+	+	+	+	+	+	+	+	+	+	+	+	+	+	+	+	+	+	+	+	+
IL1L	URBL	+	+	+	+	+	+	+	+	+	+	+	+	+	+	+	+	+	+	+	+	+	+	+	+	+	+	+	+	+	+	+	+	+	+	+	+	+	+	+	+	+	+	+	+	+	+	+	+
IL1R	AVEL	+	+	+	+	+	+	+	+	+	+	+	+	+	+	+	+	+	+	+	+	+	+	+	+	+	+	+	+	+	+	+	+	+	+	+	+	+	+	+	+	+	+	+	+	+	+	+	+
IL1R	AVER	+	+	+	+	+	+	+	+	+	+	+	+	+	+	+	+	+	+	+	+	+	+	+	+	+	+	+	+	+	+	+	+	+	+	+	+	+	+	+	+	+	+	+	+	+	+	+	+
IL1R	OLLR	unknown	+	+	+	+	+	+	+	+	+	-	+	-	-	+	-	+	+	+	+	+	+	+	+	+	+	+	+	+	-	+	+	+	+	+	+	-	-	+	+	+	-	+	-	+	+	+	+
IL1R	RMDDL	+	+	+	+	+	+	+	+	+	+	+	+	+	+	+	+	+	+	+	+	+	+	+	+	+	+	+	+	+	+	+	+	+	+	+	+	+	+	+	+	+	+	+	+	+	+	+	+
IL1R	RMDDR	+	+	+	+	+	+	+	+	+	+	+	+	+	+	+	+	+	+	+	+	+	+	+	+	+	+	+	+	+	+	+	+	+	+	+	+	+	+	+	+	+	+	+	+	+	+	+	+
IL1R	RMDL	+	+	+	+	+	+	+	+	+	+	+	+	+	+	+	+	+	+	+	+	+	+	+	+	+	+	+	+	+	+	+	+	+	+	+	+	+	+	+	+	+	+	+	+	+	+	+	+
IL1R	RMDR	+	+	+	+	+	+	+	+	+	+	+	+	+	+	+	+	+	+	+	+	+	+	+	+	+	+	+	+	+	+	+	+	+	+	+	+	+	+	+	+	+	+	+	+	+	+	+	+
IL1R	RMDVL	+	+	+	+	+	+	+	+	+	+	+	+	+	+	+	+	+	+	+	+	+	+	+	+	+	+	+	+	+	+	+	+	+	+	+	+	+	+	+	+	+	+	+	+	+	+	+	+
IL1R	RMDVR	+	+	+	+	+	+	+	+	+	+	+	+	+	+	+	+	+	+	+	+	+	+	+	+	+	+	+	+	+	+	+	+	+	+	+	+	+	+	+	+	+	+	+	+	+	+	+	+
IL1R	RMEL	+	+	+	+	+	+	+	+	+	+	+	+	+	+	+	+	+	+	+	+	+	+	+	+	+	+	+	+	+	+	+	+	+	+	+	+	+	+	+	+	+	+	+	+	+	+	+	+
IL1R	RMHL	+	+	+	+	+	+	+	+	+	+	+	+	+	+	+	+	+	+	+	+	+	+	+	+	+	+	+	+	+	+	+	+	+	+	+	+	+	+	+	+	+	+	+	+	+	+	+	+
IL1R	URXR	unknown	+	-	+	+	+	-	+	+	-	+	-	+	-	+	+	-	+	-	-	+	+	+	+	+	+	+	+	+	+	+	+	-	-	+	-	+	+	+	+	+	+	+	+	+	+	+	+
IL1VL	AVL	-	-	-	-	-	-	-	-	-	-	-	-	-	-	-	-	-	-	-	-	-	-	-	-	-	-	-	-	-	-	-	-	-	-	-	-	-	-	-	-	-	-	-	-	-	-	-	-
IL1VL	IL1L	unknown	+	+	+	-	+	+	+	+	+	+	+	+	+	+	+	+	+	+	+	+	-	+	+	+	+	+	+	-	-	-	-	-	+	+	+	+	+	+	+	+	+	-	-	+	-	-	+
IL1VL	IL1VL	unknown	+	+	+	+	+	-	+	+	+	+	+	+	+	-	+	+	+	+	+	+	+	+	+	+	-	+	+	+	+	+	+	+	-	+	-	+	+	+	-	+	+	+	+	+	-	+	-
IL1VL	OLQVL	unknown	+	+	+	+	+	+	+	-	+	+	+	-	-	+	+	-	+	-	+	+	+	-	-	+	+	+	+	+	+	+	+	+	-	-	+	-	+	+	+	+	-	+	+	+	-	-	+
IL1VL	RIPL	unknown	-	-	+	+	+	+	+	+	+	+	+	+	+	+	+	+	+	+	+	+	+	+	+	+	+	+	+	-	-	-	+	-	+	+	+	+	+	+	+	+	+	+	+	+	+	+	+
IL1VL	RMDDL	+	+	+	+	+	+	+	+	+	+	+	+	+	+	+	+	+	+	+	+	+	+	+	+	+	+	+	+	+	+	+	+	+	+	+	+	+	+	+	+	+	+	+	+	+	+	+	+
IL1VL	RMDVR	+	+	+	+	+	+	+	+	+	+	+	+	+	+	+	+	+	+	+	+	+	+	+	+	+	+	+	+	+	+	+	+	+	+	+	+	+	+	+	+	+	+	+	+	+	+	+	+
IL1VL	RMHL	+	+	+	+	+	+	+	+	+	+	+	+	+	+	+	+	+	+	+	+	+	+	+	+	+	+	+	+	+	+	+	+	+	+	+	+	+	+	+	+	+	+	+	+	+	+	+	+
IL1VL	URAVL	+	+	+	+	+	+	+	+	+	+	+	+	+	+	+	+	+	+	+	+	+	+	+	+	+	+	+	+	+	+	+	+	+	+	+	+	+	+	+	+	+	+	+	+	+	+	+	+
IL1VL	URYVL	+	+	+	+	+	+	+	+	+	+	+	+	+	+	+	+	+	+	+	+	+	+	+	+	+	+	+	+	+	+	+	+	+	+	+	+	+	+	+	+	+	+	+	+	+	+	+	+
IL1VR	IL1R	unknown	+	+	+	+	+	-	+	+	+	+	+	+	-	+	+	+	+	-	+	+	+	-	+	+	-	+	+	+	+	+	-	+	+	+	+	-	+	+	+	+	-	+	+	+	+	+	+
IL1VR	IL2VR	unknown	-	+	-	+	+	+	+	+	+	-	+	+	+	+	-	+	+	-	+	+	+	+	+	+	+	-	+	-	+	+	+	+	-	+	-	+	+	+	+	-	+	+	+	+	-	+	+
IL1VR	OLLR	unknown	+	+	+	+	-	+	-	+	+	+	-	+	+	+	-	+	-	+	-	+	-	-	+	+	+	-	+	+	+	+	-	-	+	+	+	-	+	-	+	+	+	-	-	-	+	+	+
IL1VR	OLQVR	unknown	+	-	+	-	-	+	+	-	+	+	+	+	+	+	+	+	+	+	+	+	-	+	+	+	+	+	+	+	+	+	+	+	+	+	-	-	+	-	+	+	+	+	+	+	+	+	+
IL1VR	RIPR	unknown	+	+	+	+	+	+	+	+	-	+	+	+	+	+	+	+	+	+	-	+	+	+	+	-	+	-	+	+	+	+	+	+	-	+	+	+	-	-	+	+	+	+	+	+	-	+	+
IL1VR	RMDDR	+	+	+	+	+	+	+	+	+	+	+	+	+	+	+	+	+	+	+	+	+	+	+	+	+	+	+	+	+	+	+	+	+	+	+	+	+	+	+	+	+	+	+	+	+	+	+	+
IL1VR	RMDVL	+	+	+	+	+	+	+	+	+	+	+	+	+	+	+	+	+	+	+	+	+	+	+	+	+	+	+	+	+	+	+	+	+	+	+	+	+	+	+	+	+	+	+	+	+	+	+	+
IL1VR	URAVR	+	+	+	+	+	+	+	+	+	+	+	+	+	+	+	+	+	+	+	+	+	+	+	+	+	+	+	+	+	+	+	+	+	+	+	+	+	+	+	+	+	+	+	+	+	+	+	+
IL2DL	AUAL	unknown	+	+	-	+	-	-	+	+	+	+	+	+	+	-	+	+	-	+	-	+	+	+	-	+	+	+	+	+	+	-	+	+	+	+	+	+	+	+	+	+	-	+	+	+	-	+	+
IL2DL	AVBR	+	+	+	+	+	+	+	+	+	+	+	+	+	+	+	+	+	+	+	+	+	+	+	+	+	+	+	+	+	+	+	+	+	+	+	+	+	+	+	+	+	+	+	+	+	+	+	+
IL2DL	IL1DL	+	+	+	+	+	+	+	+	+	+	+	+	+	+	+	+	+	+	+	+	+	+	+	+	+	+	+	+	+	+	+	+	+	+	+	+	+	+	+	+	+	+	+	+	+	+	+	+
IL2DL	IL2DL	unknown	+	+	+	-	+	+	+	+	-	+	-	-	+	+	+	-	+	+	+	+	-	+	-	+	-	+	+	+	-	-	+	+	+	+	-	-	+	+	-	+	-	+	+	+	-	+	+
IL2DL	OLQDL	unknown	-	-	+	-	+	+	+	+	+	+	+	+	+	+	+	+	+	+	-	+	+	+	+	+	-	+	-	+	+	+	+	+	+	+	+	+	+	+	+	+	+	+	-	+	+	+	+
IL2DL	RIBL	+	+	+	+	+	+	+	+	+	+	+	+	+	+	+	+	+	+	+	+	+	+	+	+	+	+	+	+	+	+	+	+	+	+	+	+	+	+	+	+	+	+	+	+	+	+	+	+
IL2DL	RIH	-	-	-	-	-	-	-	-	-	-	-	-	-	-	-	-	-	-	-	-	-	-	-	-	-	-	-	-	-	-	-	-	-	-	-	-	-	-	-	-	-	-	-	-	-	-	-	-
IL2DL	RIPL	unknown	+	+	+	+	+	+	-	+	+	+	+	-	+	+	+	+	-	+	+	+	+	+	+	-	-	+	+	+	+	+	+	-	+	+	+	+	-	+	+	+	+	+	+	+	+	+	+
IL2DL	RMED	+	+	+	+	+	+	+	+	+	+	+	+	+	+	+	+	+	+	+	+	+	+	+	+	+	+	+	+	+	+	+	+	+	+	+	+	+	+	+	+	+	+	+	+	+	+	+	+
IL2DL	RMEL	+	+	+	+	+	+	+	+	+	+	+	+	+	+	+	+	+	+	+	+	+	+	+	+	+	+	+	+	+	+	+	+	+	+	+	+	+	+	+	+	+	+	+	+	+	+	+	+
IL2DL	RMER	+	+	+	+	+	+	+	+	+	+	+	+	+	+	+	+	+	+	+	+	+	+	+	+	+	+	+	+	+	+	+	+	+	+	+	+	+	+	+	+	+	+	+	+	+	+	+	+
IL2DL	RMEV	+	+	+	+	+	+	+	+	+	+	+	+	+	+	+	+	+	+	+	+	+	+	+	+	+	+	+	+	+	+	+	+	+	+	+	+	+	+	+	+	+	+	+	+	+	+	+	+
IL2DL	RMHL	unknown	+	+	+	+	+	+	+	+	+	+	+	+	+	+	+	-	-	+	+	-	+	+	+	+	+	-	-	+	+	+	-	+	+	-	-	-	+	-	+	-	-	+	+	+	+	+	+
IL2DL	URADL	unknown	+	+	+	+	+	-	+	+	+	-	+	+	+	+	+	+	+	+	+	+	-	+	-	+	+	-	+	-	+	+	+	-	+	+	+	+	+	+	-	+	+	+	+	+	+	+	+
IL2DR	CEPDR	unknown	-	+	+	-	+	-	+	-	-	+	+	+	+	+	+	-	-	+	+	-	+	+	+	+	+	+	+	+	+	+	+	+	+	+	-	+	+	+	+	+	+	+	+	-	+	-	-
IL2DR	IL1DR	+	+	+	+	+	+	+	+	+	+	+	+	+	+	+	+	+	+	+	+	+	+	+	+	+	+	+	+	+	+	+	+	+	+	+	+	+	+	+	+	+	+	+	+	+	+	+	+
IL2DR	OLQDR	unknown	+	+	+	+	-	+	+	-	+	+	+	+	+	+	+	+	-	+	+	+	-	-	+	+	+	+	+	+	-	+	+	+	+	+	+	-	+	+	+	-	+	+	+	+	+	+	-
IL2DR	RICL	unknown	-	+	+	+	+	-	+	-	+	+	+	+	+	+	+	+	+	-	+	+	+	+	+	-	+	+	+	+	+	+	+	+	+	+	+	+	+	+	+	+	+	+	+	+	+	+	+
IL2DR	RICR	unknown	-	-	+	+	-	+	+	+	+	+	+	+	+	+	+	+	-	+	+	+	-	-	+	+	-	-	+	+	+	+	-	-	+	+	+	-	-	+	+	-	+	+	+	-	+	+	+
IL2DR	RIPL	unknown	+	+	+	+	+	+	+	+	+	+	+	+	+	+	+	+	+	+	+	+	-	+	+	+	+	+	+	+	+	+	-	-	+	+	+	-	+	+	+	-	+	+	+	+	+	+	+
IL2DR	RIPR	unknown	+	+	-	+	+	+	+	-	+	+	+	+	-	+	+	+	+	+	+	+	+	+	+	+	+	+	+	+	+	+	-	+	+	-	+	+	+	+	-	+	+	+	-	-	+	+	+
IL2DR	RMED	+	+	+	+	+	+	+	+	+	+	+	+	+	+	+	+	+	+	+	+	+	+	+	+	+	+	+	+	+	+	+	+	+	+	+	+	+	+	+	+	+	+	+	+	+	+	+	+
IL2DR	RMEL	+	+	+	+	+	+	+	+	+	+	+	+	+	+	+	+	+	+	+	+	+	+	+	+	+	+	+	+	+	+	+	+	+	+	+	+	+	+	+	+	+	+	+	+	+	+	+	+
IL2DR	RMER	+	+	+	+	+	+	+	+	+	+	+	+	+	+	+	+	+	+	+	+	+	+	+	+	+	+	+	+	+	+	+	+	+	+	+	+	+	+	+	+	+	+	+	+	+	+	+	+
IL2DR	RMEV	+	+	+	+	+	+	+	+	+	+	+	+	+	+	+	+	+	+	+	+	+	+	+	+	+	+	+	+	+	+	+	+	+	+	+	+	+	+	+	+	+	+	+	+	+	+	+	+
IL2DR	URADR	unknown	+	+	+	+	+	+	+	+	+	+	+	-	+	-	+	-	+	-	-	+	+	+	+	+	+	+	+	+	+	+	+	+	-	+	+	+	-	+	+	+	+	+	+	-	+	-	+
IL2L	ADEL	+	+	+	+	+	+	+	+	+	+	+	+	+	+	+	+	+	+	+	+	+	+	+	+	+	+	+	+	+	+	+	+	+	+	+	+	+	+	+	+	+	+	+	+	+	+	+	+
IL2L	AVEL	-	-	-	-	-	-	-	-	-	-	-	-	-	-	-	-	-	-	-	-	-	-	-	-	-	-	-	-	-	-	-	-	-	-	-	-	-	-	-	-	-	-	-	-	-	-	-	-
IL2L	IL1L	+	+	+	+	+	+	+	+	+	+	+	+	+	+	+	+	+	+	+	+	+	+	+	+	+	+	+	+	+	+	+	+	+	+	+	+	+	+	+	+	+	+	+	+	+	+	+	+
IL2L	OLQDL	unknown	-	-	-	+	+	+	+	-	+	+	+	+	+	+	+	+	+	+	-	+	+	+	+	+	+	+	+	-	+	+	+	+	+	+	+	+	+	+	+	+	-	+	+	+	+	-	+
IL2L	OLQVL	unknown	+	-	+	-	+	+	+	+	+	+	+	+	-	+	+	+	+	-	+	+	+	+	+	+	-	+	+	+	+	+	+	+	+	+	+	+	+	-	-	+	+	+	-	+	+	+	+
IL2L	RICL	unknown	+	+	+	+	+	+	+	+	+	+	-	+	+	+	+	+	+	+	+	+	+	+	-	+	+	+	+	+	+	-	+	+	+	+	+	+	+	+	+	+	+	+	+	+	+	+	+
IL2L	RIH	-	-	-	-	-	-	-	-	-	-	-	-	-	-	-	-	-	-	-	-	-	-	-	-	-	-	-	-	-	-	-	-	-	-	-	-	-	-	-	-	-	-	-	-	-	-	-	-
IL2L	RMDL	-	-	-	-	-	-	-	-	-	-	-	-	-	-	-	-	-	-	-	-	-	-	-	-	-	-	-	-	-	-	-	-	-	-	-	-	-	-	-	-	-	-	-	-	-	-	-	-
IL2L	RMDR	-	-	-	-	-	-	-	-	-	-	-	-	-	-	-	-	-	-	-	-	-	-	-	-	-	-	-	-	-	-	-	-	-	-	-	-	-	-	-	-	-	-	-	-	-	-	-	-
IL2L	RMER	+	+	+	+	+	+	+	+	+	+	+	+	+	+	+	+	+	+	+	+	+	+	+	+	+	+	+	+	+	+	+	+	+	+	+	+	+	+	+	+	+	+	+	+	+	+	+	+
IL2L	RMEV	+	+	+	+	+	+	+	+	+	+	+	+	+	+	+	+	+	+	+	+	+	+	+	+	+	+	+	+	+	+	+	+	+	+	+	+	+	+	+	+	+	+	+	+	+	+	+	+
IL2L	URAVL	unknown	+	+	+	+	+	+	+	-	-	+	+	+	+	+	+	+	+	+	+	+	-	+	+	+	+	+	-	+	+	-	-	+	+	+	+	+	+	+	-	+	+	+	+	-	+	-	+
IL2L	URXL	-	-	-	-	-	-	-	-	-	-	-	-	-	-	-	-	-	-	-	-	-	-	-	-	-	-	-	-	-	-	-	-	-	-	-	-	-	-	-	-	-	-	-	-	-	-	-	-
IL2R	ADER	+	+	+	+	+	+	+	+	+	+	+	+	+	+	+	+	+	+	+	+	+	+	+	+	+	+	+	+	+	+	+	+	+	+	+	+	+	+	+	+	+	+	+	+	+	+	+	+
IL2R	AVER	-	-	-	-	-	-	-	-	-	-	-	-	-	-	-	-	-	-	-	-	-	-	-	-	-	-	-	-	-	-	-	-	-	-	-	-	-	-	-	-	-	-	-	-	-	-	-	-
IL2R	IL1R	+	+	+	+	+	+	+	+	+	+	+	+	+	+	+	+	+	+	+	+	+	+	+	+	+	+	+	+	+	+	+	+	+	+	+	+	+	+	+	+	+	+	+	+	+	+	+	+
IL2R	OLLR	-	-	-	-	-	-	-	-	-	-	-	-	-	-	-	-	-	-	-	-	-	-	-	-	-	-	-	-	-	-	-	-	-	-	-	-	-	-	-	-	-	-	-	-	-	-	-	-
IL2R	OLQDR	unknown	-	+	-	+	+	+	+	+	+	+	+	+	-	+	+	-	-	+	+	+	+	+	+	+	+	+	+	+	+	-	+	-	-	+	+	+	+	+	+	+	+	+	+	-	+	+	+
IL2R	OLQVR	unknown	+	+	-	+	+	+	-	-	-	-	+	+	+	+	+	+	-	+	-	+	+	+	+	+	+	+	+	+	+	+	-	-	+	+	+	+	+	-	+	+	+	+	+	+	+	-	+
IL2R	RIH	-	-	-	-	-	-	-	-	-	-	-	-	-	-	-	-	-	-	-	-	-	-	-	-	-	-	-	-	-	-	-	-	-	-	-	-	-	-	-	-	-	-	-	-	-	-	-	-
IL2R	RMDL	-	-	-	-	-	-	-	-	-	-	-	-	-	-	-	-	-	-	-	-	-	-	-	-	-	-	-	-	-	-	-	-	-	-	-	-	-	-	-	-	-	-	-	-	-	-	-	-
IL2R	RMEL	+	+	+	+	+	+	+	+	+	+	+	+	+	+	+	+	+	+	+	+	+	+	+	+	+	+	+	+	+	+	+	+	+	+	+	+	+	+	+	+	+	+	+	+	+	+	+	+
IL2R	RMEV	+	+	+	+	+	+	+	+	+	+	+	+	+	+	+	+	+	+	+	+	+	+	+	+	+	+	+	+	+	+	+	+	+	+	+	+	+	+	+	+	+	+	+	+	+	+	+	+
IL2R	RMGR	unknown	+	-	-	-	+	+	+	+	+	+	+	-	-	+	+	+	+	+	+	+	+	+	-	-	-	+	+	+	+	+	+	-	-	-	+	+	+	+	-	-	+	-	+	+	+	-	-
IL2R	URADR	unknown	-	+	-	+	+	+	+	-	+	+	+	+	+	+	+	+	+	-	-	-	-	+	+	+	+	+	+	-	+	+	+	-	+	+	+	+	+	+	+	-	+	+	+	+	+	+	+
IL2R	URAVR	unknown	+	-	+	+	+	+	-	-	+	+	+	-	+	+	+	+	-	+	+	+	+	+	+	-	+	+	+	+	+	-	+	+	+	+	+	+	-	+	+	+	+	+	+	+	+	+	+
IL2R	URBR	+	+	+	+	+	+	+	+	+	+	+	+	+	+	+	+	+	+	+	+	+	+	+	+	+	+	+	+	+	+	+	+	+	+	+	+	+	+	+	+	+	+	+	+	+	+	+	+
IL2R	URXR	-	-	-	-	-	-	-	-	-	-	-	-	-	-	-	-	-	-	-	-	-	-	-	-	-	-	-	-	-	-	-	-	-	-	-	-	-	-	-	-	-	-	-	-	-	-	-	-
IL2VL	BAGR	unknown	+	+	-	-	+	-	+	+	+	+	+	+	+	+	+	-	+	-	+	+	+	+	+	-	+	+	+	-	+	-	+	+	+	+	-	+	+	+	-	-	+	+	-	+	+	-	+
IL2VL	DVC	+	+	+	+	+	+	+	+	+	+	+	+	+	+	+	+	+	+	+	+	+	+	+	+	+	+	+	+	+	+	+	+	+	+	+	+	+	+	+	+	+	+	+	+	+	+	+	+
IL2VL	IL1VL	+	+	+	+	+	+	+	+	+	+	+	+	+	+	+	+	+	+	+	+	+	+	+	+	+	+	+	+	+	+	+	+	+	+	+	+	+	+	+	+	+	+	+	+	+	+	+	+
IL2VL	IL2L	unknown	+	+	+	+	+	-	+	-	+	+	+	+	-	+	-	+	-	+	+	+	-	+	+	+	-	+	+	+	+	+	+	+	+	+	+	+	+	+	-	+	+	+	-	+	-	+	-
IL2VL	OLQVL	unknown	+	+	+	+	-	+	+	-	+	-	-	+	+	+	-	+	+	+	+	-	+	+	+	-	+	+	+	+	-	+	+	-	-	+	+	+	+	-	+	+	+	+	-	+	+	+	+
IL2VL	RIAL	-	-	-	-	-	-	-	-	-	-	-	-	-	-	-	-	-	-	-	-	-	-	-	-	-	-	-	-	-	-	-	-	-	-	-	-	-	-	-	-	-	-	-	-	-	-	-	-
IL2VL	RIH	-	-	-	-	-	-	-	-	-	-	-	-	-	-	-	-	-	-	-	-	-	-	-	-	-	-	-	-	-	-	-	-	-	-	-	-	-	-	-	-	-	-	-	-	-	-	-	-
IL2VL	RIPL	unknown	+	+	+	+	+	+	+	+	+	-	+	+	+	+	+	+	+	+	+	+	+	+	-	+	+	+	+	+	-	+	-	+	+	+	+	+	+	+	-	-	+	-	-	+	+	+	+
IL2VL	RMEL	+	+	+	+	+	+	+	+	+	+	+	+	+	+	+	+	+	+	+	+	+	+	+	+	+	+	+	+	+	+	+	+	+	+	+	+	+	+	+	+	+	+	+	+	+	+	+	+
IL2VL	RMER	+	+	+	+	+	+	+	+	+	+	+	+	+	+	+	+	+	+	+	+	+	+	+	+	+	+	+	+	+	+	+	+	+	+	+	+	+	+	+	+	+	+	+	+	+	+	+	+
IL2VL	RMEV	+	+	+	+	+	+	+	+	+	+	+	+	+	+	+	+	+	+	+	+	+	+	+	+	+	+	+	+	+	+	+	+	+	+	+	+	+	+	+	+	+	+	+	+	+	+	+	+
IL2VL	URAVL	unknown	+	+	+	+	+	+	+	-	-	+	+	-	-	-	+	-	+	+	+	+	+	+	+	+	-	-	+	+	+	+	+	+	+	+	+	+	+	-	+	+	+	+	+	+	+	+	+
IL2VR	ADLR	unknown	+	+	+	+	+	+	+	+	+	+	-	+	-	+	+	+	+	+	+	+	+	+	+	+	+	+	+	-	-	+	+	+	+	+	-	+	+	+	+	+	+	+	+	+	+	+	-
IL2VR	AVAL	+	+	+	+	+	+	+	+	+	+	+	+	+	+	+	+	+	+	+	+	+	+	+	+	+	+	+	+	+	+	+	+	+	+	+	+	+	+	+	+	+	+	+	+	+	+	+	+
IL2VR	IL1VR	+	+	+	+	+	+	+	+	+	+	+	+	+	+	+	+	+	+	+	+	+	+	+	+	+	+	+	+	+	+	+	+	+	+	+	+	+	+	+	+	+	+	+	+	+	+	+	+
IL2VR	OLQVR	unknown	+	+	+	+	+	+	+	+	+	+	+	+	-	+	+	+	-	+	+	-	+	-	+	+	+	-	-	+	+	-	+	+	+	+	-	-	+	+	+	+	+	+	-	+	-	+	+
IL2VR	RIAR	-	-	-	-	-	-	-	-	-	-	-	-	-	-	-	-	-	-	-	-	-	-	-	-	-	-	-	-	-	-	-	-	-	-	-	-	-	-	-	-	-	-	-	-	-	-	-	-
IL2VR	RIH	-	-	-	-	-	-	-	-	-	-	-	-	-	-	-	-	-	-	-	-	-	-	-	-	-	-	-	-	-	-	-	-	-	-	-	-	-	-	-	-	-	-	-	-	-	-	-	-
IL2VR	RIPR	unknown	+	+	+	+	-	-	+	+	+	+	+	+	+	+	+	+	+	-	+	+	-	+	-	+	+	+	-	-	+	+	+	-	+	+	+	+	+	+	-	+	-	-	-	+	+	-	+
IL2VR	RMED	+	+	+	+	+	+	+	+	+	+	+	+	+	+	+	+	+	+	+	+	+	+	+	+	+	+	+	+	+	+	+	+	+	+	+	+	+	+	+	+	+	+	+	+	+	+	+	+
IL2VR	RMEL	+	+	+	+	+	+	+	+	+	+	+	+	+	+	+	+	+	+	+	+	+	+	+	+	+	+	+	+	+	+	+	+	+	+	+	+	+	+	+	+	+	+	+	+	+	+	+	+
IL2VR	RMER	+	+	+	+	+	+	+	+	+	+	+	+	+	+	+	+	+	+	+	+	+	+	+	+	+	+	+	+	+	+	+	+	+	+	+	+	+	+	+	+	+	+	+	+	+	+	+	+
IL2VR	RMEV	+	+	+	+	+	+	+	+	+	+	+	+	+	+	+	+	+	+	+	+	+	+	+	+	+	+	+	+	+	+	+	+	+	+	+	+	+	+	+	+	+	+	+	+	+	+	+	+
IL2VR	SIADR	unknown	+	+	+	+	+	+	+	+	+	+	+	+	+	+	+	+	+	+	-	+	+	+	+	+	-	+	+	-	+	+	+	+	+	+	-	-	+	+	+	-	+	+	+	+	+	+	-
IL2VR	URAVR	unknown	+	+	+	+	-	+	+	-	+	+	+	+	+	+	+	-	+	+	-	+	+	+	+	+	+	+	+	+	-	+	+	+	+	-	+	+	+	+	-	+	+	+	+	+	+	+	+
IL2VR	URXR	-	-	-	-	-	-	-	-	-	-	-	-	-	-	-	-	-	-	-	-	-	-	-	-	-	-	-	-	-	-	-	-	-	-	-	-	-	-	-	-	-	-	-	-	-	-	-	-
LUAL	AVAL	+	+	+	+	+	+	+	+	+	+	+	+	+	+	+	+	+	+	+	+	+	+	+	+	+	+	+	+	+	+	+	+	+	+	+	+	+	+	+	+	+	+	+	+	+	+	+	+
LUAL	AVAR	+	+	+	+	+	+	+	+	+	+	+	+	+	+	+	+	+	+	+	+	+	+	+	+	+	+	+	+	+	+	+	+	+	+	+	+	+	+	+	+	+	+	+	+	+	+	+	+
LUAL	AVDL	+	+	+	+	+	+	+	+	+	+	+	+	+	+	+	+	+	+	+	+	+	+	+	+	+	+	+	+	+	+	+	+	+	+	+	+	+	+	+	+	+	+	+	+	+	+	+	+
LUAL	AVDR	+	+	+	+	+	+	+	+	+	+	+	+	+	+	+	+	+	+	+	+	+	+	+	+	+	+	+	+	+	+	+	+	+	+	+	+	+	+	+	+	+	+	+	+	+	+	+	+
LUAL	AVJL	+	+	+	+	+	+	+	+	+	+	+	+	+	+	+	+	+	+	+	+	+	+	+	+	+	+	+	+	+	+	+	+	+	+	+	+	+	+	+	+	+	+	+	+	+	+	+	+
LUAL	AVJR	+	+	+	+	+	+	+	+	+	+	+	+	+	+	+	+	+	+	+	+	+	+	+	+	+	+	+	+	+	+	+	+	+	+	+	+	+	+	+	+	+	+	+	+	+	+	+	+
LUAL	PHBL	unknown	+	+	+	+	+	-	+	+	+	+	-	+	+	-	+	+	+	-	-	+	-	-	+	+	+	+	-	+	-	+	+	+	+	+	+	+	+	+	+	-	-	+	+	+	+	-	+
LUAL	PVNL	+	+	+	+	+	+	+	+	+	+	+	+	+	+	+	+	+	+	+	+	+	+	+	+	+	+	+	+	+	+	+	+	+	+	+	+	+	+	+	+	+	+	+	+	+	+	+	+
LUAL	PVWL	unknown	+	+	+	+	+	+	-	-	+	-	+	+	+	-	-	+	+	+	+	-	+	-	+	+	-	+	+	+	-	+	-	+	+	+	+	+	+	+	+	+	+	+	+	+	+	+	+
LUAR	AVAL	+	+	+	+	+	+	+	+	+	+	+	+	+	+	+	+	+	+	+	+	+	+	+	+	+	+	+	+	+	+	+	+	+	+	+	+	+	+	+	+	+	+	+	+	+	+	+	+
LUAR	AVAR	+	+	+	+	+	+	+	+	+	+	+	+	+	+	+	+	+	+	+	+	+	+	+	+	+	+	+	+	+	+	+	+	+	+	+	+	+	+	+	+	+	+	+	+	+	+	+	+
LUAR	AVDL	+	+	+	+	+	+	+	+	+	+	+	+	+	+	+	+	+	+	+	+	+	+	+	+	+	+	+	+	+	+	+	+	+	+	+	+	+	+	+	+	+	+	+	+	+	+	+	+
LUAR	AVDR	+	+	+	+	+	+	+	+	+	+	+	+	+	+	+	+	+	+	+	+	+	+	+	+	+	+	+	+	+	+	+	+	+	+	+	+	+	+	+	+	+	+	+	+	+	+	+	+
LUAR	AVJR	+	+	+	+	+	+	+	+	+	+	+	+	+	+	+	+	+	+	+	+	+	+	+	+	+	+	+	+	+	+	+	+	+	+	+	+	+	+	+	+	+	+	+	+	+	+	+	+
LUAR	PDB	unknown	+	+	+	+	+	+	-	+	+	+	-	+	+	+	+	+	+	+	+	+	+	+	+	+	+	+	+	+	+	+	-	+	+	+	+	-	+	+	+	+	+	+	+	-	+	+	-
LUAR	PQR	unknown	+	-	+	+	+	-	-	-	+	-	+	+	+	+	+	+	+	+	+	+	-	+	+	+	+	-	+	+	+	-	+	+	+	+	+	+	+	+	+	+	-	+	-	+	+	-	+
LUAR	PVCR	+	+	+	+	+	+	+	+	+	+	+	+	+	+	+	+	+	+	+	+	+	+	+	+	+	+	+	+	+	+	+	+	+	+	+	+	+	+	+	+	+	+	+	+	+	+	+	+
LUAR	PVNL	+	+	+	+	+	+	+	+	+	+	+	+	+	+	+	+	+	+	+	+	+	+	+	+	+	+	+	+	+	+	+	+	+	+	+	+	+	+	+	+	+	+	+	+	+	+	+	+
LUAR	PVR	unknown	+	-	+	+	-	+	+	-	+	+	+	+	-	+	+	-	+	+	+	+	+	+	+	+	-	+	-	+	+	+	-	+	-	+	+	+	+	+	+	+	+	+	-	-	+	-	+
LUAR	PVWL	unknown	+	-	+	-	-	+	+	+	-	+	+	+	+	+	+	-	+	+	+	+	+	-	+	+	-	-	+	-	+	+	-	+	+	+	-	+	+	-	+	-	+	+	+	+	+	-	+
LUAR	PVWR	unknown	-	+	+	+	+	+	-	+	+	+	+	-	+	+	-	+	+	+	+	+	+	+	+	+	+	+	+	+	+	+	+	+	+	+	+	+	-	+	-	+	+	+	+	+	-	+	+
M1	I2L	unknown	+	+	+	+	-	-	+	+	+	-	+	-	+	-	+	+	+	+	+	+	+	+	+	+	+	+	+	+	+	+	-	-	+	-	+	-	-	+	+	-	+	+	+	+	+	+	+
M1	I2R	unknown	+	-	-	+	+	+	+	-	+	-	+	+	-	+	+	+	-	+	+	-	+	+	+	+	+	+	-	+	+	+	+	-	+	+	-	+	+	+	-	+	+	-	+	-	-	+	+
M1	I3	unknown	+	+	+	+	+	+	-	+	+	+	-	+	-	+	+	+	+	+	+	+	+	+	+	+	-	-	+	+	+	+	+	+	-	+	+	+	+	+	-	+	-	+	+	+	+	+	+
M1	I4	unknown	+	+	+	+	+	-	-	+	+	+	+	+	+	+	+	+	+	-	+	+	+	+	+	-	+	+	-	-	+	+	+	-	+	+	+	+	-	+	+	+	+	+	+	-	+	+	+
M1	I5	+	+	+	+	+	+	+	+	+	+	+	+	+	+	+	+	+	+	+	+	+	+	+	+	+	+	+	+	+	+	+	+	+	+	+	+	+	+	+	+	+	+	+	+	+	+	+	+
M1	MI	unknown	+	+	-	+	+	+	+	+	+	+	-	+	+	+	+	+	+	+	+	-	+	+	+	-	+	+	+	+	-	+	+	+	+	+	+	-	+	+	+	-	+	+	+	-	+	-	+
M1	NSML	unknown	+	+	+	+	-	+	+	-	+	+	+	+	-	+	+	+	-	-	+	+	+	+	-	+	+	-	+	+	+	+	+	+	+	+	+	-	+	+	+	+	+	-	+	-	+	+	+
M2L	I3	unknown	+	+	+	-	+	+	+	+	+	+	+	+	+	+	-	+	+	+	-	+	+	-	+	+	-	+	-	+	-	+	+	+	+	+	-	+	+	+	-	-	+	+	+	+	+	+	+
M2L	I4	unknown	-	+	+	+	+	+	-	+	+	+	+	-	+	+	-	+	-	+	+	-	+	-	+	+	+	+	+	+	+	-	+	-	+	+	+	+	-	-	+	+	+	+	+	+	+	+	-
M2L	I5	+	+	+	+	+	+	+	+	+	+	+	+	+	+	+	+	+	+	+	+	+	+	+	+	+	+	+	+	+	+	+	+	+	+	+	+	+	+	+	+	+	+	+	+	+	+	+	+
M2L	M3L	unknown	+	-	+	+	+	+	+	+	+	+	-	+	-	-	+	-	+	+	+	-	+	+	+	+	+	+	+	+	+	+	+	+	-	-	-	-	+	+	+	+	+	+	+	+	-	+	+
M2L	M3R	unknown	+	+	+	-	+	+	+	-	+	+	-	+	+	-	+	+	+	+	+	-	-	+	+	+	+	+	+	+	+	+	-	+	+	+	+	+	+	+	+	+	+	+	+	+	+	-	+
M2R	I4	unknown	-	+	+	+	+	+	+	+	+	-	+	+	+	+	-	+	+	+	+	+	+	+	+	-	-	+	+	+	+	+	+	+	+	-	+	-	+	+	-	+	+	+	+	+	+	+	-
M2R	I5	+	+	+	+	+	+	+	+	+	+	+	+	+	+	+	+	+	+	+	+	+	+	+	+	+	+	+	+	+	+	+	+	+	+	+	+	+	+	+	+	+	+	+	+	+	+	+	+
M2R	M3L	unknown	-	+	+	+	+	+	+	+	+	+	+	+	+	-	-	+	+	+	+	+	+	+	+	+	+	-	+	+	-	-	+	-	-	+	+	+	-	+	+	+	+	+	-	+	+	-	+
M2R	M3R	unknown	-	+	-	+	-	+	-	+	+	+	-	-	+	+	-	+	-	-	-	+	+	+	+	+	-	+	+	+	+	+	+	+	-	+	+	+	+	-	+	+	+	+	+	+	+	+	+
M2R	NSMR	unknown	+	+	+	+	-	+	+	-	+	-	+	-	+	+	+	-	+	+	+	+	+	+	-	+	+	+	-	+	+	+	+	+	+	-	+	-	+	+	-	+	+	+	+	+	+	+	+
M3L	NSML	+	+	+	+	+	+	+	+	+	+	+	+	+	+	+	+	+	+	+	+	+	+	+	+	+	+	+	+	+	+	+	+	+	+	+	+	+	+	+	+	+	+	+	+	+	+	+	+
M3R	M4	+	+	+	+	+	+	+	+	+	+	+	+	+	+	+	+	+	+	+	+	+	+	+	+	+	+	+	+	+	+	+	+	+	+	+	+	+	+	+	+	+	+	+	+	+	+	+	+
M4	I4	unknown	-	+	-	+	+	+	+	+	+	+	-	-	+	+	-	+	-	+	+	+	+	+	+	+	+	+	+	+	+	+	+	+	+	+	-	+	+	+	+	-	+	+	+	+	+	+	+
M4	I5	+	+	+	+	+	+	+	+	+	+	+	+	+	+	+	+	+	+	+	+	+	+	+	+	+	+	+	+	+	+	+	+	+	+	+	+	+	+	+	+	+	+	+	+	+	+	+	+
M4	M2L	unknown	+	+	+	-	-	+	+	-	+	+	+	+	+	+	+	-	+	+	+	-	+	+	+	+	+	-	+	-	+	+	+	+	+	-	-	+	+	+	-	+	+	+	+	+	-	+	+
M4	M3L	unknown	+	+	+	+	+	+	+	-	+	-	+	-	+	+	-	+	+	+	+	-	+	-	-	-	+	+	+	+	+	+	-	+	+	+	+	+	+	+	+	+	+	+	+	-	+	+	+
M4	M4	unknown	+	+	+	+	+	+	+	-	+	+	+	-	+	-	-	+	+	-	+	+	+	+	+	+	+	+	-	+	+	+	+	-	-	+	+	+	+	+	+	+	+	-	+	+	+	-	+
M4	MCL	unknown	-	+	+	+	+	+	-	-	+	-	+	+	+	+	+	+	+	-	+	+	+	+	+	-	+	+	+	+	+	-	+	+	+	+	+	+	-	+	+	-	+	+	+	+	+	+	+
MI	I1L	+	+	+	+	+	+	+	+	+	+	+	+	+	+	+	+	+	+	+	+	+	+	+	+	+	+	+	+	+	+	+	+	+	+	+	+	+	+	+	+	+	+	+	+	+	+	+	+
MI	I3	+	+	+	+	+	+	+	+	+	+	+	+	+	+	+	+	+	+	+	+	+	+	+	+	+	+	+	+	+	+	+	+	+	+	+	+	+	+	+	+	+	+	+	+	+	+	+	+
MI	I4	unknown	+	-	+	+	+	+	+	+	+	+	+	+	+	+	+	+	+	-	+	-	+	+	+	+	+	+	-	+	-	-	-	+	+	+	+	+	+	+	+	-	+	+	+	+	+	+	+
MI	M1	+	+	+	+	+	+	+	+	+	+	+	+	+	+	+	+	+	+	+	+	+	+	+	+	+	+	+	+	+	+	+	+	+	+	+	+	+	+	+	+	+	+	+	+	+	+	+	+
MI	M2L	-	-	-	-	-	-	-	-	-	-	-	-	-	-	-	-	-	-	-	-	-	-	-	-	-	-	-	-	-	-	-	-	-	-	-	-	-	-	-	-	-	-	-	-	-	-	-	-
MI	M2R	-	-	-	-	-	-	-	-	-	-	-	-	-	-	-	-	-	-	-	-	-	-	-	-	-	-	-	-	-	-	-	-	-	-	-	-	-	-	-	-	-	-	-	-	-	-	-	-
MI	M3L	+	+	+	+	+	+	+	+	+	+	+	+	+	+	+	+	+	+	+	+	+	+	+	+	+	+	+	+	+	+	+	+	+	+	+	+	+	+	+	+	+	+	+	+	+	+	+	+
MI	MCL	+	+	+	+	+	+	+	+	+	+	+	+	+	+	+	+	+	+	+	+	+	+	+	+	+	+	+	+	+	+	+	+	+	+	+	+	+	+	+	+	+	+	+	+	+	+	+	+
MI	NSML	+	+	+	+	+	+	+	+	+	+	+	+	+	+	+	+	+	+	+	+	+	+	+	+	+	+	+	+	+	+	+	+	+	+	+	+	+	+	+	+	+	+	+	+	+	+	+	+
MI	NSMR	+	+	+	+	+	+	+	+	+	+	+	+	+	+	+	+	+	+	+	+	+	+	+	+	+	+	+	+	+	+	+	+	+	+	+	+	+	+	+	+	+	+	+	+	+	+	+	+
NSML	I4	unknown	+	-	+	+	-	+	+	+	+	+	+	+	+	+	+	-	+	+	+	+	+	+	-	+	+	+	+	+	+	+	+	-	+	+	+	+	+	+	-	+	-	+	+	+	+	+	+
NSML	M3L	unknown	-	+	+	-	+	+	+	+	-	+	-	+	+	-	+	+	+	+	+	-	+	+	+	+	+	+	+	+	+	-	+	+	+	+	+	-	+	+	+	+	-	+	+	-	+	+	+
NSML	M3R	unknown	+	-	+	+	-	+	+	-	+	+	-	+	+	+	+	+	+	+	-	+	+	+	-	+	+	+	-	+	+	+	+	+	+	+	+	-	+	+	+	-	+	+	+	+	+	+	+
NSML	M4	unknown	+	+	+	+	+	+	+	+	+	-	+	+	-	+	+	-	+	-	+	+	+	+	+	+	+	+	+	+	-	+	+	+	+	+	+	+	+	+	+	+	+	+	+	+	+	+	+
NSML	NSMR	unknown	+	+	+	+	+	+	+	+	+	+	+	+	+	+	+	-	+	+	+	-	+	+	+	+	+	+	+	+	-	+	+	-	-	+	+	+	+	+	-	+	+	+	+	+	-	+	+
NSMR	I2L	unknown	+	+	+	+	+	+	+	+	+	-	+	+	-	+	+	+	+	+	-	+	+	+	+	+	+	+	-	-	+	-	+	-	+	+	+	-	+	+	+	-	-	+	-	+	+	+	+
NSMR	I2R	unknown	+	-	+	+	+	-	+	+	+	+	+	+	+	+	-	+	+	-	+	+	-	+	-	+	+	+	-	+	+	+	+	+	+	+	+	+	+	+	+	+	+	+	+	-	-	+	-
NSMR	I4	unknown	+	-	+	+	+	+	+	+	+	+	+	-	+	+	-	+	+	-	+	-	-	+	+	+	+	+	+	+	-	-	+	+	+	+	+	+	-	+	+	+	+	-	+	-	+	+	+
NSMR	I6	unknown	+	+	+	+	+	-	-	-	+	-	+	+	+	+	-	+	+	-	+	+	+	+	+	+	-	+	+	-	+	-	+	-	+	+	+	+	+	+	+	+	-	-	+	+	+	+	+
NSMR	M3R	unknown	+	+	+	-	+	-	+	+	+	+	+	-	+	-	+	+	+	+	+	-	-	+	+	+	+	+	-	+	+	+	+	+	+	+	+	+	-	+	+	+	+	+	+	+	+	+	+
OLLL	AVER	+	+	+	+	+	+	+	+	+	+	+	+	+	+	+	+	+	+	+	+	+	+	+	+	+	+	+	+	+	+	+	+	+	+	+	+	+	+	+	+	+	+	+	+	+	+	+	+
OLLL	CEPDL	unknown	+	+	+	-	+	+	-	+	+	+	+	+	+	+	+	+	+	-	-	+	+	+	+	+	+	-	+	+	+	+	+	+	+	+	+	+	+	+	+	-	+	+	+	+	+	+	-
OLLL	CEPVL	unknown	+	-	+	+	+	-	+	+	+	+	+	+	-	-	+	+	+	+	+	+	+	-	+	+	+	-	+	+	-	-	+	+	+	-	+	-	+	+	-	-	+	+	+	+	+	-	+
OLLL	IL1VL	unknown	+	-	+	+	+	+	+	+	+	+	+	+	+	-	+	+	+	+	+	+	+	+	-	-	-	+	-	+	+	+	-	+	+	+	-	+	+	-	+	+	+	-	+	-	+	+	-
OLLL	OLLL	unknown	+	+	-	+	+	+	-	+	+	+	+	+	-	+	+	+	+	+	+	+	-	+	+	+	+	-	+	+	+	-	+	+	+	+	+	+	-	+	+	+	-	+	-	+	-	+	+
OLLL	RIBL	+	+	+	+	+	+	+	+	+	+	+	+	+	+	+	+	+	+	+	+	+	+	+	+	+	+	+	+	+	+	+	+	+	+	+	+	+	+	+	+	+	+	+	+	+	+	+	+
OLLL	RMDDL	+	+	+	+	+	+	+	+	+	+	+	+	+	+	+	+	+	+	+	+	+	+	+	+	+	+	+	+	+	+	+	+	+	+	+	+	+	+	+	+	+	+	+	+	+	+	+	+
OLLL	RMDL	+	+	+	+	+	+	+	+	+	+	+	+	+	+	+	+	+	+	+	+	+	+	+	+	+	+	+	+	+	+	+	+	+	+	+	+	+	+	+	+	+	+	+	+	+	+	+	+
OLLL	RMDVL	+	+	+	+	+	+	+	+	+	+	+	+	+	+	+	+	+	+	+	+	+	+	+	+	+	+	+	+	+	+	+	+	+	+	+	+	+	+	+	+	+	+	+	+	+	+	+	+
OLLL	RMEL	+	+	+	+	+	+	+	+	+	+	+	+	+	+	+	+	+	+	+	+	+	+	+	+	+	+	+	+	+	+	+	+	+	+	+	+	+	+	+	+	+	+	+	+	+	+	+	+
OLLL	SMDDL	+	+	+	+	+	+	+	+	+	+	+	+	+	+	+	+	+	+	+	+	+	+	+	+	+	+	+	+	+	+	+	+	+	+	+	+	+	+	+	+	+	+	+	+	+	+	+	+
OLLL	SMDDR	+	+	+	+	+	+	+	+	+	+	+	+	+	+	+	+	+	+	+	+	+	+	+	+	+	+	+	+	+	+	+	+	+	+	+	+	+	+	+	+	+	+	+	+	+	+	+	+
OLLL	SMDVR	+	+	+	+	+	+	+	+	+	+	+	+	+	+	+	+	+	+	+	+	+	+	+	+	+	+	+	+	+	+	+	+	+	+	+	+	+	+	+	+	+	+	+	+	+	+	+	+
OLLL	URYDL	+	+	+	+	+	+	+	+	+	+	+	+	+	+	+	+	+	+	+	+	+	+	+	+	+	+	+	+	+	+	+	+	+	+	+	+	+	+	+	+	+	+	+	+	+	+	+	+
OLLL	URYVL	+	+	+	+	+	+	+	+	+	+	+	+	+	+	+	+	+	+	+	+	+	+	+	+	+	+	+	+	+	+	+	+	+	+	+	+	+	+	+	+	+	+	+	+	+	+	+	+
OLLR	ADER	unknown	+	+	+	+	+	+	+	-	+	+	+	+	+	+	+	+	-	-	+	+	+	+	+	+	+	+	-	+	+	+	-	+	+	-	+	+	+	+	+	+	+	+	+	-	+	+	+
OLLR	AVEL	+	+	+	+	+	+	+	+	+	+	+	+	+	+	+	+	+	+	+	+	+	+	+	+	+	+	+	+	+	+	+	+	+	+	+	+	+	+	+	+	+	+	+	+	+	+	+	+
OLLR	CEPDR	unknown	+	+	+	-	-	+	+	+	+	+	+	+	+	-	+	-	+	-	-	+	+	+	+	+	+	+	+	+	+	+	-	+	+	+	+	+	+	+	+	+	+	-	-	+	-	+	+
OLLR	CEPVR	unknown	-	+	+	+	-	+	+	-	+	+	+	+	+	-	+	+	+	-	+	+	+	+	-	+	+	+	+	+	-	+	-	+	+	+	-	+	+	+	+	+	+	+	+	+	-	-	+
OLLR	IL1DR	unknown	-	+	-	+	+	+	+	+	-	+	+	+	+	+	+	-	+	+	-	+	+	-	+	+	-	+	+	+	+	+	+	-	+	+	+	+	+	-	+	+	+	+	-	+	+	+	+
OLLR	IL1VR	unknown	+	+	+	+	-	+	-	+	+	-	-	+	-	-	+	-	-	+	+	+	+	+	+	+	-	+	+	+	+	+	+	+	+	-	-	+	+	+	-	+	+	+	-	+	+	+	+
OLLR	IL2R	unknown	+	+	+	+	-	+	+	+	+	+	-	+	+	+	-	-	+	+	+	+	+	+	+	-	+	+	+	-	+	+	+	+	-	+	+	+	-	-	+	+	+	+	-	+	+	+	-
OLLR	OLLR	unknown	-	+	+	-	+	+	+	-	+	+	+	+	+	+	+	+	+	+	-	+	+	+	+	+	+	+	-	+	+	-	+	+	+	+	+	-	+	+	+	-	+	+	+	+	+	+	+
OLLR	OLQDR	unknown	+	+	+	+	+	+	-	+	+	-	-	+	+	+	+	+	-	-	-	+	+	-	+	+	+	+	-	+	+	+	+	+	-	+	-	-	+	+	+	+	+	+	+	-	+	+	+
OLLR	RIBR	+	+	+	+	+	+	+	+	+	+	+	+	+	+	+	+	+	+	+	+	+	+	+	+	+	+	+	+	+	+	+	+	+	+	+	+	+	+	+	+	+	+	+	+	+	+	+	+
OLLR	RIS	unknown	+	+	+	+	+	-	+	+	+	+	+	+	+	+	+	+	+	+	+	+	+	+	+	+	-	+	+	-	-	+	+	-	+	+	+	-	+	-	+	+	+	+	+	+	+	+	+
OLLR	RMDDR	+	+	+	+	+	+	+	+	+	+	+	+	+	+	+	+	+	+	+	+	+	+	+	+	+	+	+	+	+	+	+	+	+	+	+	+	+	+	+	+	+	+	+	+	+	+	+	+
OLLR	RMDL	+	+	+	+	+	+	+	+	+	+	+	+	+	+	+	+	+	+	+	+	+	+	+	+	+	+	+	+	+	+	+	+	+	+	+	+	+	+	+	+	+	+	+	+	+	+	+	+
OLLR	RMDR	+	+	+	+	+	+	+	+	+	+	+	+	+	+	+	+	+	+	+	+	+	+	+	+	+	+	+	+	+	+	+	+	+	+	+	+	+	+	+	+	+	+	+	+	+	+	+	+
OLLR	RMDVR	+	+	+	+	+	+	+	+	+	+	+	+	+	+	+	+	+	+	+	+	+	+	+	+	+	+	+	+	+	+	+	+	+	+	+	+	+	+	+	+	+	+	+	+	+	+	+	+
OLLR	RMED	unknown	-	+	+	+	+	+	+	+	-	+	+	+	+	+	+	+	+	+	+	+	-	-	+	+	+	+	-	+	-	-	+	+	+	+	+	+	+	+	+	+	-	+	+	+	+	+	-
OLLR	RMER	+	+	+	+	+	+	+	+	+	+	+	+	+	+	+	+	+	+	+	+	+	+	+	+	+	+	+	+	+	+	+	+	+	+	+	+	+	+	+	+	+	+	+	+	+	+	+	+
OLLR	SMDDL	+	+	+	+	+	+	+	+	+	+	+	+	+	+	+	+	+	+	+	+	+	+	+	+	+	+	+	+	+	+	+	+	+	+	+	+	+	+	+	+	+	+	+	+	+	+	+	+
OLLR	SMDDR	+	+	+	+	+	+	+	+	+	+	+	+	+	+	+	+	+	+	+	+	+	+	+	+	+	+	+	+	+	+	+	+	+	+	+	+	+	+	+	+	+	+	+	+	+	+	+	+
OLLR	SMDVL	+	+	+	+	+	+	+	+	+	+	+	+	+	+	+	+	+	+	+	+	+	+	+	+	+	+	+	+	+	+	+	+	+	+	+	+	+	+	+	+	+	+	+	+	+	+	+	+
OLLR	SMDVR	+	+	+	+	+	+	+	+	+	+	+	+	+	+	+	+	+	+	+	+	+	+	+	+	+	+	+	+	+	+	+	+	+	+	+	+	+	+	+	+	+	+	+	+	+	+	+	+
OLLR	URYVL	+	+	+	+	+	+	+	+	+	+	+	+	+	+	+	+	+	+	+	+	+	+	+	+	+	+	+	+	+	+	+	+	+	+	+	+	+	+	+	+	+	+	+	+	+	+	+	+
OLQDL	CEPDL	unknown	+	+	+	+	-	+	+	+	+	+	+	+	+	-	+	+	+	+	+	-	+	+	+	+	-	+	+	+	+	+	+	+	+	+	+	-	+	+	+	-	+	-	+	+	-	+	+
OLQDL	RICR	+	+	+	+	+	+	+	+	+	+	+	+	+	+	+	+	+	+	+	+	+	+	+	+	+	+	+	+	+	+	+	+	+	+	+	+	+	+	+	+	+	+	+	+	+	+	+	+
OLQDL	RIH	+	+	+	+	+	+	+	+	+	+	+	+	+	+	+	+	+	+	+	+	+	+	+	+	+	+	+	+	+	+	+	+	+	+	+	+	+	+	+	+	+	+	+	+	+	+	+	+
OLQDL	RMDDL	+	+	+	+	+	+	+	+	+	+	+	+	+	+	+	+	+	+	+	+	+	+	+	+	+	+	+	+	+	+	+	+	+	+	+	+	+	+	+	+	+	+	+	+	+	+	+	+
OLQDL	RMDDR	+	+	+	+	+	+	+	+	+	+	+	+	+	+	+	+	+	+	+	+	+	+	+	+	+	+	+	+	+	+	+	+	+	+	+	+	+	+	+	+	+	+	+	+	+	+	+	+
OLQDL	RMED	unknown	+	+	+	+	+	+	+	+	+	-	-	+	-	-	+	+	+	+	-	+	+	+	-	+	-	+	+	+	+	+	-	-	+	+	-	+	+	+	+	-	-	-	+	+	+	+	+
OLQDL	RMEL	+	+	+	+	+	+	+	+	+	+	+	+	+	+	+	+	+	+	+	+	+	+	+	+	+	+	+	+	+	+	+	+	+	+	+	+	+	+	+	+	+	+	+	+	+	+	+	+
OLQDL	RMHL	+	+	+	+	+	+	+	+	+	+	+	+	+	+	+	+	+	+	+	+	+	+	+	+	+	+	+	+	+	+	+	+	+	+	+	+	+	+	+	+	+	+	+	+	+	+	+	+
OLQDL	SIBDL	+	+	+	+	+	+	+	+	+	+	+	+	+	+	+	+	+	+	+	+	+	+	+	+	+	+	+	+	+	+	+	+	+	+	+	+	+	+	+	+	+	+	+	+	+	+	+	+
OLQDL	URYDL	+	+	+	+	+	+	+	+	+	+	+	+	+	+	+	+	+	+	+	+	+	+	+	+	+	+	+	+	+	+	+	+	+	+	+	+	+	+	+	+	+	+	+	+	+	+	+	+
OLQDR	IL1DR	unknown	-	+	+	+	+	+	-	+	+	+	+	+	+	+	-	+	+	+	+	-	-	-	+	-	+	+	+	+	+	+	+	+	-	+	+	+	+	+	-	+	-	+	-	+	+	+	+
OLQDR	RICL	+	+	+	+	+	+	+	+	+	+	+	+	+	+	+	+	+	+	+	+	+	+	+	+	+	+	+	+	+	+	+	+	+	+	+	+	+	+	+	+	+	+	+	+	+	+	+	+
OLQDR	RICR	+	+	+	+	+	+	+	+	+	+	+	+	+	+	+	+	+	+	+	+	+	+	+	+	+	+	+	+	+	+	+	+	+	+	+	+	+	+	+	+	+	+	+	+	+	+	+	+
OLQDR	RIH	+	+	+	+	+	+	+	+	+	+	+	+	+	+	+	+	+	+	+	+	+	+	+	+	+	+	+	+	+	+	+	+	+	+	+	+	+	+	+	+	+	+	+	+	+	+	+	+
OLQDR	RMDDL	+	+	+	+	+	+	+	+	+	+	+	+	+	+	+	+	+	+	+	+	+	+	+	+	+	+	+	+	+	+	+	+	+	+	+	+	+	+	+	+	+	+	+	+	+	+	+	+
OLQDR	RMER	+	+	+	+	+	+	+	+	+	+	+	+	+	+	+	+	+	+	+	+	+	+	+	+	+	+	+	+	+	+	+	+	+	+	+	+	+	+	+	+	+	+	+	+	+	+	+	+
OLQDR	RMHR	+	+	+	+	+	+	+	+	+	+	+	+	+	+	+	+	+	+	+	+	+	+	+	+	+	+	+	+	+	+	+	+	+	+	+	+	+	+	+	+	+	+	+	+	+	+	+	+
OLQDR	SIBDR	+	+	+	+	+	+	+	+	+	+	+	+	+	+	+	+	+	+	+	+	+	+	+	+	+	+	+	+	+	+	+	+	+	+	+	+	+	+	+	+	+	+	+	+	+	+	+	+
OLQVL	AVAL	+	+	+	+	+	+	+	+	+	+	+	+	+	+	+	+	+	+	+	+	+	+	+	+	+	+	+	+	+	+	+	+	+	+	+	+	+	+	+	+	+	+	+	+	+	+	+	+
OLQVL	AVDR	+	+	+	+	+	+	+	+	+	+	+	+	+	+	+	+	+	+	+	+	+	+	+	+	+	+	+	+	+	+	+	+	+	+	+	+	+	+	+	+	+	+	+	+	+	+	+	+
OLQVL	IL2L	unknown	-	+	+	+	-	+	+	+	+	-	-	-	-	+	-	+	+	-	+	+	+	+	+	+	+	+	+	+	+	+	+	+	+	+	+	+	+	+	+	-	+	+	+	+	+	+	+
OLQVL	RICL	+	+	+	+	+	+	+	+	+	+	+	+	+	+	+	+	+	+	+	+	+	+	+	+	+	+	+	+	+	+	+	+	+	+	+	+	+	+	+	+	+	+	+	+	+	+	+	+
OLQVL	RMDVR	+	+	+	+	+	+	+	+	+	+	+	+	+	+	+	+	+	+	+	+	+	+	+	+	+	+	+	+	+	+	+	+	+	+	+	+	+	+	+	+	+	+	+	+	+	+	+	+
OLQVL	RMHL	+	+	+	+	+	+	+	+	+	+	+	+	+	+	+	+	+	+	+	+	+	+	+	+	+	+	+	+	+	+	+	+	+	+	+	+	+	+	+	+	+	+	+	+	+	+	+	+
OLQVL	SIBVL	+	+	+	+	+	+	+	+	+	+	+	+	+	+	+	+	+	+	+	+	+	+	+	+	+	+	+	+	+	+	+	+	+	+	+	+	+	+	+	+	+	+	+	+	+	+	+	+
OLQVR	IL1VR	unknown	+	-	+	+	+	-	+	+	+	+	+	+	+	-	+	+	+	+	+	+	+	-	+	+	+	+	+	+	+	-	+	+	+	+	-	+	+	+	+	+	+	+	+	-	+	-	+
OLQVR	RIAR	+	+	+	+	+	+	+	+	+	+	+	+	+	+	+	+	+	+	+	+	+	+	+	+	+	+	+	+	+	+	+	+	+	+	+	+	+	+	+	+	+	+	+	+	+	+	+	+
OLQVR	RICR	+	+	+	+	+	+	+	+	+	+	+	+	+	+	+	+	+	+	+	+	+	+	+	+	+	+	+	+	+	+	+	+	+	+	+	+	+	+	+	+	+	+	+	+	+	+	+	+
OLQVR	RIH	+	+	+	+	+	+	+	+	+	+	+	+	+	+	+	+	+	+	+	+	+	+	+	+	+	+	+	+	+	+	+	+	+	+	+	+	+	+	+	+	+	+	+	+	+	+	+	+
OLQVR	RIPR	unknown	-	+	+	+	+	-	+	+	+	+	+	+	+	+	+	-	+	-	+	+	+	+	-	+	-	+	+	+	+	+	+	+	-	+	-	-	+	+	+	+	+	-	+	+	+	+	-
OLQVR	RMDVL	+	+	+	+	+	+	+	+	+	+	+	+	+	+	+	+	+	+	+	+	+	+	+	+	+	+	+	+	+	+	+	+	+	+	+	+	+	+	+	+	+	+	+	+	+	+	+	+
OLQVR	RMER	+	+	+	+	+	+	+	+	+	+	+	+	+	+	+	+	+	+	+	+	+	+	+	+	+	+	+	+	+	+	+	+	+	+	+	+	+	+	+	+	+	+	+	+	+	+	+	+
OLQVR	RMHR	+	+	+	+	+	+	+	+	+	+	+	+	+	+	+	+	+	+	+	+	+	+	+	+	+	+	+	+	+	+	+	+	+	+	+	+	+	+	+	+	+	+	+	+	+	+	+	+
OLQVR	SIBVR	+	+	+	+	+	+	+	+	+	+	+	+	+	+	+	+	+	+	+	+	+	+	+	+	+	+	+	+	+	+	+	+	+	+	+	+	+	+	+	+	+	+	+	+	+	+	+	+
PDA	DA09	+	+	+	+	+	+	+	+	+	+	+	+	+	+	+	+	+	+	+	+	+	+	+	+	+	+	+	+	+	+	+	+	+	+	+	+	+	+	+	+	+	+	+	+	+	+	+	+
PDA	DD06	+	+	+	+	+	+	+	+	+	+	+	+	+	+	+	+	+	+	+	+	+	+	+	+	+	+	+	+	+	+	+	+	+	+	+	+	+	+	+	+	+	+	+	+	+	+	+	+
PDA	PVNR	+	+	+	+	+	+	+	+	+	+	+	+	+	+	+	+	+	+	+	+	+	+	+	+	+	+	+	+	+	+	+	+	+	+	+	+	+	+	+	+	+	+	+	+	+	+	+	+
PDA	VD11	+	+	+	+	+	+	+	+	+	+	+	+	+	+	+	+	+	+	+	+	+	+	+	+	+	+	+	+	+	+	+	+	+	+	+	+	+	+	+	+	+	+	+	+	+	+	+	+
PDA	VD12	+	+	+	+	+	+	+	+	+	+	+	+	+	+	+	+	+	+	+	+	+	+	+	+	+	+	+	+	+	+	+	+	+	+	+	+	+	+	+	+	+	+	+	+	+	+	+	+
PDA	VD13	+	+	+	+	+	+	+	+	+	+	+	+	+	+	+	+	+	+	+	+	+	+	+	+	+	+	+	+	+	+	+	+	+	+	+	+	+	+	+	+	+	+	+	+	+	+	+	+
PDB	DD06	+	+	+	+	+	+	+	+	+	+	+	+	+	+	+	+	+	+	+	+	+	+	+	+	+	+	+	+	+	+	+	+	+	+	+	+	+	+	+	+	+	+	+	+	+	+	+	+
PDB	VD12	+	+	+	+	+	+	+	+	+	+	+	+	+	+	+	+	+	+	+	+	+	+	+	+	+	+	+	+	+	+	+	+	+	+	+	+	+	+	+	+	+	+	+	+	+	+	+	+
PDB	VD13	+	+	+	+	+	+	+	+	+	+	+	+	+	+	+	+	+	+	+	+	+	+	+	+	+	+	+	+	+	+	+	+	+	+	+	+	+	+	+	+	+	+	+	+	+	+	+	+
PDEL	DVA	unknown	+	+	+	+	+	+	+	+	+	-	+	+	+	-	-	+	+	+	-	+	+	+	+	+	+	+	+	+	+	+	-	-	+	+	+	+	+	+	+	+	+	+	+	+	+	+	+
PDER	DVA	unknown	-	+	+	+	+	+	+	+	+	-	+	+	+	+	+	+	+	-	+	+	+	+	+	+	+	+	+	+	+	+	+	+	+	+	+	-	-	-	+	-	+	+	+	+	+	-	+
PDER	PDEL	unknown	+	+	+	+	+	-	+	+	-	+	+	+	+	+	+	+	+	-	-	+	+	+	-	+	+	+	+	+	+	+	+	+	+	+	+	+	+	+	+	+	+	+	-	+	+	+	+
PDER	PVR	unknown	+	+	+	+	-	+	+	+	+	+	+	-	-	+	+	+	+	-	+	+	-	+	-	+	+	+	+	+	-	+	+	+	-	+	+	-	+	+	+	+	+	+	+	-	+	+	+
PHAL	AVDR	+	+	+	+	+	+	+	+	+	+	+	+	+	+	+	+	+	+	+	+	+	+	+	+	+	+	+	+	+	+	+	+	+	+	+	+	+	+	+	+	+	+	+	+	+	+	+	+
PHAL	AVFL	unknown	+	+	-	-	+	+	+	+	+	+	+	+	-	+	+	+	-	+	-	+	-	+	+	+	+	+	+	+	+	-	+	+	+	+	+	-	+	+	+	-	+	+	-	-	+	+	-
PHAL	AVG	+	+	+	+	+	+	+	+	+	+	+	+	+	+	+	+	+	+	+	+	+	+	+	+	+	+	+	+	+	+	+	+	+	+	+	+	+	+	+	+	+	+	+	+	+	+	+	+
PHAL	AVHL	+	+	+	+	+	+	+	+	+	+	+	+	+	+	+	+	+	+	+	+	+	+	+	+	+	+	+	+	+	+	+	+	+	+	+	+	+	+	+	+	+	+	+	+	+	+	+	+
PHAL	AVHR	+	+	+	+	+	+	+	+	+	+	+	+	+	+	+	+	+	+	+	+	+	+	+	+	+	+	+	+	+	+	+	+	+	+	+	+	+	+	+	+	+	+	+	+	+	+	+	+
PHAL	DA08	+	+	+	+	+	+	+	+	+	+	+	+	+	+	+	+	+	+	+	+	+	+	+	+	+	+	+	+	+	+	+	+	+	+	+	+	+	+	+	+	+	+	+	+	+	+	+	+
PHAL	DVA	+	+	+	+	+	+	+	+	+	+	+	+	+	+	+	+	+	+	+	+	+	+	+	+	+	+	+	+	+	+	+	+	+	+	+	+	+	+	+	+	+	+	+	+	+	+	+	+
PHAL	PHAR	unknown	+	+	+	+	-	+	-	+	+	+	-	+	-	+	+	+	+	+	+	+	+	+	+	+	+	+	+	-	+	+	+	+	+	+	+	+	+	+	+	+	+	+	+	-	+	+	+
PHAL	PHBL	unknown	+	+	+	+	+	-	+	+	+	+	-	+	+	-	-	+	+	-	-	+	+	-	-	+	+	+	-	+	+	+	+	+	+	+	+	+	+	+	-	+	-	+	+	-	+	+	+
PHAL	PHBR	unknown	+	+	-	+	+	+	+	+	+	+	+	+	+	+	+	+	+	+	+	+	-	-	+	+	+	+	+	+	-	+	-	+	-	-	+	+	+	+	+	-	+	+	-	+	-	+	+
[truncated: 1,639 more rows]
[truncated: 953 more columns]

## Sheet: Induced motif counts
Motif	Connectome	Random_1	Random_2	Random_3	Random_4	Random_5	Random_6	Random_7	Random_8	Random_9	Random_10	Random_11	Random_12	Random_13	Random_14	Random_15	Random_16	Random_17	Random_18	Random_19	Random_20	Random_21	Random_22	Random_23	Random_24	Random_25	Random_26	Random_27	Random_28	Random_29	Random_30	Random_31	Random_32	Random_33	Random_34	Random_35	Random_36	Random_37	Random_38	Random_39	Random_40	Random_41	Random_42	Random_43	Random_44	Random_45	Random_46	Random_47	Random_48
A001	10	38	41	37	40	36	30	31	43	52	36	41	41	36	47	43	49	33	44	48	41	33	41	47	38	40	47	35	43	41	45	38	34	34	34	41	38	49	49	35	32	35	46	47	41	30	39	45	50
A002	3	12	14	11	10	18	12	9	9	16	12	10	12	16	7	14	11	18	17	16	10	13	14	10	17	15	7	14	11	12	13	6	14	8	16	9	10	16	13	17	12	10	13	20	13	11	11	13	12
A003	0	1	0	0	0	2	4	2	1	1	2	3	1	0	3	2	0	1	1	0	2	0	1	3	3	0	1	0	2	1	1	0	2	0	0	0	1	2	1	2	0	2	2	0	1	0	1	2	0
A004	1	1	2	2	1	2	2	1	1	3	1	3	2	1	2	1	1	2	1	1	3	1	1	1	1	3	2	1	3	2	2	2	1	1	1	1	1	1	2	1	1	1	1	4	1	1	2	2	2
A005	13	79	81	85	80	76	80	77	73	69	83	78	77	71	76	70	75	67	80	78	74	77	76	72	76	69	78	73	72	81	79	78	78	78	76	77	76	70	64	78	79	81	70	73	75	78	88	73	73
A006	0	7	6	5	9	3	13	5	8	7	11	5	5	8	6	5	2	10	6	5	10	7	6	8	1	13	6	11	11	5	7	8	9	10	10	10	9	4	8	5	10	5	7	11	1	11	10	6	9
A007	0	5	5	7	5	6	7	2	2	5	6	8	4	3	3	7	8	7	5	3	8	7	7	6	5	4	3	5	7	7	3	5	7	6	9	4	9	2	6	7	8	7	3	7	4	3	4	7	4
A008	0	8	7	10	6	4	10	5	2	2	4	5	12	4	5	7	4	8	5	1	6	7	7	7	11	7	5	7	10	7	6	4	11	7	4	4	6	6	6	2	7	3	4	5	7	3	4	3	7
A009	18	32	27	33	31	30	30	43	28	28	27	31	30	34	27	26	28	32	29	30	31	28	32	36	31	28	28	30	33	27	31	29	29	24	37	39	29	31	28	29	27	35	30	28	36	31	26	33	27
A010	2	9	4	4	5	6	10	12	7	6	5	7	8	6	8	10	10	9	10	6	3	7	8	8	8	8	6	6	6	12	5	5	6	10	11	5	12	11	10	8	11	8	11	9	5	4	12	6	9
A011	7	19	18	27	28	27	16	22	24	24	22	25	33	28	26	29	26	22	26	21	21	31	23	17	24	23	25	29	27	23	26	28	20	25	21	25	18	24	18	30	26	23	33	22	29	29	19	24	26
A012	11	22	21	22	23	25	16	24	24	22	22	25	22	25	22	19	21	20	20	24	24	21	22	20	21	20	21	22	16	19	23	22	22	22	27	21	21	18	20	22	20	23	21	24	22	22	19	24	20
A013	0	13	14	7	8	10	15	11	17	9	13	10	9	11	12	14	9	18	9	10	14	9	8	16	13	12	14	13	9	12	10	9	13	21	9	7	16	10	17	11	13	9	9	6	8	16	12	10	13
A014	0	0	4	1	2	2	4	2	2	3	2	6	0	4	0	1	2	3	0	3	1	2	0	2	2	9	2	1	1	8	4	3	6	1	2	1	4	3	9	0	3	1	0	1	1	6	1	1	1
A015	6	26	28	22	24	26	23	26	31	26	27	15	17	26	27	25	26	21	19	26	25	30	26	20	20	19	26	26	22	16	17	35	19	25	16	29	23	24	19	25	24	28	23	15	27	26	24	24	19
A016	0	1	1	0	1	0	1	1	1	0	0	1	0	0	2	0	1	2	1	1	0	0	1	0	2	3	2	0	0	0	1	1	2	1	0	0	0	2	3	1	0	2	0	1	2	2	1	0	1
A017	0	0	0	0	0	0	0	0	0	0	0	0	0	0	0	0	0	0	0	0	0	0	0	0	0	0	0	0	0	0	0	0	0	0	0	0	0	0	0	0	0	0	0	0	0	0	0	0	0
A018	5	0	0	0	0	0	0	0	0	0	0	0	0	0	0	0	0	0	0	0	0	0	0	0	0	0	0	0	0	0	0	0	0	0	0	0	0	0	0	0	0	0	0	0	0	0	0	0	0
A019	5	0	0	0	0	0	0	0	0	0	0	0	0	0	0	0	0	0	0	0	0	0	0	0	0	0	0	0	0	0	0	0	0	0	0	0	0	0	0	0	0	0	0	0	0	0	0	0	0
A020	0	0	0	0	0	0	0	0	0	0	0	0	0	0	0	0	0	0	0	0	0	0	0	0	0	0	0	0	0	0	0	0	0	0	0	0	0	0	0	0	0	0	0	0	0	0	0	0	0
A021	0	0	0	0	0	0	0	0	0	0	0	0	0	0	0	0	0	0	0	0	0	0	0	0	0	0	0	0	0	0	0	0	0	0	0	0	0	0	0	0	0	0	0	0	0	0	0	0	0
A022	4	0	0	0	0	0	0	0	0	0	0	0	0	0	0	0	0	0	0	0	0	0	0	0	0	0	0	0	0	0	0	0	0	0	0	0	0	0	0	0	0	0	0	0	0	0	0	0	0
A023	0	0	0	0	0	0	0	0	0	0	0	0	0	0	0	0	0	0	0	0	0	0	0	0	0	0	0	0	0	0	0	0	0	0	0	0	0	0	0	0	0	0	0	0	0	0	0	0	0
A024	0	0	0	0	0	0	0	0	0	0	0	0	0	0	0	0	0	0	0	0	0	0	0	0	0	0	0	0	0	0	0	0	0	0	0	0	0	0	0	0	0	0	0	0	0	0	0	0	0
A025	5	0	0	0	0	0	0	0	0	0	0	0	0	0	0	0	0	0	0	0	0	0	0	0	0	0	0	0	0	0	0	0	0	0	0	0	0	0	0	0	0	0	0	0	0	0	0	0	0
A026	3	0	0	0	0	0	0	0	0	0	0	0	0	0	0	0	0	0	0	0	0	0	0	0	0	0	0	0	0	0	0	0	0	0	0	0	0	0	0	0	0	0	0	0	0	0	0	0	0
A027	0	0	0	0	0	0	0	0	0	0	0	0	0	0	0	0	0	0	0	0	0	0	0	0	0	0	0	0	0	0	0	0	0	0	0	0	0	0	0	0	0	0	0	0	0	0	0	0	0
A028	0	0	0	0	0	0	0	0	0	0	0	0	0	0	0	0	0	0	0	0	0	0	0	0	0	0	0	0	0	0	0	0	0	0	0	0	0	0	0	0	0	0	0	0	0	0	0	0	0
A029	3	0	0	0	0	0	0	0	0	0	0	0	0	0	0	0	0	0	0	0	0	0	0	0	0	0	0	0	0	0	0	0	0	0	0	0	0	0	0	0	0	0	0	0	0	0	0	0	0
A030	0	0	0	0	0	0	0	0	0	0	0	0	0	0	0	0	0	0	0	0	0	0	0	0	0	0	0	0	0	0	0	0	0	0	0	0	0	0	0	0	0	0	0	0	0	0	0	0	0
A031	3	0	0	0	0	0	0	0	0	0	0	0	0	0	0	0	0	0	0	0	0	0	0	0	0	0	0	0	0	0	0	0	0	0	0	0	0	0	0	0	0	0	0	0	0	0	0	0	0
A032	5	0	0	0	0	0	0	0	0	0	0	0	0	0	0	0	0	0	0	0	0	0	0	0	0	0	0	0	0	0	0	0	0	0	0	0	0	0	0	0	0	0	0	0	0	0	0	0	0
A033	0	0	0	0	0	0	0	0	0	0	0	0	0	0	0	0	0	0	0	0	0	0	0	0	0	0	0	0	0	0	0	0	0	0	0	0	0	0	0	0	0	0	0	0	0	0	0	0	0
A034	3	0	0	0	0	0	0	0	0	0	0	0	0	0	0	0	0	0	0	0	0	0	0	0	0	0	0	0	0	0	0	0	0	0	0	0	0	0	0	0	0	0	0	0	0	0	0	0	0
A035	1	0	0	0	0	0	0	0	0	0	0	0	0	0	0	0	0	0	0	0	0	0	0	0	0	0	0	0	0	0	0	0	0	0	0	0	0	0	0	0	0	0	0	0	0	0	0	0	0
A036	0	0	0	0	0	0	0	0	0	0	0	0	0	0	0	0	0	0	0	0	0	0	0	0	0	0	0	0	0	0	0	0	0	0	0	0	0	0	0	0	0	0	0	0	0	0	0	0	0
A037	0	0	0	0	0	0	0	0	0	0	0	0	0	0	0	0	0	0	0	0	0	0	0	0	0	0	0	0	0	0	0	0	0	0	0	0	0	0	0	0	0	0	0	0	0	0	0	0	0
A038	0	0	0	0	0	0	0	0	0	0	0	0	0	0	0	0	0	0	0	0	0	0	0	0	0	0	0	0	0	0	0	0	0	0	0	0	0	0	0	0	0	0	0	0	0	0	0	0	0
A039	2	0	0	0	0	0	0	0	0	0	0	0	0	0	0	0	0	0	0	0	0	0	0	0	0	0	0	0	0	0	0	0	0	0	0	0	0	0	0	0	0	0	0	0	0	0	0	0	0
A040	0	0	0	0	0	0	0	0	0	0	0	0	0	0	0	0	0	0	0	0	0	0	0	0	0	0	0	0	0	0	0	0	0	0	0	0	0	0	0	0	0	0	0	0	0	0	0	0	0
A041	0	0	0	0	0	0	0	0	0	0	0	0	0	0	0	0	0	0	0	0	0	0	0	0	0	0	0	0	0	0	0	0	0	0	0	0	0	0	0	0	0	0	0	0	0	0	0	0	0
A042	0	0	0	0	0	0	0	0	0	0	0	0	0	0	0	0	0	0	0	0	0	0	0	0	0	0	0	0	0	0	0	0	0	0	0	0	0	0	0	0	0	0	0	0	0	0	0	0	0
A043	0	0	0	0	0	0	0	0	0	0	0	0	0	0	0	0	0	0	0	0	0	0	0	0	0	0	0	0	0	0	0	0	0	0	0	0	0	0	0	0	0	0	0	0	0	0	0	0	0
A044	2	0	0	0	0	0	0	0	0	0	0	0	0	0	0	0	0	0	0	0	0	0	0	0	0	0	0	0	0	0	0	0	0	0	0	0	0	0	0	0	0	0	0	0	0	0	0	0	0
A045	1	0	0	0	0	0	0	0	0	0	0	0	0	0	0	0	0	0	0	0	0	0	0	0	0	0	0	0	0	0	0	0	0	0	0	0	0	0	0	0	0	0	0	0	0	0	0	0	0
A046	1	0	0	0	0	0	0	0	0	0	0	0	0	0	0	0	0	0	0	0	0	0	0	0	0	0	0	0	0	0	0	0	0	0	0	0	0	0	0	0	0	0	0	0	0	0	0	0	0
A047	4	0	0	0	0	0	0	0	0	0	0	0	0	0	0	0	0	0	0	0	0	0	0	0	0	0	0	0	0	0	0	0	0	0	0	0	0	0	0	0	0	0	0	0	0	0	0	0	0
A048	1	0	0	0	0	0	0	0	0	0	0	0	0	0	0	0	0	0	0	0	0	0	0	0	0	0	0	0	0	0	0	0	0	0	0	0	0	0	0	0	0	0	0	0	0	0	0	0	0
A049	2	0	0	0	0	0	0	0	0	0	0	0	0	0	0	0	0	0	0	0	0	0	0	0	0	0	0	0	0	0	0	0	0	0	0	0	0	0	0	0	0	0	0	0	0	0	0	0	0
A050	0	0	0	0	0	0	0	0	0	0	0	0	0	0	0	0	0	0	0	0	0	0	0	0	0	0	0	0	0	0	0	0	0	0	0	0	0	0	0	0	0	0	0	0	0	0	0	0	0
A051	0	0	0	0	0	0	0	0	0	0	0	0	0	0	0	0	0	0	0	0	0	0	0	0	0	0	0	0	0	0	0	0	0	0	0	0	0	0	0	0	0	0	0	0	0	0	0	0	0
A052	0	0	0	0	0	0	0	0	0	0	0	0	0	0	0	0	0	0	0	0	0	0	0	0	0	0	0	0	0	0	0	0	0	0	0	0	0	0	0	0	0	0	0	0	0	0	0	0	0
A053	0	0	0	0	0	0	0	0	0	0	0	0	0	0	0	0	0	0	0	0	0	0	0	0	0	0	0	0	0	0	0	0	0	0	0	0	0	0	0	0	0	0	0	0	0	0	0	0	0
A054	0	0	0	0	0	0	0	0	0	0	0	0	0	0	0	0	0	0	0	0	0	0	0	0	0	0	0	0	0	0	0	0	0	0	0	0	0	0	0	0	0	0	0	0	0	0	0	0	0
A055	0	0	0	0	0	0	0	0	0	0	0	0	0	0	0	0	0	0	0	0	0	0	0	0	0	0	0	0	0	0	0	0	0	0	0	0	0	0	0	0	0	0	0	0	0	0	0	0	0
A056	0	0	0	0	0	0	0	0	0	0	0	0	0	0	0	0	0	0	0	0	0	0	0	0	0	0	0	0	0	0	0	0	0	0	0	0	0	0	0	0	0	0	0	0	0	0	0	0	0
A057	0	0	0	0	0	0	0	0	0	0	0	0	0	0	0	0	0	0	0	0	0	0	0	0	0	0	0	0	0	0	0	0	0	0	0	0	0	0	0	0	0	0	0	0	0	0	0	0	0
A058	0	0	0	0	0	0	0	0	0	0	0	0	0	0	0	0	0	0	0	0	0	0	0	0	0	0	0	0	0	0	0	0	0	0	0	0	0	0	0	0	0	0	0	0	0	0	0	0	0
A059	0	0	0	0	0	0	0	0	0	0	0	0	0	0	0	0	0	0	0	0	0	0	0	0	0	0	0	0	0	0	0	0	0	0	0	0	0	0	0	0	0	0	0	0	0	0	0	0	0
A060	0	0	0	0	0	0	0	0	0	0	0	0	0	0	0	0	0	0	0	0	0	0	0	0	0	0	0	0	0	0	0	0	0	0	0	0	0	0	0	0	0	0	0	0	0	0	0	0	0
A061	1	0	0	0	0	0	0	0	0	0	0	0	0	0	0	0	0	0	0	0	0	0	0	0	0	0	0	0	0	0	0	0	0	0	0	0	0	0	0	0	0	0	0	0	0	0	0	0	0
A062	2	0	0	0	0	0	0	0	0	0	0	0	0	0	0	0	0	0	0	0	0	0	0	0	0	0	0	0	0	0	0	0	0	0	0	0	0	0	0	0	0	0	0	0	0	0	0	0	0
A063	0	0	0	0	0	0	0	0	0	0	0	0	0	0	0	0	0	0	0	0	0	0	0	0	0	0	0	0	0	0	0	0	0	0	0	0	0	0	0	0	0	0	0	0	0	0	0	0	0
A064	0	0	0	0	0	0	0	0	0	0	0	0	0	0	0	0	0	0	0	0	0	0	0	0	0	0	0	0	0	0	0	0	0	0	0	0	0	0	0	0	0	0	0	0	0	0	0	0	0
A065	0	0	0	0	0	0	0	0	0	0	0	0	0	0	0	0	0	0	0	0	0	0	0	0	0	0	0	0	0	0	0	0	0	0	0	0	0	0	0	0	0	0	0	0	0	0	0	0	0
A066	3	0	0	0	0	0	0	0	0	0	0	0	0	0	0	0	0	0	0	0	0	0	0	0	0	0	0	0	0	0	0	0	0	0	0	0	0	0	0	0	0	0	0	0	0	0	0	0	0
A067	0	0	0	0	0	0	0	0	0	0	0	0	0	0	0	0	0	0	0	0	0	0	0	0	0	0	0	0	0	0	0	0	0	0	0	0	0	0	0	0	0	0	0	0	0	0	0	0	0
A068	0	0	0	0	0	0	0	0	0	0	0	0	0	0	0	0	0	0	0	0	0	0	0	0	0	0	0	0	0	0	0	0	0	0	0	0	0	0	0	0	0	0	0	0	0	0	0	0	0
A069	0	0	0	0	0	0	0	0	0	0	0	0	0	0	0	0	0	0	0	0	0	0	0	0	0	0	0	0	0	0	0	0	0	0	0	0	0	0	0	0	0	0	0	0	0	0	0	0	0
A070	0	0	0	0	0	0	0	0	0	0	0	0	0	0	0	0	0	0	0	0	0	0	0	0	0	0	0	0	0	0	0	0	0	0	0	0	0	0	0	0	0	0	0	0	0	0	0	0	0
A071	2	0	0	0	0	0	0	0	0	0	0	0	0	0	0	0	0	0	0	0	0	0	0	0	0	0	0	0	0	0	0	0	0	0	0	0	0	0	0	0	0	0	0	0	0	0	0	0	0
A072	0	0	0	0	0	0	0	0	0	0	0	0	0	0	0	0	0	0	0	0	0	0	0	0	0	0	0	0	0	0	0	0	0	0	0	0	0	0	0	0	0	0	0	0	0	0	0	0	0
A073	10	0	0	0	0	0	0	0	0	0	0	0	0	0	0	0	0	0	0	0	0	0	0	0	0	0	0	0	0	0	0	0	0	0	0	0	0	0	0	0	0	0	0	0	0	0	0	0	0
A074	0	0	0	0	0	0	0	0	0	0	0	0	0	0	0	0	0	0	0	0	0	0	0	0	0	0	0	0	0	0	0	0	0	0	0	0	0	0	0	0	0	0	0	0	0	0	0	0	0
A075	0	0	0	0	0	0	0	0	0	0	0	0	0	0	0	0	0	0	0	0	0	0	0	0	0	0	0	0	0	0	0	0	0	0	0	0	0	0	0	0	0	0	0	0	0	0	0	0	0
A076	0	0	0	0	0	0	0	0	0	0	0	0	0	0	0	0	0	0	0	0	0	0	0	0	0	0	0	0	0	0	0	0	0	0	0	0	0	0	0	0	0	0	0	0	0	0	0	0	0
A077	3	0	0	0	0	0	0	0	0	0	0	0	0	0	0	0	0	0	0	0	0	0	0	0	0	0	0	0	0	0	0	0	0	0	0	0	0	0	0	0	0	0	0	0	0	0	0	0	0
A078	0	0	0	0	0	0	0	0	0	0	0	0	0	0	0	0	0	0	0	0	0	0	0	0	0	0	0	0	0	0	0	0	0	0	0	0	0	0	0	0	0	0	0	0	0	0	0	0	0
A079	2	0	0	0	0	0	0	0	0	0	0	0	0	0	0	0	0	0	0	0	0	0	0	0	0	0	0	0	0	0	0	0	0	0	0	0	0	0	0	0	0	0	0	0	0	0	0	0	0
A080	0	0	0	0	0	0	0	0	0	0	0	0	0	0	0	0	0	0	0	0	0	0	0	0	0	0	0	0	0	0	0	0	0	0	0	0	0	0	0	0	0	0	0	0	0	0	0	0	0
A081	0	0	0	0	0	0	0	0	0	0	0	0	0	0	0	0	0	0	0	0	0	0	0	0	0	0	0	0	0	0	0	0	0	0	0	0	0	0	0	0	0	0	0	0	0	0	0	0	0
A082	3	0	0	0	0	0	0	0	0	0	0	0	0	0	0	0	0	0	0	0	0	0	0	0	0	0	0	0	0	0	0	0	0	0	0	0	0	0	0	0	0	0	0	0	0	0	0	0	0
A083	0	0	0	0	0	0	0	0	0	0	0	0	0	0	0	0	0	0	0	0	0	0	0	0	0	0	0	0	0	0	0	0	0	0	0	0	0	0	0	0	0	0	0	0	0	0	0	0	0
A084	0	0	0	0	0	0	0	0	0	0	0	0	0	0	0	0	0	0	0	0	0	0	0	0	0	0	0	0	0	0	0	0	0	0	0	0	0	0	0	0	0	0	0	0	0	0	0	0	0
A085	2	0	0	0	0	0	0	0	0	0	0	0	0	0	0	0	0	0	0	0	0	0	0	0	0	0	0	0	0	0	0	0	0	0	0	0	0	0	0	0	0	0	0	0	0	0	0	0	0
A086	0	0	0	0	0	0	0	0	0	0	0	0	0	0	0	0	0	0	0	0	0	0	0	0	0	0	0	0	0	0	0	0	0	0	0	0	0	0	0	0	0	0	0	0	0	0	0	0	0
A087	0	0	0	0	0	0	0	0	0	0	0	0	0	0	0	0	0	0	0	0	0	0	0	0	0	0	0	0	0	0	0	0	0	0	0	0	0	0	0	0	0	0	0	0	0	0	0	0	0
A088	0	0	0	0	0	0	0	0	0	0	0	0	0	0	0	0	0	0	0	0	0	0	0	0	0	0	0	0	0	0	0	0	0	0	0	0	0	0	0	0	0	0	0	0	0	0	0	0	0
A089	0	0	0	0	0	0	0	0	0	0	0	0	0	0	0	0	0	0	0	0	0	0	0	0	0	0	0	0	0	0	0	0	0	0	0	0	0	0	0	0	0	0	0	0	0	0	0	0	0
A090	1	0	0	0	0	0	0	0	0	0	0	0	0	0	0	0	0	0	0	0	0	0	0	0	0	0	0	0	0	0	0	0	0	0	0	0	0	0	0	0	0	0	0	0	0	0	0	0	0
A091	0	0	0	0	0	0	0	0	0	0	0	0	0	0	0	0	0	0	0	0	0	0	0	0	0	0	0	0	0	0	0	0	0	0	0	0	0	0	0	0	0	0	0	0	0	0	0	0	0
A092	0	0	0	0	0	0	0	0	0	0	0	0	0	0	0	0	0	0	0	0	0	0	0	0	0	0	0	0	0	0	0	0	0	0	0	0	0	0	0	0	0	0	0	0	0	0	0	0	0
A093	0	0	0	0	0	0	0	0	0	0	0	0	0	0	0	0	0	0	0	0	0	0	0	0	0	0	0	0	0	0	0	0	0	0	0	0	0	0	0	0	0	0	0	0	0	0	0	0	0
A094	0	0	0	0	0	0	0	0	0	0	0	0	0	0	0	0	0	0	0	0	0	0	0	0	0	0	0	0	0	0	0	0	0	0	0	0	0	0	0	0	0	0	0	0	0	0	0	0	0
A095	3	0	0	0	0	0	0	0	0	0	0	0	0	0	0	0	0	0	0	0	0	0	0	0	0	0	0	0	0	0	0	0	0	0	0	0	0	0	0	0	0	0	0	0	0	0	0	0	0
A096	0	0	0	0	0	0	0	0	0	0	0	0	0	0	0	0	0	0	0	0	0	0	0	0	0	0	0	0	0	0	0	0	0	0	0	0	0	0	0	0	0	0	0	0	0	0	0	0	0
A097	0	0	0	0	0	0	0	0	0	0	0	0	0	0	0	0	0	0	0	0	0	0	0	0	0	0	0	0	0	0	0	0	0	0	0	0	0	0	0	0	0	0	0	0	0	0	0	0	0
A098	0	0	0	0	0	0	0	0	0	0	0	0	0	0	0	0	0	0	0	0	0	0	0	0	0	0	0	0	0	0	0	0	0	0	0	0	0	0	0	0	0	0	0	0	0	0	0	0	0
A099	6	0	0	0	0	0	0	0	0	0	0	0	0	0	0	0	0	0	0	0	0	0	0	0	0	0	0	0	0	0	0	0	0	0	0	0	0	0	0	0	0	0	0	0	0	0	0	0	0
A100	1	0	0	0	0	0	0	0	0	0	0	0	0	0	0	0	0	0	0	0	0	0	0	0	0	0	0	0	0	0	0	0	0	0	0	0	0	0	0	0	0	0	0	0	0	0	0	0	0
A101	0	0	0	0	0	0	0	0	0	0	0	0	0	0	0	0	0	0	0	0	0	0	0	0	0	0	0	0	0	0	0	0	0	0	0	0	0	0	0	0	0	0	0	0	0	0	0	0	0
A102	0	0	0	0	0	0	0	0	0	0	0	0	0	0	0	0	0	0	0	0	0	0	0	0	0	0	0	0	0	0	0	0	0	0	0	0	0	0	0	0	0	0	0	0	0	0	0	0	0
A103	0	0	0	0	0	0	0	0	0	0	0	0	0	0	0	0	0	0	0	0	0	0	0	0	0	0	0	0	0	0	0	0	0	0	0	0	0	0	0	0	0	0	0	0	0	0	0	0	0
A104	0	0	0	0	0	0	0	0	0	0	0	0	0	0	0	0	0	0	0	0	0	0	0	0	0	0	0	0	0	0	0	0	0	0	0	0	0	0	0	0	0	0	0	0	0	0	0	0	0
A105	0	0	0	0	0	0	0	0	0	0	0	0	0	0	0	0	0	0	0	0	0	0	0	0	0	0	0	0	0	0	0	0	0	0	0	0	0	0	0	0	0	0	0	0	0	0	0	0	0
A106	0	0	0	0	0	0	0	0	0	0	0	0	0	0	0	0	0	0	0	0	0	0	0	0	0	0	0	0	0	0	0	0	0	0	0	0	0	0	0	0	0	0	0	0	0	0	0	0	0
A107	0	0	0	0	0	0	0	0	0	0	0	0	0	0	0	0	0	0	0	0	0	0	0	0	0	0	0	0	0	0	0	0	0	0	0	0	0	0	0	0	0	0	0	0	0	0	0	0	0
A108	0	0	0	0	0	0	0	0	0	0	0	0	0	0	0	0	0	0	0	0	0	0	0	0	0	0	0	0	0	0	0	0	0	0	0	0	0	0	0	0	0	0	0	0	0	0	0	0	0
A109	0	0	0	0	0	0	0	0	0	0	0	0	0	0	0	0	0	0	0	0	0	0	0	0	0	0	0	0	0	0	0	0	0	0	0	0	0	0	0	0	0	0	0	0	0	0	0	0	0
A110	0	0	0	0	0	0	0	0	0	0	0	0	0	0	0	0	0	0	0	0	0	0	0	0	0	0	0	0	0	0	0	0	0	0	0	0	0	0	0	0	0	0	0	0	0	0	0	0	0
A111	4	0	0	0	0	0	0	0	0	0	0	0	0	0	0	0	0	0	0	0	0	0	0	0	0	0	0	0	0	0	0	0	0	0	0	0	0	0	0	0	0	0	0	0	0	0	0	0	0
A112	0	0	0	0	0	0	0	0	0	0	0	0	0	0	0	0	0	0	0	0	0	0	0	0	0	0	0	0	0	0	0	0	0	0	0	0	0	0	0	0	0	0	0	0	0	0	0	0	0
A113	3	0	0	0	0	0	0	0	0	0	0	0	0	0	0	0	0	0	0	0	0	0	0	0	0	0	0	0	0	0	0	0	0	0	0	0	0	0	0	0	0	0	0	0	0	0	0	0	0
A114	6	0	0	0	0	0	0	0	0	0	0	0	0	0	0	0	0	0	0	0	0	0	0	0	0	0	0	0	0	0	0	0	0	0	0	0	0	0	0	0	0	0	0	0	0	0	0	0	0
A115	0	0	0	0	0	0	0	0	0	0	0	0	0	0	0	0	0	0	0	0	0	0	0	0	0	0	0	0	0	0	0	0	0	0	0	0	0	0	0	0	0	0	0	0	0	0	0	0	0
A116	1	0	0	0	0	0	0	0	0	0	0	0	0	0	0	0	0	0	0	0	0	0	0	0	0	0	0	0	0	0	0	0	0	0	0	0	0	0	0	0	0	0	0	0	0	0	0	0	0
A117	0	0	0	0	0	0	0	0	0	0	0	0	0	0	0	0	0	0	0	0	0	0	0	0	0	0	0	0	0	0	0	0	0	0	0	0	0	0	0	0	0	0	0	0	0	0	0	0	0
A118	3	0	0	0	0	0	0	0	0	0	0	0	0	0	0	0	0	0	0	0	0	0	0	0	0	0	0	0	0	0	0	0	0	0	0	0	0	0	0	0	0	0	0	0	0	0	0	0	0
A119	0	0	0	0	0	0	0	0	0	0	0	0	0	0	0	0	0	0	0	0	0	0	0	0	0	0	0	0	0	0	0	0	0	0	0	0	0	0	0	0	0	0	0	0	0	0	0	0	0
A120	2	0	0	0	0	0	0	0	0	0	0	0	0	0	0	0	0	0	0	0	0	0	0	0	0	0	0	0	0	0	0	0	0	0	0	0	0	0	0	0	0	0	0	0	0	0	0	0	0
A121	5	0	0	0	0	0	0	0	0	0	0	0	0	0	0	0	0	0	0	0	0	0	0	0	0	0	0	0	0	0	0	0	0	0	0	0	0	0	0	0	0	0	0	0	0	0	0	0	0
A122	3	0	0	0	0	0	0	0	0	0	0	0	0	0	0	0	0	0	0	0	0	0	0	0	0	0	0	0	0	0	0	0	0	0	0	0	0	0	0	0	0	0	0	0	0	0	0	0	0
A123	13	0	0	0	0	0	0	0	0	0	0	0	0	0	0	0	0	0	0	0	0	0	0	0	0	0	0	0	0	0	0	0	0	0	0	0	0	0	0	0	0	0	0	0	0	0	0	0	0
A124	0	0	0	0	0	0	0	0	0	0	0	0	0	0	0	0	0	0	0	0	0	0	0	0	0	0	0	0	0	0	0	0	0	0	0	0	0	0	0	0	0	0	0	0	0	0	0	0	0
A125	0	0	0	0	0	0	0	0	0	0	0	0	0	0	0	0	0	0	0	0	0	0	0	0	0	0	0	0	0	0	0	0	0	0	0	0	0	0	0	0	0	0	0	0	0	0	0	0	0
A126	0	0	0	0	0	0	0	0	0	0	0	0	0	0	0	0	0	0	0	0	0	0	0	0	0	0	0	0	0	0	0	0	0	0	0	0	0	0	0	0	0	0	0	0	0	0	0	0	0
A127	8	0	0	0	0	0	0	0	0	0	0	0	0	0	0	0	0	0	0	0	0	0	0	0	0	0	0	0	0	0	0	0	0	0	0	0	0	0	0	0	0	0	0	0	0	0	0	0	0
A128	0	0	0	0	0	0	0	0	0	0	0	0	0	0	0	0	0	0	0	0	0	0	0	0	0	0	0	0	0	0	0	0	0	0	0	0	0	0	0	0	0	0	0	0	0	0	0	0	0
A129	4	0	0	0	0	0	0	0	0	0	0	0	0	0	0	0	0	0	0	0	0	0	0	0	0	0	0	0	0	0	0	0	0	0	0	0	0	0	0	0	0	0	0	0	0	0	0	0	0
A130	0	0	0	0	0	0	0	0	0	0	0	0	0	0	0	0	0	0	0	0	0	0	0	0	0	0	0	0	0	0	0	0	0	0	0	0	0	0	0	0	0	0	0	0	0	0	0	0	0
A131	3	0	0	0	0	0	0	0	0	0	0	0	0	0	0	0	0	0	0	0	0	0	0	0	0	0	0	0	0	0	0	0	0	0	0	0	0	0	0	0	0	0	0	0	0	0	0	0	0
A132	0	0	0	0	0	0	0	0	0	0	0	0	0	0	0	0	0	0	0	0	0	0	0	0	0	0	0	0	0	0	0	0	0	0	0	0	0	0	0	0	0	0	0	0	0	0	0	0	0
A133	2	0	0	0	0	0	0	0	0	0	0	0	0	0	0	0	0	0	0	0	0	0	0	0	0	0	0	0	0	0	0	0	0	0	0	0	0	0	0	0	0	0	0	0	0	0	0	0	0
A134	1	0	0	0	0	0	0	0	0	0	0	0	0	0	0	0	0	0	0	0	0	0	0	0	0	0	0	0	0	0	0	0	0	0	0	0	0	0	0	0	0	0	0	0	0	0	0	0	0
A135	14	0	0	0	0	0	0	0	0	0	0	0	0	0	0	0	0	0	0	0	0	0	0	0	0	0	0	0	0	0	0	0	0	0	0	0	0	0	0	0	0	0	0	0	0	0	0	0	0
A136	3	0	0	0	0	0	0	0	0	0	0	0	0	0	0	0	0	0	0	0	0	0	0	0	0	0	0	0	0	0	0	0	0	0	0	0	0	0	0	0	0	0	0	0	0	0	0	0	0
A137	10	0	0	0	0	0	0	0	0	0	0	0	0	0	0	0	0	0	0	0	0	0	0	0	0	0	0	0	0	0	0	0	0	0	0	0	0	0	0	0	0	0	0	0	0	0	0	0	0
A138	28	0	0	0	0	0	0	0	0	0	0	0	0	0	0	0	0	0	0	0	0	0	0	0	0	0	0	0	0	0	0	0	0	0	0	0	0	0	0	0	0	0	0	0	0	0	0	0	0
B001	37	229	221	266	216	210	216	209	227	240	245	226	228	219	235	212	212	225	246	237	206	212	219	240	227	220	213	206	234	246	207	234	182	199	220	240	215	238	216	223	221	196	233	227	209	223	214	242	229
B002	1	13	16	16	12	16	19	18	11	19	15	22	20	22	12	21	9	18	12	14	14	13	14	16	11	17	12	9	18	20	19	23	19	18	19	11	16	12	13	25	16	7	16	24	20	11	13	19	11
B003	0	5	5	6	4	3	7	2	2	10	4	2	4	3	3	6	1	5	6	0	6	3	1	3	7	7	5	1	6	5	6	3	7	4	8	3	3	6	4	1	4	3	3	8	8	1	4	4	1
B004	4	48	54	50	49	60	50	46	54	47	54	59	54	50	44	53	57	49	47	69	53	52	57	38	42	39	58	69	39	53	42	46	61	54	54	66	62	58	64	54	64	61	56	56	51	48	51	51	46
B005	14	83	69	61	74	79	75	85	87	80	75	82	72	72	78	73	78	69	60	66	79	76	68	78	80	71	96	72	71	79	85	66	74	80	83	68	67	73	75	89	75	82	78	75	74	86	75	60	72
B006	6	21	23	13	30	27	14	25	20	22	20	19	18	19	18	20	20	16	22	22	19	18	22	25	14	16	18	27	16	17	18	21	20	18	24	18	21	28	22	19	20	22	18	19	23	25	18	25	23
B007	0	4	13	10	4	2	7	11	6	4	8	9	2	9	5	3	5	2	4	7	5	9	3	0	11	7	5	6	7	9	9	9	6	5	9	3	5	3	8	7	4	4	10	8	9	4	10	7	9
B008	19	54	65	50	52	53	54	54	48	44	49	58	66	54	55	45	64	54	49	60	62	55	56	46	63	56	50	55	54	45	57	53	57	59	61	55	61	52	55	58	58	57	54	48	53	56	57	51	54
B009	0	12	18	7	17	14	15	11	16	4	16	11	11	9	8	8	11	18	11	9	15	15	15	14	10	8	10	10	8	19	15	15	17	13	15	13	16	8	15	9	13	10	6	14	10	16	15	9	9
B010	5	59	60	59	62	56	67	62	56	71	56	62	48	62	66	68	63	62	66	66	62	64	59	71	61	63	63	57	60	61	58	59	69	69	55	52	63	57	69	41	70	72	58	51	57	68	58	55	78
B011	0	9	7	9	5	8	9	4	6	11	11	7	6	5	8	9	5	6	5	3	5	4	8	7	2	9	4	6	6	6	5	6	7	5	10	6	4	6	2	2	8	6	6	8	3	4	8	5	4
B012	12	39	35	34	30	34	31	34	29	42	40	24	38	31	33	34	38	36	36	25	25	34	30	33	28	32	20	37	33	32	33	34	34	32	33	26	28	40	36	32	31	29	35	35	37	27	32	32	27
B013	4	30	32	24	29	40	37	28	37	28	26	35	27	36	45	35	30	28	21	32	31	31	25	28	37	37	34	38	31	33	28	36	26	36	31	34	27	25	27	37	34	31	33	22	31	30	27	21	34
B014	42	110	117	125	128	119	122	114	131	116	107	115	133	120	112	128	133	129	121	121	126	117	132	118	120	118	127	114	113	109	114	111	120	119	120	131	118	119	120	124	114	130	105	120	126	113	117	126	119
B015	3	16	15	18	14	16	16	12	13	12	13	18	11	17	17	16	12	15	17	12	18	9	10	14	11	19	14	8	19	15	18	14	15	12	13	11	11	11	9	14	20	12	15	12	12	14	15	14	10
B016	9	35	40	20	40	30	39	43	31	25	32	29	34	34	36	40	32	33	29	45	32	41	33	30	32	32	34	47	37	24	37	37	44	48	26	31	37	27	32	33	42	41	39	31	29	44	39	35	38
B017	10	60	52	62	57	57	61	55	57	73	69	62	57	55	57	48	63	58	66	55	70	72	68	69	70	57	61	65	75	62	70	51	55	67	60	60	57	64	66	57	53	58	62	59	66	70	68	63	60
B018	0	8	7	6	6	5	3	8	6	8	3	5	6	4	8	5	6	3	6	5	4	4	4	6	4	10	5	8	12	6	8	9	18	7	6	5	8	10	8	4	4	2	6	6	10	1	8	2	5
B019	5	12	9	7	13	7	9	7	9	9	9	8	9	8	7	6	5	12	9	5	10	7	7	9	9	8	6	5	10	10	12	7	7	8	13	7	8	9	8	11	7	5	9	11	8	7	9	7	8
B020	3	33	26	31	38	30	29	31	25	28	29	19	33	35	22	25	35	33	29	28	28	31	32	34	23	30	29	24	23	23	26	32	23	29	27	26	36	31	27	32	27	29	26	32	25	31	31	27	23
B021	0	11	11	19	9	18	14	16	17	7	11	11	13	17	14	23	11	19	19	9	12	17	17	13	8	15	12	17	23	8	7	10	22	10	10	13	16	15	12	10	9	19	13	13	14	11	14	21	14
B022	0	2	4	3	6	1	1	7	1	1	7	4	4	4	1	3	1	3	1	1	2	2	4	0	4	4	4	1	1	4	2	4	2	2	5	3	2	1	3	3	1	4	2	3	3	1	2	6	3
B023	2	14	15	13	10	10	15	15	13	9	10	15	12	15	17	16	13	13	11	10	11	10	13	10	11	14	15	12	14	12	12	10	13	13	9	12	12	12	12	10	10	15	9	8	12	10	11	12	12
B024	13	30	27	29	25	25	28	28	39	29	27	27	27	33	31	31	28	27	36	33	29	30	33	33	31	31	32	34	26	26	30	31	34	28	26	35	36	27	28	30	32	37	35	24	30	37	29	26	32
B025	0	11	8	14	8	10	12	15	11	7	14	13	12	15	7	11	10	5	15	13	11	4	8	13	9	10	10	7	9	9	7	15	11	9	10	12	14	4	10	10	13	18	13	9	14	8	15	10	17
B026	5	33	33	36	34	41	31	37	33	33	34	36	38	28	41	36	47	39	30	34	29	42	40	38	46	40	44	42	42	39	52	41	34	40	29	43	33	36	29	35	37	38	40	41	40	36	35	35	46
B027	0	5	14	13	12	14	11	9	12	16	7	5	7	14	7	6	6	6	8	7	8	13	5	11	12	12	10	8	5	14	9	12	11	10	5	6	7	12	7	10	9	5	7	14	11	4	12	9	3
B028	0	10	4	2	7	4	11	9	6	6	10	11	8	11	9	5	3	8	13	4	9	4	6	4	4	11	6	6	14	8	7	11	7	4	12	5	11	11	15	6	9	3	3	9	4	10	11	17	5
B029	18	37	38	32	39	39	33	40	38	35	40	43	37	38	40	39	44	35	41	42	47	46	45	34	38	39	37	38	39	39	38	40	41	33	37	39	41	35	42	44	35	46	43	37	44	43	37	40	45
B030	0	15	13	12	14	18	12	11	11	9	9	11	15	13	17	16	10	19	14	15	16	9	15	12	18	12	17	15	6	17	15	11	13	12	13	14	17	15	14	20	9	8	9	14	17	13	17	16	17
B031	0	5	3	6	7	6	8	6	1	10	4	7	3	4	3	8	3	9	3	4	5	9	3	7	12	9	5	7	3	5	6	3	5	9	8	6	3	10	4	4	6	3	10	17	4	2	3	7	1
B032	0	4	3	4	6	5	1	5	4	2	3	2	4	1	1	8	2	3	4	4	8	4	5	3	2	4	1	6	3	2	5	3	3	5	6	3	2	2	5	3	2	4	5	2	3	3	2	3	2
B033	5	0	0	0	0	0	0	0	0	0	0	0	0	0	0	0	0	0	0	0	0	0	0	0	0	0	0	0	0	0	0	0	0	0	0	0	0	0	0	0	0	0	0	0	0	0	0	0	0
B034	1	0	0	0	0	0	0	0	0	0	0	0	0	0	0	0	0	0	0	0	0	0	0	0	0	0	0	0	0	0	0	0	0	0	0	0	0	0	0	0	0	0	0	0	0	0	0	0	0
B035	6	0	0	0	0	0	0	0	0	0	0	0	0	0	0	0	0	0	0	0	0	0	0	0	0	0	0	0	0	0	0	0	0	0	0	0	0	0	0	0	0	0	0	0	0	0	0	0	0
B036	0	0	0	0	0	0	0	0	0	0	0	0	0	0	0	0	0	0	0	0	0	0	0	0	0	0	0	0	0	0	0	0	0	0	0	0	0	0	0	0	0	0	0	0	0	0	0	0	0
B037	3	0	0	0	0	0	0	0	0	0	0	0	0	0	0	0	0	0	0	0	0	0	0	0	0	0	0	0	0	0	0	0	0	0	0	0	0	0	0	0	0	0	0	0	0	0	0	0	0
B038	2	0	0	0	0	0	0	0	0	0	0	0	0	0	0	0	0	0	0	0	0	0	0	0	0	0	0	0	0	0	0	0	0	0	0	0	0	0	0	0	0	0	0	0	0	0	0	0	0
B039	4	0	0	0	0	0	0	0	0	0	0	0	0	0	0	0	0	0	0	0	0	0	0	0	0	0	0	0	0	0	0	0	0	0	0	0	0	0	0	0	0	0	0	0	0	0	0	0	0
B040	0	0	0	0	0	0	0	0	0	0	0	0	0	0	0	0	0	0	0	0	0	0	0	0	0	0	0	0	0	0	0	0	0	0	0	0	0	0	0	0	0	0	0	0	0	0	0	0	0
B041	2	0	0	0	0	0	0	0	0	0	0	0	0	0	0	0	0	0	0	0	0	0	0	0	0	0	0	0	0	0	0	0	0	0	0	0	0	0	0	0	0	0	0	0	0	0	0	0	0
B042	3	0	0	0	0	0	0	0	0	0	0	0	0	0	0	0	0	0	0	0	0	0	0	0	0	0	0	0	0	0	0	0	0	0	0	0	0	0	0	0	0	0	0	0	0	0	0	0	0
B043	23	0	0	0	0	0	0	0	0	0	0	0	0	0	0	0	0	0	0	0	0	0	0	0	0	0	0	0	0	0	0	0	0	0	0	0	0	0	0	0	0	0	0	0	0	0	0	0	0
B044	23	0	0	0	0	0	0	0	0	0	0	0	0	0	0	0	0	0	0	0	0	0	0	0	0	0	0	0	0	0	0	0	0	0	0	0	0	0	0	0	0	0	0	0	0	0	0	0	0
B045	13	0	0	0	0	0	0	0	0	0	0	0	0	0	0	0	0	0	0	0	0	0	0	0	0	0	0	0	0	0	0	0	0	0	0	0	0	0	0	0	0	0	0	0	0	0	0	0	0
B046	9	0	0	0	0	0	0	0	0	0	0	0	0	0	0	0	0	0	0	0	0	0	0	0	0	0	0	0	0	0	0	0	0	0	0	0	0	0	0	0	0	0	0	0	0	0	0	0	0
B047	4	0	0	0	0	0	0	0	0	0	0	0	0	0	0	0	0	0	0	0	0	0	0	0	0	0	0	0	0	0	0	0	0	0	0	0	0	0	0	0	0	0	0	0	0	0	0	0	0
B048	0	0	0	0	0	0	0	0	0	0	0	0	0	0	0	0	0	0	0	0	0	0	0	0	0	0	0	0	0	0	0	0	0	0	0	0	0	0	0	0	0	0	0	0	0	0	0	0	0
B049	10	0	0	0	0	0	0	0	0	0	0	0	0	0	0	0	0	0	0	0	0	0	0	0	0	0	0	0	0	0	0	0	0	0	0	0	0	0	0	0	0	0	0	0	0	0	0	0	0
B050	2	0	0	0	0	0	0	0	0	0	0	0	0	0	0	0	0	0	0	0	0	0	0	0	0	0	0	0	0	0	0	0	0	0	0	0	0	0	0	0	0	0	0	0	0	0	0	0	0
B051	9	0	0	0	0	0	0	0	0	0	0	0	0	0	0	0	0	0	0	0	0	0	0	0	0	0	0	0	0	0	0	0	0	0	0	0	0	0	0	0	0	0	0	0	0	0	0	0	0
B052	1	0	0	0	0	0	0	0	0	0	0	0	0	0	0	0	0	0	0	0	0	0	0	0	0	0	0	0	0	0	0	0	0	0	0	0	0	0	0	0	0	0	0	0	0	0	0	0	0
B053	0	0	0	0	0	0	0	0	0	0	0	0	0	0	0	0	0	0	0	0	0	0	0	0	0	0	0	0	0	0	0	0	0	0	0	0	0	0	0	0	0	0	0	0	0	0	0	0	0
B054	0	0	0	0	0	0	0	0	0	0	0	0	0	0	0	0	0	0	0	0	0	0	0	0	0	0	0	0	0	0	0	0	0	0	0	0	0	0	0	0	0	0	0	0	0	0	0	0	0
B055	0	0	0	0	0	0	0	0	0	0	0	0	0	0	0	0	0	0	0	0	0	0	0	0	0	0	0	0	0	0	0	0	0	0	0	0	0	0	0	0	0	0	0	0	0	0	0	0	0
B056	0	0	0	0	0	0	0	0	0	0	0	0	0	0	0	0	0	0	0	0	0	0	0	0	0	0	0	0	0	0	0	0	0	0	0	0	0	0	0	0	0	0	0	0	0	0	0	0	0
B057	0	0	0	0	0	0	0	0	0	0	0	0	0	0	0	0	0	0	0	0	0	0	0	0	0	0	0	0	0	0	0	0	0	0	0	0	0	0	0	0	0	0	0	0	0	0	0	0	0
B058	0	0	0	0	0	0	0	0	0	0	0	0	0	0	0	0	0	0	0	0	0	0	0	0	0	0	0	0	0	0	0	0	0	0	0	0	0	0	0	0	0	0	0	0	0	0	0	0	0
B059	0	0	0	0	0	0	0	0	0	0	0	0	0	0	0	0	0	0	0	0	0	0	0	0	0	0	0	0	0	0	0	0	0	0	0	0	0	0	0	0	0	0	0	0	0	0	0	0	0
B060	2	0	0	0	0	0	0	0	0	0	0	0	0	0	0	0	0	0	0	0	0	0	0	0	0	0	0	0	0	0	0	0	0	0	0	0	0	0	0	0	0	0	0	0	0	0	0	0	0
B061	0	0	0	0	0	0	0	0	0	0	0	0	0	0	0	0	0	0	0	0	0	0	0	0	0	0	0	0	0	0	0	0	0	0	0	0	0	0	0	0	0	0	0	0	0	0	0	0	0
B062	1	0	0	0	0	0	0	0	0	0	0	0	0	0	0	0	0	0	0	0	0	0	0	0	0	0	0	0	0	0	0	0	0	0	0	0	0	0	0	0	0	0	0	0	0	0	0	0	0
B063	1	0	0	0	0	0	0	0	0	0	0	0	0	0	0	0	0	0	0	0	0	0	0	0	0	0	0	0	0	0	0	0	0	0	0	0	0	0	0	0	0	0	0	0	0	0	0	0	0
B064	5	0	0	0	0	0	0	0	0	0	0	0	0	0	0	0	0	0	0	0	0	0	0	0	0	0	0	0	0	0	0	0	0	0	0	0	0	0	0	0	0	0	0	0	0	0	0	0	0
B065	0	0	0	0	0	0	0	0	0	0	0	0	0	0	0	0	0	0	0	0	0	0	0	0	0	0	0	0	0	0	0	0	0	0	0	0	0	0	0	0	0	0	0	0	0	0	0	0	0
B066	0	0	0	0	0	0	0	0	0	0	0	0	0	0	0	0	0	0	0	0	0	0	0	0	0	0	0	0	0	0	0	0	0	0	0	0	0	0	0	0	0	0	0	0	0	0	0	0	0
B067	0	0	0	0	0	0	0	0	0	0	0	0	0	0	0	0	0	0	0	0	0	0	0	0	0	0	0	0	0	0	0	0	0	0	0	0	0	0	0	0	0	0	0	0	0	0	0	0	0
B068	1	0	0	0	0	0	0	0	0	0	0	0	0	0	0	0	0	0	0	0	0	0	0	0	0	0	0	0	0	0	0	0	0	0	0	0	0	0	0	0	0	0	0	0	0	0	0	0	0
B069	1	0	0	0	0	0	0	0	0	0	0	0	0	0	0	0	0	0	0	0	0	0	0	0	0	0	0	0	0	0	0	0	0	0	0	0	0	0	0	0	0	0	0	0	0	0	0	0	0
B070	1	0	0	0	0	0	0	0	0	0	0	0	0	0	0	0	0	0	0	0	0	0	0	0	0	0	0	0	0	0	0	0	0	0	0	0	0	0	0	0	0	0	0	0	0	0	0	0	0
B071	3	0	0	0	0	0	0	0	0	0	0	0	0	0	0	0	0	0	0	0	0	0	0	0	0	0	0	0	0	0	0	0	0	0	0	0	0	0	0	0	0	0	0	0	0	0	0	0	0
B072	5	0	0	0	0	0	0	0	0	0	0	0	0	0	0	0	0	0	0	0	0	0	0	0	0	0	0	0	0	0	0	0	0	0	0	0	0	0	0	0	0	0	0	0	0	0	0	0	0
B073	5	0	0	0	0	0	0	0	0	0	0	0	0	0	0	0	0	0	0	0	0	0	0	0	0	0	0	0	0	0	0	0	0	0	0	0	0	0	0	0	0	0	0	0	0	0	0	0	0
B074	0	0	0	0	0	0	0	0	0	0	0	0	0	0	0	0	0	0	0	0	0	0	0	0	0	0	0	0	0	0	0	0	0	0	0	0	0	0	0	0	0	0	0	0	0	0	0	0	0
B075	0	0	0	0	0	0	0	0	0	0	0	0	0	0	0	0	0	0	0	0	0	0	0	0	0	0	0	0	0	0	0	0	0	0	0	0	0	0	0	0	0	0	0	0	0	0	0	0	0
B076	0	0	0	0	0	0	0	0	0	0	0	0	0	0	0	0	0	0	0	0	0	0	0	0	0	0	0	0	0	0	0	0	0	0	0	0	0	0	0	0	0	0	0	0	0	0	0	0	0
B077	1	0	0	0	0	0	0	0	0	0	0	0	0	0	0	0	0	0	0	0	0	0	0	0	0	0	0	0	0	0	0	0	0	0	0	0	0	0	0	0	0	0	0	0	0	0	0	0	0
B078	0	0	0	0	0	0	0	0	0	0	0	0	0	0	0	0	0	0	0	0	0	0	0	0	0	0	0	0	0	0	0	0	0	0	0	0	0	0	0	0	0	0	0	0	0	0	0	0	0
B079	0	0	0	0	0	0	0	0	0	0	0	0	0	0	0	0	0	0	0	0	0	0	0	0	0	0	0	0	0	0	0	0	0	0	0	0	0	0	0	0	0	0	0	0	0	0	0	0	0
B080	1	0	0	0	0	0	0	0	0	0	0	0	0	0	0	0	0	0	0	0	0	0	0	0	0	0	0	0	0	0	0	0	0	0	0	0	0	0	0	0	0	0	0	0	0	0	0	0	0
B081	2	0	0	0	0	0	0	0	0	0	0	0	0	0	0	0	0	0	0	0	0	0	0	0	0	0	0	0	0	0	0	0	0	0	0	0	0	0	0	0	0	0	0	0	0	0	0	0	0
B082	5	0	0	0	0	0	0	0	0	0	0	0	0	0	0	0	0	0	0	0	0	0	0	0	0	0	0	0	0	0	0	0	0	0	0	0	0	0	0	0	0	0	0	0	0	0	0	0	0
B083	0	0	0	0	0	0	0	0	0	0	0	0	0	0	0	0	0	0	0	0	0	0	0	0	0	0	0	0	0	0	0	0	0	0	0	0	0	0	0	0	0	0	0	0	0	0	0	0	0
B084	4	0	0	0	0	0	0	0	0	0	0	0	0	0	0	0	0	0	0	0	0	0	0	0	0	0	0	0	0	0	0	0	0	0	0	0	0	0	0	0	0	0	0	0	0	0	0	0	0
B085	9	0	0	0	0	0	0	0	0	0	0	0	0	0	0	0	0	0	0	0	0	0	0	0	0	0	0	0	0	0	0	0	0	0	0	0	0	0	0	0	0	0	0	0	0	0	0	0	0
B086	0	0	0	0	0	0	0	0	0	0	0	0	0	0	0	0	0	0	0	0	0	0	0	0	0	0	0	0	0	0	0	0	0	0	0	0	0	0	0	0	0	0	0	0	0	0	0	0	0
B087	3	0	0	0	0	0	0	0	0	0	0	0	0	0	0	0	0	0	0	0	0	0	0	0	0	0	0	0	0	0	0	0	0	0	0	0	0	0	0	0	0	0	0	0	0	0	0	0	0
B088	0	0	0	0	0	0	0	0	0	0	0	0	0	0	0	0	0	0	0	0	0	0	0	0	0	0	0	0	0	0	0	0	0	0	0	0	0	0	0	0	0	0	0	0	0	0	0	0	0
B089	1	0	0	0	0	0	0	0	0	0	0	0	0	0	0	0	0	0	0	0	0	0	0	0	0	0	0	0	0	0	0	0	0	0	0	0	0	0	0	0	0	0	0	0	0	0	0	0	0
B090	1	0	0	0	0	0	0	0	0	0	0	0	0	0	0	0	0	0	0	0	0	0	0	0	0	0	0	0	0	0	0	0	0	0	0	0	0	0	0	0	0	0	0	0	0	0	0	0	0
B091	22	0	0	0	0	0	0	0	0	0	0	0	0	0	0	0	0	0	0	0	0	0	0	0	0	0	0	0	0	0	0	0	0	0	0	0	0	0	0	0	0	0	0	0	0	0	0	0	0
B092	0	0	0	0	0	0	0	0	0	0	0	0	0	0	0	0	0	0	0	0	0	0	0	0	0	0	0	0	0	0	0	0	0	0	0	0	0	0	0	0	0	0	0	0	0	0	0	0	0
B093	2	0	0	0	0	0	0	0	0	0	0	0	0	0	0	0	0	0	0	0	0	0	0	0	0	0	0	0	0	0	0	0	0	0	0	0	0	0	0	0	0	0	0	0	0	0	0	0	0
B094	13	0	0	0	0	0	0	0	0	0	0	0	0	0	0	0	0	0	0	0	0	0	0	0	0	0	0	0	0	0	0	0	0	0	0	0	0	0	0	0	0	0	0	0	0	0	0	0	0
B095	1	0	0	0	0	0	0	0	0	0	0	0	0	0	0	0	0	0	0	0	0	0	0	0	0	0	0	0	0	0	0	0	0	0	0	0	0	0	0	0	0	0	0	0	0	0	0	0	0
B096	7	0	0	0	0	0	0	0	0	0	0	0	0	0	0	0	0	0	0	0	0	0	0	0	0	0	0	0	0	0	0	0	0	0	0	0	0	0	0	0	0	0	0	0	0	0	0	0	0
B097	20	0	0	0	0	0	0	0	0	0	0	0	0	0	0	0	0	0	0	0	0	0	0	0	0	0	0	0	0	0	0	0	0	0	0	0	0	0	0	0	0	0	0	0	0	0	0	0	0
B098	0	0	0	0	0	0	0	0	0	0	0	0	0	0	0	0	0	0	0	0	0	0	0	0	0	0	0	0	0	0	0	0	0	0	0	0	0	0	0	0	0	0	0	0	0	0	0	0	0
B099	4	0	0	0	0	0	0	0	0	0	0	0	0	0	0	0	0	0	0	0	0	0	0	0	0	0	0	0	0	0	0	0	0	0	0	0	0	0	0	0	0	0	0	0	0	0	0	0	0
B100	0	0	0	0	0	0	0	0	0	0	0	0	0	0	0	0	0	0	0	0	0	0	0	0	0	0	0	0	0	0	0	0	0	0	0	0	0	0	0	0	0	0	0	0	0	0	0	0	0
B101	0	0	0	0	0	0	0	0	0	0	0	0	0	0	0	0	0	0	0	0	0	0	0	0	0	0	0	0	0	0	0	0	0	0	0	0	0	0	0	0	0	0	0	0	0	0	0	0	0
B102	0	0	0	0	0	0	0	0	0	0	0	0	0	0	0	0	0	0	0	0	0	0	0	0	0	0	0	0	0	0	0	0	0	0	0	0	0	0	0	0	0	0	0	0	0	0	0	0	0
B103	0	0	0	0	0	0	0	0	0	0	0	0	0	0	0	0	0	0	0	0	0	0	0	0	0	0	0	0	0	0	0	0	0	0	0	0	0	0	0	0	0	0	0	0	0	0	0	0	0
B104	0	0	0	0	0	0	0	0	0	0	0	0	0	0	0	0	0	0	0	0	0	0	0	0	0	0	0	0	0	0	0	0	0	0	0	0	0	0	0	0	0	0	0	0	0	0	0	0	0
B105	0	0	0	0	0	0	0	0	0	0	0	0	0	0	0	0	0	0	0	0	0	0	0	0	0	0	0	0	0	0	0	0	0	0	0	0	0	0	0	0	0	0	0	0	0	0	0	0	0
B106	0	0	0	0	0	0	0	0	0	0	0	0	0	0	0	0	0	0	0	0	0	0	0	0	0	0	0	0	0	0	0	0	0	0	0	0	0	0	0	0	0	0	0	0	0	0	0	0	0
B107	0	0	0	0	0	0	0	0	0	0	0	0	0	0	0	0	0	0	0	0	0	0	0	0	0	0	0	0	0	0	0	0	0	0	0	0	0	0	0	0	0	0	0	0	0	0	0	0	0
B108	6	0	0	0	0	0	0	0	0	0	0	0	0	0	0	0	0	0	0	0	0	0	0	0	0	0	0	0	0	0	0	0	0	0	0	0	0	0	0	0	0	0	0	0	0	0	0	0	0
B109	0	0	0	0	0	0	0	0	0	0	0	0	0	0	0	0	0	0	0	0	0	0	0	0	0	0	0	0	0	0	0	0	0	0	0	0	0	0	0	0	0	0	0	0	0	0	0	0	0
B110	1	0	0	0	0	0	0	0	0	0	0	0	0	0	0	0	0	0	0	0	0	0	0	0	0	0	0	0	0	0	0	0	0	0	0	0	0	0	0	0	0	0	0	0	0	0	0	0	0
B111	4	0	0	0	0	0	0	0	0	0	0	0	0	0	0	0	0	0	0	0	0	0	0	0	0	0	0	0	0	0	0	0	0	0	0	0	0	0	0	0	0	0	0	0	0	0	0	0	0
B112	0	0	0	0	0	0	0	0	0	0	0	0	0	0	0	0	0	0	0	0	0	0	0	0	0	0	0	0	0	0	0	0	0	0	0	0	0	0	0	0	0	0	0	0	0	0	0	0	0
B113	2	0	0	0	0	0	0	0	0	0	0	0	0	0	0	0	0	0	0	0	0	0	0	0	0	0	0	0	0	0	0	0	0	0	0	0	0	0	0	0	0	0	0	0	0	0	0	0	0
B114	3	0	0	0	0	0	0	0	0	0	0	0	0	0	0	0	0	0	0	0	0	0	0	0	0	0	0	0	0	0	0	0	0	0	0	0	0	0	0	0	0	0	0	0	0	0	0	0	0
B115	0	0	0	0	0	0	0	0	0	0	0	0	0	0	0	0	0	0	0	0	0	0	0	0	0	0	0	0	0	0	0	0	0	0	0	0	0	0	0	0	0	0	0	0	0	0	0	0	0
B116	2	0	0	0	0	0	0	0	0	0	0	0	0	0	0	0	0	0	0	0	0	0	0	0	0	0	0	0	0	0	0	0	0	0	0	0	0	0	0	0	0	0	0	0	0	0	0	0	0
B117	1	0	0	0	0	0	0	0	0	0	0	0	0	0	0	0	0	0	0	0	0	0	0	0	0	0	0	0	0	0	0	0	0	0	0	0	0	0	0	0	0	0	0	0	0	0	0	0	0
B118	0	0	0	0	0	0	0	0	0	0	0	0	0	0	0	0	0	0	0	0	0	0	0	0	0	0	0	0	0	0	0	0	0	0	0	0	0	0	0	0	0	0	0	0	0	0	0	0	0
B119	2	0	0	0	0	0	0	0	0	0	0	0	0	0	0	0	0	0	0	0	0	0	0	0	0	0	0	0	0	0	0	0	0	0	0	0	0	0	0	0	0	0	0	0	0	0	0	0	0
B120	1	0	0	0	0	0	0	0	0	0	0	0	0	0	0	0	0	0	0	0	0	0	0	0	0	0	0	0	0	0	0	0	0	0	0	0	0	0	0	0	0	0	0	0	0	0	0	0	0
B121	1	0	0	0	0	0	0	0	0	0	0	0	0	0	0	0	0	0	0	0	0	0	0	0	0	0	0	0	0	0	0	0	0	0	0	0	0	0	0	0	0	0	0	0	0	0	0	0	0
B122	0	0	0	0	0	0	0	0	0	0	0	0	0	0	0	0	0	0	0	0	0	0	0	0	0	0	0	0	0	0	0	0	0	0	0	0	0	0	0	0	0	0	0	0	0	0	0	0	0
B123	5	0	0	0	0	0	0	0	0	0	0	0	0	0	0	0	0	0	0	0	0	0	0	0	0	0	0	0	0	0	0	0	0	0	0	0	0	0	0	0	0	0	0	0	0	0	0	0	0
B124	0	0	0	0	0	0	0	0	0	0	0	0	0	0	0	0	0	0	0	0	0	0	0	0	0	0	0	0	0	0	0	0	0	0	0	0	0	0	0	0	0	0	0	0	0	0	0	0	0
B125	0	0	0	0	0	0	0	0	0	0	0	0	0	0	0	0	0	0	0	0	0	0	0	0	0	0	0	0	0	0	0	0	0	0	0	0	0	0	0	0	0	0	0	0	0	0	0	0	0
B126	0	0	0	0	0	0	0	0	0	0	0	0	0	0	0	0	0	0	0	0	0	0	0	0	0	0	0	0	0	0	0	0	0	0	0	0	0	0	0	0	0	0	0	0	0	0	0	0	0
B127	5	0	0	0	0	0	0	0	0	0	0	0	0	0	0	0	0	0	0	0	0	0	0	0	0	0	0	0	0	0	0	0	0	0	0	0	0	0	0	0	0	0	0	0	0	0	0	0	0
B128	14	0	0	0	0	0	0	0	0	0	0	0	0	0	0	0	0	0	0	0	0	0	0	0	0	0	0	0	0	0	0	0	0	0	0	0	0	0	0	0	0	0	0	0	0	0	0	0	0
B129	1	0	0	0	0	0	0	0	0	0	0	0	0	0	0	0	0	0	0	0	0	0	0	0	0	0	0	0	0	0	0	0	0	0	0	0	0	0	0	0	0	0	0	0	0	0	0	0	0
B130	2	0	0	0	0	0	0	0	0	0	0	0	0	0	0	0	0	0	0	0	0	0	0	0	0	0	0	0	0	0	0	0	0	0	0	0	0	0	0	0	0	0	0	0	0	0	0	0	0
B131	8	0	0	0	0	0	0	0	0	0	0	0	0	0	0	0	0	0	0	0	0	0	0	0	0	0	0	0	0	0	0	0	0	0	0	0	0	0	0	0	0	0	0	0	0	0	0	0	0
B132	2	0	0	0	0	0	0	0	0	0	0	0	0	0	0	0	0	0	0	0	0	0	0	0	0	0	0	0	0	0	0	0	0	0	0	0	0	0	0	0	0	0	0	0	0	0	0	0	0
B133	5	0	0	0	0	0	0	0	0	0	0	0	0	0	0	0	0	0	0	0	0	0	0	0	0	0	0	0	0	0	0	0	0	0	0	0	0	0	0	0	0	0	0	0	0	0	0	0	0
B134	5	0	0	0	0	0	0	0	0	0	0	0	0	0	0	0	0	0	0	0	0	0	0	0	0	0	0	0	0	0	0	0	0	0	0	0	0	0	0	0	0	0	0	0	0	0	0	0	0
B135	4	0	0	0	0	0	0	0	0	0	0	0	0	0	0	0	0	0	0	0	0	0	0	0	0	0	0	0	0	0	0	0	0	0	0	0	0	0	0	0	0	0	0	0	0	0	0	0	0
B136	0	0	0	0	0	0	0	0	0	0	0	0	0	0	0	0	0	0	0	0	0	0	0	0	0	0	0	0	0	0	0	0	0	0	0	0	0	0	0	0	0	0	0	0	0	0	0	0	0
B137	0	0	0	0	0	0	0	0	0	0	0	0	0	0	0	0	0	0	0	0	0	0	0	0	0	0	0	0	0	0	0	0	0	0	0	0	0	0	0	0	0	0	0	0	0	0	0	0	0
B138	1	0	0	0	0	0	0	0	0	0	0	0	0	0	0	0	0	0	0	0	0	0	0	0	0	0	0	0	0	0	0	0	0	0	0	0	0	0	0	0	0	0	0	0	0	0	0	0	0
B139	1	0	0	0	0	0	0	0	0	0	0	0	0	0	0	0	0	0	0	0	0	0	0	0	0	0	0	0	0	0	0	0	0	0	0	0	0	0	0	0	0	0	0	0	0	0	0	0	0
B140	0	0	0	0	0	0	0	0	0	0	0	0	0	0	0	0	0	0	0	0	0	0	0	0	0	0	0	0	0	0	0	0	0	0	0	0	0	0	0	0	0	0	0	0	0	0	0	0	0
B141	5	0	0	0	0	0	0	0	0	0	0	0	0	0	0	0	0	0	0	0	0	0	0	0	0	0	0	0	0	0	0	0	0	0	0	0	0	0	0	0	0	0	0	0	0	0	0	0	0
B142	1	0	0	0	0	0	0	0	0	0	0	0	0	0	0	0	0	0	0	0	0	0	0	0	0	0	0	0	0	0	0	0	0	0	0	0	0	0	0	0	0	0	0	0	0	0	0	0	0
B143	0	0	0	0	0	0	0	0	0	0	0	0	0	0	0	0	0	0	0	0	0	0	0	0	0	0	0	0	0	0	0	0	0	0	0	0	0	0	0	0	0	0	0	0	0	0	0	0	0
B144	3	0	0	0	0	0	0	0	0	0	0	0	0	0	0	0	0	0	0	0	0	0	0	0	0	0	0	0	0	0	0	0	0	0	0	0	0	0	0	0	0	0	0	0	0	0	0	0	0
B145	0	0	0	0	0	0	0	0	0	0	0	0	0	0	0	0	0	0	0	0	0	0	0	0	0	0	0	0	0	0	0	0	0	0	0	0	0	0	0	0	0	0	0	0	0	0	0	0	0
B146	0	0	0	0	0	0	0	0	0	0	0	0	0	0	0	0	0	0	0	0	0	0	0	0	0	0	0	0	0	0	0	0	0	0	0	0	0	0	0	0	0	0	0	0	0	0	0	0	0
B147	0	0	0	0	0	0	0	0	0	0	0	0	0	0	0	0	0	0	0	0	0	0	0	0	0	0	0	0	0	0	0	0	0	0	0	0	0	0	0	0	0	0	0	0	0	0	0	0	0
B148	4	0	0	0	0	0	0	0	0	0	0	0	0	0	0	0	0	0	0	0	0	0	0	0	0	0	0	0	0	0	0	0	0	0	0	0	0	0	0	0	0	0	0	0	0	0	0	0	0
B149	0	0	0	0	0	0	0	0	0	0	0	0	0	0	0	0	0	0	0	0	0	0	0	0	0	0	0	0	0	0	0	0	0	0	0	0	0	0	0	0	0	0	0	0	0	0	0	0	0
B150	7	0	0	0	0	0	0	0	0	0	0	0	0	0	0	0	0	0	0	0	0	0	0	0	0	0	0	0	0	0	0	0	0	0	0	0	0	0	0	0	0	0	0	0	0	0	0	0	0
B151	0	0	0	0	0	0	0	0	0	0	0	0	0	0	0	0	0	0	0	0	0	0	0	0	0	0	0	0	0	0	0	0	0	0	0	0	0	0	0	0	0	0	0	0	0	0	0	0	0
B152	0	0	0	0	0	0	0	0	0	0	0	0	0	0	0	0	0	0	0	0	0	0	0	0	0	0	0	0	0	0	0	0	0	0	0	0	0	0	0	0	0	0	0	0	0	0	0	0	0
B153	0	0	0	0	0	0	0	0	0	0	0	0	0	0	0	0	0	0	0	0	0	0	0	0	0	0	0	0	0	0	0	0	0	0	0	0	0	0	0	0	0	0	0	0	0	0	0	0	0
B154	3	0	0	0	0	0	0	0	0	0	0	0	0	0	0	0	0	0	0	0	0	0	0	0	0	0	0	0	0	0	0	0	0	0	0	0	0	0	0	0	0	0	0	0	0	0	0	0	0
B155	0	0	0	0	0	0	0	0	0	0	0	0	0	0	0	0	0	0	0	0	0	0	0	0	0	0	0	0	0	0	0	0	0	0	0	0	0	0	0	0	0	0	0	0	0	0	0	0	0
B156	3	0	0	0	0	0	0	0	0	0	0	0	0	0	0	0	0	0	0	0	0	0	0	0	0	0	0	0	0	0	0	0	0	0	0	0	0	0	0	0	0	0	0	0	0	0	0	0	0
B157	2	0	0	0	0	0	0	0	0	0	0	0	0	0	0	0	0	0	0	0	0	0	0	0	0	0	0	0	0	0	0	0	0	0	0	0	0	0	0	0	0	0	0	0	0	0	0	0	0
B158	0	0	0	0	0	0	0	0	0	0	0	0	0	0	0	0	0	0	0	0	0	0	0	0	0	0	0	0	0	0	0	0	0	0	0	0	0	0	0	0	0	0	0	0	0	0	0	0	0
B159	15	0	0	0	0	0	0	0	0	0	0	0	0	0	0	0	0	0	0	0	0	0	0	0	0	0	0	0	0	0	0	0	0	0	0	0	0	0	0	0	0	0	0	0	0	0	0	0	0
B160	1	0	0	0	0	0	0	0	0	0	0	0	0	0	0	0	0	0	0	0	0	0	0	0	0	0	0	0	0	0	0	0	0	0	0	0	0	0	0	0	0	0	0	0	0	0	0	0	0
B161	0	0	0	0	0	0	0	0	0	0	0	0	0	0	0	0	0	0	0	0	0	0	0	0	0	0	0	0	0	0	0	0	0	0	0	0	0	0	0	0	0	0	0	0	0	0	0	0	0
B162	17	0	0	0	0	0	0	0	0	0	0	0	0	0	0	0	0	0	0	0	0	0	0	0	0	0	0	0	0	0	0	0	0	0	0	0	0	0	0	0	0	0	0	0	0	0	0	0	0
B163	7	0	0	0	0	0	0	0	0	0	0	0	0	0	0	0	0	0	0	0	0	0	0	0	0	0	0	0	0	0	0	0	0	0	0	0	0	0	0	0	0	0	0	0	0	0	0	0	0
B164	0	0	0	0	0	0	0	0	0	0	0	0	0	0	0	0	0	0	0	0	0	0	0	0	0	0	0	0	0	0	0	0	0	0	0	0	0	0	0	0	0	0	0	0	0	0	0	0	0
B165	1	0	0	0	0	0	0	0	0	0	0	0	0	0	0	0	0	0	0	0	0	0	0	0	0	0	0	0	0	0	0	0	0	0	0	0	0	0	0	0	0	0	0	0	0	0	0	0	0
B166	4	0	0	0	0	0	0	0	0	0	0	0	0	0	0	0	0	0	0	0	0	0	0	0	0	0	0	0	0	0	0	0	0	0	0	0	0	0	0	0	0	0	0	0	0	0	0	0	0
B167	0	0	0	0	0	0	0	0	0	0	0	0	0	0	0	0	0	0	0	0	0	0	0	0	0	0	0	0	0	0	0	0	0	0	0	0	0	0	0	0	0	0	0	0	0	0	0	0	0
B168	0	0	0	0	0	0	0	0	0	0	0	0	0	0	0	0	0	0	0	0	0	0	0	0	0	0	0	0	0	0	0	0	0	0	0	0	0	0	0	0	0	0	0	0	0	0	0	0	0
B169	11	0	0	0	0	0	0	0	0	0	0	0	0	0	0	0	0	0	0	0	0	0	0	0	0	0	0	0	0	0	0	0	0	0	0	0	0	0	0	0	0	0	0	0	0	0	0	0	0
B170	7	0	0	0	0	0	0	0	0	0	0	0	0	0	0	0	0	0	0	0	0	0	0	0	0	0	0	0	0	0	0	0	0	0	0	0	0	0	0	0	0	0	0	0	0	0	0	0	0
B171	6	0	0	0	0	0	0	0	0	0	0	0	0	0	0	0	0	0	0	0	0	0	0	0	0	0	0	0	0	0	0	0	0	0	0	0	0	0	0	0	0	0	0	0	0	0	0	0	0
B172	9	0	0	0	0	0	0	0	0	0	0	0	0	0	0	0	0	0	0	0	0	0	0	0	0	0	0	0	0	0	0	0	0	0	0	0	0	0	0	0	0	0	0	0	0	0	0	0	0
B173	0	0	0	0	0	0	0	0	0	0	0	0	0	0	0	0	0	0	0	0	0	0	0	0	0	0	0	0	0	0	0	0	0	0	0	0	0	0	0	0	0	0	0	0	0	0	0	0	0
B174	1	0	0	0	0	0	0	0	0	0	0	0	0	0	0	0	0	0	0	0	0	0	0	0	0	0	0	0	0	0	0	0	0	0	0	0	0	0	0	0	0	0	0	0	0	0	0	0	0
B175	2	0	0	0	0	0	0	0	0	0	0	0	0	0	0	0	0	0	0	0	0	0	0	0	0	0	0	0	0	0	0	0	0	0	0	0	0	0	0	0	0	0	0	0	0	0	0	0	0
B176	0	0	0	0	0	0	0	0	0	0	0	0	0	0	0	0	0	0	0	0	0	0	0	0	0	0	0	0	0	0	0	0	0	0	0	0	0	0	0	0	0	0	0	0	0	0	0	0	0
B177	9	0	0	0	0	0	0	0	0	0	0	0	0	0	0	0	0	0	0	0	0	0	0	0	0	0	0	0	0	0	0	0	0	0	0	0	0	0	0	0	0	0	0	0	0	0	0	0	0
B178	4	0	0	0	0	0	0	0	0	0	0	0	0	0	0	0	0	0	0	0	0	0	0	0	0	0	0	0	0	0	0	0	0	0	0	0	0	0	0	0	0	0	0	0	0	0	0	0	0
B179	1	0	0	0	0	0	0	0	0	0	0	0	0	0	0	0	0	0	0	0	0	0	0	0	0	0	0	0	0	0	0	0	0	0	0	0	0	0	0	0	0	0	0	0	0	0	0	0	0
B180	2	0	0	0	0	0	0	0	0	0	0	0	0	0	0	0	0	0	0	0	0	0	0	0	0	0	0	0	0	0	0	0	0	0	0	0	0	0	0	0	0	0	0	0	0	0	0	0	0
B181	3	0	0	0	0	0	0	0	0	0	0	0	0	0	0	0	0	0	0	0	0	0	0	0	0	0	0	0	0	0	0	0	0	0	0	0	0	0	0	0	0	0	0	0	0	0	0	0	0
B182	0	0	0	0	0	0	0	0	0	0	0	0	0	0	0	0	0	0	0	0	0	0	0	0	0	0	0	0	0	0	0	0	0	0	0	0	0	0	0	0	0	0	0	0	0	0	0	0	0
B183	0	0	0	0	0	0	0	0	0	0	0	0	0	0	0	0	0	0	0	0	0	0	0	0	0	0	0	0	0	0	0	0	0	0	0	0	0	0	0	0	0	0	0	0	0	0	0	0	0
B184	1	0	0	0	0	0	0	0	0	0	0	0	0	0	0	0	0	0	0	0	0	0	0	0	0	0	0	0	0	0	0	0	0	0	0	0	0	0	0	0	0	0	0	0	0	0	0	0	0
B185	0	0	0	0	0	0	0	0	0	0	0	0	0	0	0	0	0	0	0	0	0	0	0	0	0	0	0	0	0	0	0	0	0	0	0	0	0	0	0	0	0	0	0	0	0	0	0	0	0
B186	1	0	0	0	0	0	0	0	0	0	0	0	0	0	0	0	0	0	0	0	0	0	0	0	0	0	0	0	0	0	0	0	0	0	0	0	0	0	0	0	0	0	0	0	0	0	0	0	0
B187	13	0	0	0	0	0	0	0	0	0	0	0	0	0	0	0	0	0	0	0	0	0	0	0	0	0	0	0	0	0	0	0	0	0	0	0	0	0	0	0	0	0	0	0	0	0	0	0	0
B188	7	0	0	0	0	0	0	0	0	0	0	0	0	0	0	0	0	0	0	0	0	0	0	0	0	0	0	0	0	0	0	0	0	0	0	0	0	0	0	0	0	0	0	0	0	0	0	0	0
B189	10	0	0	0	0	0	0	0	0	0	0	0	0	0	0	0	0	0	0	0	0	0	0	0	0	0	0	0	0	0	0	0	0	0	0	0	0	0	0	0	0	0	0	0	0	0	0	0	0
B190	0	0	0	0	0	0	0	0	0	0	0	0	0	0	0	0	0	0	0	0	0	0	0	0	0	0	0	0	0	0	0	0	0	0	0	0	0	0	0	0	0	0	0	0	0	0	0	0	0
B191	5	0	0	0	0	0	0	0	0	0	0	0	0	0	0	0	0	0	0	0	0	0	0	0	0	0	0	0	0	0	0	0	0	0	0	0	0	0	0	0	0	0	0	0	0	0	0	0	0
B192	1	0	0	0	0	0	0	0	0	0	0	0	0	0	0	0	0	0	0	0	0	0	0	0	0	0	0	0	0	0	0	0	0	0	0	0	0	0	0	0	0	0	0	0	0	0	0	0	0
B193	0	0	0	0	0	0	0	0	0	0	0	0	0	0	0	0	0	0	0	0	0	0	0	0	0	0	0	0	0	0	0	0	0	0	0	0	0	0	0	0	0	0	0	0	0	0	0	0	0
B194	0	0	0	0	0	0	0	0	0	0	0	0	0	0	0	0	0	0	0	0	0	0	0	0	0	0	0	0	0	0	0	0	0	0	0	0	0	0	0	0	0	0	0	0	0	0	0	0	0
B195	0	0	0	0	0	0	0	0	0	0	0	0	0	0	0	0	0	0	0	0	0	0	0	0	0	0	0	0	0	0	0	0	0	0	0	0	0	0	0	0	0	0	0	0	0	0	0	0	0
B196	1	0	0	0	0	0	0	0	0	0	0	0	0	0	0	0	0	0	0	0	0	0	0	0	0	0	0	0	0	0	0	0	0	0	0	0	0	0	0	0	0	0	0	0	0	0	0	0	0
B197	1	0	0	0	0	0	0	0	0	0	0	0	0	0	0	0	0	0	0	0	0	0	0	0	0	0	0	0	0	0	0	0	0	0	0	0	0	0	0	0	0	0	0	0	0	0	0	0	0
B198	3	0	0	0	0	0	0	0	0	0	0	0	0	0	0	0	0	0	0	0	0	0	0	0	0	0	0	0	0	0	0	0	0	0	0	0	0	0	0	0	0	0	0	0	0	0	0	0	0
B199	1	0	0	0	0	0	0	0	0	0	0	0	0	0	0	0	0	0	0	0	0	0	0	0	0	0	0	0	0	0	0	0	0	0	0	0	0	0	0	0	0	0	0	0	0	0	0	0	0
B200	0	0	0	0	0	0	0	0	0	0	0	0	0	0	0	0	0	0	0	0	0	0	0	0	0	0	0	0	0	0	0	0	0	0	0	0	0	0	0	0	0	0	0	0	0	0	0	0	0
B201	0	0	0	0	0	0	0	0	0	0	0	0	0	0	0	0	0	0	0	0	0	0	0	0	0	0	0	0	0	0	0	0	0	0	0	0	0	0	0	0	0	0	0	0	0	0	0	0	0
B202	0	0	0	0	0	0	0	0	0	0	0	0	0	0	0	0	0	0	0	0	0	0	0	0	0	0	0	0	0	0	0	0	0	0	0	0	0	0	0	0	0	0	0	0	0	0	0	0	0
B203	0	0	0	0	0	0	0	0	0	0	0	0	0	0	0	0	0	0	0	0	0	0	0	0	0	0	0	0	0	0	0	0	0	0	0	0	0	0	0	0	0	0	0	0	0	0	0	0	0
B204	0	0	0	0	0	0	0	0	0	0	0	0	0	0	0	0	0	0	0	0	0	0	0	0	0	0	0	0	0	0	0	0	0	0	0	0	0	0	0	0	0	0	0	0	0	0	0	0	0
B205	0	0	0	0	0	0	0	0	0	0	0	0	0	0	0	0	0	0	0	0	0	0	0	0	0	0	0	0	0	0	0	0	0	0	0	0	0	0	0	0	0	0	0	0	0	0	0	0	0
B206	4	0	0	0	0	0	0	0	0	0	0	0	0	0	0	0	0	0	0	0	0	0	0	0	0	0	0	0	0	0	0	0	0	0	0	0	0	0	0	0	0	0	0	0	0	0	0	0	0
B207	3	0	0	0	0	0	0	0	0	0	0	0	0	0	0	0	0	0	0	0	0	0	0	0	0	0	0	0	0	0	0	0	0	0	0	0	0	0	0	0	0	0	0	0	0	0	0	0	0
B208	3	0	0	0	0	0	0	0	0	0	0	0	0	0	0	0	0	0	0	0	0	0	0	0	0	0	0	0	0	0	0	0	0	0	0	0	0	0	0	0	0	0	0	0	0	0	0	0	0
B209	0	0	0	0	0	0	0	0	0	0	0	0	0	0	0	0	0	0	0	0	0	0	0	0	0	0	0	0	0	0	0	0	0	0	0	0	0	0	0	0	0	0	0	0	0	0	0	0	0
B210	0	0	0	0	0	0	0	0	0	0	0	0	0	0	0	0	0	0	0	0	0	0	0	0	0	0	0	0	0	0	0	0	0	0	0	0	0	0	0	0	0	0	0	0	0	0	0	0	0
B211	0	0	0	0	0	0	0	0	0	0	0	0	0	0	0	0	0	0	0	0	0	0	0	0	0	0	0	0	0	0	0	0	0	0	0	0	0	0	0	0	0	0	0	0	0	0	0	0	0
B212	0	0	0	0	0	0	0	0	0	0	0	0	0	0	0	0	0	0	0	0	0	0	0	0	0	0	0	0	0	0	0	0	0	0	0	0	0	0	0	0	0	0	0	0	0	0	0	0	0
B213	0	0	0	0	0	0	0	0	0	0	0	0	0	0	0	0	0	0	0	0	0	0	0	0	0	0	0	0	0	0	0	0	0	0	0	0	0	0	0	0	0	0	0	0	0	0	0	0	0
B214	8	0	0	0	0	0	0	0	0	0	0	0	0	0	0	0	0	0	0	0	0	0	0	0	0	0	0	0	0	0	0	0	0	0	0	0	0	0	0	0	0	0	0	0	0	0	0	0	0
B215	13	0	0	0	0	0	0	0	0	0	0	0	0	0	0	0	0	0	0	0	0	0	0	0	0	0	0	0	0	0	0	0	0	0	0	0	0	0	0	0	0	0	0	0	0	0	0	0	0
B216	14	0	0	0	0	0	0	0	0	0	0	0	0	0	0	0	0	0	0	0	0	0	0	0	0	0	0	0	0	0	0	0	0	0	0	0	0	0	0	0	0	0	0	0	0	0	0	0	0
B217	12	0	0	0	0	0	0	0	0	0	0	0	0	0	0	0	0	0	0	0	0	0	0	0	0	0	0	0	0	0	0	0	0	0	0	0	0	0	0	0	0	0	0	0	0	0	0	0	0
B218	2	0	0	0	0	0	0	0	0	0	0	0	0	0	0	0	0	0	0	0	0	0	0	0	0	0	0	0	0	0	0	0	0	0	0	0	0	0	0	0	0	0	0	0	0	0	0	0	0
B219	9	0	0	0	0	0	0	0	0	0	0	0	0	0	0	0	0	0	0	0	0	0	0	0	0	0	0	0	0	0	0	0	0	0	0	0	0	0	0	0	0	0	0	0	0	0	0	0	0
B220	5	0	0	0	0	0	0	0	0	0	0	0	0	0	0	0	0	0	0	0	0	0	0	0	0	0	0	0	0	0	0	0	0	0	0	0	0	0	0	0	0	0	0	0	0	0	0	0	0
B221	2	0	0	0	0	0	0	0	0	0	0	0	0	0	0	0	0	0	0	0	0	0	0	0	0	0	0	0	0	0	0	0	0	0	0	0	0	0	0	0	0	0	0	0	0	0	0	0	0
B222	2	0	0	0	0	0	0	0	0	0	0	0	0	0	0	0	0	0	0	0	0	0	0	0	0	0	0	0	0	0	0	0	0	0	0	0	0	0	0	0	0	0	0	0	0	0	0	0	0
B223	1	0	0	0	0	0	0	0	0	0	0	0	0	0	0	0	0	0	0	0	0	0	0	0	0	0	0	0	0	0	0	0	0	0	0	0	0	0	0	0	0	0	0	0	0	0	0	0	0
B224	2	0	0	0	0	0	0	0	0	0	0	0	0	0	0	0	0	0	0	0	0	0	0	0	0	0	0	0	0	0	0	0	0	0	0	0	0	0	0	0	0	0	0	0	0	0	0	0	0
B225	31	0	0	0	0	0	0	0	0	0	0	0	0	0	0	0	0	0	0	0	0	0	0	0	0	0	0	0	0	0	0	0	0	0	0	0	0	0	0	0	0	0	0	0	0	0	0	0	0
B226	1	0	0	0	0	0	0	0	0	0	0	0	0	0	0	0	0	0	0	0	0	0	0	0	0	0	0	0	0	0	0	0	0	0	0	0	0	0	0	0	0	0	0	0	0	0	0	0	0
B227	0	0	0	0	0	0	0	0	0	0	0	0	0	0	0	0	0	0	0	0	0	0	0	0	0	0	0	0	0	0	0	0	0	0	0	0	0	0	0	0	0	0	0	0	0	0	0	0	0
B228	2	0	0	0	0	0	0	0	0	0	0	0	0	0	0	0	0	0	0	0	0	0	0	0	0	0	0	0	0	0	0	0	0	0	0	0	0	0	0	0	0	0	0	0	0	0	0	0	0
B229	2	0	0	0	0	0	0	0	0	0	0	0	0	0	0	0	0	0	0	0	0	0	0	0	0	0	0	0	0	0	0	0	0	0	0	0	0	0	0	0	0	0	0	0	0	0	0	0	0
B230	2	0	0	0	0	0	0	0	0	0	0	0	0	0	0	0	0	0	0	0	0	0	0	0	0	0	0	0	0	0	0	0	0	0	0	0	0	0	0	0	0	0	0	0	0	0	0	0	0
B231	8	0	0	0	0	0	0	0	0	0	0	0	0	0	0	0	0	0	0	0	0	0	0	0	0	0	0	0	0	0	0	0	0	0	0	0	0	0	0	0	0	0	0	0	0	0	0	0	0
B232	2	0	0	0	0	0	0	0	0	0	0	0	0	0	0	0	0	0	0	0	0	0	0	0	0	0	0	0	0	0	0	0	0	0	0	0	0	0	0	0	0	0	0	0	0	0	0	0	0
B233	1	0	0	0	0	0	0	0	0	0	0	0	0	0	0	0	0	0	0	0	0	0	0	0	0	0	0	0	0	0	0	0	0	0	0	0	0	0	0	0	0	0	0	0	0	0	0	0	0
B234	16	0	0	0	0	0	0	0	0	0	0	0	0	0	0	0	0	0	0	0	0	0	0	0	0	0	0	0	0	0	0	0	0	0	0	0	0	0	0	0	0	0	0	0	0	0	0	0	0
B235	10	0	0	0	0	0	0	0	0	0	0	0	0	0	0	0	0	0	0	0	0	0	0	0	0	0	0	0	0	0	0	0	0	0	0	0	0	0	0	0	0	0	0	0	0	0	0	0	0
B236	9	0	0	0	0	0	0	0	0	0	0	0	0	0	0	0	0	0	0	0	0	0	0	0	0	0	0	0	0	0	0	0	0	0	0	0	0	0	0	0	0	0	0	0	0	0	0	0	0
B237	15	0	0	0	0	0	0	0	0	0	0	0	0	0	0	0	0	0	0	0	0	0	0	0	0	0	0	0	0	0	0	0	0	0	0	0	0	0	0	0	0	0	0	0	0	0	0	0	0
B238	1	0	0	0	0	0	0	0	0	0	0	0	0	0	0	0	0	0	0	0	0	0	0	0	0	0	0	0	0	0	0	0	0	0	0	0	0	0	0	0	0	0	0	0	0	0	0	0	0
B239	5	0	0	0	0	0	0	0	0	0	0	0	0	0	0	0	0	0	0	0	0	0	0	0	0	0	0	0	0	0	0	0	0	0	0	0	0	0	0	0	0	0	0	0	0	0	0	0	0
B240	13	0	0	0	0	0	0	0	0	0	0	0	0	0	0	0	0	0	0	0	0	0	0	0	0	0	0	0	0	0	0	0	0	0	0	0	0	0	0	0	0	0	0	0	0	0	0	0	0
B241	21	0	0	0	0	0	0	0	0	0	0	0	0	0	0	0	0	0	0	0	0	0	0	0	0	0	0	0	0	0	0	0	0	0	0	0	0	0	0	0	0	0	0	0	0	0	0	0	0
B242	16	0	0	0	0	0	0	0	0	0	0	0	0	0	0	0	0	0	0	0	0	0	0	0	0	0	0	0	0	0	0	0	0	0	0	0	0	0	0	0	0	0	0	0	0	0	0	0	0
B243	121	0	0	0	0	0	0	0	0	0	0	0	0	0	0	0	0	0	0	0	0	0	0	0	0	0	0	0	0	0	0	0	0	0	0	0	0	0	0	0	0	0	0	0	0	0	0	0	0
C001	34	189	184	208	181	195	184	168	191	189	178	169	182	182	180	186	178	184	187	187	173	175	189	184	190	175	187	188	182	169	179	186	187	172	198	186	179	181	184	171	167	177	187	197	174	194	161	183	172
C002	12	68	54	65	59	63	63	54	61	72	70	69	69	67	64	61	77	74	77	60	61	73	65	74	73	50	58	60	67	71	65	65	63	61	58	64	64	73	64	64	66	53	58	73	64	64	63	65	68
C003	7	52	42	47	50	42	50	41	42	48	50	51	46	48	47	38	47	37	54	48	44	47	45	44	46	52	47	44	57	45	49	56	35	50	39	47	45	47	52	44	55	41	48	36	46	40	64	48	54
C004	2	12	12	14	17	18	13	21	17	15	15	18	13	16	17	17	14	15	14	13	12	17	23	12	15	17	15	9	17	18	14	15	15	12	23	17	13	17	13	20	17	20	20	10	19	10	11	16	11
C005	1	38	43	45	38	41	44	45	39	38	35	40	38	42	43	43	38	38	34	47	43	39	36	40	37	39	43	40	33	42	44	37	47	46	34	49	43	40	38	51	57	42	38	37	42	34	50	40	38
C006	2	23	33	24	25	26	18	32	28	18	25	32	31	22	17	19	19	20	23	23	25	26	24	19	25	37	30	20	24	20	18	27	26	29	21	24	25	21	22	25	24	30	21	17	25	22	26	21	29
C007	3	21	23	18	22	25	22	26	26	22	25	27	27	25	30	26	25	22	27	24	26	29	23	26	24	23	25	31	24	33	24	24	22	26	23	28	24	24	25	25	29	28	26	22	22	22	32	25	27
C008	0	9	5	6	5	6	5	6	5	9	5	4	4	9	6	8	9	8	5	6	6	2	12	5	7	5	7	6	2	3	7	5	6	6	5	5	7	6	4	7	7	8	7	9	2	8	6	5	9
C009	45	103	121	82	110	108	106	109	103	102	110	100	104	98	102	100	106	118	102	113	105	104	93	100	104	115	115	104	105	105	109	100	99	106	107	101	107	107	106	113	99	106	101	100	116	111	94	106	107
C010	20	36	35	35	43	35	39	44	39	36	36	37	33	36	45	42	36	33	34	44	53	40	41	40	38	36	38	45	40	42	45	41	52	46	41	39	44	34	39	45	40	40	46	37	38	47	38	37	38
C011	8	20	26	29	26	27	24	23	34	22	29	29	27	31	32	31	27	23	27	28	26	24	27	33	21	27	22	28	28	34	21	24	24	28	23	25	24	24	25	22	24	30	22	21	31	28	33	24	33
C012	10	14	17	17	19	18	19	22	19	15	17	15	20	23	19	21	20	18	14	16	19	20	19	21	16	18	21	23	14	14	14	16	17	17	17	16	23	18	17	17	17	13	17	17	17	15	18	18	19
C013	2	21	17	17	11	9	18	16	11	19	11	23	13	12	8	17	13	22	11	6	17	11	12	11	12	10	9	14	12	7	12	11	11	15	18	9	17	15	18	10	10	17	17	19	11	15	13	20	8
C014	5	13	12	12	9	10	15	11	7	15	13	10	15	12	14	14	14	12	11	10	12	11	12	13	15	13	8	10	16	14	15	13	17	10	11	13	10	15	16	10	14	13	13	16	12	12	12	10	11
C015	3	13	9	14	17	11	13	14	11	16	13	11	13	10	11	11	11	8	13	9	14	13	14	13	12	17	11	10	14	17	13	15	14	12	17	12	10	14	11	8	8	15	10	21	15	11	10	12	12
C016	7	12	11	11	12	10	11	12	11	8	12	9	9	11	9	10	10	12	11	10	8	13	9	9	9	10	8	12	9	10	15	9	9	8	9	9	9	8	10	12	10	11	13	12	10	11	13	14	8
C017	21	0	0	0	0	0	0	0	0	0	0	0	0	0	0	0	0	0	0	0	0	0	0	0	0	0	0	0	0	0	0	0	0	0	0	0	0	0	0	0	0	0	0	0	0	0	0	0	0
C018	1	0	0	0	0	0	0	0	0	0	0	0	0	0	0	0	0	0	0	0	0	0	0	0	0	0	0	0	0	0	0	0	0	0	0	0	0	0	0	0	0	0	0	0	0	0	0	0	0
C019	2	0	0	0	0	0	0	0	0	0	0	0	0	0	0	0	0	0	0	0	0	0	0	0	0	0	0	0	0	0	0	0	0	0	0	0	0	0	0	0	0	0	0	0	0	0	0	0	0
C020	0	0	0	0	0	0	0	0	0	0	0	0	0	0	0	0	0	0	0	0	0	0	0	0	0	0	0	0	0	0	0	0	0	0	0	0	0	0	0	0	0	0	0	0	0	0	0	0	0
C021	3	0	0	0	0	0	0	0	0	0	0	0	0	0	0	0	0	0	0	0	0	0	0	0	0	0	0	0	0	0	0	0	0	0	0	0	0	0	0	0	0	0	0	0	0	0	0	0	0
C022	7	0	0	0	0	0	0	0	0	0	0	0	0	0	0	0	0	0	0	0	0	0	0	0	0	0	0	0	0	0	0	0	0	0	0	0	0	0	0	0	0	0	0	0	0	0	0	0	0
C023	10	0	0	0	0	0	0	0	0	0	0	0	0	0	0	0	0	0	0	0	0	0	0	0	0	0	0	0	0	0	0	0	0	0	0	0	0	0	0	0	0	0	0	0	0	0	0	0	0
C024	1	0	0	0	0	0	0	0	0	0	0	0	0	0	0	0	0	0	0	0	0	0	0	0	0	0	0	0	0	0	0	0	0	0	0	0	0	0	0	0	0	0	0	0	0	0	0	0	0
C025	1	0	0	0	0	0	0	0	0	0	0	0	0	0	0	0	0	0	0	0	0	0	0	0	0	0	0	0	0	0	0	0	0	0	0	0	0	0	0	0	0	0	0	0	0	0	0	0	0
C026	4	0	0	0	0	0	0	0	0	0	0	0	0	0	0	0	0	0	0	0	0	0	0	0	0	0	0	0	0	0	0	0	0	0	0	0	0	0	0	0	0	0	0	0	0	0	0	0	0
C027	13	0	0	0	0	0	0	0	0	0	0	0	0	0	0	0	0	0	0	0	0	0	0	0	0	0	0	0	0	0	0	0	0	0	0	0	0	0	0	0	0	0	0	0	0	0	0	0	0
C028	11	0	0	0	0	0	0	0	0	0	0	0	0	0	0	0	0	0	0	0	0	0	0	0	0	0	0	0	0	0	0	0	0	0	0	0	0	0	0	0	0	0	0	0	0	0	0	0	0
C029	21	0	0	0	0	0	0	0	0	0	0	0	0	0	0	0	0	0	0	0	0	0	0	0	0	0	0	0	0	0	0	0	0	0	0	0	0	0	0	0	0	0	0	0	0	0	0	0	0
C030	3	0	0	0	0	0	0	0	0	0	0	0	0	0	0	0	0	0	0	0	0	0	0	0	0	0	0	0	0	0	0	0	0	0	0	0	0	0	0	0	0	0	0	0	0	0	0	0	0
C031	1	0	0	0	0	0	0	0	0	0	0	0	0	0	0	0	0	0	0	0	0	0	0	0	0	0	0	0	0	0	0	0	0	0	0	0	0	0	0	0	0	0	0	0	0	0	0	0	0
C032	6	0	0	0	0	0	0	0	0	0	0	0	0	0	0	0	0	0	0	0	0	0	0	0	0	0	0	0	0	0	0	0	0	0	0	0	0	0	0	0	0	0	0	0	0	0	0	0	0
C033	9	0	0	0	0	0	0	0	0	0	0	0	0	0	0	0	0	0	0	0	0	0	0	0	0	0	0	0	0	0	0	0	0	0	0	0	0	0	0	0	0	0	0	0	0	0	0	0	0
C034	2	0	0	0	0	0	0	0	0	0	0	0	0	0	0	0	0	0	0	0	0	0	0	0	0	0	0	0	0	0	0	0	0	0	0	0	0	0	0	0	0	0	0	0	0	0	0	0	0
C035	21	0	0	0	0	0	0	0	0	0	0	0	0	0	0	0	0	0	0	0	0	0	0	0	0	0	0	0	0	0	0	0	0	0	0	0	0	0	0	0	0	0	0	0	0	0	0	0	0
C036	9	0	0	0	0	0	0	0	0	0	0	0	0	0	0	0	0	0	0	0	0	0	0	0	0	0	0	0	0	0	0	0	0	0	0	0	0	0	0	0	0	0	0	0	0	0	0	0	0
C037	13	0	0	0	0	0	0	0	0	0	0	0	0	0	0	0	0	0	0	0	0	0	0	0	0	0	0	0	0	0	0	0	0	0	0	0	0	0	0	0	0	0	0	0	0	0	0	0	0
C038	4	0	0	0	0	0	0	0	0	0	0	0	0	0	0	0	0	0	0	0	0	0	0	0	0	0	0	0	0	0	0	0	0	0	0	0	0	0	0	0	0	0	0	0	0	0	0	0	0
C039	14	0	0	0	0	0	0	0	0	0	0	0	0	0	0	0	0	0	0	0	0	0	0	0	0	0	0	0	0	0	0	0	0	0	0	0	0	0	0	0	0	0	0	0	0	0	0	0	0
C040	1	0	0	0	0	0	0	0	0	0	0	0	0	0	0	0	0	0	0	0	0	0	0	0	0	0	0	0	0	0	0	0	0	0	0	0	0	0	0	0	0	0	0	0	0	0	0	0	0
C041	0	0	0	0	0	0	0	0	0	0	0	0	0	0	0	0	0	0	0	0	0	0	0	0	0	0	0	0	0	0	0	0	0	0	0	0	0	0	0	0	0	0	0	0	0	0	0	0	0
C042	5	0	0	0	0	0	0	0	0	0	0	0	0	0	0	0	0	0	0	0	0	0	0	0	0	0	0	0	0	0	0	0	0	0	0	0	0	0	0	0	0	0	0	0	0	0	0	0	0
C043	4	0	0	0	0	0	0	0	0	0	0	0	0	0	0	0	0	0	0	0	0	0	0	0	0	0	0	0	0	0	0	0	0	0	0	0	0	0	0	0	0	0	0	0	0	0	0	0	0
C044	1	0	0	0	0	0	0	0	0	0	0	0	0	0	0	0	0	0	0	0	0	0	0	0	0	0	0	0	0	0	0	0	0	0	0	0	0	0	0	0	0	0	0	0	0	0	0	0	0
C045	11	0	0	0	0	0	0	0	0	0	0	0	0	0	0	0	0	0	0	0	0	0	0	0	0	0	0	0	0	0	0	0	0	0	0	0	0	0	0	0	0	0	0	0	0	0	0	0	0
C046	0	0	0	0	0	0	0	0	0	0	0	0	0	0	0	0	0	0	0	0	0	0	0	0	0	0	0	0	0	0	0	0	0	0	0	0	0	0	0	0	0	0	0	0	0	0	0	0	0
C047	5	0	0	0	0	0	0	0	0	0	0	0	0	0	0	0	0	0	0	0	0	0	0	0	0	0	0	0	0	0	0	0	0	0	0	0	0	0	0	0	0	0	0	0	0	0	0	0	0
C048	9	0	0	0	0	0	0	0	0	0	0	0	0	0	0	0	0	0	0	0	0	0	0	0	0	0	0	0	0	0	0	0	0	0	0	0	0	0	0	0	0	0	0	0	0	0	0	0	0
C049	18	0	0	0	0	0	0	0	0	0	0	0	0	0	0	0	0	0	0	0	0	0	0	0	0	0	0	0	0	0	0	0	0	0	0	0	0	0	0	0	0	0	0	0	0	0	0	0	0
C050	1	0	0	0	0	0	0	0	0	0	0	0	0	0	0	0	0	0	0	0	0	0	0	0	0	0	0	0	0	0	0	0	0	0	0	0	0	0	0	0	0	0	0	0	0	0	0	0	0
C051	3	0	0	0	0	0	0	0	0	0	0	0	0	0	0	0	0	0	0	0	0	0	0	0	0	0	0	0	0	0	0	0	0	0	0	0	0	0	0	0	0	0	0	0	0	0	0	0	0
C052	0	0	0	0	0	0	0	0	0	0	0	0	0	0	0	0	0	0	0	0	0	0	0	0	0	0	0	0	0	0	0	0	0	0	0	0	0	0	0	0	0	0	0	0	0	0	0	0	0
C053	1	0	0	0	0	0	0	0	0	0	0	0	0	0	0	0	0	0	0	0	0	0	0	0	0	0	0	0	0	0	0	0	0	0	0	0	0	0	0	0	0	0	0	0	0	0	0	0	0
C054	2	0	0	0	0	0	0	0	0	0	0	0	0	0	0	0	0	0	0	0	0	0	0	0	0	0	0	0	0	0	0	0	0	0	0	0	0	0	0	0	0	0	0	0	0	0	0	0	0
C055	6	0	0	0	0	0	0	0	0	0	0	0	0	0	0	0	0	0	0	0	0	0	0	0	0	0	0	0	0	0	0	0	0	0	0	0	0	0	0	0	0	0	0	0	0	0	0	0	0
C056	4	0	0	0	0	0	0	0	0	0	0	0	0	0	0	0	0	0	0	0	0	0	0	0	0	0	0	0	0	0	0	0	0	0	0	0	0	0	0	0	0	0	0	0	0	0	0	0	0
C057	4	0	0	0	0	0	0	0	0	0	0	0	0	0	0	0	0	0	0	0	0	0	0	0	0	0	0	0	0	0	0	0	0	0	0	0	0	0	0	0	0	0	0	0	0	0	0	0	0
C058	3	0	0	0	0	0	0	0	0	0	0	0	0	0	0	0	0	0	0	0	0	0	0	0	0	0	0	0	0	0	0	0	0	0	0	0	0	0	0	0	0	0	0	0	0	0	0	0	0
C059	2	0	0	0	0	0	0	0	0	0	0	0	0	0	0	0	0	0	0	0	0	0	0	0	0	0	0	0	0	0	0	0	0	0	0	0	0	0	0	0	0	0	0	0	0	0	0	0	0
C060	6	0	0	0	0	0	0	0	0	0	0	0	0	0	0	0	0	0	0	0	0	0	0	0	0	0	0	0	0	0	0	0	0	0	0	0	0	0	0	0	0	0	0	0	0	0	0	0	0
C061	6	0	0	0	0	0	0	0	0	0	0	0	0	0	0	0	0	0	0	0	0	0	0	0	0	0	0	0	0	0	0	0	0	0	0	0	0	0	0	0	0	0	0	0	0	0	0	0	0
C062	3	0	0	0	0	0	0	0	0	0	0	0	0	0	0	0	0	0	0	0	0	0	0	0	0	0	0	0	0	0	0	0	0	0	0	0	0	0	0	0	0	0	0	0	0	0	0	0	0
C063	22	0	0	0	0	0	0	0	0	0	0	0	0	0	0	0	0	0	0	0	0	0	0	0	0	0	0	0	0	0	0	0	0	0	0	0	0	0	0	0	0	0	0	0	0	0	0	0	0
C064	1	0	0	0	0	0	0	0	0	0	0	0	0	0	0	0	0	0	0	0	0	0	0	0	0	0	0	0	0	0	0	0	0	0	0	0	0	0	0	0	0	0	0	0	0	0	0	0	0
C065	0	0	0	0	0	0	0	0	0	0	0	0	0	0	0	0	0	0	0	0	0	0	0	0	0	0	0	0	0	0	0	0	0	0	0	0	0	0	0	0	0	0	0	0	0	0	0	0	0
C066	2	0	0	0	0	0	0	0	0	0	0	0	0	0	0	0	0	0	0	0	0	0	0	0	0	0	0	0	0	0	0	0	0	0	0	0	0	0	0	0	0	0	0	0	0	0	0	0	0
C067	1	0	0	0	0	0	0	0	0	0	0	0	0	0	0	0	0	0	0	0	0	0	0	0	0	0	0	0	0	0	0	0	0	0	0	0	0	0	0	0	0	0	0	0	0	0	0	0	0
C068	4	0	0	0	0	0	0	0	0	0	0	0	0	0	0	0	0	0	0	0	0	0	0	0	0	0	0	0	0	0	0	0	0	0	0	0	0	0	0	0	0	0	0	0	0	0	0	0	0
C069	5	0	0	0	0	0	0	0	0	0	0	0	0	0	0	0	0	0	0	0	0	0	0	0	0	0	0	0	0	0	0	0	0	0	0	0	0	0	0	0	0	0	0	0	0	0	0	0	0
C070	2	0	0	0	0	0	0	0	0	0	0	0	0	0	0	0	0	0	0	0	0	0	0	0	0	0	0	0	0	0	0	0	0	0	0	0	0	0	0	0	0	0	0	0	0	0	0	0	0
C071	6	0	0	0	0	0	0	0	0	0	0	0	0	0	0	0	0	0	0	0	0	0	0	0	0	0	0	0	0	0	0	0	0	0	0	0	0	0	0	0	0	0	0	0	0	0	0	0	0
C072	9	0	0	0	0	0	0	0	0	0	0	0	0	0	0	0	0	0	0	0	0	0	0	0	0	0	0	0	0	0	0	0	0	0	0	0	0	0	0	0	0	0	0	0	0	0	0	0	0
C073	4	0	0	0	0	0	0	0	0	0	0	0	0	0	0	0	0	0	0	0	0	0	0	0	0	0	0	0	0	0	0	0	0	0	0	0	0	0	0	0	0	0	0	0	0	0	0	0	0
C074	10	0	0	0	0	0	0	0	0	0	0	0	0	0	0	0	0	0	0	0	0	0	0	0	0	0	0	0	0	0	0	0	0	0	0	0	0	0	0	0	0	0	0	0	0	0	0	0	0
C075	5	0	0	0	0	0	0	0	0	0	0	0	0	0	0	0	0	0	0	0	0	0	0	0	0	0	0	0	0	0	0	0	0	0	0	0	0	0	0	0	0	0	0	0	0	0	0	0	0
C076	5	0	0	0	0	0	0	0	0	0	0	0	0	0	0	0	0	0	0	0	0	0	0	0	0	0	0	0	0	0	0	0	0	0	0	0	0	0	0	0	0	0	0	0	0	0	0	0	0
C077	2	0	0	0	0	0	0	0	0	0	0	0	0	0	0	0	0	0	0	0	0	0	0	0	0	0	0	0	0	0	0	0	0	0	0	0	0	0	0	0	0	0	0	0	0	0	0	0	0
C078	6	0	0	0	0	0	0	0	0	0	0	0	0	0	0	0	0	0	0	0	0	0	0	0	0	0	0	0	0	0	0	0	0	0	0	0	0	0	0	0	0	0	0	0	0	0	0	0	0
C079	23	0	0	0	0	0	0	0	0	0	0	0	0	0	0	0	0	0	0	0	0	0	0	0	0	0	0	0	0	0	0	0	0	0	0	0	0	0	0	0	0	0	0	0	0	0	0	0	0
C080	12	0	0	0	0	0	0	0	0	0	0	0	0	0	0	0	0	0	0	0	0	0	0	0	0	0	0	0	0	0	0	0	0	0	0	0	0	0	0	0	0	0	0	0	0	0	0	0	0
C081	92	0	0	0	0	0	0	0	0	0	0	0	0	0	0	0	0	0	0	0	0	0	0	0	0	0	0	0	0	0	0	0	0	0	0	0	0	0	0	0	0	0	0	0	0	0	0	0	0
D001	15	68	68	71	61	61	67	62	71	63	69	64	63	63	67	66	62	70	62	70	73	64	62	67	59	65	64	67	61	73	67	68	65	65	61	62	63	66	68	60	69	60	68	66	63	68	54	58	68
D002	21	62	65	63	70	65	66	73	63	63	64	65	70	70	61	68	77	69	68	64	58	63	70	62	74	72	71	67	70	58	62	64	72	72	70	72	73	68	69	69	71	73	66	67	65	66	70	72	64
D003	7	24	23	22	25	30	23	21	22	30	24	26	23	23	27	22	18	17	25	20	25	28	23	25	22	18	21	20	24	23	25	21	17	18	26	22	21	23	18	25	12	23	20	23	26	23	30	25	25
D004	1	4	2	2	2	2	2	2	2	2	1	3	2	2	3	2	1	2	3	4	2	3	3	4	3	3	2	4	3	4	4	5	4	3	1	2	1	1	3	4	6	2	4	2	4	1	4	3	1
D005	19	0	0	0	0	0	0	0	0	0	0	0	0	0	0	0	0	0	0	0	0	0	0	0	0	0	0	0	0	0	0	0	0	0	0	0	0	0	0	0	0	0	0	0	0	0	0	0	0
D006	11	0	0	0	0	0	0	0	0	0	0	0	0	0	0	0	0	0	0	0	0	0	0	0	0	0	0	0	0	0	0	0	0	0	0	0	0	0	0	0	0	0	0	0	0	0	0	0	0
D007	5	0	0	0	0	0	0	0	0	0	0	0	0	0	0	0	0	0	0	0	0	0	0	0	0	0	0	0	0	0	0	0	0	0	0	0	0	0	0	0	0	0	0	0	0	0	0	0	0
D008	36	0	0	0	0	0	0	0	0	0	0	0	0	0	0	0	0	0	0	0	0	0	0	0	0	0	0	0	0	0	0	0	0	0	0	0	0	0	0	0	0	0	0	0	0	0	0	0	0
D009	5	0	0	0	0	0	0	0	0	0	0	0	0	0	0	0	0	0	0	0	0	0	0	0	0	0	0	0	0	0	0	0	0	0	0	0	0	0	0	0	0	0	0	0	0	0	0	0	0
D010	15	0	0	0	0	0	0	0	0	0	0	0	0	0	0	0	0	0	0	0	0	0	0	0	0	0	0	0	0	0	0	0	0	0	0	0	0	0	0	0	0	0	0	0	0	0	0	0	0
D011	23	0	0	0	0	0	0	0	0	0	0	0	0	0	0	0	0	0	0	0	0	0	0	0	0	0	0	0	0	0	0	0	0	0	0	0	0	0	0	0	0	0	0	0	0	0	0	0	0
E001	136	350	364	355	307	340	343	349	358	324	374	365	340	350	335	334	354	334	335	352	344	328	324	340	346	346	367	332	340	360	341	348	320	337	348	345	314	370	341	357	336	326	354	354	333	348	325	324	351
E002	13	97	88	108	105	100	100	96	101	99	94	86	99	92	106	92	91	102	99	98	104	90	92	103	90	84	84	96	103	103	102	91	99	100	90	97	112	87	94	97	95	96	102	115	86	116	91	106	94
E003	5	20	11	19	21	22	11	16	21	24	23	17	17	22	17	15	25	23	25	24	21	19	23	21	20	21	18	19	29	18	17	17	18	18	21	26	22	24	17	21	17	24	16	24	17	17	24	19	16
E004	35	77	62	68	75	71	69	76	59	70	55	61	64	71	69	57	63	64	82	64	62	63	69	67	56	79	60	92	58	72	63	62	71	78	71	72	63	81	62	64	60	65	72	76	76	60	64	80	69
E005	0	13	18	10	19	12	24	19	10	15	15	14	16	22	23	14	15	19	17	12	15	12	13	17	22	20	13	13	21	23	23	17	19	16	29	18	21	18	18	17	18	17	13	20	23	15	13	11	16
E006	19	26	27	25	19	24	26	22	22	21	20	21	23	26	27	23	23	22	20	20	23	21	21	21	24	30	25	27	22	24	26	24	24	23	21	25	28	25	24	23	23	25	25	27	23	24	26	21	22
E007	137	269	283	293	306	284	293	268	282	294	268	283	300	269	283	314	285	281	287	296	285	309	300	290	296	275	281	278	287	262	270	295	297	289	282	284	298	273	295	278	319	303	273	249	283	283	305	296	291
E008	0	32	36	17	26	26	24	25	34	30	27	25	29	21	28	22	22	35	23	26	26	27	33	16	24	23	19	22	23	27	40	23	26	23	18	22	26	10	32	28	27	30	27	25	31	25	26	31	24
E009	31	75	68	67	81	81	72	76	71	75	79	77	72	82	75	86	82	75	66	67	70	90	80	84	82	78	82	73	71	70	77	79	76	73	71	69	74	71	78	75	66	76	78	64	79	71	80	72	75
E010	22	37	39	34	37	36	34	49	38	44	41	47	36	41	33	39	36	41	42	37	46	37	41	37	36	40	47	44	42	37	37	40	46	39	45	38	38	37	35	36	35	34	36	42	45	37	42	36	38
E011	40	0	0	0	0	0	0	0	0	0	0	0	0	0	0	0	0	0	0	0	0	0	0	0	0	0	0	0	0	0	0	0	0	0	0	0	0	0	0	0	0	0	0	0	0	0	0	0	0
E012	25	0	0	0	0	0	0	0	0	0	0	0	0	0	0	0	0	0	0	0	0	0	0	0	0	0	0	0	0	0	0	0	0	0	0	0	0	0	0	0	0	0	0	0	0	0	0	0	0
E013	43	0	0	0	0	0	0	0	0	0	0	0	0	0	0	0	0	0	0	0	0	0	0	0	0	0	0	0	0	0	0	0	0	0	0	0	0	0	0	0	0	0	0	0	0	0	0	0	0
E014	2	0	0	0	0	0	0	0	0	0	0	0	0	0	0	0	0	0	0	0	0	0	0	0	0	0	0	0	0	0	0	0	0	0	0	0	0	0	0	0	0	0	0	0	0	0	0	0	0
E015	0	0	0	0	0	0	0	0	0	0	0	0	0	0	0	0	0	0	0	0	0	0	0	0	0	0	0	0	0	0	0	0	0	0	0	0	0	0	0	0	0	0	0	0	0	0	0	0	0
E016	0	0	0	0	0	0	0	0	0	0	0	0	0	0	0	0	0	0	0	0	0	0	0	0	0	0	0	0	0	0	0	0	0	0	0	0	0	0	0	0	0	0	0	0	0	0	0	0	0
E017	1	0	0	0	0	0	0	0	0	0	0	0	0	0	0	0	0	0	0	0	0	0	0	0	0	0	0	0	0	0	0	0	0	0	0	0	0	0	0	0	0	0	0	0	0	0	0	0	0
E018	1	0	0	0	0	0	0	0	0	0	0	0	0	0	0	0	0	0	0	0	0	0	0	0	0	0	0	0	0	0	0	0	0	0	0	0	0	0	0	0	0	0	0	0	0	0	0	0	0
E019	30	0	0	0	0	0	0	0	0	0	0	0	0	0	0	0	0	0	0	0	0	0	0	0	0	0	0	0	0	0	0	0	0	0	0	0	0	0	0	0	0	0	0	0	0	0	0	0	0
E020	11	0	0	0	0	0	0	0	0	0	0	0	0	0	0	0	0	0	0	0	0	0	0	0	0	0	0	0	0	0	0	0	0	0	0	0	0	0	0	0	0	0	0	0	0	0	0	0	0
E021	34	0	0	0	0	0	0	0	0	0	0	0	0	0	0	0	0	0	0	0	0	0	0	0	0	0	0	0	0	0	0	0	0	0	0	0	0	0	0	0	0	0	0	0	0	0	0	0	0
E022	3	0	0	0	0	0	0	0	0	0	0	0	0	0	0	0	0	0	0	0	0	0	0	0	0	0	0	0	0	0	0	0	0	0	0	0	0	0	0	0	0	0	0	0	0	0	0	0	0
E023	3	0	0	0	0	0	0	0	0	0	0	0	0	0	0	0	0	0	0	0	0	0	0	0	0	0	0	0	0	0	0	0	0	0	0	0	0	0	0	0	0	0	0	0	0	0	0	0	0
E024	27	0	0	0	0	0	0	0	0	0	0	0	0	0	0	0	0	0	0	0	0	0	0	0	0	0	0	0	0	0	0	0	0	0	0	0	0	0	0	0	0	0	0	0	0	0	0	0	0
E025	1	0	0	0	0	0	0	0	0	0	0	0	0	0	0	0	0	0	0	0	0	0	0	0	0	0	0	0	0	0	0	0	0	0	0	0	0	0	0	0	0	0	0	0	0	0	0	0	0
E026	5	0	0	0	0	0	0	0	0	0	0	0	0	0	0	0	0	0	0	0	0	0	0	0	0	0	0	0	0	0	0	0	0	0	0	0	0	0	0	0	0	0	0	0	0	0	0	0	0
E027	21	0	0	0	0	0	0	0	0	0	0	0	0	0	0	0	0	0	0	0	0	0	0	0	0	0	0	0	0	0	0	0	0	0	0	0	0	0	0	0	0	0	0	0	0	0	0	0	0
E028	4	0	0	0	0	0	0	0	0	0	0	0	0	0	0	0	0	0	0	0	0	0	0	0	0	0	0	0	0	0	0	0	0	0	0	0	0	0	0	0	0	0	0	0	0	0	0	0	0
E029	7	0	0	0	0	0	0	0	0	0	0	0	0	0	0	0	0	0	0	0	0	0	0	0	0	0	0	0	0	0	0	0	0	0	0	0	0	0	0	0	0	0	0	0	0	0	0	0	0
E030	1	0	0	0	0	0	0	0	0	0	0	0	0	0	0	0	0	0	0	0	0	0	0	0	0	0	0	0	0	0	0	0	0	0	0	0	0	0	0	0	0	0	0	0	0	0	0	0	0
E031	5	0	0	0	0	0	0	0	0	0	0	0	0	0	0	0	0	0	0	0	0	0	0	0	0	0	0	0	0	0	0	0	0	0	0	0	0	0	0	0	0	0	0	0	0	0	0	0	0
E032	1	0	0	0	0	0	0	0	0	0	0	0	0	0	0	0	0	0	0	0	0	0	0	0	0	0	0	0	0	0	0	0	0	0	0	0	0	0	0	0	0	0	0	0	0	0	0	0	0
E033	9	0	0	0	0	0	0	0	0	0	0	0	0	0	0	0	0	0	0	0	0	0	0	0	0	0	0	0	0	0	0	0	0	0	0	0	0	0	0	0	0	0	0	0	0	0	0	0	0
E034	5	0	0	0	0	0	0	0	0	0	0	0	0	0	0	0	0	0	0	0	0	0	0	0	0	0	0	0	0	0	0	0	0	0	0	0	0	0	0	0	0	0	0	0	0	0	0	0	0
E035	0	0	0	0	0	0	0	0	0	0	0	0	0	0	0	0	0	0	0	0	0	0	0	0	0	0	0	0	0	0	0	0	0	0	0	0	0	0	0	0	0	0	0	0	0	0	0	0	0
E036	24	0	0	0	0	0	0	0	0	0	0	0	0	0	0	0	0	0	0	0	0	0	0	0	0	0	0	0	0	0	0	0	0	0	0	0	0	0	0	0	0	0	0	0	0	0	0	0	0
E037	3	0	0	0	0	0	0	0	0	0	0	0	0	0	0	0	0	0	0	0	0	0	0	0	0	0	0	0	0	0	0	0	0	0	0	0	0	0	0	0	0	0	0	0	0	0	0	0	0
E038	0	0	0	0	0	0	0	0	0	0	0	0	0	0	0	0	0	0	0	0	0	0	0	0	0	0	0	0	0	0	0	0	0	0	0	0	0	0	0	0	0	0	0	0	0	0	0	0	0
E039	17	0	0	0	0	0	0	0	0	0	0	0	0	0	0	0	0	0	0	0	0	0	0	0	0	0	0	0	0	0	0	0	0	0	0	0	0	0	0	0	0	0	0	0	0	0	0	0	0
E040	39	0	0	0	0	0	0	0	0	0	0	0	0	0	0	0	0	0	0	0	0	0	0	0	0	0	0	0	0	0	0	0	0	0	0	0	0	0	0	0	0	0	0	0	0	0	0	0	0
E041	24	0	0	0	0	0	0	0	0	0	0	0	0	0	0	0	0	0	0	0	0	0	0	0	0	0	0	0	0	0	0	0	0	0	0	0	0	0	0	0	0	0	0	0	0	0	0	0	0
E042	43	0	0	0	0	0	0	0	0	0	0	0	0	0	0	0	0	0	0	0	0	0	0	0	0	0	0	0	0	0	0	0	0	0	0	0	0	0	0	0	0	0	0	0	0	0	0	0	0
E043	20	0	0	0	0	0	0	0	0	0	0	0	0	0	0	0	0	0	0	0	0	0	0	0	0	0	0	0	0	0	0	0	0	0	0	0	0	0	0	0	0	0	0	0	0	0	0	0	0
E044	38	0	0	0	0	0	0	0	0	0	0	0	0	0	0	0	0	0	0	0	0	0	0	0	0	0	0	0	0	0	0	0	0	0	0	0	0	0	0	0	0	0	0	0	0	0	0	0	0
E045	111	0	0	0	0	0	0	0	0	0	0	0	0	0	0	0	0	0	0	0	0	0	0	0	0	0	0	0	0	0	0	0	0	0	0	0	0	0	0	0	0	0	0	0	0	0	0	0	0
F001	441	1137	1157	1155	1124	1143	1150	1116	1083	1165	1171	1144	1125	1102	1145	1181	1111	1144	1153	1185	1094	1165	1126	1143	1119	1165	1168	1105	1084	1091	1131	1165	1134	1140	1185	1136	1071	1110	1174	1122	1103	1133	1137	1145	1131	1129	1080	1123	1104
F002	98	243	287	274	271	259	277	282	256	266	259	284	284	277	263	255	268	261	242	248	275	249	271	279	279	252	245	292	312	285	275	274	251	255	270	274	300	278	242	278	291	257	274	252	282	266	308	289	284
F003	16	174	152	147	174	164	147	159	209	151	163	156	168	173	163	148	169	157	148	156	173	168	157	155	165	146	168	149	154	184	168	147	165	177	158	154	174	169	169	163	178	185	185	173	170	164	175	175	167
F004	44	120	89	90	100	115	89	108	88	103	98	88	84	102	99	94	96	101	106	98	95	99	101	105	97	100	91	105	105	97	97	91	103	92	96	104	100	90	93	103	90	97	87	100	88	83	99	84	103
F005	126	289	275	294	288	283	302	286	319	276	278	279	302	293	270	291	307	298	300	287	318	261	287	278	305	286	291	320	291	286	277	292	288	283	268	296	318	329	293	288	306	286	284	290	273	321	282	305	314
F006	3	49	43	47	47	35	46	49	51	40	42	44	34	52	54	43	51	46	52	35	48	55	49	49	39	46	41	37	55	51	48	51	50	52	42	39	53	34	38	46	39	43	38	42	54	28	46	30	39
F007	28	76	89	79	78	83	77	82	78	84	77	90	84	85	86	78	77	77	83	80	78	85	89	77	76	78	80	81	78	92	89	71	89	84	72	75	69	78	76	82	77	75	81	78	85	92	87	83	74
F008	43	56	52	58	62	62	56	62	60	59	56	59	63	60	64	54	65	60	60	55	63	62	64	58	64	71	60	55	65	58	59	53	64	61	53	66	59	56	59	62	60	68	58	64	61	61	67	55	59
F009	42	0	0	0	0	0	0	0	0	0	0	0	0	0	0	0	0	0	0	0	0	0	0	0	0	0	0	0	0	0	0	0	0	0	0	0	0	0	0	0	0	0	0	0	0	0	0	0	0
F010	15	0	0	0	0	0	0	0	0	0	0	0	0	0	0	0	0	0	0	0	0	0	0	0	0	0	0	0	0	0	0	0	0	0	0	0	0	0	0	0	0	0	0	0	0	0	0	0	0
F011	225	0	0	0	0	0	0	0	0	0	0	0	0	0	0	0	0	0	0	0	0	0	0	0	0	0	0	0	0	0	0	0	0	0	0	0	0	0	0	0	0	0	0	0	0	0	0	0	0
F012	45	0	0	0	0	0	0	0	0	0	0	0	0	0	0	0	0	0	0	0	0	0	0	0	0	0	0	0	0	0	0	0	0	0	0	0	0	0	0	0	0	0	0	0	0	0	0	0	0
F013	184	0	0	0	0	0	0	0	0	0	0	0	0	0	0	0	0	0	0	0	0	0	0	0	0	0	0	0	0	0	0	0	0	0	0	0	0	0	0	0	0	0	0	0	0	0	0	0	0
F014	160	0	0	0	0	0	0	0	0	0	0	0	0	0	0	0	0	0	0	0	0	0	0	0	0	0	0	0	0	0	0	0	0	0	0	0	0	0	0	0	0	0	0	0	0	0	0	0	0
F015	6	0	0	0	0	0	0	0	0	0	0	0	0	0	0	0	0	0	0	0	0	0	0	0	0	0	0	0	0	0	0	0	0	0	0	0	0	0	0	0	0	0	0	0	0	0	0	0	0
F016	10	0	0	0	0	0	0	0	0	0	0	0	0	0	0	0	0	0	0	0	0	0	0	0	0	0	0	0	0	0	0	0	0	0	0	0	0	0	0	0	0	0	0	0	0	0	0	0	0
F017	11	0	0	0	0	0	0	0	0	0	0	0	0	0	0	0	0	0	0	0	0	0	0	0	0	0	0	0	0	0	0	0	0	0	0	0	0	0	0	0	0	0	0	0	0	0	0	0	0
F018	74	0	0	0	0	0	0	0	0	0	0	0	0	0	0	0	0	0	0	0	0	0	0	0	0	0	0	0	0	0	0	0	0	0	0	0	0	0	0	0	0	0	0	0	0	0	0	0	0
F019	32	0	0	0	0	0	0	0	0	0	0	0	0	0	0	0	0	0	0	0	0	0	0	0	0	0	0	0	0	0	0	0	0	0	0	0	0	0	0	0	0	0	0	0	0	0	0	0	0
F020	53	0	0	0	0	0	0	0	0	0	0	0	0	0	0	0	0	0	0	0	0	0	0	0	0	0	0	0	0	0	0	0	0	0	0	0	0	0	0	0	0	0	0	0	0	0	0	0	0
F021	4	0	0	0	0	0	0	0	0	0	0	0	0	0	0	0	0	0	0	0	0	0	0	0	0	0	0	0	0	0	0	0	0	0	0	0	0	0	0	0	0	0	0	0	0	0	0	0	0
F022	26	0	0	0	0	0	0	0	0	0	0	0	0	0	0	0	0	0	0	0	0	0	0	0	0	0	0	0	0	0	0	0	0	0	0	0	0	0	0	0	0	0	0	0	0	0	0	0	0
F023	71	0	0	0	0	0	0	0	0	0	0	0	0	0	0	0	0	0	0	0	0	0	0	0	0	0	0	0	0	0	0	0	0	0	0	0	0	0	0	0	0	0	0	0	0	0	0	0	0
F024	15	0	0	0	0	0	0	0	0	0	0	0	0	0	0	0	0	0	0	0	0	0	0	0	0	0	0	0	0	0	0	0	0	0	0	0	0	0	0	0	0	0	0	0	0	0	0	0	0
F025	42	0	0	0	0	0	0	0	0	0	0	0	0	0	0	0	0	0	0	0	0	0	0	0	0	0	0	0	0	0	0	0	0	0	0	0	0	0	0	0	0	0	0	0	0	0	0	0	0
F026	28	0	0	0	0	0	0	0	0	0	0	0	0	0	0	0	0	0	0	0	0	0	0	0	0	0	0	0	0	0	0	0	0	0	0	0	0	0	0	0	0	0	0	0	0	0	0	0	0
F027	302	0	0	0	0	0	0	0	0	0	0	0	0	0	0	0	0	0	0	0	0	0	0	0	0	0	0	0	0	0	0	0	0	0	0	0	0	0	0	0	0	0	0	0	0	0	0	0	0
G001	206	518	500	538	495	514	540	488	522	529	529	515	513	507	515	510	526	491	531	530	503	524	535	533	516	504	521	505	499	526	519	508	480	501	550	529	492	548	533	533	514	487	533	512	528	514	490	540	543
G002	39	183	154	169	186	160	166	169	174	185	172	170	161	168	169	167	177	163	180	165	180	162	174	173	169	145	163	178	192	180	161	175	165	162	141	152	164	166	186	164	177	178	166	171	171	171	172	165	174
G003	15	48	56	45	35	42	35	38	42	48	41	45	44	41	49	41	45	50	47	47	38	50	47	52	45	42	39	48	42	43	51	45	46	39	51	36	41	52	43	43	34	41	47	50	44	45	42	42	42
G004	5	22	26	21	19	26	32	27	30	16	39	30	18	39	26	25	16	22	23	20	22	27	27	12	20	40	10	37	37	26	18	31	34	24	33	23	35	21	24	30	34	20	38	35	14	24	21	21	25
G005	0	15	15	11	6	18	25	19	10	16	15	18	13	13	18	14	7	19	20	10	17	7	15	11	18	27	14	18	20	26	18	11	24	20	19	14	25	11	16	15	15	12	17	21	15	5	19	17	11
G006	13	19	18	23	19	26	21	21	19	21	21	23	18	23	17	18	14	19	21	20	20	20	16	21	16	26	19	19	14	18	19	17	22	19	22	14	18	20	14	16	21	15	19	23	22	20	24	21	17
G007	84	246	285	247	280	264	242	284	238	251	234	261	267	236	250	269	247	263	250	249	243	258	238	251	261	250	280	242	254	252	261	251	277	278	243	256	270	221	243	243	253	273	225	246	264	261	265	246	240
G008	56	135	133	122	126	132	122	132	120	127	125	119	137	133	117	122	127	137	114	139	144	133	129	133	134	122	128	129	125	109	132	134	112	119	124	135	124	136	119	132	126	135	131	122	122	120	129	127	129
G009	0	29	21	32	35	36	25	25	51	20	36	31	38	41	42	40	38	37	28	33	38	33	28	32	31	45	29	34	23	29	31	39	37	42	28	44	36	29	30	29	34	38	33	37	36	49	43	33	33
G010	12	40	47	47	54	37	47	52	49	42	43	43	46	54	52	49	58	54	41	42	50	41	46	37	45	54	52	45	49	46	45	44	58	51	44	52	50	51	47	50	47	56	46	38	39	46	50	43	41
G011	21	0	0	0	0	0	0	0	0	0	0	0	0	0	0	0	0	0	0	0	0	0	0	0	0	0	0	0	0	0	0	0	0	0	0	0	0	0	0	0	0	0	0	0	0	0	0	0	0
G012	18	0	0	0	0	0	0	0	0	0	0	0	0	0	0	0	0	0	0	0	0	0	0	0	0	0	0	0	0	0	0	0	0	0	0	0	0	0	0	0	0	0	0	0	0	0	0	0	0
G013	80	0	0	0	0	0	0	0	0	0	0	0	0	0	0	0	0	0	0	0	0	0	0	0	0	0	0	0	0	0	0	0	0	0	0	0	0	0	0	0	0	0	0	0	0	0	0	0	0
G014	17	0	0	0	0	0	0	0	0	0	0	0	0	0	0	0	0	0	0	0	0	0	0	0	0	0	0	0	0	0	0	0	0	0	0	0	0	0	0	0	0	0	0	0	0	0	0	0	0
G015	70	0	0	0	0	0	0	0	0	0	0	0	0	0	0	0	0	0	0	0	0	0	0	0	0	0	0	0	0	0	0	0	0	0	0	0	0	0	0	0	0	0	0	0	0	0	0	0	0
G016	2	0	0	0	0	0	0	0	0	0	0	0	0	0	0	0	0	0	0	0	0	0	0	0	0	0	0	0	0	0	0	0	0	0	0	0	0	0	0	0	0	0	0	0	0	0	0	0	0
G017	0	0	0	0	0	0	0	0	0	0	0	0	0	0	0	0	0	0	0	0	0	0	0	0	0	0	0	0	0	0	0	0	0	0	0	0	0	0	0	0	0	0	0	0	0	0	0	0	0
G018	19	0	0	0	0	0	0	0	0	0	0	0	0	0	0	0	0	0	0	0	0	0	0	0	0	0	0	0	0	0	0	0	0	0	0	0	0	0	0	0	0	0	0	0	0	0	0	0	0
G019	8	0	0	0	0	0	0	0	0	0	0	0	0	0	0	0	0	0	0	0	0	0	0	0	0	0	0	0	0	0	0	0	0	0	0	0	0	0	0	0	0	0	0	0	0	0	0	0	0
G020	0	0	0	0	0	0	0	0	0	0	0	0	0	0	0	0	0	0	0	0	0	0	0	0	0	0	0	0	0	0	0	0	0	0	0	0	0	0	0	0	0	0	0	0	0	0	0	0	0
G021	0	0	0	0	0	0	0	0	0	0	0	0	0	0	0	0	0	0	0	0	0	0	0	0	0	0	0	0	0	0	0	0	0	0	0	0	0	0	0	0	0	0	0	0	0	0	0	0	0
G022	3	0	0	0	0	0	0	0	0	0	0	0	0	0	0	0	0	0	0	0	0	0	0	0	0	0	0	0	0	0	0	0	0	0	0	0	0	0	0	0	0	0	0	0	0	0	0	0	0
G023	19	0	0	0	0	0	0	0	0	0	0	0	0	0	0	0	0	0	0	0	0	0	0	0	0	0	0	0	0	0	0	0	0	0	0	0	0	0	0	0	0	0	0	0	0	0	0	0	0
G024	11	0	0	0	0	0	0	0	0	0	0	0	0	0	0	0	0	0	0	0	0	0	0	0	0	0	0	0	0	0	0	0	0	0	0	0	0	0	0	0	0	0	0	0	0	0	0	0	0
G025	103	0	0	0	0	0	0	0	0	0	0	0	0	0	0	0	0	0	0	0	0	0	0	0	0	0	0	0	0	0	0	0	0	0	0	0	0	0	0	0	0	0	0	0	0	0	0	0	0
G026	29	0	0	0	0	0	0	0	0	0	0	0	0	0	0	0	0	0	0	0	0	0	0	0	0	0	0	0	0	0	0	0	0	0	0	0	0	0	0	0	0	0	0	0	0	0	0	0	0
G027	76	0	0	0	0	0	0	0	0	0	0	0	0	0	0	0	0	0	0	0	0	0	0	0	0	0	0	0	0	0	0	0	0	0	0	0	0	0	0	0	0	0	0	0	0	0	0	0	0
G028	6	0	0	0	0	0	0	0	0	0	0	0	0	0	0	0	0	0	0	0	0	0	0	0	0	0	0	0	0	0	0	0	0	0	0	0	0	0	0	0	0	0	0	0	0	0	0	0	0
G029	1	0	0	0	0	0	0	0	0	0	0	0	0	0	0	0	0	0	0	0	0	0	0	0	0	0	0	0	0	0	0	0	0	0	0	0	0	0	0	0	0	0	0	0	0	0	0	0	0
G030	11	0	0	0	0	0	0	0	0	0	0	0	0	0	0	0	0	0	0	0	0	0	0	0	0	0	0	0	0	0	0	0	0	0	0	0	0	0	0	0	0	0	0	0	0	0	0	0	0
G031	9	0	0	0	0	0	0	0	0	0	0	0	0	0	0	0	0	0	0	0	0	0	0	0	0	0	0	0	0	0	0	0	0	0	0	0	0	0	0	0	0	0	0	0	0	0	0	0	0
G032	8	0	0	0	0	0	0	0	0	0	0	0	0	0	0	0	0	0	0	0	0	0	0	0	0	0	0	0	0	0	0	0	0	0	0	0	0	0	0	0	0	0	0	0	0	0	0	0	0
G033	0	0	0	0	0	0	0	0	0	0	0	0	0	0	0	0	0	0	0	0	0	0	0	0	0	0	0	0	0	0	0	0	0	0	0	0	0	0	0	0	0	0	0	0	0	0	0	0	0
G034	21	0	0	0	0	0	0	0	0	0	0	0	0	0	0	0	0	0	0	0	0	0	0	0	0	0	0	0	0	0	0	0	0	0	0	0	0	0	0	0	0	0	0	0	0	0	0	0	0
G035	21	0	0	0	0	0	0	0	0	0	0	0	0	0	0	0	0	0	0	0	0	0	0	0	0	0	0	0	0	0	0	0	0	0	0	0	0	0	0	0	0	0	0	0	0	0	0	0	0
G036	11	0	0	0	0	0	0	0	0	0	0	0	0	0	0	0	0	0	0	0	0	0	0	0	0	0	0	0	0	0	0	0	0	0	0	0	0	0	0	0	0	0	0	0	0	0	0	0	0
G037	4	0	0	0	0	0	0	0	0	0	0	0	0	0	0	0	0	0	0	0	0	0	0	0	0	0	0	0	0	0	0	0	0	0	0	0	0	0	0	0	0	0	0	0	0	0	0	0	0
G038	13	0	0	0	0	0	0	0	0	0	0	0	0	0	0	0	0	0	0	0	0	0	0	0	0	0	0	0	0	0	0	0	0	0	0	0	0	0	0	0	0	0	0	0	0	0	0	0	0
G039	26	0	0	0	0	0	0	0	0	0	0	0	0	0	0	0	0	0	0	0	0	0	0	0	0	0	0	0	0	0	0	0	0	0	0	0	0	0	0	0	0	0	0	0	0	0	0	0	0
G040	20	0	0	0	0	0	0	0	0	0	0	0	0	0	0	0	0	0	0	0	0	0	0	0	0	0	0	0	0	0	0	0	0	0	0	0	0	0	0	0	0	0	0	0	0	0	0	0	0
G041	9	0	0	0	0	0	0	0	0	0	0	0	0	0	0	0	0	0	0	0	0	0	0	0	0	0	0	0	0	0	0	0	0	0	0	0	0	0	0	0	0	0	0	0	0	0	0	0	0
G042	32	0	0	0	0	0	0	0	0	0	0	0	0	0	0	0	0	0	0	0	0	0	0	0	0	0	0	0	0	0	0	0	0	0	0	0	0	0	0	0	0	0	0	0	0	0	0	0	0
G043	1	0	0	0	0	0	0	0	0	0	0	0	0	0	0	0	0	0	0	0	0	0	0	0	0	0	0	0	0	0	0	0	0	0	0	0	0	0	0	0	0	0	0	0	0	0	0	0	0
G044	32	0	0	0	0	0	0	0	0	0	0	0	0	0	0	0	0	0	0	0	0	0	0	0	0	0	0	0	0	0	0	0	0	0	0	0	0	0	0	0	0	0	0	0	0	0	0	0	0
G045	124	0	0	0	0	0	0	0	0	0	0	0	0	0	0	0	0	0	0	0	0	0	0	0	0	0	0	0	0	0	0	0	0	0	0	0	0	0	0	0	0	0	0	0	0	0	0	0	0
H001	129	660	662	738	653	638	631	621	678	725	676	683	695	660	653	648	719	646	709	685	615	641	695	730	674	634	659	657	687	728	657	639	582	601	656	673	669	714	706	677	655	630	689	711	633	683	636	719	687
H002	17	151	140	160	125	139	171	145	99	181	137	152	137	155	123	134	109	154	127	102	118	126	108	113	150	154	126	109	185	154	156	154	167	123	167	105	134	148	134	170	151	131	107	176	121	126	144	140	123
H003	11	46	37	46	36	42	42	33	23	48	29	49	35	39	30	35	19	31	23	25	50	28	20	25	47	33	27	32	32	30	45	33	37	21	36	17	34	28	30	33	33	28	33	47	32	36	25	22	23
H004	64	416	434	437	476	468	428	455	460	440	474	434	466	453	421	472	447	469	469	490	466	490	465	493	392	427	436	466	436	441	462	432	431	482	463	504	478	465	438	464	463	451	441	437	484	442	491	471	426
H005	65	424	423	389	425	438	402	402	438	376	405	380	419	413	442	423	423	418	426	402	430	416	385	386	423	407	443	419	442	371	419	429	443	433	410	400	381	379	398	388	456	440	446	404	417	451	388	391	438
H006	28	117	125	98	103	115	124	107	95	109	117	107	107	98	111	99	93	119	107	92	119	110	106	83	116	109	90	118	111	108	98	108	128	104	112	86	120	112	108	112	97	100	96	111	100	111	110	99	92
H007	13	125	122	119	110	107	162	136	99	90	103	130	104	110	106	126	118	122	96	88	95	108	91	98	150	154	119	104	120	127	101	111	117	124	128	108	102	109	111	111	123	110	113	112	98	84	123	107	90
H008	107	182	204	180	204	170	199	227	203	188	223	200	206	207	200	188	197	202	185	208	209	206	224	210	195	202	197	208	187	191	219	195	209	209	204	229	202	197	195	190	192	219	215	166	210	195	202	202	201
H009	73	217	211	215	210	241	193	211	235	221	213	225	202	226	263	228	218	193	207	246	248	214	236	215	198	245	242	237	193	212	214	227	229	227	190	224	242	212	211	219	197	222	212	209	252	220	209	219	258
H010	24	193	173	149	189	173	179	194	201	153	154	171	160	170	182	178	188	177	182	193	181	192	201	178	186	166	192	181	138	169	160	203	188	207	165	185	169	167	200	167	164	200	179	158	184	183	203	161	193
H011	61	0	0	0	0	0	0	0	0	0	0	0	0	0	0	0	0	0	0	0	0	0	0	0	0	0	0	0	0	0	0	0	0	0	0	0	0	0	0	0	0	0	0	0	0	0	0	0	0
H012	14	0	0	0	0	0	0	0	0	0	0	0	0	0	0	0	0	0	0	0	0	0	0	0	0	0	0	0	0	0	0	0	0	0	0	0	0	0	0	0	0	0	0	0	0	0	0	0	0
H013	100	0	0	0	0	0	0	0	0	0	0	0	0	0	0	0	0	0	0	0	0	0	0	0	0	0	0	0	0	0	0	0	0	0	0	0	0	0	0	0	0	0	0	0	0	0	0	0	0
H014	39	0	0	0	0	0	0	0	0	0	0	0	0	0	0	0	0	0	0	0	0	0	0	0	0	0	0	0	0	0	0	0	0	0	0	0	0	0	0	0	0	0	0	0	0	0	0	0	0
H015	54	0	0	0	0	0	0	0	0	0	0	0	0	0	0	0	0	0	0	0	0	0	0	0	0	0	0	0	0	0	0	0	0	0	0	0	0	0	0	0	0	0	0	0	0	0	0	0	0
H016	25	0	0	0	0	0	0	0	0	0	0	0	0	0	0	0	0	0	0	0	0	0	0	0	0	0	0	0	0	0	0	0	0	0	0	0	0	0	0	0	0	0	0	0	0	0	0	0	0
H017	23	0	0	0	0	0	0	0	0	0	0	0	0	0	0	0	0	0	0	0	0	0	0	0	0	0	0	0	0	0	0	0	0	0	0	0	0	0	0	0	0	0	0	0	0	0	0	0	0
H018	38	0	0	0	0	0	0	0	0	0	0	0	0	0	0	0	0	0	0	0	0	0	0	0	0	0	0	0	0	0	0	0	0	0	0	0	0	0	0	0	0	0	0	0	0	0	0	0	0
H019	29	0	0	0	0	0	0	0	0	0	0	0	0	0	0	0	0	0	0	0	0	0	0	0	0	0	0	0	0	0	0	0	0	0	0	0	0	0	0	0	0	0	0	0	0	0	0	0	0
H020	27	0	0	0	0	0	0	0	0	0	0	0	0	0	0	0	0	0	0	0	0	0	0	0	0	0	0	0	0	0	0	0	0	0	0	0	0	0	0	0	0	0	0	0	0	0	0	0	0
H021	51	0	0	0	0	0	0	0	0	0	0	0	0	0	0	0	0	0	0	0	0	0	0	0	0	0	0	0	0	0	0	0	0	0	0	0	0	0	0	0	0	0	0	0	0	0	0	0	0
H022	26	0	0	0	0	0	0	0	0	0	0	0	0	0	0	0	0	0	0	0	0	0	0	0	0	0	0	0	0	0	0	0	0	0	0	0	0	0	0	0	0	0	0	0	0	0	0	0	0
H023	4	0	0	0	0	0	0	0	0	0	0	0	0	0	0	0	0	0	0	0	0	0	0	0	0	0	0	0	0	0	0	0	0	0	0	0	0	0	0	0	0	0	0	0	0	0	0	0	0
H024	20	0	0	0	0	0	0	0	0	0	0	0	0	0	0	0	0	0	0	0	0	0	0	0	0	0	0	0	0	0	0	0	0	0	0	0	0	0	0	0	0	0	0	0	0	0	0	0	0
H025	63	0	0	0	0	0	0	0	0	0	0	0	0	0	0	0	0	0	0	0	0	0	0	0	0	0	0	0	0	0	0	0	0	0	0	0	0	0	0	0	0	0	0	0	0	0	0	0	0
H026	43	0	0	0	0	0	0	0	0	0	0	0	0	0	0	0	0	0	0	0	0	0	0	0	0	0	0	0	0	0	0	0	0	0	0	0	0	0	0	0	0	0	0	0	0	0	0	0	0
H027	115	0	0	0	0	0	0	0	0	0	0	0	0	0	0	0	0	0	0	0	0	0	0	0	0	0	0	0	0	0	0	0	0	0	0	0	0	0	0	0	0	0	0	0	0	0	0	0	0
H028	20	0	0	0	0	0	0	0	0	0	0	0	0	0	0	0	0	0	0	0	0	0	0	0	0	0	0	0	0	0	0	0	0	0	0	0	0	0	0	0	0	0	0	0	0	0	0	0	0
H029	15	0	0	0	0	0	0	0	0	0	0	0	0	0	0	0	0	0	0	0	0	0	0	0	0	0	0	0	0	0	0	0	0	0	0	0	0	0	0	0	0	0	0	0	0	0	0	0	0
H030	87	0	0	0	0	0	0	0	0	0	0	0	0	0	0	0	0	0	0	0	0	0	0	0	0	0	0	0	0	0	0	0	0	0	0	0	0	0	0	0	0	0	0	0	0	0	0	0	0
H031	46	0	0	0	0	0	0	0	0	0	0	0	0	0	0	0	0	0	0	0	0	0	0	0	0	0	0	0	0	0	0	0	0	0	0	0	0	0	0	0	0	0	0	0	0	0	0	0	0
H032	19	0	0	0	0	0	0	0	0	0	0	0	0	0	0	0	0	0	0	0	0	0	0	0	0	0	0	0	0	0	0	0	0	0	0	0	0	0	0	0	0	0	0	0	0	0	0	0	0
H033	35	0	0	0	0	0	0	0	0	0	0	0	0	0	0	0	0	0	0	0	0	0	0	0	0	0	0	0	0	0	0	0	0	0	0	0	0	0	0	0	0	0	0	0	0	0	0	0	0
H034	37	0	0	0	0	0	0	0	0	0	0	0	0	0	0	0	0	0	0	0	0	0	0	0	0	0	0	0	0	0	0	0	0	0	0	0	0	0	0	0	0	0	0	0	0	0	0	0	0
H035	24	0	0	0	0	0	0	0	0	0	0	0	0	0	0	0	0	0	0	0	0	0	0	0	0	0	0	0	0	0	0	0	0	0	0	0	0	0	0	0	0	0	0	0	0	0	0	0	0
H036	26	0	0	0	0	0	0	0	0	0	0	0	0	0	0	0	0	0	0	0	0	0	0	0	0	0	0	0	0	0	0	0	0	0	0	0	0	0	0	0	0	0	0	0	0	0	0	0	0
H037	30	0	0	0	0	0	0	0	0	0	0	0	0	0	0	0	0	0	0	0	0	0	0	0	0	0	0	0	0	0	0	0	0	0	0	0	0	0	0	0	0	0	0	0	0	0	0	0	0
H038	49	0	0	0	0	0	0	0	0	0	0	0	0	0	0	0	0	0	0	0	0	0	0	0	0	0	0	0	0	0	0	0	0	0	0	0	0	0	0	0	0	0	0	0	0	0	0	0	0
H039	115	0	0	0	0	0	0	0	0	0	0	0	0	0	0	0	0	0	0	0	0	0	0	0	0	0	0	0	0	0	0	0	0	0	0	0	0	0	0	0	0	0	0	0	0	0	0	0	0
H040	48	0	0	0	0	0	0	0	0	0	0	0	0	0	0	0	0	0	0	0	0	0	0	0	0	0	0	0	0	0	0	0	0	0	0	0	0	0	0	0	0	0	0	0	0	0	0	0	0
H041	33	0	0	0	0	0	0	0	0	0	0	0	0	0	0	0	0	0	0	0	0	0	0	0	0	0	0	0	0	0	0	0	0	0	0	0	0	0	0	0	0	0	0	0	0	0	0	0	0
H042	158	0	0	0	0	0	0	0	0	0	0	0	0	0	0	0	0	0	0	0	0	0	0	0	0	0	0	0	0	0	0	0	0	0	0	0	0	0	0	0	0	0	0	0	0	0	0	0	0
H043	43	0	0	0	0	0	0	0	0	0	0	0	0	0	0	0	0	0	0	0	0	0	0	0	0	0	0	0	0	0	0	0	0	0	0	0	0	0	0	0	0	0	0	0	0	0	0	0	0
H044	117	0	0	0	0	0	0	0	0	0	0	0	0	0	0	0	0	0	0	0	0	0	0	0	0	0	0	0	0	0	0	0	0	0	0	0	0	0	0	0	0	0	0	0	0	0	0	0	0
H045	366	0	0	0	0	0	0	0	0	0	0	0	0	0	0	0	0	0	0	0	0	0	0	0	0	0	0	0	0	0	0	0	0	0	0	0	0	0	0	0	0	0	0	0	0	0	0	0	0
I001	788	3558	3580	3847	3590	3492	3471	3401	3544	3754	3651	3599	3635	3492	3522	3495	3700	3469	3730	3578	3390	3456	3696	3779	3606	3526	3540	3500	3616	3615	3517	3514	3426	3328	3694	3645	3601	3719	3683	3480	3717	3417	3556	3659	3596	3565	3409	3707	3501
I002	146	886	787	879	894	893	837	838	907	1001	933	957	913	890	883	872	908	907	983	902	932	907	997	948	882	895	907	935	981	964	946	905	847	945	870	903	831	862	921	930	915	879	945	932	888	864	985	936	916
I003	383	1401	1466	1289	1458	1412	1481	1553	1425	1335	1442	1413	1494	1493	1482	1491	1371	1456	1361	1458	1544	1539	1366	1403	1426	1390	1513	1510	1343	1367	1444	1440	1433	1525	1401	1413	1513	1326	1396	1436	1416	1462	1361	1300	1435	1508	1456	1402	1530
I004	60	376	373	378	386	381	362	393	446	331	379	377	360	422	400	367	385	407	385	418	369	362	429	375	385	411	373	427	358	439	367	391	357	432	343	411	395	365	390	345	380	426	447	334	384	399	446	413	393
I005	527	1306	1392	1251	1327	1401	1374	1378	1390	1188	1225	1224	1240	1259	1348	1392	1334	1350	1210	1367	1409	1366	1232	1231	1272	1314	1329	1283	1280	1253	1340	1339	1393	1470	1264	1289	1240	1245	1270	1347	1223	1416	1309	1293	1331	1384	1300	1202	1394
I006	322	676	688	655	678	661	673	745	685	616	648	670	683	685	674	643	680	693	661	719	667	670	670	636	692	663	711	691	657	670	677	704	697	697	661	730	716	717	633	704	663	731	667	632	694	660	695	652	694
I007	74	411	381	356	293	379	448	374	292	380	373	393	345	416	359	388	329	364	331	267	338	354	293	324	385	439	313	323	388	358	356	381	454	300	439	326	375	429	371	408	365	349	382	459	330	313	346	358	274
I008	81	252	199	211	240	247	220	184	177	261	215	233	196	209	198	218	159	220	205	157	217	212	183	170	218	228	180	197	243	200	219	192	259	169	194	149	195	203	202	216	187	186	199	257	208	173	229	196	164
I009	446	0	0	0	0	0	0	0	0	0	0	0	0	0	0	0	0	0	0	0	0	0	0	0	0	0	0	0	0	0	0	0	0	0	0	0	0	0	0	0	0	0	0	0	0	0	0	0	0
I010	136	0	0	0	0	0	0	0	0	0	0	0	0	0	0	0	0	0	0	0	0	0	0	0	0	0	0	0	0	0	0	0	0	0	0	0	0	0	0	0	0	0	0	0	0	0	0	0	0
I011	441	0	0	0	0	0	0	0	0	0	0	0	0	0	0	0	0	0	0	0	0	0	0	0	0	0	0	0	0	0	0	0	0	0	0	0	0	0	0	0	0	0	0	0	0	0	0	0	0
I012	304	0	0	0	0	0	0	0	0	0	0	0	0	0	0	0	0	0	0	0	0	0	0	0	0	0	0	0	0	0	0	0	0	0	0	0	0	0	0	0	0	0	0	0	0	0	0	0	0
I013	725	0	0	0	0	0	0	0	0	0	0	0	0	0	0	0	0	0	0	0	0	0	0	0	0	0	0	0	0	0	0	0	0	0	0	0	0	0	0	0	0	0	0	0	0	0	0	0	0
I014	90	0	0	0	0	0	0	0	0	0	0	0	0	0	0	0	0	0	0	0	0	0	0	0	0	0	0	0	0	0	0	0	0	0	0	0	0	0	0	0	0	0	0	0	0	0	0	0	0
I015	212	0	0	0	0	0	0	0	0	0	0	0	0	0	0	0	0	0	0	0	0	0	0	0	0	0	0	0	0	0	0	0	0	0	0	0	0	0	0	0	0	0	0	0	0	0	0	0	0
I016	149	0	0	0	0	0	0	0	0	0	0	0	0	0	0	0	0	0	0	0	0	0	0	0	0	0	0	0	0	0	0	0	0	0	0	0	0	0	0	0	0	0	0	0	0	0	0	0	0
I017	151	0	0	0	0	0	0	0	0	0	0	0	0	0	0	0	0	0	0	0	0	0	0	0	0	0	0	0	0	0	0	0	0	0	0	0	0	0	0	0	0	0	0	0	0	0	0	0	0
I018	257	0	0	0	0	0	0	0	0	0	0	0	0	0	0	0	0	0	0	0	0	0	0	0	0	0	0	0	0	0	0	0	0	0	0	0	0	0	0	0	0	0	0	0	0	0	0	0	0
I019	308	0	0	0	0	0	0	0	0	0	0	0	0	0	0	0	0	0	0	0	0	0	0	0	0	0	0	0	0	0	0	0	0	0	0	0	0	0	0	0	0	0	0	0	0	0	0	0	0
I020	192	0	0	0	0	0	0	0	0	0	0	0	0	0	0	0	0	0	0	0	0	0	0	0	0	0	0	0	0	0	0	0	0	0	0	0	0	0	0	0	0	0	0	0	0	0	0	0	0
I021	271	0	0	0	0	0	0	0	0	0	0	0	0	0	0	0	0	0	0	0	0	0	0	0	0	0	0	0	0	0	0	0	0	0	0	0	0	0	0	0	0	0	0	0	0	0	0	0	0
I022	70	0	0	0	0	0	0	0	0	0	0	0	0	0	0	0	0	0	0	0	0	0	0	0	0	0	0	0	0	0	0	0	0	0	0	0	0	0	0	0	0	0	0	0	0	0	0	0	0
I023	60	0	0	0	0	0	0	0	0	0	0	0	0	0	0	0	0	0	0	0	0	0	0	0	0	0	0	0	0	0	0	0	0	0	0	0	0	0	0	0	0	0	0	0	0	0	0	0	0
I024	178	0	0	0	0	0	0	0	0	0	0	0	0	0	0	0	0	0	0	0	0	0	0	0	0	0	0	0	0	0	0	0	0	0	0	0	0	0	0	0	0	0	0	0	0	0	0	0	0
I025	553	0	0	0	0	0	0	0	0	0	0	0	0	0	0	0	0	0	0	0	0	0	0	0	0	0	0	0	0	0	0	0	0	0	0	0	0	0	0	0	0	0	0	0	0	0	0	0	0
I026	301	0	0	0	0	0	0	0	0	0	0	0	0	0	0	0	0	0	0	0	0	0	0	0	0	0	0	0	0	0	0	0	0	0	0	0	0	0	0	0	0	0	0	0	0	0	0	0	0
I027	1641	0	0	0	0	0	0	0	0	0	0	0	0	0	0	0	0	0	0	0	0	0	0	0	0	0	0	0	0	0	0	0	0	0	0	0	0	0	0	0	0	0	0	0	0	0	0	0	0
J001	933	3162	3018	3256	2998	3032	2979	2930	3146	3136	3208	3070	3182	3122	3018	3053	3172	3015	3182	3098	3003	3037	3008	3119	3189	2909	3097	3035	3091	3142	2990	3076	2963	2856	3159	3090	3028	3117	3141	3104	3113	3031	3149	3219	3010	3211	2971	3107	3126
J002	241	856	836	885	864	867	739	878	827	951	836	857	814	859	820	799	835	914	895	780	822	815	945	893	830	861	820	814	961	897	899	854	825	775	852	900	820	892	827	872	884	848	830	895	812	839	891	872	791
J003	535	1283	1325	1298	1355	1352	1390	1373	1363	1282	1310	1318	1340	1289	1384	1386	1333	1271	1271	1365	1359	1320	1300	1313	1261	1315	1369	1347	1286	1222	1280	1315	1301	1394	1328	1282	1419	1296	1362	1257	1302	1352	1271	1239	1321	1273	1359	1360	1326
J004	369	760	825	806	828	854	786	841	837	778	827	850	775	821	813	827	821	818	814	825	833	873	888	798	797	864	857	844	783	811	804	833	836	860	768	827	770	808	793	820	792	844	834	776	882	787	851	850	884
J005	1185	2131	2219	2134	2233	2174	2238	2243	2262	2140	2124	2242	2193	2112	2202	2212	2216	2208	2154	2269	2209	2281	2244	2240	2133	2242	2229	2284	2222	2133	2204	2195	2268	2399	2134	2221	2175	2216	2164	2208	2201	2239	2178	2051	2252	2167	2162	2187	2227
J006	194	469	472	375	487	459	459	468	464	439	442	423	452	458	493	483	471	527	416	489	527	455	462	443	450	439	428	465	460	480	540	464	461	505	443	475	458	408	457	477	469	463	483	469	469	474	486	450	474
J007	88	430	429	387	397	422	507	399	290	421	401	386	391	456	398	386	332	374	420	357	388	365	325	368	451	470	349	399	319	437	403	413	484	380	447	385	466	430	392	403	378	357	418	472	429	390	417	358	354
J008	117	311	278	261	240	242	304	270	213	255	254	256	255	285	274	256	222	275	250	219	261	256	230	228	291	302	253	214	280	280	282	252	264	233	271	222	266	235	266	261	263	268	239	281	227	261	265	218	220
J009	133	0	0	0	0	0	0	0	0	0	0	0	0	0	0	0	0	0	0	0	0	0	0	0	0	0	0	0	0	0	0	0	0	0	0	0	0	0	0	0	0	0	0	0	0	0	0	0	0
J010	200	0	0	0	0	0	0	0	0	0	0	0	0	0	0	0	0	0	0	0	0	0	0	0	0	0	0	0	0	0	0	0	0	0	0	0	0	0	0	0	0	0	0	0	0	0	0	0	0
J011	617	0	0	0	0	0	0	0	0	0	0	0	0	0	0	0	0	0	0	0	0	0	0	0	0	0	0	0	0	0	0	0	0	0	0	0	0	0	0	0	0	0	0	0	0	0	0	0	0
J012	201	0	0	0	0	0	0	0	0	0	0	0	0	0	0	0	0	0	0	0	0	0	0	0	0	0	0	0	0	0	0	0	0	0	0	0	0	0	0	0	0	0	0	0	0	0	0	0	0
J013	347	0	0	0	0	0	0	0	0	0	0	0	0	0	0	0	0	0	0	0	0	0	0	0	0	0	0	0	0	0	0	0	0	0	0	0	0	0	0	0	0	0	0	0	0	0	0	0	0
J014	312	0	0	0	0	0	0	0	0	0	0	0	0	0	0	0	0	0	0	0	0	0	0	0	0	0	0	0	0	0	0	0	0	0	0	0	0	0	0	0	0	0	0	0	0	0	0	0	0
J015	309	0	0	0	0	0	0	0	0	0	0	0	0	0	0	0	0	0	0	0	0	0	0	0	0	0	0	0	0	0	0	0	0	0	0	0	0	0	0	0	0	0	0	0	0	0	0	0	0
J016	92	0	0	0	0	0	0	0	0	0	0	0	0	0	0	0	0	0	0	0	0	0	0	0	0	0	0	0	0	0	0	0	0	0	0	0	0	0	0	0	0	0	0	0	0	0	0	0	0
J017	288	0	0	0	0	0	0	0	0	0	0	0	0	0	0	0	0	0	0	0	0	0	0	0	0	0	0	0	0	0	0	0	0	0	0	0	0	0	0	0	0	0	0	0	0	0	0	0	0
J018	75	0	0	0	0	0	0	0	0	0	0	0	0	0	0	0	0	0	0	0	0	0	0	0	0	0	0	0	0	0	0	0	0	0	0	0	0	0	0	0	0	0	0	0	0	0	0	0	0
J019	57	0	0	0	0	0	0	0	0	0	0	0	0	0	0	0	0	0	0	0	0	0	0	0	0	0	0	0	0	0	0	0	0	0	0	0	0	0	0	0	0	0	0	0	0	0	0	0	0
J020	327	0	0	0	0	0	0	0	0	0	0	0	0	0	0	0	0	0	0	0	0	0	0	0	0	0	0	0	0	0	0	0	0	0	0	0	0	0	0	0	0	0	0	0	0	0	0	0	0
J021	224	0	0	0	0	0	0	0	0	0	0	0	0	0	0	0	0	0	0	0	0	0	0	0	0	0	0	0	0	0	0	0	0	0	0	0	0	0	0	0	0	0	0	0	0	0	0	0	0
J022	189	0	0	0	0	0	0	0	0	0	0	0	0	0	0	0	0	0	0	0	0	0	0	0	0	0	0	0	0	0	0	0	0	0	0	0	0	0	0	0	0	0	0	0	0	0	0	0	0
J023	116	0	0	0	0	0	0	0	0	0	0	0	0	0	0	0	0	0	0	0	0	0	0	0	0	0	0	0	0	0	0	0	0	0	0	0	0	0	0	0	0	0	0	0	0	0	0	0	0
J024	254	0	0	0	0	0	0	0	0	0	0	0	0	0	0	0	0	0	0	0	0	0	0	0	0	0	0	0	0	0	0	0	0	0	0	0	0	0	0	0	0	0	0	0	0	0	0	0	0
J025	415	0	0	0	0	0	0	0	0	0	0	0	0	0	0	0	0	0	0	0	0	0	0	0	0	0	0	0	0	0	0	0	0	0	0	0	0	0	0	0	0	0	0	0	0	0	0	0	0
J026	340	0	0	0	0	0	0	0	0	0	0	0	0	0	0	0	0	0	0	0	0	0	0	0	0	0	0	0	0	0	0	0	0	0	0	0	0	0	0	0	0	0	0	0	0	0	0	0	0
J027	1244	0	0	0	0	0	0	0	0	0	0	0	0	0	0	0	0	0	0	0	0	0	0	0	0	0	0	0	0	0	0	0	0	0	0	0	0	0	0	0	0	0	0	0	0	0	0	0	0
K001	4585	7622	7670	7802	7706	7647	7807	7651	7579	7595	7702	7760	7677	7549	7752	7782	7574	7549	7730	7724	7589	7748	7697	7754	7725	7677	7725	7799	7655	7681	7540	7710	7522	7637	7835	7635	7565	7778	7709	7690	7543	7561	7644	7694	7801	7711	7506	7676	7743
K002	1407	3155	3076	2978	3015	3113	2969	3069	3150	3147	3038	2985	3073	3176	2980	2996	3191	3151	3013	3041	3182	2983	2995	2997	3031	3006	3017	2988	3081	3021	3160	3051	3128	3105	2939	3108	3174	2961	3078	3058	3175	3179	3092	3063	2933	3025	3164	3102	3036
K003	592	774	805	771	830	791	775	831	822	809	811	806	801	826	819	773	786	851	808	786	780	820	859	800	795	868	809	764	815	849	851	790	901	809	777	808	812	812	764	803	833	811	815	794	817	815	881	773	772
K004	2550	0	0	0	0	0	0	0	0	0	0	0	0	0	0	0	0	0	0	0	0	0	0	0	0	0	0	0	0	0	0	0	0	0	0	0	0	0	0	0	0	0	0	0	0	0	0	0	0
K005	769	0	0	0	0	0	0	0	0	0	0	0	0	0	0	0	0	0	0	0	0	0	0	0	0	0	0	0	0	0	0	0	0	0	0	0	0	0	0	0	0	0	0	0	0	0	0	0	0
K006	1648	0	0	0	0	0	0	0	0	0	0	0	0	0	0	0	0	0	0	0	0	0	0	0	0	0	0	0	0	0	0	0	0	0	0	0	0	0	0	0	0	0	0	0	0	0	0	0	0
L001	2685	5929	6138	6102	5961	5857	6082	6049	6019	5990	5993	5949	5984	5890	5986	6018	6067	5946	5979	5990	5948	6022	5829	6006	5893	6083	6006	6026	5826	5826	5810	6008	5863	5885	6101	5925	6097	5942	6085	5914	5910	5828	6008	6004	5869	6046	5833	6046	5953
L002	1049	2871	2736	2720	2803	2909	2773	2765	2791	2803	2829	2867	2825	2893	2827	2817	2736	2820	2789	2837	2828	2785	2966	2781	2871	2705	2798	2759	2942	2959	2943	2805	2929	2930	2736	2855	2713	2848	2739	2854	2896	2924	2825	2808	2918	2768	2887	2754	2845
L003	368	602	528	580	638	636	547	588	592	609	580	586	593	619	589	567	599	636	634	575	626	595	607	615	638	614	598	617	634	617	649	589	610	587	565	622	592	612	578	634	596	650	569	590	615	588	682	602	604
L004	2185	0	0	0	0	0	0	0	0	0	0	0	0	0	0	0	0	0	0	0	0	0	0	0	0	0	0	0	0	0	0	0	0	0	0	0	0	0	0	0	0	0	0	0	0	0	0	0	0
L005	693	0	0	0	0	0	0	0	0	0	0	0	0	0	0	0	0	0	0	0	0	0	0	0	0	0	0	0	0	0	0	0	0	0	0	0	0	0	0	0	0	0	0	0	0	0	0	0	0
L006	2422	0	0	0	0	0	0	0	0	0	0	0	0	0	0	0	0	0	0	0	0	0	0	0	0	0	0	0	0	0	0	0	0	0	0	0	0	0	0	0	0	0	0	0	0	0	0	0	0
M001	5086	10170	10310	10199	10085	10086	10333	10085	10124	10045	10213	10219	10152	10096	10305	10321	10183	10142	10184	10304	10008	10144	9933	10144	10219	10151	10249	10175	10040	9961	9916	10045	9893	10067	10174	10131	10212	10268	10179	10009	10097	10001	10101	10305	10205	10243	9868	10065	10290
M002	1632	3069	2946	3151	3162	3145	3089	3112	3209	3075	3143	3082	3116	3066	3008	3026	3032	3083	3073	3029	3084	3132	3182	3104	3134	3042	3077	3161	3110	3122	3137	3156	3196	3225	3126	3116	3055	3109	3090	3194	3171	3164	3194	2970	3069	3147	3205	3188	3031
M003	1264	2660	2733	2592	2648	2687	2566	2730	2556	2795	2551	2636	2664	2690	2600	2570	2744	2675	2709	2596	2800	2687	2754	2712	2611	2737	2588	2583	2708	2785	2786	2715	2796	2630	2653	2668	2657	2581	2670	2718	2611	2675	2602	2586	2605	2528	2796	2650	2628
M004	374	784	694	741	788	765	695	756	794	768	776	746	751	831	770	766	724	783	717	754	791	720	814	723	719	753	769	764	825	815	844	767	798	761	730	768	759	725	744	762	804	843	786	822	804	765	814	780	734
M005	2560	0	0	0	0	0	0	0	0	0	0	0	0	0	0	0	0	0	0	0	0	0	0	0	0	0	0	0	0	0	0	0	0	0	0	0	0	0	0	0	0	0	0	0	0	0	0	0	0
M006	901	0	0	0	0	0	0	0	0	0	0	0	0	0	0	0	0	0	0	0	0	0	0	0	0	0	0	0	0	0	0	0	0	0	0	0	0	0	0	0	0	0	0	0	0	0	0	0	0
M007	1758	0	0	0	0	0	0	0	0	0	0	0	0	0	0	0	0	0	0	0	0	0	0	0	0	0	0	0	0	0	0	0	0	0	0	0	0	0	0	0	0	0	0	0	0	0	0	0	0
M008	609	0	0	0	0	0	0	0	0	0	0	0	0	0	0	0	0	0	0	0	0	0	0	0	0	0	0	0	0	0	0	0	0	0	0	0	0	0	0	0	0	0	0	0	0	0	0	0	0
M009	2499	0	0	0	0	0	0	0	0	0	0	0	0	0	0	0	0	0	0	0	0	0	0	0	0	0	0	0	0	0	0	0	0	0	0	0	0	0	0	0	0	0	0	0	0	0	0	0	0
[truncated: 952 more columns]

## Sheet: Induced motif ratios
Known motif	Z-score	Connectome	Random_1	Random_2	Random_3	Random_4	Random_5	Random_6	Random_7	Random_8	Random_9	Random_10	Random_11	Random_12	Random_13	Random_14	Random_15	Random_16	Random_17	Random_18	Random_19	Random_20	Random_21	Random_22	Random_23	Random_24	Random_25	Random_26	Random_27	Random_28	Random_29	Random_30	Random_31	Random_32	Random_33	Random_34	Random_35	Random_36	Random_37	Random_38	Random_39	Random_40	Random_41	Random_42	Random_43	Random_44	Random_45	Random_46	Random_47
A001	-3.28742	0.000360607	0.000584957	0.000631138	0.000569564	0.000615745	0.00055417	0.000461808	0.000477202	0.000661925	0.000800468	0.00055417	0.000631138	0.000631138	0.00055417	0.0007235	0.000661925	0.000754287	0.000507989	0.000677319	0.000738894	0.000631138	0.000507989	0.000631138	0.0007235	0.000584957	0.000615745	0.0007235	0.000538777	0.000661925	0.000631138	0.000692713	0.000584957	0.000523383	0.000523383	0.000523383	0.000631138	0.000584957	0.000754287	0.000754287	0.000538777	0.000492596	0.000538777	0.000708106	0.0007235	0.000631138	0.000461808	0.000600351	0.000692713
A002	-1.63823	0.000108182	0.000184723	0.000215511	0.00016933	0.000153936	0.000277085	0.000184723	0.000138543	0.000138543	0.000246298	0.000184723	0.000153936	0.000184723	0.000246298	0.000107755	0.000215511	0.00016933	0.000277085	0.000261691	0.000246298	0.000153936	0.000200117	0.000215511	0.000153936	0.000261691	0.000230904	0.000107755	0.000215511	0.00016933	0.000184723	0.000200117	9.23617e-05	0.000215511	0.000123149	0.000246298	0.000138543	0.000153936	0.000246298	0.000200117	0.000261691	0.000184723	0.000153936	0.000200117	0.000307872	0.000200117	0.00016933	0.00016933	0.000200117
A003	-1.00789	0	1.53936e-05	0	0	0	3.07872e-05	6.15745e-05	3.07872e-05	1.53936e-05	1.53936e-05	3.07872e-05	4.61808e-05	1.53936e-05	0	4.61808e-05	3.07872e-05	0	1.53936e-05	1.53936e-05	0	3.07872e-05	0	1.53936e-05	4.61808e-05	4.61808e-05	0	1.53936e-05	0	3.07872e-05	1.53936e-05	1.53936e-05	0	3.07872e-05	0	0	0	1.53936e-05	3.07872e-05	1.53936e-05	3.07872e-05	0	3.07872e-05	3.07872e-05	0	1.53936e-05	0	1.53936e-05	3.07872e-05
A004	1.03501	3.60607e-05	1.53936e-05	3.07872e-05	3.07872e-05	1.53936e-05	3.07872e-05	3.07872e-05	1.53936e-05	1.53936e-05	4.61808e-05	1.53936e-05	4.61808e-05	3.07872e-05	1.53936e-05	3.07872e-05	1.53936e-05	1.53936e-05	3.07872e-05	1.53936e-05	1.53936e-05	4.61808e-05	1.53936e-05	1.53936e-05	1.53936e-05	1.53936e-05	4.61808e-05	3.07872e-05	1.53936e-05	4.61808e-05	3.07872e-05	3.07872e-05	3.07872e-05	1.53936e-05	1.53936e-05	1.53936e-05	1.53936e-05	1.53936e-05	1.53936e-05	3.07872e-05	1.53936e-05	1.53936e-05	1.53936e-05	1.53936e-05	6.15745e-05	1.53936e-05	1.53936e-05	3.07872e-05	3.07872e-05
A005	-7.79868	0.000468789	0.0012161	0.00124688	0.00130846	0.00123149	0.00116991	0.00123149	0.00118531	0.00112373	0.00106216	0.00127767	0.0012007	0.00118531	0.00109295	0.00116991	0.00107755	0.00115452	0.00103137	0.00123149	0.0012007	0.00113913	0.00118531	0.00116991	0.00110834	0.00116991	0.00106216	0.0012007	0.00112373	0.00110834	0.00124688	0.0012161	0.0012007	0.0012007	0.0012007	0.00116991	0.00118531	0.00116991	0.00107755	0.000985191	0.0012007	0.0012161	0.00124688	0.00107755	0.00112373	0.00115452	0.0012007	0.00135464	0.00112373
A006	-2.64406	0	0.000107755	9.23617e-05	7.69681e-05	0.000138543	4.61808e-05	0.000200117	7.69681e-05	0.000123149	0.000107755	0.00016933	7.69681e-05	7.69681e-05	0.000123149	9.23617e-05	7.69681e-05	3.07872e-05	0.000153936	9.23617e-05	7.69681e-05	0.000153936	0.000107755	9.23617e-05	0.000123149	1.53936e-05	0.000200117	9.23617e-05	0.00016933	0.00016933	7.69681e-05	0.000107755	0.000123149	0.000138543	0.000153936	0.000153936	0.000153936	0.000138543	6.15745e-05	0.000123149	7.69681e-05	0.000153936	7.69681e-05	0.000107755	0.00016933	1.53936e-05	0.00016933	0.000153936	9.23617e-05
A007	-2.42361	0	7.69681e-05	7.69681e-05	0.000107755	7.69681e-05	9.23617e-05	0.000107755	3.07872e-05	3.07872e-05	7.69681e-05	9.23617e-05	0.000123149	6.15745e-05	4.61808e-05	4.61808e-05	0.000107755	0.000123149	0.000107755	7.69681e-05	4.61808e-05	0.000123149	0.000107755	0.000107755	9.23617e-05	7.69681e-05	6.15745e-05	4.61808e-05	7.69681e-05	0.000107755	0.000107755	4.61808e-05	7.69681e-05	0.000107755	9.23617e-05	0.000138543	6.15745e-05	0.000138543	3.07872e-05	9.23617e-05	0.000107755	0.000123149	0.000107755	4.61808e-05	0.000107755	6.15745e-05	4.61808e-05	6.15745e-05	0.000107755
A008	-2.39383	0	0.000123149	0.000107755	0.000153936	9.23617e-05	6.15745e-05	0.000153936	7.69681e-05	3.07872e-05	3.07872e-05	6.15745e-05	7.69681e-05	0.000184723	6.15745e-05	7.69681e-05	0.000107755	6.15745e-05	0.000123149	7.69681e-05	1.53936e-05	9.23617e-05	0.000107755	0.000107755	0.000107755	0.00016933	0.000107755	7.69681e-05	0.000107755	0.000153936	0.000107755	9.23617e-05	6.15745e-05	0.00016933	0.000107755	6.15745e-05	6.15745e-05	9.23617e-05	9.23617e-05	9.23617e-05	3.07872e-05	0.000107755	4.61808e-05	6.15745e-05	7.69681e-05	0.000107755	4.61808e-05	6.15745e-05	4.61808e-05
A009	3.75386	0.000649093	0.000492596	0.000415628	0.000507989	0.000477202	0.000461808	0.000461808	0.000661925	0.000431021	0.000431021	0.000415628	0.000477202	0.000461808	0.000523383	0.000415628	0.000400234	0.000431021	0.000492596	0.000446415	0.000461808	0.000477202	0.000431021	0.000492596	0.00055417	0.000477202	0.000431021	0.000431021	0.000461808	0.000507989	0.000415628	0.000477202	0.000446415	0.000446415	0.000369447	0.000569564	0.000600351	0.000446415	0.000477202	0.000431021	0.000446415	0.000415628	0.000538777	0.000461808	0.000431021	0.00055417	0.000477202	0.000400234	0.000507989
A010	-1.3613	7.21215e-05	0.000138543	6.15745e-05	6.15745e-05	7.69681e-05	9.23617e-05	0.000153936	0.000184723	0.000107755	9.23617e-05	7.69681e-05	0.000107755	0.000123149	9.23617e-05	0.000123149	0.000153936	0.000153936	0.000138543	0.000153936	9.23617e-05	4.61808e-05	0.000107755	0.000123149	0.000123149	0.000123149	0.000123149	9.23617e-05	9.23617e-05	9.23617e-05	0.000184723	7.69681e-05	7.69681e-05	9.23617e-05	0.000153936	0.00016933	7.69681e-05	0.000184723	0.00016933	0.000153936	0.000123149	0.00016933	0.000123149	0.00016933	0.000138543	7.69681e-05	6.15745e-05	0.000184723	9.23617e-05
A011	-2.0458	0.000252425	0.000292479	0.000277085	0.000415628	0.000431021	0.000415628	0.000246298	0.00033866	0.000369447	0.000369447	0.00033866	0.00038484	0.000507989	0.000431021	0.000400234	0.000446415	0.000400234	0.00033866	0.000400234	0.000323266	0.000323266	0.000477202	0.000354053	0.000261691	0.000369447	0.000354053	0.00038484	0.000446415	0.000415628	0.000354053	0.000400234	0.000431021	0.000307872	0.00038484	0.000323266	0.00038484	0.000277085	0.000369447	0.000277085	0.000461808	0.000400234	0.000354053	0.000507989	0.00033866	0.000446415	0.000446415	0.000292479	0.000369447
A012	1.75914	0.000396668	0.00033866	0.000323266	0.00033866	0.000354053	0.00038484	0.000246298	0.000369447	0.000369447	0.00033866	0.00033866	0.00038484	0.00033866	0.00038484	0.00033866	0.000292479	0.000323266	0.000307872	0.000307872	0.000369447	0.000369447	0.000323266	0.00033866	0.000307872	0.000323266	0.000307872	0.000323266	0.00033866	0.000246298	0.000292479	0.000354053	0.00033866	0.00033866	0.00033866	0.000415628	0.000323266	0.000323266	0.000277085	0.000307872	0.00033866	0.000307872	0.000354053	0.000323266	0.000369447	0.00033866	0.00033866	0.000292479	0.000369447
A013	-3.49172	0	0.000200117	0.000215511	0.000107755	0.000123149	0.000153936	0.000230904	0.00016933	0.000261691	0.000138543	0.000200117	0.000153936	0.000138543	0.00016933	0.000184723	0.000215511	0.000138543	0.000277085	0.000138543	0.000153936	0.000215511	0.000138543	0.000123149	0.000246298	0.000200117	0.000184723	0.000215511	0.000200117	0.000138543	0.000184723	0.000153936	0.000138543	0.000200117	0.000323266	0.000138543	0.000107755	0.000246298	0.000153936	0.000261691	0.00016933	0.000200117	0.000138543	0.000138543	9.23617e-05	0.000123149	0.000246298	0.000184723	0.000153936
A014	-1.41769	0	0	6.15745e-05	1.53936e-05	3.07872e-05	3.07872e-05	6.15745e-05	3.07872e-05	3.07872e-05	4.61808e-05	3.07872e-05	9.23617e-05	0	6.15745e-05	0	1.53936e-05	3.07872e-05	4.61808e-05	0	4.61808e-05	1.53936e-05	3.07872e-05	0	3.07872e-05	3.07872e-05	0.000138543	3.07872e-05	1.53936e-05	1.53936e-05	0.000123149	6.15745e-05	4.61808e-05	9.23617e-05	1.53936e-05	3.07872e-05	1.53936e-05	6.15745e-05	4.61808e-05	0.000138543	0	4.61808e-05	1.53936e-05	0	1.53936e-05	1.53936e-05	9.23617e-05	1.53936e-05	1.53936e-05
A015	-2.51684	0.000216364	0.000400234	0.000431021	0.00033866	0.000369447	0.000400234	0.000354053	0.000400234	0.000477202	0.000400234	0.000415628	0.000230904	0.000261691	0.000400234	0.000415628	0.00038484	0.000400234	0.000323266	0.000292479	0.000400234	0.00038484	0.000461808	0.000400234	0.000307872	0.000307872	0.000292479	0.000400234	0.000400234	0.00033866	0.000246298	0.000261691	0.000538777	0.000292479	0.00038484	0.000246298	0.000446415	0.000354053	0.000369447	0.000292479	0.00038484	0.000369447	0.000431021	0.000354053	0.000230904	0.000415628	0.000400234	0.000369447	0.000369447
A016	-0.914473	0	1.53936e-05	1.53936e-05	0	1.53936e-05	0	1.53936e-05	1.53936e-05	1.53936e-05	0	0	1.53936e-05	0	0	3.07872e-05	0	1.53936e-05	3.07872e-05	1.53936e-05	1.53936e-05	0	0	1.53936e-05	0	3.07872e-05	4.61808e-05	3.07872e-05	0	0	0	1.53936e-05	1.53936e-05	3.07872e-05	1.53936e-05	0	0	0	3.07872e-05	4.61808e-05	1.53936e-05	0	3.07872e-05	0	1.53936e-05	3.07872e-05	3.07872e-05	1.53936e-05	0
B001	-9.27034	0.00133425	0.00352514	0.00340199	0.0040947	0.00332502	0.00323266	0.00332502	0.00321727	0.00349435	0.00369447	0.00377144	0.00347896	0.00350974	0.0033712	0.0036175	0.00326345	0.00326345	0.00346356	0.00378683	0.00364829	0.00317108	0.00326345	0.0033712	0.00369447	0.00349435	0.0033866	0.00327884	0.00317108	0.00360211	0.00378683	0.00318648	0.00360211	0.00280164	0.00306333	0.0033866	0.00369447	0.00330963	0.00366368	0.00332502	0.00343278	0.00340199	0.00301715	0.00358671	0.00349435	0.00321727	0.00343278	0.00329423	0.00372525
B002	-3.05216	3.60607e-05	0.000200117	0.000246298	0.000246298	0.000184723	0.000246298	0.000292479	0.000277085	0.00016933	0.000292479	0.000230904	0.00033866	0.000307872	0.00033866	0.000184723	0.000323266	0.000138543	0.000277085	0.000184723	0.000215511	0.000215511	0.000200117	0.000215511	0.000246298	0.00016933	0.000261691	0.000184723	0.000138543	0.000277085	0.000307872	0.000292479	0.000354053	0.000292479	0.000277085	0.000292479	0.00016933	0.000246298	0.000184723	0.000200117	0.00038484	0.000246298	0.000107755	0.000246298	0.000369447	0.000307872	0.00016933	0.000200117	0.000292479
B003	-1.93281	0	7.69681e-05	7.69681e-05	9.23617e-05	6.15745e-05	4.61808e-05	0.000107755	3.07872e-05	3.07872e-05	0.000153936	6.15745e-05	3.07872e-05	6.15745e-05	4.61808e-05	4.61808e-05	9.23617e-05	1.53936e-05	7.69681e-05	9.23617e-05	0	9.23617e-05	4.61808e-05	1.53936e-05	4.61808e-05	0.000107755	0.000107755	7.69681e-05	1.53936e-05	9.23617e-05	7.69681e-05	9.23617e-05	4.61808e-05	0.000107755	6.15745e-05	0.000123149	4.61808e-05	4.61808e-05	9.23617e-05	6.15745e-05	1.53936e-05	6.15745e-05	4.61808e-05	4.61808e-05	0.000123149	0.000123149	1.53936e-05	6.15745e-05	6.15745e-05
B004	-6.17202	0.000144243	0.000738894	0.000831255	0.000769681	0.000754287	0.000923617	0.000769681	0.000708106	0.000831255	0.0007235	0.000831255	0.000908223	0.000831255	0.000769681	0.000677319	0.000815862	0.000877436	0.000754287	0.0007235	0.00106216	0.000815862	0.000800468	0.000877436	0.000584957	0.000646532	0.000600351	0.00089283	0.00106216	0.000600351	0.000815862	0.000646532	0.000708106	0.00093901	0.000831255	0.000831255	0.00101598	0.000954404	0.00089283	0.000985191	0.000831255	0.000985191	0.00093901	0.000862042	0.000862042	0.000785074	0.000738894	0.000785074	0.000785074
B005	-6.04032	0.00050485	0.00127767	0.00106216	0.00093901	0.00113913	0.0012161	0.00115452	0.00130846	0.00133924	0.00123149	0.00115452	0.00126228	0.00110834	0.00110834	0.0012007	0.00112373	0.0012007	0.00106216	0.000923617	0.00101598	0.0012161	0.00116991	0.00104677	0.0012007	0.00123149	0.00109295	0.00147779	0.00110834	0.00109295	0.0012161	0.00130846	0.00101598	0.00113913	0.00123149	0.00127767	0.00104677	0.00103137	0.00112373	0.00115452	0.00137003	0.00115452	0.00126228	0.0012007	0.00115452	0.00113913	0.00132385	0.00115452	0.000923617
B006	-1.69158	0.000216364	0.000323266	0.000354053	0.000200117	0.000461808	0.000415628	0.000215511	0.00038484	0.000307872	0.00033866	0.000307872	0.000292479	0.000277085	0.000292479	0.000277085	0.000307872	0.000307872	0.000246298	0.00033866	0.00033866	0.000292479	0.000277085	0.00033866	0.00038484	0.000215511	0.000246298	0.000277085	0.000415628	0.000246298	0.000261691	0.000277085	0.000323266	0.000307872	0.000277085	0.000369447	0.000277085	0.000323266	0.000431021	0.00033866	0.000292479	0.000307872	0.00033866	0.000277085	0.000292479	0.000354053	0.00038484	0.000277085	0.00038484
B007	-2.33526	0	6.15745e-05	0.000200117	0.000153936	6.15745e-05	3.07872e-05	0.000107755	0.00016933	9.23617e-05	6.15745e-05	0.000123149	0.000138543	3.07872e-05	0.000138543	7.69681e-05	4.61808e-05	7.69681e-05	3.07872e-05	6.15745e-05	0.000107755	7.69681e-05	0.000138543	4.61808e-05	0	0.00016933	0.000107755	7.69681e-05	9.23617e-05	0.000107755	0.000138543	0.000138543	0.000138543	9.23617e-05	7.69681e-05	0.000138543	4.61808e-05	7.69681e-05	4.61808e-05	0.000123149	0.000107755	6.15745e-05	6.15745e-05	0.000153936	0.000123149	0.000138543	6.15745e-05	0.000153936	0.000107755
B008	-1.83649	0.000685154	0.000831255	0.00100058	0.000769681	0.000800468	0.000815862	0.000831255	0.000831255	0.000738894	0.000677319	0.000754287	0.00089283	0.00101598	0.000831255	0.000846649	0.000692713	0.000985191	0.000831255	0.000754287	0.000923617	0.000954404	0.000846649	0.000862042	0.000708106	0.000969798	0.000862042	0.000769681	0.000846649	0.000831255	0.000692713	0.000877436	0.000815862	0.000877436	0.000908223	0.00093901	0.000846649	0.00093901	0.000800468	0.000846649	0.00089283	0.00089283	0.000877436	0.000831255	0.000738894	0.000815862	0.000862042	0.000877436	0.000785074
B009	-2.94589	0	0.000184723	0.000277085	0.000107755	0.000261691	0.000215511	0.000230904	0.00016933	0.000246298	6.15745e-05	0.000246298	0.00016933	0.00016933	0.000138543	0.000123149	0.000123149	0.00016933	0.000277085	0.00016933	0.000138543	0.000230904	0.000230904	0.000230904	0.000215511	0.000153936	0.000123149	0.000153936	0.000153936	0.000123149	0.000292479	0.000230904	0.000230904	0.000261691	0.000200117	0.000230904	0.000200117	0.000246298	0.000123149	0.000230904	0.000138543	0.000200117	0.000153936	9.23617e-05	0.000215511	0.000153936	0.000246298	0.000230904	0.000138543
B010	-7.43236	0.000180304	0.000908223	0.000923617	0.000908223	0.000954404	0.000862042	0.00103137	0.000954404	0.000862042	0.00109295	0.000862042	0.000954404	0.000738894	0.000954404	0.00101598	0.00104677	0.000969798	0.000954404	0.00101598	0.00101598	0.000954404	0.000985191	0.000908223	0.00109295	0.00093901	0.000969798	0.000969798	0.000877436	0.000923617	0.00093901	0.00089283	0.000908223	0.00106216	0.00106216	0.000846649	0.000800468	0.000969798	0.000877436	0.00106216	0.000631138	0.00107755	0.00110834	0.00089283	0.000785074	0.000877436	0.00104677	0.00089283	0.000846649
B011	-2.28516	0	0.000138543	0.000107755	0.000138543	7.69681e-05	0.000123149	0.000138543	6.15745e-05	9.23617e-05	0.00016933	0.00016933	0.000107755	9.23617e-05	7.69681e-05	0.000123149	0.000138543	7.69681e-05	9.23617e-05	7.69681e-05	4.61808e-05	7.69681e-05	6.15745e-05	0.000123149	0.000107755	3.07872e-05	0.000138543	6.15745e-05	9.23617e-05	9.23617e-05	9.23617e-05	7.69681e-05	9.23617e-05	0.000107755	7.69681e-05	0.000153936	9.23617e-05	6.15745e-05	9.23617e-05	3.07872e-05	3.07872e-05	0.000123149	9.23617e-05	9.23617e-05	0.000123149	4.61808e-05	6.15745e-05	0.000123149	7.69681e-05
B012	-1.129	0.000432729	0.000600351	0.000538777	0.000523383	0.000461808	0.000523383	0.000477202	0.000523383	0.000446415	0.000646532	0.000615745	0.000369447	0.000584957	0.000477202	0.000507989	0.000523383	0.000584957	0.00055417	0.00055417	0.00038484	0.00038484	0.000523383	0.000461808	0.000507989	0.000431021	0.000492596	0.000307872	0.000569564	0.000507989	0.000492596	0.000507989	0.000523383	0.000523383	0.000492596	0.000507989	0.000400234	0.000431021	0.000615745	0.00055417	0.000492596	0.000477202	0.000446415	0.000538777	0.000538777	0.000569564	0.000415628	0.000492596	0.000492596
B013	-4.15017	0.000144243	0.000461808	0.000492596	0.000369447	0.000446415	0.000615745	0.000569564	0.000431021	0.000569564	0.000431021	0.000400234	0.000538777	0.000415628	0.00055417	0.000692713	0.000538777	0.000461808	0.000431021	0.000323266	0.000492596	0.000477202	0.000477202	0.00038484	0.000431021	0.000569564	0.000569564	0.000523383	0.000584957	0.000477202	0.000507989	0.000431021	0.00055417	0.000400234	0.00055417	0.000477202	0.000523383	0.000415628	0.00038484	0.000415628	0.000569564	0.000523383	0.000477202	0.000507989	0.00033866	0.000477202	0.000461808	0.000415628	0.000323266
B014	-2.97047	0.00151455	0.0016933	0.00180105	0.0019242	0.00197038	0.00183184	0.00187802	0.00175487	0.00201656	0.00178566	0.00164712	0.00177027	0.00204735	0.00184723	0.00172408	0.00197038	0.00204735	0.00198578	0.00186263	0.00186263	0.0019396	0.00180105	0.00203196	0.00181645	0.00184723	0.00181645	0.00195499	0.00175487	0.00173948	0.0016779	0.00175487	0.00170869	0.00184723	0.00183184	0.00184723	0.00201656	0.00181645	0.00183184	0.00184723	0.00190881	0.00175487	0.00200117	0.00161633	0.00184723	0.0019396	0.00173948	0.00180105	0.0019396
B015	-2.34319	0.000108182	0.000246298	0.000230904	0.000277085	0.000215511	0.000246298	0.000246298	0.000184723	0.000200117	0.000184723	0.000200117	0.000277085	0.00016933	0.000261691	0.000261691	0.000246298	0.000184723	0.000230904	0.000261691	0.000184723	0.000277085	0.000138543	0.000153936	0.000215511	0.00016933	0.000292479	0.000215511	0.000123149	0.000292479	0.000230904	0.000277085	0.000215511	0.000230904	0.000184723	0.000200117	0.00016933	0.00016933	0.00016933	0.000138543	0.000215511	0.000307872	0.000184723	0.000230904	0.000184723	0.000184723	0.000215511	0.000230904	0.000215511
B016	-2.4525	0.000324547	0.000538777	0.000615745	0.000307872	0.000615745	0.000461808	0.000600351	0.000661925	0.000477202	0.00038484	0.000492596	0.000446415	0.000523383	0.000523383	0.00055417	0.000615745	0.000492596	0.000507989	0.000446415	0.000692713	0.000492596	0.000631138	0.000507989	0.000461808	0.000492596	0.000492596	0.000523383	0.0007235	0.000569564	0.000369447	0.000569564	0.000569564	0.000677319	0.000738894	0.000400234	0.000477202	0.000569564	0.000415628	0.000492596	0.000507989	0.000646532	0.000631138	0.000600351	0.000477202	0.000446415	0.000677319	0.000600351	0.000538777
B017	-5.02677	0.000360607	0.000923617	0.000800468	0.000954404	0.000877436	0.000877436	0.00093901	0.000846649	0.000877436	0.00112373	0.00106216	0.000954404	0.000877436	0.000846649	0.000877436	0.000738894	0.000969798	0.00089283	0.00101598	0.000846649	0.00107755	0.00110834	0.00104677	0.00106216	0.00107755	0.000877436	0.00093901	0.00100058	0.00115452	0.000954404	0.00107755	0.000785074	0.000846649	0.00103137	0.000923617	0.000923617	0.000877436	0.000985191	0.00101598	0.000877436	0.000815862	0.00089283	0.000954404	0.000908223	0.00101598	0.00107755	0.00104677	0.000969798
B018	-2.3406	0	0.000123149	0.000107755	9.23617e-05	9.23617e-05	7.69681e-05	4.61808e-05	0.000123149	9.23617e-05	0.000123149	4.61808e-05	7.69681e-05	9.23617e-05	6.15745e-05	0.000123149	7.69681e-05	9.23617e-05	4.61808e-05	9.23617e-05	7.69681e-05	6.15745e-05	6.15745e-05	6.15745e-05	9.23617e-05	6.15745e-05	0.000153936	7.69681e-05	0.000123149	0.000184723	9.23617e-05	0.000123149	0.000138543	0.000277085	0.000107755	9.23617e-05	7.69681e-05	0.000123149	0.000153936	0.000123149	6.15745e-05	6.15745e-05	3.07872e-05	9.23617e-05	9.23617e-05	0.000153936	1.53936e-05	0.000123149	3.07872e-05
B019	1.34194	0.000180304	0.000184723	0.000138543	0.000107755	0.000200117	0.000107755	0.000138543	0.000107755	0.000138543	0.000138543	0.000138543	0.000123149	0.000138543	0.000123149	0.000107755	9.23617e-05	7.69681e-05	0.000184723	0.000138543	7.69681e-05	0.000153936	0.000107755	0.000107755	0.000138543	0.000138543	0.000123149	9.23617e-05	7.69681e-05	0.000153936	0.000153936	0.000184723	0.000107755	0.000107755	0.000123149	0.000200117	0.000107755	0.000123149	0.000138543	0.000123149	0.00016933	0.000107755	7.69681e-05	0.000138543	0.00016933	0.000123149	0.000107755	0.000138543	0.000107755
B020	-4.83217	0.000108182	0.000507989	0.000400234	0.000477202	0.000584957	0.000461808	0.000446415	0.000477202	0.00038484	0.000431021	0.000446415	0.000292479	0.000507989	0.000538777	0.00033866	0.00038484	0.000538777	0.000507989	0.000446415	0.000431021	0.000431021	0.000477202	0.000492596	0.000523383	0.000354053	0.000461808	0.000446415	0.000369447	0.000354053	0.000354053	0.000400234	0.000492596	0.000354053	0.000446415	0.000415628	0.000400234	0.00055417	0.000477202	0.000415628	0.000492596	0.000415628	0.000446415	0.000400234	0.000492596	0.00038484	0.000477202	0.000477202	0.000415628
B021	-3.51745	0	0.00016933	0.00016933	0.000292479	0.000138543	0.000277085	0.000215511	0.000246298	0.000261691	0.000107755	0.00016933	0.00016933	0.000200117	0.000261691	0.000215511	0.000354053	0.00016933	0.000292479	0.000292479	0.000138543	0.000184723	0.000261691	0.000261691	0.000200117	0.000123149	0.000230904	0.000184723	0.000261691	0.000354053	0.000123149	0.000107755	0.000153936	0.00033866	0.000153936	0.000153936	0.000200117	0.000246298	0.000230904	0.000184723	0.000153936	0.000138543	0.000292479	0.000200117	0.000200117	0.000215511	0.00016933	0.000215511	0.000323266
B022	-1.72322	0	3.07872e-05	6.15745e-05	4.61808e-05	9.23617e-05	1.53936e-05	1.53936e-05	0.000107755	1.53936e-05	1.53936e-05	0.000107755	6.15745e-05	6.15745e-05	6.15745e-05	1.53936e-05	4.61808e-05	1.53936e-05	4.61808e-05	1.53936e-05	1.53936e-05	3.07872e-05	3.07872e-05	6.15745e-05	0	6.15745e-05	6.15745e-05	6.15745e-05	1.53936e-05	1.53936e-05	6.15745e-05	3.07872e-05	6.15745e-05	3.07872e-05	3.07872e-05	7.69681e-05	4.61808e-05	3.07872e-05	1.53936e-05	4.61808e-05	4.61808e-05	1.53936e-05	6.15745e-05	3.07872e-05	4.61808e-05	4.61808e-05	1.53936e-05	3.07872e-05	9.23617e-05
B023	-3.3442	7.21215e-05	0.000215511	0.000230904	0.000200117	0.000153936	0.000153936	0.000230904	0.000230904	0.000200117	0.000138543	0.000153936	0.000230904	0.000184723	0.000230904	0.000261691	0.000246298	0.000200117	0.000200117	0.00016933	0.000153936	0.00016933	0.000153936	0.000200117	0.000153936	0.00016933	0.000215511	0.000230904	0.000184723	0.000215511	0.000184723	0.000184723	0.000153936	0.000200117	0.000200117	0.000138543	0.000184723	0.000184723	0.000184723	0.000184723	0.000153936	0.000153936	0.000230904	0.000138543	0.000123149	0.000184723	0.000153936	0.00016933	0.000184723
B024	0.0928245	0.000468789	0.000461808	0.000415628	0.000446415	0.00038484	0.00038484	0.000431021	0.000431021	0.000600351	0.000446415	0.000415628	0.000415628	0.000415628	0.000507989	0.000477202	0.000477202	0.000431021	0.000415628	0.00055417	0.000507989	0.000446415	0.000461808	0.000507989	0.000507989	0.000477202	0.000477202	0.000492596	0.000523383	0.000400234	0.000400234	0.000461808	0.000477202	0.000523383	0.000431021	0.000400234	0.000538777	0.00055417	0.000415628	0.000431021	0.000461808	0.000492596	0.000569564	0.000538777	0.000369447	0.000461808	0.000569564	0.000446415	0.000400234
B025	-3.48425	0	0.00016933	0.000123149	0.000215511	0.000123149	0.000153936	0.000184723	0.000230904	0.00016933	0.000107755	0.000215511	0.000200117	0.000184723	0.000230904	0.000107755	0.00016933	0.000153936	7.69681e-05	0.000230904	0.000200117	0.00016933	6.15745e-05	0.000123149	0.000200117	0.000138543	0.000153936	0.000153936	0.000107755	0.000138543	0.000138543	0.000107755	0.000230904	0.00016933	0.000138543	0.000153936	0.000184723	0.000215511	6.15745e-05	0.000153936	0.000153936	0.000200117	0.000277085	0.000200117	0.000138543	0.000215511	0.000123149	0.000230904	0.000153936
B026	-5.13185	0.000180304	0.000507989	0.000507989	0.00055417	0.000523383	0.000631138	0.000477202	0.000569564	0.000507989	0.000507989	0.000523383	0.00055417	0.000584957	0.000431021	0.000631138	0.00055417	0.0007235	0.000600351	0.000461808	0.000523383	0.000446415	0.000646532	0.000615745	0.000584957	0.000708106	0.000615745	0.000677319	0.000646532	0.000646532	0.000600351	0.000800468	0.000631138	0.000523383	0.000615745	0.000446415	0.000661925	0.000507989	0.00055417	0.000446415	0.000538777	0.000569564	0.000584957	0.000615745	0.000631138	0.000615745	0.00055417	0.000538777	0.000538777
B027	-3.37464	0	7.69681e-05	0.000215511	0.000200117	0.000184723	0.000215511	0.00016933	0.000138543	0.000184723	0.000246298	0.000107755	7.69681e-05	0.000107755	0.000215511	0.000107755	9.23617e-05	9.23617e-05	9.23617e-05	0.000123149	0.000107755	0.000123149	0.000200117	7.69681e-05	0.00016933	0.000184723	0.000184723	0.000153936	0.000123149	7.69681e-05	0.000215511	0.000138543	0.000184723	0.00016933	0.000153936	7.69681e-05	9.23617e-05	0.000107755	0.000184723	0.000107755	0.000153936	0.000138543	7.69681e-05	0.000107755	0.000215511	0.00016933	6.15745e-05	0.000184723	0.000138543
B028	-2.26526	0	0.000153936	6.15745e-05	3.07872e-05	0.000107755	6.15745e-05	0.00016933	0.000138543	9.23617e-05	9.23617e-05	0.000153936	0.00016933	0.000123149	0.00016933	0.000138543	7.69681e-05	4.61808e-05	0.000123149	0.000200117	6.15745e-05	0.000138543	6.15745e-05	9.23617e-05	6.15745e-05	6.15745e-05	0.00016933	9.23617e-05	9.23617e-05	0.000215511	0.000123149	0.000107755	0.00016933	0.000107755	6.15745e-05	0.000184723	7.69681e-05	0.00016933	0.00016933	0.000230904	9.23617e-05	0.000138543	4.61808e-05	4.61808e-05	0.000138543	6.15745e-05	0.000153936	0.00016933	0.000261691
B029	0.573924	0.000649093	0.000569564	0.000584957	0.000492596	0.000600351	0.000600351	0.000507989	0.000615745	0.000584957	0.000538777	0.000615745	0.000661925	0.000569564	0.000584957	0.000615745	0.000600351	0.000677319	0.000538777	0.000631138	0.000646532	0.0007235	0.000708106	0.000692713	0.000523383	0.000584957	0.000600351	0.000569564	0.000584957	0.000600351	0.000600351	0.000584957	0.000615745	0.000631138	0.000507989	0.000569564	0.000600351	0.000631138	0.000538777	0.000646532	0.000677319	0.000538777	0.000708106	0.000661925	0.000569564	0.000677319	0.000661925	0.000569564	0.000615745
B030	-3.47766	0	0.000230904	0.000200117	0.000184723	0.000215511	0.000277085	0.000184723	0.00016933	0.00016933	0.000138543	0.000138543	0.00016933	0.000230904	0.000200117	0.000261691	0.000246298	0.000153936	0.000292479	0.000215511	0.000230904	0.000246298	0.000138543	0.000230904	0.000184723	0.000277085	0.000184723	0.000261691	0.000230904	9.23617e-05	0.000261691	0.000230904	0.00016933	0.000200117	0.000184723	0.000200117	0.000215511	0.000261691	0.000230904	0.000215511	0.000307872	0.000138543	0.000123149	0.000138543	0.000215511	0.000261691	0.000200117	0.000261691	0.000246298
B031	-2.05139	0	7.69681e-05	4.61808e-05	9.23617e-05	0.000107755	9.23617e-05	0.000123149	9.23617e-05	1.53936e-05	0.000153936	6.15745e-05	0.000107755	4.61808e-05	6.15745e-05	4.61808e-05	0.000123149	4.61808e-05	0.000138543	4.61808e-05	6.15745e-05	7.69681e-05	0.000138543	4.61808e-05	0.000107755	0.000184723	0.000138543	7.69681e-05	0.000107755	4.61808e-05	7.69681e-05	9.23617e-05	4.61808e-05	7.69681e-05	0.000138543	0.000123149	9.23617e-05	4.61808e-05	0.000153936	6.15745e-05	6.15745e-05	9.23617e-05	4.61808e-05	0.000153936	0.000261691	6.15745e-05	3.07872e-05	4.61808e-05	0.000107755
B032	-1.67195	0	6.15745e-05	4.61808e-05	6.15745e-05	9.23617e-05	7.69681e-05	1.53936e-05	7.69681e-05	6.15745e-05	3.07872e-05	4.61808e-05	3.07872e-05	6.15745e-05	1.53936e-05	1.53936e-05	0.000123149	3.07872e-05	4.61808e-05	6.15745e-05	6.15745e-05	0.000123149	6.15745e-05	7.69681e-05	4.61808e-05	3.07872e-05	6.15745e-05	1.53936e-05	9.23617e-05	4.61808e-05	3.07872e-05	7.69681e-05	4.61808e-05	4.61808e-05	7.69681e-05	9.23617e-05	4.61808e-05	3.07872e-05	3.07872e-05	7.69681e-05	4.61808e-05	3.07872e-05	6.15745e-05	7.69681e-05	3.07872e-05	4.61808e-05	4.61808e-05	3.07872e-05	4.61808e-05
C001	-10.0714	0.00122606	0.00290939	0.00283243	0.00320187	0.00278624	0.00300175	0.00283243	0.00258613	0.00294018	0.00290939	0.00274006	0.00260152	0.00280164	0.00280164	0.00277085	0.00286321	0.00274006	0.00283243	0.00287861	0.00287861	0.0026631	0.00269388	0.00290939	0.00283243	0.00292479	0.00269388	0.00287861	0.002894	0.00280164	0.00260152	0.00275546	0.00286321	0.00287861	0.0026477	0.00304794	0.00286321	0.00275546	0.00278624	0.00283243	0.00263231	0.00257073	0.00272467	0.00287861	0.00303254	0.00267849	0.00298636	0.00247837	0.00281703
C002	-5.93532	0.000432729	0.00104677	0.000831255	0.00100058	0.000908223	0.000969798	0.000969798	0.000831255	0.00093901	0.00110834	0.00107755	0.00106216	0.00106216	0.00103137	0.000985191	0.00093901	0.00118531	0.00113913	0.00118531	0.000923617	0.00093901	0.00112373	0.00100058	0.00113913	0.00112373	0.000769681	0.00089283	0.000923617	0.00103137	0.00109295	0.00100058	0.00100058	0.000969798	0.00093901	0.00089283	0.000985191	0.000985191	0.00112373	0.000985191	0.000985191	0.00101598	0.000815862	0.00089283	0.00112373	0.000985191	0.000985191	0.000969798	0.00100058
C003	-5.41257	0.000252425	0.000800468	0.000646532	0.0007235	0.000769681	0.000646532	0.000769681	0.000631138	0.000646532	0.000738894	0.000769681	0.000785074	0.000708106	0.000738894	0.0007235	0.000584957	0.0007235	0.000569564	0.000831255	0.000738894	0.000677319	0.0007235	0.000692713	0.000677319	0.000708106	0.000800468	0.0007235	0.000677319	0.000877436	0.000692713	0.000754287	0.000862042	0.000538777	0.000769681	0.000600351	0.0007235	0.000692713	0.0007235	0.000800468	0.000677319	0.000846649	0.000631138	0.000738894	0.00055417	0.000708106	0.000615745	0.000985191	0.000738894
C004	-2.93139	7.21215e-05	0.000184723	0.000184723	0.000215511	0.000261691	0.000277085	0.000200117	0.000323266	0.000261691	0.000230904	0.000230904	0.000277085	0.000200117	0.000246298	0.000261691	0.000261691	0.000215511	0.000230904	0.000215511	0.000200117	0.000184723	0.000261691	0.000354053	0.000184723	0.000230904	0.000261691	0.000230904	0.000138543	0.000261691	0.000277085	0.000215511	0.000230904	0.000230904	0.000184723	0.000354053	0.000261691	0.000200117	0.000261691	0.000200117	0.000307872	0.000261691	0.000307872	0.000307872	0.000153936	0.000292479	0.000153936	0.00016933	0.000246298
C005	-6.58543	3.60607e-05	0.000584957	0.000661925	0.000692713	0.000584957	0.000631138	0.000677319	0.000692713	0.000600351	0.000584957	0.000538777	0.000615745	0.000584957	0.000646532	0.000661925	0.000661925	0.000584957	0.000584957	0.000523383	0.0007235	0.000661925	0.000600351	0.00055417	0.000615745	0.000569564	0.000600351	0.000661925	0.000615745	0.000507989	0.000646532	0.000677319	0.000569564	0.0007235	0.000708106	0.000523383	0.000754287	0.000661925	0.000615745	0.000584957	0.000785074	0.000877436	0.000646532	0.000584957	0.000569564	0.000646532	0.000523383	0.000769681	0.000615745
C006	-4.87747	7.21215e-05	0.000354053	0.000507989	0.000369447	0.00038484	0.000400234	0.000277085	0.000492596	0.000431021	0.000277085	0.00038484	0.000492596	0.000477202	0.00033866	0.000261691	0.000292479	0.000292479	0.000307872	0.000354053	0.000354053	0.00038484	0.000400234	0.000369447	0.000292479	0.00038484	0.000569564	0.000461808	0.000307872	0.000369447	0.000307872	0.000277085	0.000415628	0.000400234	0.000446415	0.000323266	0.000369447	0.00038484	0.000323266	0.00033866	0.00038484	0.000369447	0.000461808	0.000323266	0.000261691	0.00038484	0.00033866	0.000400234	0.000323266
C007	-4.86231	0.000108182	0.000323266	0.000354053	0.000277085	0.00033866	0.00038484	0.00033866	0.000400234	0.000400234	0.00033866	0.00038484	0.000415628	0.000415628	0.00038484	0.000461808	0.000400234	0.00038484	0.00033866	0.000415628	0.000369447	0.000400234	0.000446415	0.000354053	0.000400234	0.000369447	0.000354053	0.00038484	0.000477202	0.000369447	0.000507989	0.000369447	0.000369447	0.00033866	0.000400234	0.000354053	0.000431021	0.000369447	0.000369447	0.00038484	0.00038484	0.000446415	0.000431021	0.000400234	0.00033866	0.00033866	0.00033866	0.000492596	0.00038484
C008	-2.5898	0	0.000138543	7.69681e-05	9.23617e-05	7.69681e-05	9.23617e-05	7.69681e-05	9.23617e-05	7.69681e-05	0.000138543	7.69681e-05	6.15745e-05	6.15745e-05	0.000138543	9.23617e-05	0.000123149	0.000138543	0.000123149	7.69681e-05	9.23617e-05	9.23617e-05	3.07872e-05	0.000184723	7.69681e-05	0.000107755	7.69681e-05	0.000107755	9.23617e-05	3.07872e-05	4.61808e-05	0.000107755	7.69681e-05	9.23617e-05	9.23617e-05	7.69681e-05	7.69681e-05	0.000107755	9.23617e-05	6.15745e-05	0.000107755	0.000107755	0.000123149	0.000107755	0.000138543	3.07872e-05	0.000123149	9.23617e-05	7.69681e-05
C009	-0.141283	0.00162273	0.00158554	0.00186263	0.00126228	0.0016933	0.00166251	0.00163172	0.0016779	0.00158554	0.00157015	0.0016933	0.00153936	0.00160094	0.00150857	0.00157015	0.00153936	0.00163172	0.00181645	0.00157015	0.00173948	0.00161633	0.00160094	0.00143161	0.00153936	0.00160094	0.00177027	0.00177027	0.00160094	0.00161633	0.00161633	0.0016779	0.00153936	0.00152397	0.00163172	0.00164712	0.00155476	0.00164712	0.00164712	0.00163172	0.00173948	0.00152397	0.00163172	0.00155476	0.00153936	0.00178566	0.00170869	0.001447	0.00163172
C010	1.32242	0.000721215	0.00055417	0.000538777	0.000538777	0.000661925	0.000538777	0.000600351	0.000677319	0.000600351	0.00055417	0.00055417	0.000569564	0.000507989	0.00055417	0.000692713	0.000646532	0.00055417	0.000507989	0.000523383	0.000677319	0.000815862	0.000615745	0.000631138	0.000615745	0.000584957	0.00055417	0.000584957	0.000692713	0.000615745	0.000646532	0.000692713	0.000631138	0.000800468	0.000708106	0.000631138	0.000600351	0.000677319	0.000523383	0.000600351	0.000692713	0.000615745	0.000615745	0.000708106	0.000569564	0.000584957	0.0007235	0.000584957	0.000569564
C011	-1.817	0.000288486	0.000307872	0.000400234	0.000446415	0.000400234	0.000415628	0.000369447	0.000354053	0.000523383	0.00033866	0.000446415	0.000446415	0.000415628	0.000477202	0.000492596	0.000477202	0.000415628	0.000354053	0.000415628	0.000431021	0.000400234	0.000369447	0.000415628	0.000507989	0.000323266	0.000415628	0.00033866	0.000431021	0.000431021	0.000523383	0.000323266	0.000369447	0.000369447	0.000431021	0.000354053	0.00038484	0.000369447	0.000369447	0.00038484	0.00033866	0.000369447	0.000461808	0.00033866	0.000323266	0.000477202	0.000431021	0.000507989	0.000369447
C012	2.37557	0.000360607	0.000215511	0.000261691	0.000261691	0.000292479	0.000277085	0.000292479	0.00033866	0.000292479	0.000230904	0.000261691	0.000230904	0.000307872	0.000354053	0.000292479	0.000323266	0.000307872	0.000277085	0.000215511	0.000246298	0.000292479	0.000307872	0.000292479	0.000323266	0.000246298	0.000277085	0.000323266	0.000354053	0.000215511	0.000215511	0.000215511	0.000246298	0.000261691	0.000261691	0.000261691	0.000246298	0.000354053	0.000277085	0.000261691	0.000261691	0.000261691	0.000200117	0.000261691	0.000261691	0.000261691	0.000230904	0.000277085	0.000277085
C013	-2.40759	7.21215e-05	0.000323266	0.000261691	0.000261691	0.00016933	0.000138543	0.000277085	0.000246298	0.00016933	0.000292479	0.00016933	0.000354053	0.000200117	0.000184723	0.000123149	0.000261691	0.000200117	0.00033866	0.00016933	9.23617e-05	0.000261691	0.00016933	0.000184723	0.00016933	0.000184723	0.000153936	0.000138543	0.000215511	0.000184723	0.000107755	0.000184723	0.00016933	0.00016933	0.000230904	0.000277085	0.000138543	0.000261691	0.000230904	0.000277085	0.000153936	0.000153936	0.000261691	0.000261691	0.000292479	0.00016933	0.000230904	0.000200117	0.000307872
C014	-0.221742	0.000180304	0.000200117	0.000184723	0.000184723	0.000138543	0.000153936	0.000230904	0.00016933	0.000107755	0.000230904	0.000200117	0.000153936	0.000230904	0.000184723	0.000215511	0.000215511	0.000215511	0.000184723	0.00016933	0.000153936	0.000184723	0.00016933	0.000184723	0.000200117	0.000230904	0.000200117	0.000123149	0.000153936	0.000246298	0.000215511	0.000230904	0.000200117	0.000261691	0.000153936	0.00016933	0.000200117	0.000153936	0.000230904	0.000246298	0.000153936	0.000215511	0.000200117	0.000200117	0.000246298	0.000184723	0.000184723	0.000184723	0.000153936
C015	-1.92809	0.000108182	0.000200117	0.000138543	0.000215511	0.000261691	0.00016933	0.000200117	0.000215511	0.00016933	0.000246298	0.000200117	0.00016933	0.000200117	0.000153936	0.00016933	0.00016933	0.00016933	0.000123149	0.000200117	0.000138543	0.000215511	0.000200117	0.000215511	0.000200117	0.000184723	0.000261691	0.00016933	0.000153936	0.000215511	0.000261691	0.000200117	0.000230904	0.000215511	0.000184723	0.000261691	0.000184723	0.000153936	0.000215511	0.00016933	0.000123149	0.000123149	0.000230904	0.000153936	0.000323266	0.000230904	0.00016933	0.000153936	0.000184723
C016	3.22992	0.000252425	0.000184723	0.00016933	0.00016933	0.000184723	0.000153936	0.00016933	0.000184723	0.00016933	0.000123149	0.000184723	0.000138543	0.000138543	0.00016933	0.000138543	0.000153936	0.000153936	0.000184723	0.00016933	0.000153936	0.000123149	0.000200117	0.000138543	0.000138543	0.000138543	0.000153936	0.000123149	0.000184723	0.000138543	0.000153936	0.000230904	0.000138543	0.000138543	0.000123149	0.000138543	0.000138543	0.000138543	0.000123149	0.000153936	0.000184723	0.000153936	0.00016933	0.000200117	0.000184723	0.000153936	0.00016933	0.000200117	0.000215511
D001	-6.48663	0.000540911	0.00104677	0.00104677	0.00109295	0.00093901	0.00093901	0.00103137	0.000954404	0.00109295	0.000969798	0.00106216	0.000985191	0.000969798	0.000969798	0.00103137	0.00101598	0.000954404	0.00107755	0.000954404	0.00107755	0.00112373	0.000985191	0.000954404	0.00103137	0.000908223	0.00100058	0.000985191	0.00103137	0.00093901	0.00112373	0.00103137	0.00104677	0.00100058	0.00100058	0.00093901	0.000954404	0.000969798	0.00101598	0.00104677	0.000923617	0.00106216	0.000923617	0.00104677	0.00101598	0.000969798	0.00104677	0.000831255	0.00089283
D002	-3.65037	0.000757275	0.000954404	0.00100058	0.000969798	0.00107755	0.00100058	0.00101598	0.00112373	0.000969798	0.000969798	0.000985191	0.00100058	0.00107755	0.00107755	0.00093901	0.00104677	0.00118531	0.00106216	0.00104677	0.000985191	0.00089283	0.000969798	0.00107755	0.000954404	0.00113913	0.00110834	0.00109295	0.00103137	0.00107755	0.00089283	0.000954404	0.000985191	0.00110834	0.00110834	0.00107755	0.00110834	0.00112373	0.00104677	0.00106216	0.00106216	0.00109295	0.00112373	0.00101598	0.00103137	0.00100058	0.00101598	0.00107755	0.00110834
D003	-1.82949	0.000252425	0.000369447	0.000354053	0.00033866	0.00038484	0.000461808	0.000354053	0.000323266	0.00033866	0.000461808	0.000369447	0.000400234	0.000354053	0.000354053	0.000415628	0.00033866	0.000277085	0.000261691	0.00038484	0.000307872	0.00038484	0.000431021	0.000354053	0.00038484	0.00033866	0.000277085	0.000323266	0.000307872	0.000369447	0.000354053	0.00038484	0.000323266	0.000261691	0.000277085	0.000400234	0.00033866	0.000323266	0.000354053	0.000277085	0.00038484	0.000184723	0.000354053	0.000307872	0.000354053	0.000400234	0.000354053	0.000461808	0.00038484
D004	-0.383724	3.60607e-05	6.15745e-05	3.07872e-05	3.07872e-05	3.07872e-05	3.07872e-05	3.07872e-05	3.07872e-05	3.07872e-05	3.07872e-05	1.53936e-05	4.61808e-05	3.07872e-05	3.07872e-05	4.61808e-05	3.07872e-05	1.53936e-05	3.07872e-05	4.61808e-05	6.15745e-05	3.07872e-05	4.61808e-05	4.61808e-05	6.15745e-05	4.61808e-05	4.61808e-05	3.07872e-05	6.15745e-05	4.61808e-05	6.15745e-05	6.15745e-05	7.69681e-05	6.15745e-05	4.61808e-05	1.53936e-05	3.07872e-05	1.53936e-05	1.53936e-05	4.61808e-05	6.15745e-05	9.23617e-05	3.07872e-05	6.15745e-05	3.07872e-05	6.15745e-05	1.53936e-05	6.15745e-05	4.61808e-05
E001	-1.63693	0.00490426	0.00538777	0.00560328	0.00546473	0.00472584	0.00523383	0.00528001	0.00537237	0.00551091	0.00498753	0.00575721	0.00561867	0.00523383	0.00538777	0.00515686	0.00514147	0.00544934	0.00514147	0.00515686	0.00541855	0.0052954	0.00504911	0.00498753	0.00523383	0.00532619	0.00532619	0.00564946	0.00511068	0.00523383	0.0055417	0.00524922	0.00535698	0.00492596	0.00518765	0.00535698	0.0053108	0.0048336	0.00569564	0.00524922	0.00549552	0.00517225	0.00501832	0.00544934	0.00544934	0.00512607	0.00535698	0.00500292	0.00498753
E002	-6.9836	0.000468789	0.00149318	0.00135464	0.00166251	0.00161633	0.00153936	0.00153936	0.00147779	0.00155476	0.00152397	0.001447	0.00132385	0.00152397	0.00141621	0.00163172	0.00141621	0.00140082	0.00157015	0.00152397	0.00150857	0.00160094	0.00138543	0.00141621	0.00158554	0.00138543	0.00129306	0.00129306	0.00147779	0.00158554	0.00158554	0.00157015	0.00140082	0.00152397	0.00153936	0.00138543	0.00149318	0.00172408	0.00133924	0.001447	0.00149318	0.00146239	0.00147779	0.00157015	0.00177027	0.00132385	0.00178566	0.00140082	0.00163172
E003	-2.11894	0.000180304	0.000307872	0.00016933	0.000292479	0.000323266	0.00033866	0.00016933	0.000246298	0.000323266	0.000369447	0.000354053	0.000261691	0.000261691	0.00033866	0.000261691	0.000230904	0.00038484	0.000354053	0.00038484	0.000369447	0.000323266	0.000292479	0.000354053	0.000323266	0.000307872	0.000323266	0.000277085	0.000292479	0.000446415	0.000277085	0.000261691	0.000261691	0.000277085	0.000277085	0.000323266	0.000400234	0.00033866	0.000369447	0.000261691	0.000323266	0.000261691	0.000369447	0.000246298	0.000369447	0.000261691	0.000261691	0.000369447	0.000292479
E004	1.44874	0.00126213	0.00118531	0.000954404	0.00104677	0.00115452	0.00109295	0.00106216	0.00116991	0.000908223	0.00107755	0.000846649	0.00093901	0.000985191	0.00109295	0.00106216	0.000877436	0.000969798	0.000985191	0.00126228	0.000985191	0.000954404	0.000969798	0.00106216	0.00103137	0.000862042	0.0012161	0.000923617	0.00141621	0.00089283	0.00110834	0.000969798	0.000954404	0.00109295	0.0012007	0.00109295	0.00110834	0.000969798	0.00124688	0.000954404	0.000985191	0.000923617	0.00100058	0.00110834	0.00116991	0.00116991	0.000923617	0.000985191	0.00123149
E005	-3.50725	0	0.000200117	0.000277085	0.000153936	0.000292479	0.000184723	0.000369447	0.000292479	0.000153936	0.000230904	0.000230904	0.000215511	0.000246298	0.00033866	0.000354053	0.000215511	0.000230904	0.000292479	0.000261691	0.000184723	0.000230904	0.000184723	0.000200117	0.000261691	0.00033866	0.000307872	0.000200117	0.000200117	0.000323266	0.000354053	0.000354053	0.000261691	0.000292479	0.000246298	0.000446415	0.000277085	0.000323266	0.000277085	0.000277085	0.000261691	0.000277085	0.000261691	0.000200117	0.000307872	0.000354053	0.000230904	0.000200117	0.00016933
E006	10.0199	0.000685154	0.000400234	0.000415628	0.00038484	0.000292479	0.000369447	0.000400234	0.00033866	0.00033866	0.000323266	0.000307872	0.000323266	0.000354053	0.000400234	0.000415628	0.000354053	0.000354053	0.00033866	0.000307872	0.000307872	0.000354053	0.000323266	0.000323266	0.000323266	0.000369447	0.000461808	0.00038484	0.000415628	0.00033866	0.000369447	0.000400234	0.000369447	0.000369447	0.000354053	0.000323266	0.00038484	0.000431021	0.00038484	0.000369447	0.000354053	0.000354053	0.00038484	0.00038484	0.000415628	0.000354053	0.000369447	0.000400234	0.000323266
E007	2.16943	0.00494032	0.00414088	0.00435639	0.00451033	0.00471045	0.00437179	0.00451033	0.00412549	0.004341	0.00452572	0.00412549	0.00435639	0.00461808	0.00414088	0.00435639	0.0048336	0.00438718	0.00432561	0.00441797	0.00455651	0.00438718	0.00475663	0.00461808	0.00446415	0.00455651	0.00423324	0.00432561	0.00427942	0.00441797	0.00403313	0.00415628	0.00454112	0.0045719	0.00444875	0.004341	0.00437179	0.0045873	0.00420246	0.00454112	0.00427942	0.00491056	0.00466427	0.00420246	0.00383301	0.00435639	0.00435639	0.00469505	0.00455651
E008	-4.76993	0	0.000492596	0.00055417	0.000261691	0.000400234	0.000400234	0.000369447	0.00038484	0.000523383	0.000461808	0.000415628	0.00038484	0.000446415	0.000323266	0.000431021	0.00033866	0.00033866	0.000538777	0.000354053	0.000400234	0.000400234	0.000415628	0.000507989	0.000246298	0.000369447	0.000354053	0.000292479	0.00033866	0.000354053	0.000415628	0.000615745	0.000354053	0.000400234	0.000354053	0.000277085	0.00033866	0.000400234	0.000153936	0.000492596	0.000431021	0.000415628	0.000461808	0.000415628	0.00038484	0.000477202	0.00038484	0.000400234	0.000477202
E009	-0.416703	0.00111788	0.00115452	0.00104677	0.00103137	0.00124688	0.00124688	0.00110834	0.00116991	0.00109295	0.00115452	0.0012161	0.00118531	0.00110834	0.00126228	0.00115452	0.00132385	0.00126228	0.00115452	0.00101598	0.00103137	0.00107755	0.00138543	0.00123149	0.00129306	0.00126228	0.0012007	0.00126228	0.00112373	0.00109295	0.00107755	0.00118531	0.0012161	0.00116991	0.00112373	0.00109295	0.00106216	0.00113913	0.00109295	0.0012007	0.00115452	0.00101598	0.00116991	0.0012007	0.000985191	0.0012161	0.00109295	0.00123149	0.00110834
E010	3.19481	0.000793336	0.000569564	0.000600351	0.000523383	0.000569564	0.00055417	0.000523383	0.000754287	0.000584957	0.000677319	0.000631138	0.0007235	0.00055417	0.000631138	0.000507989	0.000600351	0.00055417	0.000631138	0.000646532	0.000569564	0.000708106	0.000569564	0.000631138	0.000569564	0.00055417	0.000615745	0.0007235	0.000677319	0.000646532	0.000569564	0.000569564	0.000615745	0.000708106	0.000600351	0.000692713	0.000584957	0.000584957	0.000569564	0.000538777	0.00055417	0.000538777	0.000523383	0.00055417	0.000646532	0.000692713	0.000569564	0.000646532	0.00055417
F001	-3.69179	0.0159028	0.0175025	0.0178104	0.0177796	0.0173024	0.0175949	0.0177027	0.0171793	0.0166713	0.0179336	0.0180259	0.0176103	0.0173178	0.0169638	0.0176257	0.0181799	0.0171023	0.0176103	0.0177488	0.0182414	0.0168406	0.0179336	0.0173332	0.0175949	0.0172255	0.0179336	0.0179797	0.0170099	0.0166867	0.0167944	0.0174102	0.0179336	0.0174564	0.0175487	0.0182414	0.0174871	0.0164866	0.0170869	0.0180721	0.0172716	0.0169792	0.017441	0.0175025	0.0176257	0.0174102	0.0173794	0.0166251	0.017287
F002	-2.45725	0.00353395	0.00374065	0.00441797	0.00421785	0.00417167	0.00398695	0.00426403	0.004341	0.00394077	0.0040947	0.00398695	0.00437179	0.00437179	0.00426403	0.00404852	0.00392537	0.00412549	0.00401773	0.00372525	0.00381762	0.00423324	0.00383301	0.00417167	0.00429482	0.00429482	0.00387919	0.00377144	0.00449494	0.00480281	0.00438718	0.00423324	0.00421785	0.0038638	0.00392537	0.00415628	0.00421785	0.00461808	0.00427942	0.00372525	0.00427942	0.00447954	0.00395616	0.00421785	0.00387919	0.004341	0.0040947	0.00474123	0.00444875
F003	-10.2478	0.000576972	0.00267849	0.00233983	0.00226286	0.00267849	0.00252455	0.00226286	0.00244758	0.00321727	0.00232444	0.00250916	0.0024014	0.00258613	0.0026631	0.00250916	0.00227825	0.00260152	0.0024168	0.00227825	0.0024014	0.0026631	0.00258613	0.0024168	0.00238601	0.00253995	0.00224747	0.00258613	0.00229365	0.00237062	0.00283243	0.00258613	0.00226286	0.00253995	0.00272467	0.00243219	0.00237062	0.00267849	0.00260152	0.00260152	0.00250916	0.00274006	0.00284782	0.00284782	0.0026631	0.00261691	0.00252455	0.00269388	0.00269388
F004	0.823779	0.00158667	0.00184723	0.00137003	0.00138543	0.00153936	0.00177027	0.00137003	0.00166251	0.00135464	0.00158554	0.00150857	0.00135464	0.00129306	0.00157015	0.00152397	0.001447	0.00147779	0.00155476	0.00163172	0.00150857	0.00146239	0.00152397	0.00155476	0.00161633	0.00149318	0.00153936	0.00140082	0.00161633	0.00161633	0.00149318	0.00149318	0.00140082	0.00158554	0.00141621	0.00147779	0.00160094	0.00153936	0.00138543	0.00143161	0.00158554	0.00138543	0.00149318	0.00133924	0.00153936	0.00135464	0.00127767	0.00152397	0.00129306
F005	-0.201672	0.00454365	0.00444875	0.00423324	0.00452572	0.00443336	0.00435639	0.00464887	0.00440257	0.00491056	0.00424864	0.00427942	0.00429482	0.00464887	0.00451033	0.00415628	0.00447954	0.00472584	0.0045873	0.00461808	0.00441797	0.00489517	0.00401773	0.00441797	0.00427942	0.00469505	0.00440257	0.00447954	0.00492596	0.00447954	0.00440257	0.00426403	0.00449494	0.00443336	0.00435639	0.00412549	0.00455651	0.00489517	0.0050645	0.00451033	0.00443336	0.00471045	0.00440257	0.00437179	0.00446415	0.00420246	0.00494135	0.004341	0.00469505
F006	-5.0577	0.000108182	0.000754287	0.000661925	0.0007235	0.0007235	0.000538777	0.000708106	0.000754287	0.000785074	0.000615745	0.000646532	0.000677319	0.000523383	0.000800468	0.000831255	0.000661925	0.000785074	0.000708106	0.000800468	0.000538777	0.000738894	0.000846649	0.000754287	0.000754287	0.000600351	0.000708106	0.000631138	0.000569564	0.000846649	0.000785074	0.000738894	0.000785074	0.000769681	0.000800468	0.000646532	0.000600351	0.000815862	0.000523383	0.000584957	0.000708106	0.000600351	0.000661925	0.000584957	0.000646532	0.000831255	0.000431021	0.000708106	0.000461808
F007	-2.35682	0.0010097	0.00116991	0.00137003	0.0012161	0.0012007	0.00127767	0.00118531	0.00126228	0.0012007	0.00129306	0.00118531	0.00138543	0.00129306	0.00130846	0.00132385	0.0012007	0.00118531	0.00118531	0.00127767	0.00123149	0.0012007	0.00130846	0.00137003	0.00118531	0.00116991	0.0012007	0.00123149	0.00124688	0.0012007	0.00141621	0.00137003	0.00109295	0.00137003	0.00129306	0.00110834	0.00115452	0.00106216	0.0012007	0.00116991	0.00126228	0.00118531	0.00115452	0.00124688	0.0012007	0.00130846	0.00141621	0.00133924	0.00127767
F008	8.77338	0.00155061	0.000862042	0.000800468	0.00089283	0.000954404	0.000954404	0.000862042	0.000954404	0.000923617	0.000908223	0.000862042	0.000908223	0.000969798	0.000923617	0.000985191	0.000831255	0.00100058	0.000923617	0.000923617	0.000846649	0.000969798	0.000954404	0.000985191	0.00089283	0.000985191	0.00109295	0.000923617	0.000846649	0.00100058	0.00089283	0.000908223	0.000815862	0.000985191	0.00093901	0.000815862	0.00101598	0.000908223	0.000862042	0.000908223	0.000954404	0.000923617	0.00104677	0.00089283	0.000985191	0.00093901	0.00093901	0.00103137	0.000846649
G001	-1.93091	0.00742851	0.00797389	0.00769681	0.00828176	0.00761984	0.00791232	0.00831255	0.00751208	0.00803547	0.00814322	0.00814322	0.00792771	0.00789692	0.00780456	0.00792771	0.00785074	0.00809704	0.00755826	0.00817401	0.00815862	0.00774299	0.00806625	0.00823558	0.0082048	0.00794311	0.00775838	0.00802007	0.00777378	0.00768141	0.00809704	0.00798929	0.00781996	0.00738894	0.0077122	0.00846649	0.00814322	0.00757366	0.0084357	0.0082048	0.0082048	0.00791232	0.00749669	0.0082048	0.00788153	0.00812783	0.00791232	0.00754287	0.00831255
G002	-6.96716	0.00140637	0.00281703	0.00237062	0.00260152	0.00286321	0.00246298	0.00255534	0.00260152	0.00267849	0.00284782	0.0026477	0.00261691	0.00247837	0.00258613	0.00260152	0.00257073	0.00272467	0.00250916	0.00277085	0.00253995	0.00277085	0.00249377	0.00267849	0.0026631	0.00260152	0.00223207	0.00250916	0.00274006	0.00295557	0.00277085	0.00247837	0.00269388	0.00253995	0.00249377	0.0021705	0.00233983	0.00252455	0.00255534	0.00286321	0.00252455	0.00272467	0.00274006	0.00255534	0.00263231	0.00263231	0.00263231	0.0026477	0.00253995
G003	-1.917	0.000540911	0.000738894	0.000862042	0.000692713	0.000538777	0.000646532	0.000538777	0.000584957	0.000646532	0.000738894	0.000631138	0.000692713	0.000677319	0.000631138	0.000754287	0.000631138	0.000692713	0.000769681	0.0007235	0.0007235	0.000584957	0.000769681	0.0007235	0.000800468	0.000692713	0.000646532	0.000600351	0.000738894	0.000646532	0.000661925	0.000785074	0.000692713	0.000708106	0.000600351	0.000785074	0.00055417	0.000631138	0.000800468	0.000661925	0.000661925	0.000523383	0.000631138	0.0007235	0.000769681	0.000677319	0.000692713	0.000646532	0.000646532
G004	-1.72823	0.000180304	0.00033866	0.000400234	0.000323266	0.000292479	0.000400234	0.000492596	0.000415628	0.000461808	0.000246298	0.000600351	0.000461808	0.000277085	0.000600351	0.000400234	0.00038484	0.000246298	0.00033866	0.000354053	0.000307872	0.00033866	0.000415628	0.000415628	0.000184723	0.000307872	0.000615745	0.000153936	0.000569564	0.000569564	0.000400234	0.000277085	0.000477202	0.000523383	0.000369447	0.000507989	0.000354053	0.000538777	0.000323266	0.000369447	0.000461808	0.000523383	0.000307872	0.000584957	0.000538777	0.000215511	0.000369447	0.000323266	0.000323266
G005	-3.08558	0	0.000230904	0.000230904	0.00016933	9.23617e-05	0.000277085	0.00038484	0.000292479	0.000153936	0.000246298	0.000230904	0.000277085	0.000200117	0.000200117	0.000277085	0.000215511	0.000107755	0.000292479	0.000307872	0.000153936	0.000261691	0.000107755	0.000230904	0.00016933	0.000277085	0.000415628	0.000215511	0.000277085	0.000307872	0.000400234	0.000277085	0.00016933	0.000369447	0.000307872	0.000292479	0.000215511	0.00038484	0.00016933	0.000246298	0.000230904	0.000230904	0.000184723	0.000261691	0.000323266	0.000230904	7.69681e-05	0.000292479	0.000261691
G006	3.85631	0.000468789	0.000292479	0.000277085	0.000354053	0.000292479	0.000400234	0.000323266	0.000323266	0.000292479	0.000323266	0.000323266	0.000354053	0.000277085	0.000354053	0.000261691	0.000277085	0.000215511	0.000292479	0.000323266	0.000307872	0.000307872	0.000307872	0.000246298	0.000323266	0.000246298	0.000400234	0.000292479	0.000292479	0.000215511	0.000277085	0.000292479	0.000261691	0.00033866	0.000292479	0.00033866	0.000215511	0.000277085	0.000307872	0.000215511	0.000246298	0.000323266	0.000230904	0.000292479	0.000354053	0.00033866	0.000307872	0.000369447	0.000323266
G007	-3.17755	0.0030291	0.00378683	0.00438718	0.00380222	0.00431021	0.00406391	0.00372525	0.00437179	0.00366368	0.0038638	0.00360211	0.00401773	0.0041101	0.00363289	0.0038484	0.00414088	0.00380222	0.00404852	0.0038484	0.00383301	0.00374065	0.00397155	0.00366368	0.0038638	0.00401773	0.0038484	0.00431021	0.00372525	0.00390998	0.00387919	0.00401773	0.0038638	0.00426403	0.00427942	0.00374065	0.00394077	0.00415628	0.00340199	0.00374065	0.00374065	0.00389458	0.00420246	0.00346356	0.00378683	0.00406391	0.00401773	0.00407931	0.00378683
G008	0.388532	0.0020194	0.00207814	0.00204735	0.00187802	0.0019396	0.00203196	0.00187802	0.00203196	0.00184723	0.00195499	0.0019242	0.00183184	0.00210893	0.00204735	0.00180105	0.00187802	0.00195499	0.00210893	0.00175487	0.00213971	0.00221668	0.00204735	0.00198578	0.00204735	0.00206274	0.00187802	0.00197038	0.00198578	0.0019242	0.0016779	0.00203196	0.00206274	0.00172408	0.00183184	0.00190881	0.00207814	0.00190881	0.00209353	0.00183184	0.00203196	0.0019396	0.00207814	0.00201656	0.00187802	0.00187802	0.00184723	0.00198578	0.00195499
G009	-6.40797	0	0.000446415	0.000323266	0.000492596	0.000538777	0.00055417	0.00038484	0.00038484	0.000785074	0.000307872	0.00055417	0.000477202	0.000584957	0.000631138	0.000646532	0.000615745	0.000584957	0.000569564	0.000431021	0.000507989	0.000584957	0.000507989	0.000431021	0.000492596	0.000477202	0.000692713	0.000446415	0.000523383	0.000354053	0.000446415	0.000477202	0.000600351	0.000569564	0.000646532	0.000431021	0.000677319	0.00055417	0.000446415	0.000461808	0.000446415	0.000523383	0.000584957	0.000507989	0.000569564	0.00055417	0.000754287	0.000661925	0.000507989
G010	-3.32285	0.000432729	0.000615745	0.0007235	0.0007235	0.000831255	0.000569564	0.0007235	0.000800468	0.000754287	0.000646532	0.000661925	0.000661925	0.000708106	0.000831255	0.000800468	0.000754287	0.00089283	0.000831255	0.000631138	0.000646532	0.000769681	0.000631138	0.000708106	0.000569564	0.000692713	0.000831255	0.000800468	0.000692713	0.000754287	0.000708106	0.000692713	0.000677319	0.00089283	0.000785074	0.000677319	0.000800468	0.000769681	0.000785074	0.0007235	0.000769681	0.0007235	0.000862042	0.000708106	0.000584957	0.000600351	0.000708106	0.000769681	0.000661925
H001	-9.92843	0.00465183	0.0101598	0.0101906	0.0113605	0.010052	0.00982113	0.00971337	0.00955943	0.0104369	0.0111604	0.0104061	0.0105138	0.0106986	0.0101598	0.010052	0.00997506	0.011068	0.00994428	0.0109141	0.0105446	0.00946707	0.00986731	0.0106986	0.0112373	0.0103753	0.00975955	0.0101444	0.0101136	0.0105754	0.0112066	0.0101136	0.00983652	0.00895908	0.00925156	0.0100982	0.0103599	0.0102983	0.010991	0.0108679	0.0104215	0.0100828	0.00969798	0.0106062	0.0109449	0.00974416	0.0105138	0.00979034	0.011068
H002	-5.38084	0.000613032	0.00232444	0.00215511	0.00246298	0.0019242	0.00213971	0.00263231	0.00223207	0.00152397	0.00278624	0.00210893	0.00233983	0.00210893	0.00238601	0.00189341	0.00206274	0.0016779	0.00237062	0.00195499	0.00157015	0.00181645	0.0019396	0.00166251	0.00173948	0.00230904	0.00237062	0.0019396	0.0016779	0.00284782	0.00237062	0.0024014	0.00237062	0.00257073	0.00189341	0.00257073	0.00161633	0.00206274	0.00227825	0.00206274	0.00261691	0.00232444	0.00201656	0.00164712	0.00270928	0.00186263	0.0019396	0.00221668	0.00215511
H003	-1.02177	0.000396668	0.000708106	0.000569564	0.000708106	0.00055417	0.000646532	0.000646532	0.000507989	0.000354053	0.000738894	0.000446415	0.000754287	0.000538777	0.000600351	0.000461808	0.000538777	0.000292479	0.000477202	0.000354053	0.00038484	0.000769681	0.000431021	0.000307872	0.00038484	0.0007235	0.000507989	0.000415628	0.000492596	0.000492596	0.000461808	0.000692713	0.000507989	0.000569564	0.000323266	0.00055417	0.000261691	0.000523383	0.000431021	0.000461808	0.000507989	0.000507989	0.000431021	0.000507989	0.0007235	0.000492596	0.00055417	0.00038484	0.00033866
H004	-14.414	0.00230789	0.00640374	0.00668083	0.00672701	0.00732736	0.00720421	0.00658847	0.00700409	0.00708106	0.00677319	0.00729657	0.00668083	0.00717342	0.00697331	0.00648071	0.00726579	0.00688095	0.00721961	0.00721961	0.00754287	0.00717342	0.00754287	0.00715803	0.00758905	0.0060343	0.00657307	0.00671162	0.00717342	0.00671162	0.00678858	0.00711185	0.00665004	0.00663465	0.00741972	0.00712724	0.00775838	0.00735815	0.00715803	0.0067424	0.00714264	0.00712724	0.00694252	0.00678858	0.00672701	0.00745051	0.00680398	0.00755826	0.00725039
H005	-13.5813	0.00234395	0.00652689	0.0065115	0.00598812	0.00654229	0.0067424	0.00618823	0.00618823	0.0067424	0.005788	0.00623441	0.00584957	0.00644992	0.00635756	0.00680398	0.0065115	0.0065115	0.00643453	0.00655768	0.00618823	0.00661925	0.00640374	0.00592654	0.00594194	0.0065115	0.0062652	0.00681937	0.00644992	0.00680398	0.00571103	0.00644992	0.00660386	0.00681937	0.00666544	0.00631138	0.00615745	0.00586497	0.00583418	0.00612666	0.00597272	0.00701949	0.00677319	0.00686555	0.00621902	0.00641914	0.00694252	0.00597272	0.0060189
H006	-4.12046	0.0010097	0.00180105	0.0019242	0.00150857	0.00158554	0.00177027	0.00190881	0.00164712	0.00146239	0.0016779	0.00180105	0.00164712	0.00164712	0.00150857	0.00170869	0.00152397	0.00143161	0.00183184	0.00164712	0.00141621	0.00183184	0.0016933	0.00163172	0.00127767	0.00178566	0.0016779	0.00138543	0.00181645	0.00170869	0.00166251	0.00150857	0.00166251	0.00197038	0.00160094	0.00172408	0.00132385	0.00184723	0.00172408	0.00166251	0.00172408	0.00149318	0.00153936	0.00147779	0.00170869	0.00153936	0.00170869	0.0016933	0.00152397
H007	-5.51452	0.000468789	0.0019242	0.00187802	0.00183184	0.0016933	0.00164712	0.00249377	0.00209353	0.00152397	0.00138543	0.00158554	0.00200117	0.00160094	0.0016933	0.00163172	0.0019396	0.00181645	0.00187802	0.00147779	0.00135464	0.00146239	0.00166251	0.00140082	0.00150857	0.00230904	0.00237062	0.00183184	0.00160094	0.00184723	0.00195499	0.00155476	0.00170869	0.00180105	0.00190881	0.00197038	0.00166251	0.00157015	0.0016779	0.00170869	0.00170869	0.00189341	0.0016933	0.00173948	0.00172408	0.00150857	0.00129306	0.00189341	0.00164712
H008	4.50806	0.0038585	0.00280164	0.0031403	0.00277085	0.0031403	0.00261691	0.00306333	0.00349435	0.0031249	0.002894	0.00343278	0.00307872	0.00317108	0.00318648	0.00307872	0.002894	0.00303254	0.00310951	0.00284782	0.00320187	0.00321727	0.00317108	0.00344817	0.00323266	0.00300175	0.00310951	0.00303254	0.00320187	0.00287861	0.00294018	0.0033712	0.00300175	0.00321727	0.00321727	0.0031403	0.00352514	0.00310951	0.00303254	0.00300175	0.00292479	0.00295557	0.0033712	0.00330963	0.00255534	0.00323266	0.00300175	0.00310951	0.00310951
H009	-3.10133	0.00263243	0.00334041	0.00324805	0.00330963	0.00323266	0.00370986	0.00297097	0.00324805	0.0036175	0.00340199	0.00327884	0.00346356	0.00310951	0.00347896	0.00404852	0.00350974	0.00335581	0.00297097	0.00318648	0.00378683	0.00381762	0.00329423	0.00363289	0.00330963	0.00304794	0.00377144	0.00372525	0.00364829	0.00297097	0.00326345	0.00329423	0.00349435	0.00352514	0.00349435	0.00292479	0.00344817	0.00372525	0.00326345	0.00324805	0.0033712	0.00303254	0.00341738	0.00326345	0.00321727	0.00387919	0.0033866	0.00321727	0.0033712
H010	-6.18125	0.000865457	0.00297097	0.0026631	0.00229365	0.00290939	0.0026631	0.00275546	0.00298636	0.00309412	0.00235522	0.00237062	0.00263231	0.00246298	0.00261691	0.00280164	0.00274006	0.002894	0.00272467	0.00280164	0.00297097	0.00278624	0.00295557	0.00309412	0.00274006	0.00286321	0.00255534	0.00295557	0.00278624	0.00212432	0.00260152	0.00246298	0.0031249	0.002894	0.00318648	0.00253995	0.00284782	0.00260152	0.00257073	0.00307872	0.00257073	0.00252455	0.00307872	0.00275546	0.00243219	0.00283243	0.00281703	0.0031249	0.00247837
I001	-16.2061	0.0284159	0.0547705	0.0551091	0.0592192	0.0552631	0.0537545	0.0534312	0.0523537	0.054555	0.0577876	0.0562021	0.0554016	0.0559558	0.0537545	0.0542163	0.0538007	0.0569564	0.0534004	0.0574182	0.0550784	0.0521844	0.0532003	0.0568948	0.0581725	0.0555094	0.0542779	0.0544934	0.0538777	0.0556633	0.0556479	0.0541393	0.0540932	0.0527385	0.0512299	0.056864	0.0561097	0.0554324	0.0572489	0.0566947	0.0535698	0.0572181	0.0526	0.0547397	0.0563252	0.0553554	0.0548782	0.0524768	0.0570641
I002	-11.714	0.00526487	0.0136387	0.0121148	0.013531	0.0137619	0.0137465	0.0128845	0.0128998	0.013962	0.015409	0.0143622	0.0147317	0.0140544	0.0137003	0.0135926	0.0134232	0.0139774	0.013962	0.0151319	0.013885	0.0143468	0.013962	0.0153474	0.0145931	0.0135772	0.0137773	0.013962	0.014393	0.0151011	0.0148394	0.0145624	0.0139312	0.0130384	0.014547	0.0133924	0.0139004	0.0127921	0.0132693	0.0141775	0.0143161	0.0140852	0.013531	0.014547	0.0143468	0.0136695	0.0133001	0.0151627	0.0144084
I003	-8.87141	0.0138113	0.0215665	0.022567	0.0198424	0.0224439	0.0217358	0.0227979	0.0239063	0.0219359	0.0205505	0.0221976	0.0217512	0.0229981	0.0229827	0.0228133	0.0229519	0.0211046	0.0224131	0.0209507	0.0224439	0.0237677	0.0236908	0.0210277	0.0215972	0.0219513	0.0213971	0.0232905	0.0232444	0.0206736	0.0210431	0.0222284	0.0221668	0.022059	0.0234753	0.0215665	0.0217512	0.0232905	0.0204119	0.0214895	0.0221052	0.0217974	0.0225055	0.0209507	0.0200117	0.0220898	0.0232136	0.0224131	0.0215818
I004	-8.69048	0.00216364	0.005788	0.00574182	0.00581879	0.00594194	0.00586497	0.00557249	0.00604969	0.00686555	0.00509529	0.00583418	0.00580339	0.0055417	0.00649611	0.00615745	0.00564946	0.00592654	0.0062652	0.00592654	0.00643453	0.00568024	0.00557249	0.00660386	0.00577261	0.00592654	0.00632678	0.00574182	0.00657307	0.00551091	0.0067578	0.00564946	0.0060189	0.00549552	0.00665004	0.00528001	0.00632678	0.00608048	0.00561867	0.00600351	0.0053108	0.00584957	0.00655768	0.00688095	0.00514147	0.00591115	0.00614205	0.00686555	0.00635756
I005	-1.16158	0.019004	0.0201041	0.0214279	0.0192574	0.0204273	0.0215665	0.0211508	0.0212124	0.0213971	0.0182876	0.0188572	0.0188418	0.0190881	0.0193806	0.0207506	0.0214279	0.0205351	0.0207814	0.0186263	0.0210431	0.0216896	0.0210277	0.0189649	0.0189495	0.0195807	0.0202272	0.0204581	0.01975	0.0197038	0.0192882	0.0206274	0.0206121	0.0214433	0.0226286	0.0194575	0.0198424	0.0190881	0.0191651	0.0195499	0.0207352	0.0188264	0.0217974	0.0201502	0.0199039	0.0204889	0.0213048	0.0200117	0.0185031
I006	2.73045	0.0116116	0.0104061	0.0105908	0.0100828	0.0104369	0.0101752	0.0103599	0.0114682	0.0105446	0.00948247	0.00997506	0.0103137	0.0105138	0.0105446	0.0103753	0.00989809	0.0104677	0.0106678	0.0101752	0.011068	0.0102675	0.0103137	0.0103137	0.00979034	0.0106524	0.010206	0.0109449	0.010637	0.0101136	0.0103137	0.0104215	0.0108371	0.0107293	0.0107293	0.0101752	0.0112373	0.0110218	0.0110372	0.00974416	0.0108371	0.010206	0.0112527	0.0102675	0.00972876	0.0106832	0.0101598	0.0106986	0.0100366
I007	-3.92377	0.00266849	0.00632678	0.00586497	0.00548013	0.00451033	0.00583418	0.00689634	0.00575721	0.00449494	0.00584957	0.00574182	0.00604969	0.0053108	0.00640374	0.00552631	0.00597272	0.0050645	0.00560328	0.00509529	0.0041101	0.00520304	0.00544934	0.00451033	0.00498753	0.00592654	0.0067578	0.0048182	0.00497214	0.00597272	0.00551091	0.00548013	0.00586497	0.0069887	0.00461808	0.0067578	0.00501832	0.00577261	0.00660386	0.00571103	0.00628059	0.00561867	0.00537237	0.00588036	0.00706567	0.00507989	0.0048182	0.00532619	0.00551091
I008	-0.699122	0.00292092	0.00387919	0.00306333	0.00324805	0.00369447	0.00380222	0.0033866	0.00283243	0.00272467	0.00401773	0.00330963	0.00358671	0.00301715	0.00321727	0.00304794	0.00335581	0.00244758	0.0033866	0.00315569	0.0024168	0.00334041	0.00326345	0.00281703	0.00261691	0.00335581	0.00350974	0.00277085	0.00303254	0.00374065	0.00307872	0.0033712	0.00295557	0.00398695	0.00260152	0.00298636	0.00229365	0.00300175	0.0031249	0.00310951	0.00332502	0.00287861	0.00286321	0.00306333	0.00395616	0.00320187	0.0026631	0.00352514	0.00301715
J001	-10.6518	0.0336447	0.0486746	0.0464579	0.0501216	0.0461501	0.0466734	0.0458576	0.0451033	0.0484283	0.0482744	0.0493827	0.0472584	0.0489825	0.0480589	0.0464579	0.0469967	0.0488285	0.0464117	0.0489825	0.0476894	0.046227	0.0467504	0.046304	0.0480127	0.0490902	0.04478	0.047674	0.0467196	0.0475817	0.0483667	0.0460269	0.0473508	0.0456113	0.0439642	0.0486284	0.0475663	0.0466119	0.0479819	0.0483513	0.0477818	0.0479203	0.046658	0.0484745	0.049552	0.0463348	0.0494289	0.0457344	0.047828
J002	-6.63967	0.00869064	0.0131769	0.0128691	0.0136233	0.0133001	0.0133463	0.0113759	0.0135156	0.0127305	0.0146393	0.0128691	0.0131923	0.0125304	0.0132231	0.0126228	0.0122995	0.0128537	0.0140698	0.0137773	0.012007	0.0126536	0.0125458	0.014547	0.0137465	0.0127767	0.0132539	0.0126228	0.0125304	0.0147933	0.0138081	0.0138389	0.0131461	0.0126997	0.0119301	0.0131154	0.0138543	0.0126228	0.0137311	0.0127305	0.0134232	0.013608	0.0130538	0.0127767	0.0137773	0.0124996	0.0129152	0.0137157	0.0134232
J003	-1.40959	0.0192925	0.01975	0.0203965	0.0199809	0.0208583	0.0208122	0.0213971	0.0211354	0.0209815	0.0197346	0.0201656	0.0202888	0.0206274	0.0198424	0.0213048	0.0213356	0.0205197	0.0195653	0.0195653	0.0210123	0.0209199	0.0203196	0.0200117	0.0202118	0.0194113	0.0202426	0.0210739	0.0207352	0.0197962	0.018811	0.0197038	0.0202426	0.0200271	0.0214587	0.0204427	0.0197346	0.0218435	0.0199501	0.0209661	0.0193498	0.0200425	0.0208122	0.0195653	0.0190727	0.020335	0.0195961	0.0209199	0.0209353
J004	1.49186	0.0133064	0.0116991	0.0126997	0.0124073	0.0127459	0.0131461	0.0120994	0.012946	0.0128845	0.0119762	0.0127305	0.0130846	0.0119301	0.0126382	0.012515	0.0127305	0.0126382	0.012592	0.0125304	0.0126997	0.0128229	0.0134386	0.0136695	0.0122841	0.0122687	0.0133001	0.0131923	0.0129922	0.0120532	0.0124842	0.0123765	0.0128229	0.0128691	0.0132385	0.0118223	0.0127305	0.0118531	0.012438	0.0122071	0.0126228	0.0121917	0.0129922	0.0128383	0.0119454	0.0135772	0.0121148	0.0131	0.0130846
J005	10.1104	0.042732	0.0328038	0.0341584	0.03285	0.0343739	0.0334657	0.0344509	0.0345279	0.0348204	0.0329423	0.032696	0.0345125	0.0337582	0.0325113	0.0338967	0.0340507	0.0341123	0.0339891	0.0331578	0.0349281	0.0340045	0.0351128	0.0345433	0.0344817	0.0328346	0.0345125	0.0343124	0.035159	0.0342046	0.0328346	0.0339275	0.033789	0.0349127	0.0369293	0.03285	0.0341892	0.0334811	0.0341123	0.0333118	0.0339891	0.0338813	0.0344663	0.0335273	0.0315723	0.0346664	0.033358	0.033281	0.0336658
J006	-0.273104	0.00699578	0.00721961	0.00726579	0.00577261	0.00749669	0.00706567	0.00706567	0.00720421	0.00714264	0.0067578	0.00680398	0.0065115	0.00695791	0.00705028	0.00758905	0.00743512	0.00725039	0.00811243	0.00640374	0.00752748	0.00811243	0.00700409	0.00711185	0.00681937	0.00692713	0.0067578	0.00658847	0.00715803	0.00708106	0.00738894	0.00831255	0.00714264	0.00709646	0.00777378	0.00681937	0.00731197	0.00705028	0.00628059	0.00703488	0.00734275	0.00721961	0.00712724	0.00743512	0.00721961	0.00721961	0.00729657	0.0074813	0.00692713
J007	-4.11078	0.00317334	0.00661925	0.00660386	0.00595733	0.00611127	0.00649611	0.00780456	0.00614205	0.00446415	0.00648071	0.00617284	0.00594194	0.0060189	0.00701949	0.00612666	0.00594194	0.00511068	0.00575721	0.00646532	0.00549552	0.00597272	0.00561867	0.00500292	0.00566485	0.00694252	0.007235	0.00537237	0.00614205	0.00491056	0.00672701	0.00620363	0.00635756	0.00745051	0.00584957	0.00688095	0.00592654	0.00717342	0.00661925	0.0060343	0.00620363	0.00581879	0.00549552	0.00643453	0.00726579	0.00660386	0.00600351	0.00641914	0.00551091
J008	0.536792	0.0042191	0.00478741	0.00427942	0.00401773	0.00369447	0.00372525	0.00467966	0.00415628	0.00327884	0.00392537	0.00390998	0.00394077	0.00392537	0.00438718	0.00421785	0.00394077	0.00341738	0.00423324	0.0038484	0.0033712	0.00401773	0.00394077	0.00354053	0.00350974	0.00447954	0.00464887	0.00389458	0.00329423	0.00431021	0.00431021	0.004341	0.00387919	0.00406391	0.00358671	0.00417167	0.00341738	0.0040947	0.0036175	0.0040947	0.00401773	0.00404852	0.00412549	0.00367907	0.00432561	0.00349435	0.00401773	0.00407931	0.00335581
K001	29.7325	0.165338	0.11733	0.118069	0.120101	0.118623	0.117715	0.120178	0.117777	0.116668	0.116915	0.118562	0.119454	0.118177	0.116206	0.119331	0.119793	0.116591	0.116206	0.118993	0.1189	0.116822	0.11927	0.118485	0.119362	0.118916	0.118177	0.118916	0.120055	0.117838	0.118238	0.116068	0.118685	0.115791	0.117561	0.120609	0.11753	0.116453	0.119732	0.118669	0.118377	0.116114	0.116391	0.117669	0.118438	0.120086	0.1187	0.115544	0.118161
K002	2.61643	0.0507374	0.0485669	0.0473508	0.0458422	0.0464117	0.0479203	0.0457036	0.047243	0.0484899	0.0484437	0.0467658	0.0459499	0.0473046	0.0488901	0.045873	0.0461193	0.049121	0.0485053	0.046381	0.046812	0.0489825	0.0459192	0.0461039	0.0461347	0.046658	0.0462732	0.0464425	0.0459961	0.0474277	0.0465041	0.0486438	0.0469659	0.0481512	0.0477972	0.0452418	0.0478434	0.0488593	0.0455805	0.0473815	0.0470737	0.0488747	0.0489363	0.0475971	0.0471506	0.0451495	0.0465657	0.0487054	0.047751
K003	18.4944	0.0213479	0.0119147	0.0123919	0.0118685	0.0127767	0.0121763	0.0119301	0.0127921	0.0126536	0.0124534	0.0124842	0.0124073	0.0123303	0.0127151	0.0126074	0.0118993	0.0120994	0.0131	0.012438	0.0120994	0.012007	0.0126228	0.0132231	0.0123149	0.0122379	0.0133617	0.0124534	0.0117607	0.0125458	0.0130692	0.0131	0.012161	0.0138696	0.0124534	0.0119608	0.012438	0.0124996	0.0124996	0.0117607	0.0123611	0.0128229	0.0124842	0.0125458	0.0122225	0.0125766	0.0125458	0.0135618	0.0118993
L001	3.0584	0.0968231	0.0912687	0.094486	0.0939318	0.0917613	0.0901604	0.093624	0.093116	0.0926542	0.0922078	0.0922539	0.0915766	0.0921154	0.0906684	0.0921462	0.0926388	0.0933931	0.0915304	0.0920384	0.0922078	0.0915612	0.0927003	0.0897294	0.0924541	0.0907146	0.0936394	0.0924541	0.0927619	0.0896832	0.0896832	0.0894369	0.0924848	0.0902528	0.0905914	0.0939164	0.0912072	0.0938549	0.0914689	0.0936701	0.0910378	0.0909763	0.089714	0.0924848	0.0924233	0.0903451	0.0930698	0.089791	0.0930698
L002	-4.39962	0.0378277	0.0441951	0.0421169	0.0418706	0.0431483	0.04478	0.0426865	0.0425633	0.0429636	0.0431483	0.0435485	0.0441335	0.043487	0.0445337	0.0435177	0.0433638	0.0421169	0.04341	0.0429328	0.0436717	0.0435331	0.0428712	0.0456575	0.0428096	0.0441951	0.0416397	0.0430713	0.042471	0.045288	0.0455497	0.0453034	0.0431791	0.0450879	0.0451033	0.0421169	0.0439488	0.0417629	0.043841	0.0421631	0.0439334	0.0445799	0.0450109	0.043487	0.0432253	0.0449186	0.0426095	0.0444414	0.042394
L003	8.05824	0.0132703	0.00926696	0.00812783	0.0089283	0.00982113	0.00979034	0.00842031	0.00905145	0.00911302	0.00937471	0.0089283	0.00902066	0.00912841	0.00952865	0.00906684	0.00872818	0.00922078	0.00979034	0.00975955	0.00885133	0.0096364	0.0091592	0.00934392	0.00946707	0.00982113	0.00945168	0.00920538	0.00949786	0.00975955	0.00949786	0.00999046	0.00906684	0.0093901	0.00903605	0.00869739	0.00957483	0.00911302	0.00942089	0.00889751	0.00975955	0.00917459	0.0100058	0.00875897	0.00908223	0.00946707	0.00905145	0.0104984	0.00926696
M001	13.2053	0.183405	0.156553	0.158708	0.156999	0.155245	0.15526	0.159062	0.155245	0.155845	0.154629	0.157215	0.157307	0.156276	0.155414	0.158631	0.158877	0.156753	0.156122	0.156769	0.158616	0.154059	0.156153	0.152905	0.156153	0.157307	0.156261	0.157769	0.15663	0.154552	0.153336	0.152643	0.154629	0.152289	0.154968	0.156615	0.155953	0.1572	0.158062	0.156692	0.154075	0.155429	0.153952	0.155491	0.158631	0.157092	0.157677	0.151904	0.154937
M002	10.6089	0.0588511	0.047243	0.0453496	0.0485053	0.0486746	0.0484129	0.0475509	0.0479049	0.0493981	0.0473354	0.0483821	0.0474431	0.0479665	0.0471968	0.046304	0.0465811	0.0466734	0.0474585	0.0473046	0.0466273	0.0474739	0.0482128	0.0489825	0.0477818	0.0482436	0.0468274	0.0473662	0.0486592	0.0478741	0.0480589	0.0482898	0.0485822	0.049198	0.0496444	0.0481204	0.0479665	0.0470275	0.0478587	0.0475663	0.0491672	0.0488132	0.0487054	0.0491672	0.045719	0.047243	0.0484437	0.0493365	0.0490748
M003	3.63298	0.0455808	0.040947	0.0420707	0.0399002	0.0407623	0.0413626	0.0395	0.0420246	0.0393461	0.0430252	0.0392691	0.0405776	0.0410086	0.0414088	0.0400234	0.0395616	0.0422401	0.0411779	0.0417013	0.0399618	0.0431021	0.0413626	0.042394	0.0417475	0.0401927	0.0421323	0.0398387	0.0397617	0.0416859	0.0428712	0.0428866	0.0417937	0.0430405	0.0404852	0.0408393	0.0410702	0.0409008	0.0397309	0.041101	0.0418398	0.0401927	0.0411779	0.0400542	0.0398079	0.0401004	0.0389151	0.0430405	0.0407931
M004	2.09586	0.0134867	0.0120686	0.0106832	0.0114067	0.0121302	0.0117761	0.0106986	0.0116376	0.0122225	0.0118223	0.0119454	0.0114836	0.0115606	0.0127921	0.0118531	0.0117915	0.011145	0.0120532	0.0110372	0.0116068	0.0121763	0.0110834	0.0125304	0.0111296	0.011068	0.0115914	0.0118377	0.0117607	0.0126997	0.0125458	0.0129922	0.0118069	0.0122841	0.0117145	0.0112373	0.0118223	0.0116838	0.0111604	0.0114528	0.0117299	0.0123765	0.0129768	0.0120994	0.0126536	0.0123765	0.0117761	0.0125304	0.012007
		2	3	4	5	6	7	8	9	10	11	12	13	14	15	16	17	18	19	20	21	22	23	24	25	26	27	28	29	30	31	32	33	34	35	36	37	38	39	40	41	42	43	44	45	46	47	48	49
[truncated: 953 more columns]

## Sheet: Partial motif counts
Motif	Connectome	Random_1	Random_2	Random_3	Random_4	Random_5	Random_6	Random_7	Random_8	Random_9	Random_10	Random_11	Random_12	Random_13	Random_14	Random_15	Random_16	Random_17	Random_18	Random_19	Random_20	Random_21	Random_22	Random_23	Random_24	Random_25	Random_26	Random_27	Random_28	Random_29	Random_30	Random_31	Random_32	Random_33	Random_34	Random_35	Random_36	Random_37	Random_38	Random_39	Random_40	Random_41	Random_42	Random_43	Random_44	Random_45	Random_46	Random_47	Random_48
A001	10	38	41	37	40	36	30	31	43	52	36	41	41	36	47	43	49	33	44	48	41	33	41	47	38	40	47	35	43	41	45	38	34	34	34	41	38	49	49	35	32	35	46	47	41	30	39	45	50
A002	3	12	14	11	10	18	12	9	9	16	12	10	12	16	7	14	11	18	17	16	10	13	14	10	17	15	7	14	11	12	13	6	14	8	16	9	10	16	13	17	12	10	13	20	13	11	11	13	12
A003	0	1	0	0	0	2	4	2	1	1	2	3	1	0	3	2	0	1	1	0	2	0	1	3	3	0	1	0	2	1	1	0	2	0	0	0	1	2	1	2	0	2	2	0	1	0	1	2	0
A004	1	1	2	2	1	2	2	1	1	3	1	3	2	1	2	1	1	2	1	1	3	1	1	1	1	3	2	1	3	2	2	2	1	1	1	1	1	1	2	1	1	1	1	4	1	1	2	2	2
A005	13	79	81	85	80	76	80	77	73	69	83	78	77	71	76	70	75	67	80	78	74	77	76	72	76	69	78	73	72	81	79	78	78	78	76	77	76	70	64	78	79	81	70	73	75	78	88	73	73
A006	0	7	6	5	9	3	13	5	8	7	11	5	5	8	6	5	2	10	6	5	10	7	6	8	1	13	6	11	11	5	7	8	9	10	10	10	9	4	8	5	10	5	7	11	1	11	10	6	9
A007	0	5	5	7	5	6	7	2	2	5	6	8	4	3	3	7	8	7	5	3	8	7	7	6	5	4	3	5	7	7	3	5	7	6	9	4	9	2	6	7	8	7	3	7	4	3	4	7	4
A008	0	8	7	10	6	4	10	5	2	2	4	5	12	4	5	7	4	8	5	1	6	7	7	7	11	7	5	7	10	7	6	4	11	7	4	4	6	6	6	2	7	3	4	5	7	3	4	3	7
A009	18	32	27	33	31	30	30	43	28	28	27	31	30	34	27	26	28	32	29	30	31	28	32	36	31	28	28	30	33	27	31	29	29	24	37	39	29	31	28	29	27	35	30	28	36	31	26	33	27
A010	2	9	4	4	5	6	10	12	7	6	5	7	8	6	8	10	10	9	10	6	3	7	8	8	8	8	6	6	6	12	5	5	6	10	11	5	12	11	10	8	11	8	11	9	5	4	12	6	9
A011	7	19	18	27	28	27	16	22	24	24	22	25	33	28	26	29	26	22	26	21	21	31	23	17	24	23	25	29	27	23	26	28	20	25	21	25	18	24	18	30	26	23	33	22	29	29	19	24	26
A012	11	22	21	22	23	25	16	24	24	22	22	25	22	25	22	19	21	20	20	24	24	21	22	20	21	20	21	22	16	19	23	22	22	22	27	21	21	18	20	22	20	23	21	24	22	22	19	24	20
A013	0	13	14	7	8	10	15	11	17	9	13	10	9	11	12	14	9	18	9	10	14	9	8	16	13	12	14	13	9	12	10	9	13	21	9	7	16	10	17	11	13	9	9	6	8	16	12	10	13
A014	0	0	4	1	2	2	4	2	2	3	2	6	0	4	0	1	2	3	0	3	1	2	0	2	2	9	2	1	1	8	4	3	6	1	2	1	4	3	9	0	3	1	0	1	1	6	1	1	1
A015	6	26	28	22	24	26	23	26	31	26	27	15	17	26	27	25	26	21	19	26	25	30	26	20	20	19	26	26	22	16	17	35	19	25	16	29	23	24	19	25	24	28	23	15	27	26	24	24	19
A016	0	1	1	0	1	0	1	1	1	0	0	1	0	0	2	0	1	2	1	1	0	0	1	0	2	3	2	0	0	0	1	1	2	1	0	0	0	2	3	1	0	2	0	1	2	2	1	0	1
A017	0	0	0	0	0	0	0	0	0	0	0	0	0	0	0	0	0	0	0	0	0	0	0	0	0	0	0	0	0	0	0	0	0	0	0	0	0	0	0	0	0	0	0	0	0	0	0	0	0
A018	5	0	0	0	0	0	0	0	0	0	0	0	0	0	0	0	0	0	0	0	0	0	0	0	0	0	0	0	0	0	0	0	0	0	0	0	0	0	0	0	0	0	0	0	0	0	0	0	0
A019	5	0	0	0	0	0	0	0	0	0	0	0	0	0	0	0	0	0	0	0	0	0	0	0	0	0	0	0	0	0	0	0	0	0	0	0	0	0	0	0	0	0	0	0	0	0	0	0	0
A020	0	0	0	0	0	0	0	0	0	0	0	0	0	0	0	0	0	0	0	0	0	0	0	0	0	0	0	0	0	0	0	0	0	0	0	0	0	0	0	0	0	0	0	0	0	0	0	0	0
A021	0	0	0	0	0	0	0	0	0	0	0	0	0	0	0	0	0	0	0	0	0	0	0	0	0	0	0	0	0	0	0	0	0	0	0	0	0	0	0	0	0	0	0	0	0	0	0	0	0
A022	4	0	0	0	0	0	0	0	0	0	0	0	0	0	0	0	0	0	0	0	0	0	0	0	0	0	0	0	0	0	0	0	0	0	0	0	0	0	0	0	0	0	0	0	0	0	0	0	0
A023	0	0	0	0	0	0	0	0	0	0	0	0	0	0	0	0	0	0	0	0	0	0	0	0	0	0	0	0	0	0	0	0	0	0	0	0	0	0	0	0	0	0	0	0	0	0	0	0	0
A024	0	0	0	0	0	0	0	0	0	0	0	0	0	0	0	0	0	0	0	0	0	0	0	0	0	0	0	0	0	0	0	0	0	0	0	0	0	0	0	0	0	0	0	0	0	0	0	0	0
A025	5	0	0	0	0	0	0	0	0	0	0	0	0	0	0	0	0	0	0	0	0	0	0	0	0	0	0	0	0	0	0	0	0	0	0	0	0	0	0	0	0	0	0	0	0	0	0	0	0
A026	3	0	0	0	0	0	0	0	0	0	0	0	0	0	0	0	0	0	0	0	0	0	0	0	0	0	0	0	0	0	0	0	0	0	0	0	0	0	0	0	0	0	0	0	0	0	0	0	0
A027	0	0	0	0	0	0	0	0	0	0	0	0	0	0	0	0	0	0	0	0	0	0	0	0	0	0	0	0	0	0	0	0	0	0	0	0	0	0	0	0	0	0	0	0	0	0	0	0	0
A028	0	0	0	0	0	0	0	0	0	0	0	0	0	0	0	0	0	0	0	0	0	0	0	0	0	0	0	0	0	0	0	0	0	0	0	0	0	0	0	0	0	0	0	0	0	0	0	0	0
A029	3	0	0	0	0	0	0	0	0	0	0	0	0	0	0	0	0	0	0	0	0	0	0	0	0	0	0	0	0	0	0	0	0	0	0	0	0	0	0	0	0	0	0	0	0	0	0	0	0
A030	0	0	0	0	0	0	0	0	0	0	0	0	0	0	0	0	0	0	0	0	0	0	0	0	0	0	0	0	0	0	0	0	0	0	0	0	0	0	0	0	0	0	0	0	0	0	0	0	0
A031	3	0	0	0	0	0	0	0	0	0	0	0	0	0	0	0	0	0	0	0	0	0	0	0	0	0	0	0	0	0	0	0	0	0	0	0	0	0	0	0	0	0	0	0	0	0	0	0	0
A032	5	0	0	0	0	0	0	0	0	0	0	0	0	0	0	0	0	0	0	0	0	0	0	0	0	0	0	0	0	0	0	0	0	0	0	0	0	0	0	0	0	0	0	0	0	0	0	0	0
A033	0	0	0	0	0	0	0	0	0	0	0	0	0	0	0	0	0	0	0	0	0	0	0	0	0	0	0	0	0	0	0	0	0	0	0	0	0	0	0	0	0	0	0	0	0	0	0	0	0
A034	3	0	0	0	0	0	0	0	0	0	0	0	0	0	0	0	0	0	0	0	0	0	0	0	0	0	0	0	0	0	0	0	0	0	0	0	0	0	0	0	0	0	0	0	0	0	0	0	0
A035	1	0	0	0	0	0	0	0	0	0	0	0	0	0	0	0	0	0	0	0	0	0	0	0	0	0	0	0	0	0	0	0	0	0	0	0	0	0	0	0	0	0	0	0	0	0	0	0	0
A036	0	0	0	0	0	0	0	0	0	0	0	0	0	0	0	0	0	0	0	0	0	0	0	0	0	0	0	0	0	0	0	0	0	0	0	0	0	0	0	0	0	0	0	0	0	0	0	0	0
A037	0	0	0	0	0	0	0	0	0	0	0	0	0	0	0	0	0	0	0	0	0	0	0	0	0	0	0	0	0	0	0	0	0	0	0	0	0	0	0	0	0	0	0	0	0	0	0	0	0
A038	0	0	0	0	0	0	0	0	0	0	0	0	0	0	0	0	0	0	0	0	0	0	0	0	0	0	0	0	0	0	0	0	0	0	0	0	0	0	0	0	0	0	0	0	0	0	0	0	0
A039	2	0	0	0	0	0	0	0	0	0	0	0	0	0	0	0	0	0	0	0	0	0	0	0	0	0	0	0	0	0	0	0	0	0	0	0	0	0	0	0	0	0	0	0	0	0	0	0	0
A040	0	0	0	0	0	0	0	0	0	0	0	0	0	0	0	0	0	0	0	0	0	0	0	0	0	0	0	0	0	0	0	0	0	0	0	0	0	0	0	0	0	0	0	0	0	0	0	0	0
A041	0	0	0	0	0	0	0	0	0	0	0	0	0	0	0	0	0	0	0	0	0	0	0	0	0	0	0	0	0	0	0	0	0	0	0	0	0	0	0	0	0	0	0	0	0	0	0	0	0
A042	0	0	0	0	0	0	0	0	0	0	0	0	0	0	0	0	0	0	0	0	0	0	0	0	0	0	0	0	0	0	0	0	0	0	0	0	0	0	0	0	0	0	0	0	0	0	0	0	0
A043	0	0	0	0	0	0	0	0	0	0	0	0	0	0	0	0	0	0	0	0	0	0	0	0	0	0	0	0	0	0	0	0	0	0	0	0	0	0	0	0	0	0	0	0	0	0	0	0	0
A044	2	0	0	0	0	0	0	0	0	0	0	0	0	0	0	0	0	0	0	0	0	0	0	0	0	0	0	0	0	0	0	0	0	0	0	0	0	0	0	0	0	0	0	0	0	0	0	0	0
A045	1	0	0	0	0	0	0	0	0	0	0	0	0	0	0	0	0	0	0	0	0	0	0	0	0	0	0	0	0	0	0	0	0	0	0	0	0	0	0	0	0	0	0	0	0	0	0	0	0
A046	1	0	0	0	0	0	0	0	0	0	0	0	0	0	0	0	0	0	0	0	0	0	0	0	0	0	0	0	0	0	0	0	0	0	0	0	0	0	0	0	0	0	0	0	0	0	0	0	0
A047	4	0	0	0	0	0	0	0	0	0	0	0	0	0	0	0	0	0	0	0	0	0	0	0	0	0	0	0	0	0	0	0	0	0	0	0	0	0	0	0	0	0	0	0	0	0	0	0	0
A048	1	0	0	0	0	0	0	0	0	0	0	0	0	0	0	0	0	0	0	0	0	0	0	0	0	0	0	0	0	0	0	0	0	0	0	0	0	0	0	0	0	0	0	0	0	0	0	0	0
A049	2	0	0	0	0	0	0	0	0	0	0	0	0	0	0	0	0	0	0	0	0	0	0	0	0	0	0	0	0	0	0	0	0	0	0	0	0	0	0	0	0	0	0	0	0	0	0	0	0
A050	0	0	0	0	0	0	0	0	0	0	0	0	0	0	0	0	0	0	0	0	0	0	0	0	0	0	0	0	0	0	0	0	0	0	0	0	0	0	0	0	0	0	0	0	0	0	0	0	0
A051	0	0	0	0	0	0	0	0	0	0	0	0	0	0	0	0	0	0	0	0	0	0	0	0	0	0	0	0	0	0	0	0	0	0	0	0	0	0	0	0	0	0	0	0	0	0	0	0	0
A052	0	0	0	0	0	0	0	0	0	0	0	0	0	0	0	0	0	0	0	0	0	0	0	0	0	0	0	0	0	0	0	0	0	0	0	0	0	0	0	0	0	0	0	0	0	0	0	0	0
A053	0	0	0	0	0	0	0	0	0	0	0	0	0	0	0	0	0	0	0	0	0	0	0	0	0	0	0	0	0	0	0	0	0	0	0	0	0	0	0	0	0	0	0	0	0	0	0	0	0
A054	0	0	0	0	0	0	0	0	0	0	0	0	0	0	0	0	0	0	0	0	0	0	0	0	0	0	0	0	0	0	0	0	0	0	0	0	0	0	0	0	0	0	0	0	0	0	0	0	0
A055	0	0	0	0	0	0	0	0	0	0	0	0	0	0	0	0	0	0	0	0	0	0	0	0	0	0	0	0	0	0	0	0	0	0	0	0	0	0	0	0	0	0	0	0	0	0	0	0	0
A056	0	0	0	0	0	0	0	0	0	0	0	0	0	0	0	0	0	0	0	0	0	0	0	0	0	0	0	0	0	0	0	0	0	0	0	0	0	0	0	0	0	0	0	0	0	0	0	0	0
A057	0	0	0	0	0	0	0	0	0	0	0	0	0	0	0	0	0	0	0	0	0	0	0	0	0	0	0	0	0	0	0	0	0	0	0	0	0	0	0	0	0	0	0	0	0	0	0	0	0
A058	0	0	0	0	0	0	0	0	0	0	0	0	0	0	0	0	0	0	0	0	0	0	0	0	0	0	0	0	0	0	0	0	0	0	0	0	0	0	0	0	0	0	0	0	0	0	0	0	0
A059	0	0	0	0	0	0	0	0	0	0	0	0	0	0	0	0	0	0	0	0	0	0	0	0	0	0	0	0	0	0	0	0	0	0	0	0	0	0	0	0	0	0	0	0	0	0	0	0	0
A060	0	0	0	0	0	0	0	0	0	0	0	0	0	0	0	0	0	0	0	0	0	0	0	0	0	0	0	0	0	0	0	0	0	0	0	0	0	0	0	0	0	0	0	0	0	0	0	0	0
A061	1	0	0	0	0	0	0	0	0	0	0	0	0	0	0	0	0	0	0	0	0	0	0	0	0	0	0	0	0	0	0	0	0	0	0	0	0	0	0	0	0	0	0	0	0	0	0	0	0
A062	2	0	0	0	0	0	0	0	0	0	0	0	0	0	0	0	0	0	0	0	0	0	0	0	0	0	0	0	0	0	0	0	0	0	0	0	0	0	0	0	0	0	0	0	0	0	0	0	0
A063	0	0	0	0	0	0	0	0	0	0	0	0	0	0	0	0	0	0	0	0	0	0	0	0	0	0	0	0	0	0	0	0	0	0	0	0	0	0	0	0	0	0	0	0	0	0	0	0	0
A064	0	0	0	0	0	0	0	0	0	0	0	0	0	0	0	0	0	0	0	0	0	0	0	0	0	0	0	0	0	0	0	0	0	0	0	0	0	0	0	0	0	0	0	0	0	0	0	0	0
A065	0	0	0	0	0	0	0	0	0	0	0	0	0	0	0	0	0	0	0	0	0	0	0	0	0	0	0	0	0	0	0	0	0	0	0	0	0	0	0	0	0	0	0	0	0	0	0	0	0
A066	3	0	0	0	0	0	0	0	0	0	0	0	0	0	0	0	0	0	0	0	0	0	0	0	0	0	0	0	0	0	0	0	0	0	0	0	0	0	0	0	0	0	0	0	0	0	0	0	0
A067	0	0	0	0	0	0	0	0	0	0	0	0	0	0	0	0	0	0	0	0	0	0	0	0	0	0	0	0	0	0	0	0	0	0	0	0	0	0	0	0	0	0	0	0	0	0	0	0	0
A068	0	0	0	0	0	0	0	0	0	0	0	0	0	0	0	0	0	0	0	0	0	0	0	0	0	0	0	0	0	0	0	0	0	0	0	0	0	0	0	0	0	0	0	0	0	0	0	0	0
A069	0	0	0	0	0	0	0	0	0	0	0	0	0	0	0	0	0	0	0	0	0	0	0	0	0	0	0	0	0	0	0	0	0	0	0	0	0	0	0	0	0	0	0	0	0	0	0	0	0
A070	0	0	0	0	0	0	0	0	0	0	0	0	0	0	0	0	0	0	0	0	0	0	0	0	0	0	0	0	0	0	0	0	0	0	0	0	0	0	0	0	0	0	0	0	0	0	0	0	0
A071	2	0	0	0	0	0	0	0	0	0	0	0	0	0	0	0	0	0	0	0	0	0	0	0	0	0	0	0	0	0	0	0	0	0	0	0	0	0	0	0	0	0	0	0	0	0	0	0	0
A072	0	0	0	0	0	0	0	0	0	0	0	0	0	0	0	0	0	0	0	0	0	0	0	0	0	0	0	0	0	0	0	0	0	0	0	0	0	0	0	0	0	0	0	0	0	0	0	0	0
A073	10	0	0	0	0	0	0	0	0	0	0	0	0	0	0	0	0	0	0	0	0	0	0	0	0	0	0	0	0	0	0	0	0	0	0	0	0	0	0	0	0	0	0	0	0	0	0	0	0
A074	0	0	0	0	0	0	0	0	0	0	0	0	0	0	0	0	0	0	0	0	0	0	0	0	0	0	0	0	0	0	0	0	0	0	0	0	0	0	0	0	0	0	0	0	0	0	0	0	0
A075	0	0	0	0	0	0	0	0	0	0	0	0	0	0	0	0	0	0	0	0	0	0	0	0	0	0	0	0	0	0	0	0	0	0	0	0	0	0	0	0	0	0	0	0	0	0	0	0	0
A076	0	0	0	0	0	0	0	0	0	0	0	0	0	0	0	0	0	0	0	0	0	0	0	0	0	0	0	0	0	0	0	0	0	0	0	0	0	0	0	0	0	0	0	0	0	0	0	0	0
A077	3	0	0	0	0	0	0	0	0	0	0	0	0	0	0	0	0	0	0	0	0	0	0	0	0	0	0	0	0	0	0	0	0	0	0	0	0	0	0	0	0	0	0	0	0	0	0	0	0
A078	0	0	0	0	0	0	0	0	0	0	0	0	0	0	0	0	0	0	0	0	0	0	0	0	0	0	0	0	0	0	0	0	0	0	0	0	0	0	0	0	0	0	0	0	0	0	0	0	0
A079	2	0	0	0	0	0	0	0	0	0	0	0	0	0	0	0	0	0	0	0	0	0	0	0	0	0	0	0	0	0	0	0	0	0	0	0	0	0	0	0	0	0	0	0	0	0	0	0	0
A080	0	0	0	0	0	0	0	0	0	0	0	0	0	0	0	0	0	0	0	0	0	0	0	0	0	0	0	0	0	0	0	0	0	0	0	0	0	0	0	0	0	0	0	0	0	0	0	0	0
A081	0	0	0	0	0	0	0	0	0	0	0	0	0	0	0	0	0	0	0	0	0	0	0	0	0	0	0	0	0	0	0	0	0	0	0	0	0	0	0	0	0	0	0	0	0	0	0	0	0
A082	3	0	0	0	0	0	0	0	0	0	0	0	0	0	0	0	0	0	0	0	0	0	0	0	0	0	0	0	0	0	0	0	0	0	0	0	0	0	0	0	0	0	0	0	0	0	0	0	0
A083	0	0	0	0	0	0	0	0	0	0	0	0	0	0	0	0	0	0	0	0	0	0	0	0	0	0	0	0	0	0	0	0	0	0	0	0	0	0	0	0	0	0	0	0	0	0	0	0	0
A084	0	0	0	0	0	0	0	0	0	0	0	0	0	0	0	0	0	0	0	0	0	0	0	0	0	0	0	0	0	0	0	0	0	0	0	0	0	0	0	0	0	0	0	0	0	0	0	0	0
A085	2	0	0	0	0	0	0	0	0	0	0	0	0	0	0	0	0	0	0	0	0	0	0	0	0	0	0	0	0	0	0	0	0	0	0	0	0	0	0	0	0	0	0	0	0	0	0	0	0
A086	0	0	0	0	0	0	0	0	0	0	0	0	0	0	0	0	0	0	0	0	0	0	0	0	0	0	0	0	0	0	0	0	0	0	0	0	0	0	0	0	0	0	0	0	0	0	0	0	0
A087	0	0	0	0	0	0	0	0	0	0	0	0	0	0	0	0	0	0	0	0	0	0	0	0	0	0	0	0	0	0	0	0	0	0	0	0	0	0	0	0	0	0	0	0	0	0	0	0	0
A088	0	0	0	0	0	0	0	0	0	0	0	0	0	0	0	0	0	0	0	0	0	0	0	0	0	0	0	0	0	0	0	0	0	0	0	0	0	0	0	0	0	0	0	0	0	0	0	0	0
A089	0	0	0	0	0	0	0	0	0	0	0	0	0	0	0	0	0	0	0	0	0	0	0	0	0	0	0	0	0	0	0	0	0	0	0	0	0	0	0	0	0	0	0	0	0	0	0	0	0
A090	1	0	0	0	0	0	0	0	0	0	0	0	0	0	0	0	0	0	0	0	0	0	0	0	0	0	0	0	0	0	0	0	0	0	0	0	0	0	0	0	0	0	0	0	0	0	0	0	0
A091	0	0	0	0	0	0	0	0	0	0	0	0	0	0	0	0	0	0	0	0	0	0	0	0	0	0	0	0	0	0	0	0	0	0	0	0	0	0	0	0	0	0	0	0	0	0	0	0	0
A092	0	0	0	0	0	0	0	0	0	0	0	0	0	0	0	0	0	0	0	0	0	0	0	0	0	0	0	0	0	0	0	0	0	0	0	0	0	0	0	0	0	0	0	0	0	0	0	0	0
A093	0	0	0	0	0	0	0	0	0	0	0	0	0	0	0	0	0	0	0	0	0	0	0	0	0	0	0	0	0	0	0	0	0	0	0	0	0	0	0	0	0	0	0	0	0	0	0	0	0
A094	0	0	0	0	0	0	0	0	0	0	0	0	0	0	0	0	0	0	0	0	0	0	0	0	0	0	0	0	0	0	0	0	0	0	0	0	0	0	0	0	0	0	0	0	0	0	0	0	0
A095	3	0	0	0	0	0	0	0	0	0	0	0	0	0	0	0	0	0	0	0	0	0	0	0	0	0	0	0	0	0	0	0	0	0	0	0	0	0	0	0	0	0	0	0	0	0	0	0	0
A096	0	0	0	0	0	0	0	0	0	0	0	0	0	0	0	0	0	0	0	0	0	0	0	0	0	0	0	0	0	0	0	0	0	0	0	0	0	0	0	0	0	0	0	0	0	0	0	0	0
A097	0	0	0	0	0	0	0	0	0	0	0	0	0	0	0	0	0	0	0	0	0	0	0	0	0	0	0	0	0	0	0	0	0	0	0	0	0	0	0	0	0	0	0	0	0	0	0	0	0
A098	0	0	0	0	0	0	0	0	0	0	0	0	0	0	0	0	0	0	0	0	0	0	0	0	0	0	0	0	0	0	0	0	0	0	0	0	0	0	0	0	0	0	0	0	0	0	0	0	0
A099	6	0	0	0	0	0	0	0	0	0	0	0	0	0	0	0	0	0	0	0	0	0	0	0	0	0	0	0	0	0	0	0	0	0	0	0	0	0	0	0	0	0	0	0	0	0	0	0	0
A100	1	0	0	0	0	0	0	0	0	0	0	0	0	0	0	0	0	0	0	0	0	0	0	0	0	0	0	0	0	0	0	0	0	0	0	0	0	0	0	0	0	0	0	0	0	0	0	0	0
A101	0	0	0	0	0	0	0	0	0	0	0	0	0	0	0	0	0	0	0	0	0	0	0	0	0	0	0	0	0	0	0	0	0	0	0	0	0	0	0	0	0	0	0	0	0	0	0	0	0
A102	0	0	0	0	0	0	0	0	0	0	0	0	0	0	0	0	0	0	0	0	0	0	0	0	0	0	0	0	0	0	0	0	0	0	0	0	0	0	0	0	0	0	0	0	0	0	0	0	0
A103	0	0	0	0	0	0	0	0	0	0	0	0	0	0	0	0	0	0	0	0	0	0	0	0	0	0	0	0	0	0	0	0	0	0	0	0	0	0	0	0	0	0	0	0	0	0	0	0	0
A104	0	0	0	0	0	0	0	0	0	0	0	0	0	0	0	0	0	0	0	0	0	0	0	0	0	0	0	0	0	0	0	0	0	0	0	0	0	0	0	0	0	0	0	0	0	0	0	0	0
A105	0	0	0	0	0	0	0	0	0	0	0	0	0	0	0	0	0	0	0	0	0	0	0	0	0	0	0	0	0	0	0	0	0	0	0	0	0	0	0	0	0	0	0	0	0	0	0	0	0
A106	0	0	0	0	0	0	0	0	0	0	0	0	0	0	0	0	0	0	0	0	0	0	0	0	0	0	0	0	0	0	0	0	0	0	0	0	0	0	0	0	0	0	0	0	0	0	0	0	0
A107	0	0	0	0	0	0	0	0	0	0	0	0	0	0	0	0	0	0	0	0	0	0	0	0	0	0	0	0	0	0	0	0	0	0	0	0	0	0	0	0	0	0	0	0	0	0	0	0	0
A108	0	0	0	0	0	0	0	0	0	0	0	0	0	0	0	0	0	0	0	0	0	0	0	0	0	0	0	0	0	0	0	0	0	0	0	0	0	0	0	0	0	0	0	0	0	0	0	0	0
A109	0	0	0	0	0	0	0	0	0	0	0	0	0	0	0	0	0	0	0	0	0	0	0	0	0	0	0	0	0	0	0	0	0	0	0	0	0	0	0	0	0	0	0	0	0	0	0	0	0
A110	0	0	0	0	0	0	0	0	0	0	0	0	0	0	0	0	0	0	0	0	0	0	0	0	0	0	0	0	0	0	0	0	0	0	0	0	0	0	0	0	0	0	0	0	0	0	0	0	0
A111	4	0	0	0	0	0	0	0	0	0	0	0	0	0	0	0	0	0	0	0	0	0	0	0	0	0	0	0	0	0	0	0	0	0	0	0	0	0	0	0	0	0	0	0	0	0	0	0	0
A112	0	0	0	0	0	0	0	0	0	0	0	0	0	0	0	0	0	0	0	0	0	0	0	0	0	0	0	0	0	0	0	0	0	0	0	0	0	0	0	0	0	0	0	0	0	0	0	0	0
A113	3	0	0	0	0	0	0	0	0	0	0	0	0	0	0	0	0	0	0	0	0	0	0	0	0	0	0	0	0	0	0	0	0	0	0	0	0	0	0	0	0	0	0	0	0	0	0	0	0
A114	6	0	0	0	0	0	0	0	0	0	0	0	0	0	0	0	0	0	0	0	0	0	0	0	0	0	0	0	0	0	0	0	0	0	0	0	0	0	0	0	0	0	0	0	0	0	0	0	0
A115	0	0	0	0	0	0	0	0	0	0	0	0	0	0	0	0	0	0	0	0	0	0	0	0	0	0	0	0	0	0	0	0	0	0	0	0	0	0	0	0	0	0	0	0	0	0	0	0	0
A116	1	0	0	0	0	0	0	0	0	0	0	0	0	0	0	0	0	0	0	0	0	0	0	0	0	0	0	0	0	0	0	0	0	0	0	0	0	0	0	0	0	0	0	0	0	0	0	0	0
A117	0	0	0	0	0	0	0	0	0	0	0	0	0	0	0	0	0	0	0	0	0	0	0	0	0	0	0	0	0	0	0	0	0	0	0	0	0	0	0	0	0	0	0	0	0	0	0	0	0
A118	3	0	0	0	0	0	0	0	0	0	0	0	0	0	0	0	0	0	0	0	0	0	0	0	0	0	0	0	0	0	0	0	0	0	0	0	0	0	0	0	0	0	0	0	0	0	0	0	0
A119	0	0	0	0	0	0	0	0	0	0	0	0	0	0	0	0	0	0	0	0	0	0	0	0	0	0	0	0	0	0	0	0	0	0	0	0	0	0	0	0	0	0	0	0	0	0	0	0	0
A120	2	0	0	0	0	0	0	0	0	0	0	0	0	0	0	0	0	0	0	0	0	0	0	0	0	0	0	0	0	0	0	0	0	0	0	0	0	0	0	0	0	0	0	0	0	0	0	0	0
A121	5	0	0	0	0	0	0	0	0	0	0	0	0	0	0	0	0	0	0	0	0	0	0	0	0	0	0	0	0	0	0	0	0	0	0	0	0	0	0	0	0	0	0	0	0	0	0	0	0
A122	3	0	0	0	0	0	0	0	0	0	0	0	0	0	0	0	0	0	0	0	0	0	0	0	0	0	0	0	0	0	0	0	0	0	0	0	0	0	0	0	0	0	0	0	0	0	0	0	0
A123	13	0	0	0	0	0	0	0	0	0	0	0	0	0	0	0	0	0	0	0	0	0	0	0	0	0	0	0	0	0	0	0	0	0	0	0	0	0	0	0	0	0	0	0	0	0	0	0	0
A124	0	0	0	0	0	0	0	0	0	0	0	0	0	0	0	0	0	0	0	0	0	0	0	0	0	0	0	0	0	0	0	0	0	0	0	0	0	0	0	0	0	0	0	0	0	0	0	0	0
A125	0	0	0	0	0	0	0	0	0	0	0	0	0	0	0	0	0	0	0	0	0	0	0	0	0	0	0	0	0	0	0	0	0	0	0	0	0	0	0	0	0	0	0	0	0	0	0	0	0
A126	0	0	0	0	0	0	0	0	0	0	0	0	0	0	0	0	0	0	0	0	0	0	0	0	0	0	0	0	0	0	0	0	0	0	0	0	0	0	0	0	0	0	0	0	0	0	0	0	0
A127	8	0	0	0	0	0	0	0	0	0	0	0	0	0	0	0	0	0	0	0	0	0	0	0	0	0	0	0	0	0	0	0	0	0	0	0	0	0	0	0	0	0	0	0	0	0	0	0	0
A128	0	0	0	0	0	0	0	0	0	0	0	0	0	0	0	0	0	0	0	0	0	0	0	0	0	0	0	0	0	0	0	0	0	0	0	0	0	0	0	0	0	0	0	0	0	0	0	0	0
A129	4	0	0	0	0	0	0	0	0	0	0	0	0	0	0	0	0	0	0	0	0	0	0	0	0	0	0	0	0	0	0	0	0	0	0	0	0	0	0	0	0	0	0	0	0	0	0	0	0
A130	0	0	0	0	0	0	0	0	0	0	0	0	0	0	0	0	0	0	0	0	0	0	0	0	0	0	0	0	0	0	0	0	0	0	0	0	0	0	0	0	0	0	0	0	0	0	0	0	0
A131	3	0	0	0	0	0	0	0	0	0	0	0	0	0	0	0	0	0	0	0	0	0	0	0	0	0	0	0	0	0	0	0	0	0	0	0	0	0	0	0	0	0	0	0	0	0	0	0	0
A132	0	0	0	0	0	0	0	0	0	0	0	0	0	0	0	0	0	0	0	0	0	0	0	0	0	0	0	0	0	0	0	0	0	0	0	0	0	0	0	0	0	0	0	0	0	0	0	0	0
A133	2	0	0	0	0	0	0	0	0	0	0	0	0	0	0	0	0	0	0	0	0	0	0	0	0	0	0	0	0	0	0	0	0	0	0	0	0	0	0	0	0	0	0	0	0	0	0	0	0
A134	1	0	0	0	0	0	0	0	0	0	0	0	0	0	0	0	0	0	0	0	0	0	0	0	0	0	0	0	0	0	0	0	0	0	0	0	0	0	0	0	0	0	0	0	0	0	0	0	0
A135	14	0	0	0	0	0	0	0	0	0	0	0	0	0	0	0	0	0	0	0	0	0	0	0	0	0	0	0	0	0	0	0	0	0	0	0	0	0	0	0	0	0	0	0	0	0	0	0	0
A136	3	0	0	0	0	0	0	0	0	0	0	0	0	0	0	0	0	0	0	0	0	0	0	0	0	0	0	0	0	0	0	0	0	0	0	0	0	0	0	0	0	0	0	0	0	0	0	0	0
A137	10	0	0	0	0	0	0	0	0	0	0	0	0	0	0	0	0	0	0	0	0	0	0	0	0	0	0	0	0	0	0	0	0	0	0	0	0	0	0	0	0	0	0	0	0	0	0	0	0
A138	28	0	0	0	0	0	0	0	0	0	0	0	0	0	0	0	0	0	0	0	0	0	0	0	0	0	0	0	0	0	0	0	0	0	0	0	0	0	0	0	0	0	0	0	0	0	0	0	0
B001	110	536	548	573	536	502	476	472	558	621	544	550	551	506	593	540	581	490	590	603	526	487	541	594	531	529	573	489	564	573	556	540	464	481	500	563	519	602	574	511	492	487	579	582	530	481	536	585	602
B002	7	44	50	43	41	55	56	41	37	58	50	47	49	62	32	54	33	64	52	51	44	46	48	44	46	60	32	48	51	49	52	43	56	44	61	39	45	48	47	64	50	32	49	75	47	44	45	51	44
B003	0	15	12	16	10	11	25	11	6	14	12	13	18	7	14	17	5	15	13	1	16	10	10	16	24	14	12	8	20	14	14	7	22	11	12	7	11	16	12	7	11	10	11	13	17	4	10	11	8
B004	17	140	149	142	137	146	145	134	144	125	150	147	140	132	132	137	141	134	136	157	141	138	141	126	131	120	150	155	120	146	131	133	152	153	139	150	154	138	145	143	156	151	135	135	134	142	151	134	132
B005	46	200	186	200	210	209	187	206	208	197	202	210	215	199	206	201	205	180	192	186	195	215	190	184	204	186	224	203	197	206	216	200	192	208	201	195	179	191	175	227	206	209	214	192	207	222	201	181	197
B006	28	70	70	64	81	83	53	75	70	71	70	77	66	72	65	65	70	63	67	73	75	67	73	71	61	60	63	76	55	62	67	70	71	68	87	64	72	66	68	70	68	75	63	74	71	72	60	80	67
B007	0	11	23	16	15	7	24	18	16	14	21	20	7	21	11	9	9	15	10	15	16	18	9	10	14	29	13	18	19	22	20	20	21	16	21	14	18	10	25	12	17	10	17	20	11	21	21	14	19
B008	63	144	147	138	138	139	137	166	135	126	130	135	143	148	136	122	146	139	126	146	149	141	146	138	145	131	132	141	142	115	136	146	134	132	151	162	142	138	130	141	136	155	137	119	152	144	133	141	127
B009	0	28	35	14	28	24	33	25	36	13	29	24	20	20	26	22	23	42	23	22	29	24	26	30	29	29	30	23	17	31	28	27	36	37	24	20	32	24	41	23	26	25	15	23	24	38	30	19	25
B010	23	151	155	151	150	142	162	150	146	149	152	150	134	144	154	152	147	147	155	154	150	150	143	159	150	144	155	143	141	154	147	146	160	168	140	136	155	137	150	130	162	162	137	130	140	162	158	138	164
B011	0	14	16	17	12	16	20	8	10	19	19	21	10	12	11	17	15	16	10	9	14	13	15	15	9	22	9	12	14	21	12	14	20	12	21	11	17	11	17	9	19	14	9	16	8	13	13	13	9
B012	18	68	68	63	55	76	62	54	49	79	70	52	66	66	50	69	68	79	75	60	53	67	65	59	67	66	37	70	62	63	62	51	69	54	74	48	57	74	68	73	63	56	64	82	67	52	58	65	55
B013	24	94	96	100	109	120	92	98	116	102	97	100	110	118	124	118	108	93	92	100	98	123	97	82	105	102	110	122	107	95	97	127	85	111	89	113	86	97	82	122	110	105	122	81	116	114	89	93	105
B014	95	253	252	276	270	255	262	277	260	241	244	255	270	259	242	250	264	260	259	259	262	250	272	262	258	243	261	247	251	244	255	247	256	245	270	286	252	251	240	260	247	281	235	249	273	253	257	265	246
B015	7	41	29	31	33	31	49	41	35	31	34	37	32	37	39	41	34	43	43	29	34	30	32	38	28	48	32	31	42	44	35	32	36	42	45	31	44	37	37	35	52	33	44	41	23	33	49	32	37
B016	15	74	82	49	72	66	77	80	79	60	72	54	60	71	75	79	67	72	57	81	71	80	67	66	65	63	74	86	68	52	64	81	76	94	51	67	76	61	68	69	79	78	71	52	64	86	75	69	70
B017	34	163	161	169	157	169	165	150	148	174	176	160	158	158	147	146	160	161	180	165	164	175	172	161	180	156	153	166	169	167	175	141	161	161	168	155	153	166	156	169	156	159	158	172	167	170	178	162	157
B018	0	15	12	13	11	15	18	14	10	15	13	19	12	7	17	16	14	12	13	8	16	11	13	18	15	14	10	13	23	15	13	14	29	13	15	9	19	16	16	15	12	13	13	13	16	4	14	13	9
B019	11	26	28	29	25	23	31	18	17	29	19	31	33	18	24	19	15	32	20	12	34	20	20	22	26	33	23	18	38	29	30	23	24	21	23	17	20	21	26	19	20	14	19	40	21	16	25	22	27
B020	39	102	85	104	105	96	96	119	83	89	89	89	97	106	79	84	99	104	92	91	98	94	103	112	90	90	88	89	96	84	91	95	88	83	110	108	103	95	89	97	89	106	89	95	101	96	87	100	81
B021	0	31	31	31	26	31	42	32	42	23	35	26	27	36	32	42	22	47	34	24	36	33	31	37	22	40	32	41	43	25	24	27	44	41	29	30	41	29	37	26	32	33	29	30	23	38	36	37	36
B022	0	10	15	14	14	7	15	14	5	6	13	15	16	12	6	11	7	14	6	5	9	11	11	9	17	20	11	9	12	19	12	11	19	10	11	8	12	10	18	5	11	8	6	9	11	10	7	10	11
B023	6	40	30	31	26	26	45	44	29	23	24	34	40	31	38	43	37	39	36	23	23	31	36	33	38	37	32	31	36	43	28	24	36	40	35	26	42	40	38	28	39	34	35	31	29	21	39	27	37
B024	23	74	63	59	59	63	71	78	84	67	64	56	60	71	74	76	74	66	75	71	60	74	75	69	67	66	70	72	60	66	57	76	65	73	64	74	83	73	67	71	78	81	80	57	67	71	77	62	69
B025	6	37	40	37	34	38	39	43	44	36	43	34	29	45	34	37	38	29	34	42	37	36	34	35	31	38	38	34	32	33	28	53	36	35	28	42	41	31	38	35	40	47	36	25	42	40	40	35	37
B026	22	78	75	95	99	98	76	86	89	88	89	91	109	92	99	99	101	93	88	81	81	111	92	80	95	99	100	111	107	90	111	105	83	100	81	103	78	88	73	100	99	89	113	96	99	105	83	89	107
B027	25	57	63	67	64	68	53	62	62	62	55	60	63	68	56	51	52	54	53	56	62	62	56	58	65	59	57	59	47	59	61	60	66	61	63	52	55	54	53	56	56	54	53	67	62	51	54	60	50
B028	0	19	10	7	16	11	32	18	16	15	25	22	15	19	21	14	5	20	21	9	23	11	14	18	11	24	14	17	29	15	16	19	20	14	22	15	22	19	25	15	19	12	14	20	7	21	23	27	14
B029	48	107	108	98	109	115	88	114	117	105	111	108	98	114	111	102	112	96	100	116	120	118	115	94	100	98	105	108	93	93	101	119	104	102	107	110	106	95	101	113	99	120	108	100	115	113	99	112	104
B030	0	33	32	26	27	34	34	24	30	23	28	29	28	27	32	37	27	44	28	28	38	25	30	34	36	28	34	33	22	36	28	25	33	39	31	25	42	27	37	38	30	24	21	27	29	32	33	33	34
B031	0	13	14	17	15	12	22	13	5	15	10	18	15	12	8	16	9	20	8	8	12	18	10	16	25	25	12	15	14	20	16	10	22	17	14	11	13	19	19	6	16	7	14	23	12	11	8	11	9
B032	0	7	10	5	11	7	8	10	9	5	5	11	4	5	7	9	7	12	7	10	9	6	8	5	10	22	9	7	4	10	12	9	15	9	8	4	6	11	23	6	5	11	5	6	10	15	6	4	6
B033	15	0	0	0	0	0	0	0	0	0	0	0	0	0	0	0	0	0	0	0	0	0	0	0	0	0	0	0	0	0	0	0	0	0	0	0	0	0	0	0	0	0	0	0	0	0	0	0	0
B034	6	0	0	0	0	0	0	0	0	0	0	0	0	0	0	0	0	0	0	0	0	0	0	0	0	0	0	0	0	0	0	0	0	0	0	0	0	0	0	0	0	0	0	0	0	0	0	0	0
B035	9	0	0	0	0	0	0	0	0	0	0	0	0	0	0	0	0	0	0	0	0	0	0	0	0	0	0	0	0	0	0	0	0	0	0	0	0	0	0	0	0	0	0	0	0	0	0	0	0
B036	5	0	0	0	0	0	0	0	0	0	0	0	0	0	0	0	0	0	0	0	0	0	0	0	0	0	0	0	0	0	0	0	0	0	0	0	0	0	0	0	0	0	0	0	0	0	0	0	0
B037	16	0	0	0	0	0	0	0	0	0	0	0	0	0	0	0	0	0	0	0	0	0	0	0	0	0	0	0	0	0	0	0	0	0	0	0	0	0	0	0	0	0	0	0	0	0	0	0	0
B038	2	0	0	0	0	0	0	0	0	0	0	0	0	0	0	0	0	0	0	0	0	0	0	0	0	0	0	0	0	0	0	0	0	0	0	0	0	0	0	0	0	0	0	0	0	0	0	0	0
B039	6	0	0	0	0	0	0	0	0	0	0	0	0	0	0	0	0	0	0	0	0	0	0	0	0	0	0	0	0	0	0	0	0	0	0	0	0	0	0	0	0	0	0	0	0	0	0	0	0
B040	4	0	0	0	0	0	0	0	0	0	0	0	0	0	0	0	0	0	0	0	0	0	0	0	0	0	0	0	0	0	0	0	0	0	0	0	0	0	0	0	0	0	0	0	0	0	0	0	0
B041	4	0	0	0	0	0	0	0	0	0	0	0	0	0	0	0	0	0	0	0	0	0	0	0	0	0	0	0	0	0	0	0	0	0	0	0	0	0	0	0	0	0	0	0	0	0	0	0	0
B042	5	0	0	0	0	0	0	0	0	0	0	0	0	0	0	0	0	0	0	0	0	0	0	0	0	0	0	0	0	0	0	0	0	0	0	0	0	0	0	0	0	0	0	0	0	0	0	0	0
B043	32	0	0	0	0	0	0	0	0	0	0	0	0	0	0	0	0	0	0	0	0	0	0	0	0	0	0	0	0	0	0	0	0	0	0	0	0	0	0	0	0	0	0	0	0	0	0	0	0
B044	33	0	0	0	0	0	0	0	0	0	0	0	0	0	0	0	0	0	0	0	0	0	0	0	0	0	0	0	0	0	0	0	0	0	0	0	0	0	0	0	0	0	0	0	0	0	0	0	0
B045	22	0	0	0	0	0	0	0	0	0	0	0	0	0	0	0	0	0	0	0	0	0	0	0	0	0	0	0	0	0	0	0	0	0	0	0	0	0	0	0	0	0	0	0	0	0	0	0	0
B046	16	0	0	0	0	0	0	0	0	0	0	0	0	0	0	0	0	0	0	0	0	0	0	0	0	0	0	0	0	0	0	0	0	0	0	0	0	0	0	0	0	0	0	0	0	0	0	0	0
B047	4	0	0	0	0	0	0	0	0	0	0	0	0	0	0	0	0	0	0	0	0	0	0	0	0	0	0	0	0	0	0	0	0	0	0	0	0	0	0	0	0	0	0	0	0	0	0	0	0
B048	0	0	0	0	0	0	0	0	0	0	0	0	0	0	0	0	0	0	0	0	0	0	0	0	0	0	0	0	0	0	0	0	0	0	0	0	0	0	0	0	0	0	0	0	0	0	0	0	0
B049	22	0	0	0	0	0	0	0	0	0	0	0	0	0	0	0	0	0	0	0	0	0	0	0	0	0	0	0	0	0	0	0	0	0	0	0	0	0	0	0	0	0	0	0	0	0	0	0	0
B050	2	0	0	0	0	0	0	0	0	0	0	0	0	0	0	0	0	0	0	0	0	0	0	0	0	0	0	0	0	0	0	0	0	0	0	0	0	0	0	0	0	0	0	0	0	0	0	0	0
B051	22	0	0	0	0	0	0	0	0	0	0	0	0	0	0	0	0	0	0	0	0	0	0	0	0	0	0	0	0	0	0	0	0	0	0	0	0	0	0	0	0	0	0	0	0	0	0	0	0
B052	6	0	0	0	0	0	0	0	0	0	0	0	0	0	0	0	0	0	0	0	0	0	0	0	0	0	0	0	0	0	0	0	0	0	0	0	0	0	0	0	0	0	0	0	0	0	0	0	0
B053	0	0	0	0	0	0	0	0	0	0	0	0	0	0	0	0	0	0	0	0	0	0	0	0	0	0	0	0	0	0	0	0	0	0	0	0	0	0	0	0	0	0	0	0	0	0	0	0	0
B054	5	0	0	0	0	0	0	0	0	0	0	0	0	0	0	0	0	0	0	0	0	0	0	0	0	0	0	0	0	0	0	0	0	0	0	0	0	0	0	0	0	0	0	0	0	0	0	0	0
[truncated: 518 more rows]
[truncated: 952 more columns]

## Sheet: Partial motif ratios
Known motif	Z-score	Connectome	Random_1	Random_2	Random_3	Random_4	Random_5	Random_6	Random_7	Random_8	Random_9	Random_10	Random_11	Random_12	Random_13	Random_14	Random_15	Random_16	Random_17	Random_18	Random_19	Random_20	Random_21	Random_22	Random_23	Random_24	Random_25	Random_26	Random_27	Random_28	Random_29	Random_30	Random_31	Random_32	Random_33	Random_34	Random_35	Random_36	Random_37	Random_38	Random_39	Random_40	Random_41	Random_42	Random_43	Random_44	Random_45	Random_46	Random_47
[truncated: 133 more rows]
[truncated: 953 more columns]

[truncated: 2 more sheets: Induced motif results, Partial motif results]
