# Supplementary material for: Signed motif analysis of the Caenorhabditis elegans neuronal network reveals positive feedforward and negative feedback loops
Source: BMC Biol. 2026 May 22;24:167. doi: 10.1186/s12915-026-02641-4 (PMC13374236; doi:10.1186/s12915-026-02641-4)
Supplement: Supplementary file 10 — Additional file 10: Validation of our results by randomizing 10% of edge polarities in the network. Description of data: Using the data from our previous work, we randomly altered 10% of the edge polarities. After generating 1,000 networks, we observed the changes in both induced and partial motif counts to evaluate the stability of our results. [file 12915_2026_2641_MOESM10_ESM.xlsx]

## Sheet: Edges
Source	Target	Connectome	Pred_1	Pred_2	Pred_3	Pred_4	Pred_5	Pred_6	Pred_7	Pred_8	Pred_9	Pred_10	Pred_11	Pred_12	Pred_13	Pred_14	Pred_15	Pred_16	Pred_17	Pred_18	Pred_19	Pred_20	Pred_21	Pred_22	Pred_23	Pred_24	Pred_25	Pred_26	Pred_27	Pred_28	Pred_29	Pred_30	Pred_31	Pred_32	Pred_33	Pred_34	Pred_35	Pred_36	Pred_37	Pred_38	Pred_39	Pred_40	Pred_41	Pred_42	Pred_43	Pred_44	Pred_45	Pred_46	Pred_47
ADAL	ADAL	unknown	unknown	unknown	unknown	unknown	unknown	unknown	unknown	unknown	unknown	unknown	unknown	unknown	unknown	unknown	unknown	unknown	unknown	unknown	unknown	unknown	unknown	unknown	unknown	unknown	unknown	unknown	+	unknown	unknown	unknown	unknown	unknown	unknown	+	unknown	unknown	unknown	unknown	unknown	unknown	unknown	unknown	unknown	unknown	unknown	-	unknown
ADAL	ADLL	unknown	unknown	+	-	unknown	unknown	unknown	+	unknown	unknown	unknown	unknown	unknown	unknown	-	unknown	unknown	+	unknown	unknown	unknown	unknown	unknown	unknown	unknown	unknown	unknown	unknown	unknown	unknown	unknown	unknown	unknown	unknown	unknown	-	unknown	unknown	unknown	unknown	unknown	unknown	unknown	unknown	unknown	unknown	unknown	unknown
ADAL	AIAL	unknown	unknown	unknown	unknown	unknown	unknown	unknown	unknown	unknown	unknown	unknown	unknown	unknown	unknown	unknown	unknown	unknown	unknown	unknown	unknown	unknown	unknown	unknown	unknown	unknown	+	unknown	unknown	unknown	unknown	unknown	unknown	unknown	unknown	unknown	unknown	unknown	unknown	unknown	unknown	unknown	unknown	-	unknown	unknown	unknown	+	unknown
ADAL	AIBL	+	+	+	+	+	+	+	+	+	+	+	+	+	+	+	+	+	+	+	unknown	unknown	+	+	+	+	+	+	+	+	+	+	+	+	+	+	+	+	+	+	+	+	+	-	+	+	+	+	+
ADAL	AIBR	+	+	-	+	+	+	+	+	+	+	+	+	+	+	+	+	+	+	+	+	+	+	+	+	+	+	-	+	+	+	+	+	+	+	unknown	+	+	+	+	+	+	+	+	+	unknown	+	+	+
ADAL	AVAL	+	+	-	+	+	+	+	+	+	+	unknown	+	+	+	+	+	+	+	+	+	+	+	+	+	+	+	+	unknown	+	+	+	+	+	+	+	+	+	+	+	+	+	+	+	+	+	+	+	+
ADAL	AVAR	+	+	+	+	+	+	+	+	+	unknown	+	+	+	+	+	+	+	+	+	unknown	+	+	+	+	+	+	+	+	+	+	+	+	+	-	+	+	+	+	+	+	+	-	+	+	+	+	+	+
ADAL	AVBL	+	+	+	+	-	+	+	-	+	+	+	+	-	+	+	+	+	+	-	+	+	+	+	+	+	+	+	+	+	+	+	+	unknown	+	+	+	+	+	+	+	+	unknown	+	unknown	+	+	+	+
ADAL	AVBR	+	+	+	+	+	+	+	+	+	+	+	+	+	+	+	+	+	+	+	unknown	+	+	+	unknown	+	+	+	+	+	+	+	+	+	+	+	+	+	+	+	unknown	+	unknown	+	+	+	+	+	+
ADAL	AVDL	+	+	+	+	+	+	+	unknown	+	-	+	+	+	+	+	+	+	+	-	unknown	+	+	+	+	+	+	+	+	+	+	+	+	+	-	+	+	+	+	+	unknown	+	+	+	+	+	+	+	+
ADAL	AVDR	+	+	+	+	+	+	-	unknown	+	+	-	+	+	+	unknown	+	+	+	+	+	+	+	+	+	+	+	+	+	+	+	+	+	+	+	+	+	+	+	+	+	+	unknown	+	+	+	+	+	+
ADAL	AVEL	+	-	+	+	+	+	unknown	+	+	+	+	+	+	-	+	+	+	+	+	+	+	+	+	+	+	+	+	+	+	+	+	+	+	+	+	-	+	+	+	+	-	+	+	+	+	+	+	+
ADAL	AVJR	+	+	+	+	+	+	+	+	+	+	+	+	+	-	+	+	+	+	+	+	+	+	+	+	+	+	+	+	+	+	+	+	+	+	+	-	+	+	+	+	+	+	-	+	+	-	+	+
ADAL	PVPL	unknown	unknown	unknown	unknown	unknown	unknown	unknown	unknown	unknown	unknown	unknown	-	unknown	unknown	unknown	unknown	unknown	+	unknown	unknown	unknown	unknown	unknown	unknown	unknown	unknown	unknown	-	unknown	+	unknown	unknown	unknown	unknown	unknown	unknown	unknown	unknown	unknown	unknown	unknown	unknown	unknown	unknown	unknown	unknown	+	unknown
ADAL	RICL	+	+	+	+	+	+	-	+	+	+	-	unknown	+	-	+	+	unknown	+	+	+	+	+	+	-	unknown	+	+	+	+	+	+	+	+	+	+	+	+	+	+	+	+	+	+	+	+	+	-	+
ADAL	RICR	+	+	+	+	+	+	+	+	+	+	+	+	+	+	-	+	+	unknown	+	+	-	+	+	+	+	+	+	+	+	+	+	+	+	+	+	+	+	+	+	+	+	+	+	-	+	+	+	+
ADAL	RID	unknown	+	unknown	unknown	+	unknown	unknown	unknown	unknown	unknown	unknown	unknown	unknown	unknown	unknown	unknown	unknown	unknown	unknown	unknown	-	unknown	unknown	unknown	unknown	unknown	unknown	-	unknown	unknown	+	unknown	unknown	unknown	+	unknown	unknown	unknown	unknown	unknown	unknown	unknown	unknown	+	unknown	unknown	unknown	unknown
ADAL	RIML	+	+	+	-	+	+	+	+	+	+	+	+	+	+	+	+	+	-	+	+	+	+	+	-	+	+	+	+	+	+	+	+	+	+	+	+	+	+	+	+	+	+	+	+	+	+	+	+
ADAL	RIPL	unknown	unknown	unknown	unknown	unknown	unknown	unknown	unknown	unknown	unknown	unknown	-	unknown	unknown	unknown	unknown	unknown	unknown	unknown	unknown	unknown	unknown	+	unknown	unknown	unknown	+	unknown	unknown	unknown	unknown	unknown	unknown	unknown	unknown	unknown	unknown	unknown	unknown	unknown	unknown	unknown	unknown	unknown	unknown	unknown	+	+
ADAL	SMDVR	+	+	+	+	+	+	+	+	+	+	+	+	+	+	+	+	+	+	+	unknown	+	+	+	-	unknown	+	unknown	+	+	+	unknown	+	+	+	+	+	+	+	+	+	+	+	+	+	+	unknown	-	-
ADAL	URAVL	+	+	+	+	+	+	+	+	+	+	+	+	unknown	+	+	+	+	+	+	unknown	+	+	+	+	+	+	+	+	-	-	+	-	+	+	+	+	+	+	+	-	+	+	+	unknown	+	+	-	+
ADAL	URXL	unknown	unknown	unknown	unknown	unknown	unknown	unknown	unknown	unknown	unknown	unknown	unknown	-	unknown	unknown	unknown	unknown	unknown	unknown	unknown	unknown	unknown	unknown	unknown	unknown	unknown	unknown	+	unknown	unknown	unknown	unknown	unknown	unknown	unknown	unknown	unknown	unknown	unknown	unknown	unknown	unknown	unknown	unknown	unknown	unknown	unknown	unknown
ADAR	AIBL	+	+	+	+	+	+	+	unknown	+	unknown	+	+	+	+	+	+	+	+	+	+	+	+	+	unknown	+	+	+	+	+	+	+	+	+	+	+	+	+	+	+	+	+	+	+	+	+	+	+	+
ADAR	AIBR	+	+	+	+	+	+	unknown	+	+	+	+	+	+	+	+	-	+	+	+	+	+	+	+	+	+	+	+	+	-	+	+	+	+	unknown	+	+	+	+	+	unknown	+	+	+	+	+	+	+	+
ADAR	ASHR	unknown	unknown	unknown	unknown	unknown	unknown	unknown	-	unknown	unknown	+	unknown	unknown	unknown	unknown	unknown	unknown	-	unknown	unknown	unknown	unknown	unknown	unknown	unknown	unknown	unknown	unknown	unknown	unknown	unknown	-	unknown	unknown	unknown	unknown	unknown	unknown	unknown	unknown	unknown	unknown	unknown	unknown	unknown	unknown	unknown	unknown
ADAR	AVAR	+	+	+	+	+	+	+	+	+	+	+	+	-	+	+	+	+	+	+	+	+	+	+	+	+	+	+	+	+	+	+	unknown	+	+	+	+	+	+	+	+	+	+	+	+	+	+	+	+
ADAR	AVBL	+	+	unknown	+	+	unknown	+	+	+	+	+	+	unknown	+	+	+	+	+	+	+	unknown	-	unknown	+	+	-	+	+	+	+	+	+	+	+	+	unknown	+	+	+	+	+	+	-	+	-	+	+	+
ADAR	AVBR	+	+	+	+	+	+	+	+	+	+	+	+	+	+	+	+	+	+	+	+	+	+	+	+	+	+	+	+	+	+	+	+	+	+	+	+	+	+	+	+	+	+	+	+	+	+	+	+
ADAR	AVDL	+	+	+	+	+	+	+	-	+	+	+	+	+	+	+	+	+	unknown	-	+	+	+	+	+	unknown	+	unknown	-	+	+	+	+	+	+	+	-	+	+	+	+	-	-	+	+	+	+	+	+
ADAR	AVDR	+	+	+	+	+	+	+	+	-	+	+	+	+	-	+	+	+	+	+	+	+	+	+	+	+	+	+	-	+	+	+	+	+	+	unknown	+	+	-	+	+	-	+	+	+	+	+	+	unknown
ADAR	AVEL	+	+	+	+	+	+	+	+	unknown	+	+	+	+	+	+	+	+	+	+	+	+	+	+	+	+	+	+	+	+	+	+	-	+	+	+	+	-	+	+	+	unknown	+	+	+	+	+	+	+
ADAR	AVJL	+	+	+	+	+	+	+	+	+	+	+	+	+	+	+	+	+	+	+	+	+	+	+	+	+	+	+	+	+	+	+	+	+	+	+	+	+	+	+	-	+	+	+	unknown	+	+	+	+
ADAR	PVR	unknown	+	+	unknown	-	unknown	unknown	unknown	unknown	unknown	unknown	unknown	unknown	unknown	unknown	unknown	unknown	unknown	unknown	unknown	unknown	unknown	unknown	unknown	unknown	unknown	unknown	unknown	unknown	unknown	unknown	unknown	unknown	+	unknown	unknown	unknown	unknown	unknown	unknown	unknown	unknown	unknown	unknown	unknown	unknown	unknown	unknown
ADAR	RIFR	+	+	+	+	-	+	+	+	+	-	+	+	+	+	+	+	-	+	+	+	+	+	+	+	+	+	+	+	+	+	+	+	+	+	+	+	+	+	+	+	+	+	+	+	+	+	+	+
ADAR	RIMR	+	+	+	+	+	+	+	+	+	+	+	+	+	+	+	-	unknown	+	+	+	+	+	+	+	+	+	+	+	+	+	+	+	+	+	+	+	+	+	+	+	+	+	+	+	+	+	+	+
ADAR	RIPR	unknown	unknown	unknown	unknown	unknown	unknown	unknown	unknown	unknown	unknown	unknown	unknown	unknown	unknown	unknown	unknown	-	unknown	unknown	unknown	unknown	unknown	unknown	unknown	unknown	unknown	unknown	unknown	-	unknown	unknown	unknown	unknown	-	unknown	unknown	-	unknown	unknown	unknown	unknown	-	unknown	unknown	-	unknown	unknown	-
ADAR	RIVR	unknown	unknown	unknown	unknown	unknown	unknown	unknown	unknown	unknown	unknown	unknown	unknown	unknown	unknown	unknown	unknown	unknown	unknown	unknown	unknown	unknown	unknown	+	unknown	-	unknown	unknown	unknown	unknown	unknown	unknown	-	unknown	unknown	unknown	+	unknown	+	unknown	unknown	unknown	unknown	unknown	unknown	+	+	unknown	unknown
ADAR	SMDVL	+	+	+	+	+	+	+	+	+	+	+	+	+	+	+	+	+	+	+	+	+	+	+	+	+	+	+	+	+	+	-	+	+	unknown	+	+	+	+	+	+	+	+	unknown	+	-	+	+	+
ADAR	URXR	unknown	unknown	unknown	unknown	unknown	unknown	unknown	unknown	unknown	unknown	unknown	unknown	unknown	unknown	unknown	unknown	unknown	unknown	unknown	unknown	unknown	-	unknown	+	unknown	unknown	unknown	unknown	unknown	unknown	unknown	unknown	+	unknown	unknown	unknown	unknown	unknown	unknown	unknown	-	unknown	unknown	unknown	unknown	unknown	unknown	unknown
ADAR	URYDR	+	+	+	+	+	+	+	-	+	+	+	+	+	+	+	+	+	+	+	+	+	+	+	+	+	+	+	+	+	+	+	+	unknown	+	+	+	+	unknown	+	+	+	+	+	+	+	+	+	+
ADEL	ADAL	unknown	unknown	unknown	unknown	unknown	unknown	unknown	unknown	unknown	unknown	unknown	unknown	unknown	unknown	-	unknown	-	unknown	unknown	unknown	unknown	unknown	unknown	-	unknown	unknown	unknown	unknown	+	-	unknown	unknown	unknown	unknown	unknown	unknown	unknown	unknown	unknown	unknown	unknown	unknown	unknown	unknown	unknown	-	unknown	unknown
ADEL	ADER	unknown	unknown	unknown	unknown	unknown	unknown	unknown	unknown	unknown	+	unknown	-	unknown	unknown	unknown	unknown	unknown	unknown	unknown	unknown	unknown	unknown	unknown	unknown	unknown	unknown	unknown	unknown	unknown	unknown	-	unknown	unknown	unknown	unknown	-	unknown	unknown	unknown	unknown	unknown	unknown	unknown	unknown	-	unknown	unknown	unknown
ADEL	ALML	unknown	unknown	unknown	-	-	unknown	unknown	unknown	unknown	unknown	unknown	unknown	unknown	unknown	unknown	unknown	unknown	unknown	unknown	unknown	unknown	unknown	-	-	unknown	unknown	unknown	unknown	unknown	+	unknown	unknown	-	unknown	unknown	unknown	unknown	unknown	unknown	unknown	unknown	unknown	unknown	unknown	unknown	unknown	unknown	unknown
ADEL	AVAL	unknown	unknown	unknown	unknown	+	unknown	unknown	+	unknown	+	-	unknown	unknown	unknown	+	unknown	unknown	unknown	-	unknown	unknown	-	unknown	unknown	unknown	unknown	unknown	unknown	unknown	unknown	unknown	unknown	-	unknown	unknown	-	unknown	unknown	unknown	unknown	unknown	unknown	unknown	unknown	unknown	unknown	unknown	unknown
ADEL	AVAR	unknown	unknown	unknown	unknown	unknown	unknown	unknown	unknown	unknown	unknown	unknown	+	+	unknown	unknown	unknown	unknown	unknown	unknown	unknown	unknown	+	unknown	unknown	unknown	unknown	+	+	unknown	+	unknown	unknown	unknown	unknown	unknown	unknown	unknown	unknown	unknown	unknown	unknown	unknown	unknown	unknown	unknown	unknown	unknown	unknown
ADEL	AVDL	unknown	unknown	unknown	unknown	unknown	unknown	unknown	unknown	unknown	unknown	unknown	unknown	unknown	unknown	unknown	unknown	unknown	-	unknown	unknown	unknown	+	unknown	-	unknown	+	unknown	-	unknown	unknown	unknown	+	unknown	unknown	unknown	unknown	unknown	unknown	unknown	unknown	unknown	unknown	unknown	unknown	unknown	-	unknown	unknown
ADEL	AVEL	unknown	+	unknown	unknown	unknown	unknown	unknown	unknown	unknown	unknown	unknown	unknown	unknown	unknown	unknown	unknown	unknown	unknown	unknown	unknown	unknown	unknown	unknown	unknown	unknown	unknown	unknown	unknown	unknown	unknown	unknown	-	unknown	unknown	unknown	+	unknown	unknown	unknown	unknown	unknown	unknown	unknown	unknown	unknown	+	unknown	-
ADEL	AVHL	unknown	unknown	unknown	unknown	unknown	unknown	unknown	unknown	unknown	unknown	unknown	unknown	unknown	unknown	unknown	unknown	-	+	unknown	unknown	unknown	unknown	unknown	unknown	unknown	unknown	unknown	unknown	unknown	unknown	unknown	unknown	unknown	unknown	unknown	unknown	unknown	unknown	unknown	unknown	unknown	unknown	-	unknown	-	unknown	unknown	+
ADEL	AVL	unknown	unknown	unknown	unknown	unknown	unknown	unknown	unknown	+	unknown	unknown	unknown	unknown	unknown	unknown	unknown	unknown	unknown	unknown	unknown	unknown	unknown	unknown	unknown	unknown	unknown	unknown	unknown	unknown	unknown	+	unknown	unknown	unknown	unknown	unknown	unknown	unknown	unknown	unknown	unknown	unknown	unknown	unknown	unknown	unknown	unknown	unknown
ADEL	BDUL	unknown	unknown	unknown	unknown	unknown	unknown	unknown	unknown	unknown	unknown	unknown	+	unknown	unknown	unknown	unknown	unknown	unknown	unknown	unknown	unknown	unknown	+	unknown	unknown	unknown	unknown	unknown	unknown	+	unknown	unknown	unknown	unknown	unknown	unknown	unknown	unknown	unknown	+	unknown	unknown	unknown	unknown	unknown	unknown	unknown	unknown
ADEL	CEPDL	unknown	unknown	unknown	unknown	unknown	unknown	+	unknown	unknown	unknown	unknown	unknown	unknown	unknown	unknown	unknown	unknown	unknown	unknown	unknown	unknown	+	unknown	unknown	unknown	unknown	unknown	unknown	unknown	unknown	unknown	unknown	unknown	+	unknown	unknown	unknown	unknown	unknown	unknown	unknown	unknown	-	+	unknown	unknown	+	+
ADEL	FLPL	unknown	unknown	unknown	unknown	unknown	unknown	unknown	unknown	+	unknown	unknown	unknown	unknown	unknown	unknown	unknown	unknown	unknown	unknown	unknown	unknown	unknown	unknown	unknown	unknown	unknown	+	unknown	unknown	unknown	unknown	+	unknown	unknown	unknown	unknown	unknown	unknown	unknown	unknown	unknown	unknown	unknown	unknown	unknown	unknown	unknown	unknown
ADEL	IL1L	unknown	unknown	unknown	unknown	unknown	unknown	unknown	unknown	unknown	unknown	unknown	unknown	unknown	unknown	unknown	-	unknown	unknown	unknown	unknown	unknown	unknown	unknown	unknown	unknown	unknown	+	unknown	unknown	unknown	unknown	unknown	unknown	unknown	unknown	unknown	unknown	unknown	unknown	unknown	unknown	unknown	unknown	unknown	unknown	unknown	unknown	unknown
ADEL	IL2L	unknown	unknown	unknown	unknown	unknown	unknown	unknown	unknown	unknown	unknown	unknown	unknown	unknown	unknown	unknown	unknown	unknown	unknown	unknown	unknown	unknown	unknown	unknown	unknown	unknown	unknown	unknown	unknown	unknown	unknown	unknown	-	unknown	unknown	unknown	unknown	unknown	unknown	unknown	unknown	unknown	unknown	unknown	unknown	unknown	unknown	unknown	unknown
ADEL	OLLL	unknown	unknown	unknown	unknown	unknown	+	unknown	unknown	unknown	unknown	unknown	unknown	+	unknown	unknown	unknown	unknown	unknown	unknown	unknown	unknown	-	unknown	unknown	unknown	unknown	unknown	unknown	unknown	unknown	unknown	unknown	unknown	unknown	unknown	unknown	unknown	unknown	unknown	unknown	unknown	unknown	unknown	unknown	unknown	unknown	unknown	unknown
ADEL	RIAL	unknown	+	unknown	unknown	unknown	unknown	unknown	unknown	unknown	unknown	unknown	+	unknown	unknown	unknown	unknown	unknown	unknown	unknown	unknown	unknown	unknown	unknown	-	unknown	+	unknown	unknown	-	unknown	unknown	unknown	unknown	unknown	unknown	unknown	unknown	unknown	unknown	unknown	-	unknown	unknown	unknown	unknown	unknown	unknown	unknown
ADEL	RIFL	unknown	unknown	-	unknown	unknown	unknown	unknown	unknown	-	unknown	unknown	-	unknown	unknown	unknown	unknown	unknown	unknown	unknown	unknown	unknown	unknown	unknown	unknown	unknown	unknown	unknown	unknown	unknown	unknown	unknown	-	unknown	+	unknown	unknown	unknown	unknown	unknown	-	unknown	unknown	unknown	unknown	unknown	unknown	unknown	unknown
ADEL	RIGL	unknown	unknown	unknown	unknown	unknown	unknown	unknown	unknown	unknown	unknown	unknown	unknown	+	unknown	unknown	unknown	unknown	unknown	unknown	unknown	unknown	+	unknown	unknown	unknown	unknown	unknown	unknown	unknown	unknown	unknown	-	unknown	unknown	unknown	unknown	unknown	unknown	unknown	unknown	unknown	unknown	unknown	unknown	unknown	unknown	unknown	unknown
ADEL	RIGR	unknown	+	unknown	unknown	unknown	+	unknown	unknown	unknown	unknown	unknown	unknown	unknown	unknown	unknown	unknown	unknown	unknown	unknown	unknown	unknown	unknown	+	+	unknown	unknown	unknown	unknown	unknown	unknown	unknown	unknown	unknown	unknown	unknown	unknown	unknown	unknown	unknown	unknown	unknown	unknown	unknown	unknown	+	unknown	unknown	unknown
ADEL	RIH	unknown	unknown	unknown	unknown	unknown	unknown	unknown	unknown	unknown	unknown	unknown	unknown	unknown	unknown	unknown	unknown	unknown	unknown	unknown	unknown	unknown	unknown	unknown	unknown	-	unknown	unknown	unknown	unknown	unknown	unknown	unknown	unknown	unknown	-	unknown	unknown	unknown	unknown	unknown	unknown	unknown	unknown	+	unknown	unknown	unknown	unknown
ADEL	RIVL	unknown	+	unknown	unknown	unknown	unknown	unknown	unknown	unknown	unknown	+	unknown	-	unknown	unknown	unknown	unknown	unknown	unknown	unknown	-	unknown	unknown	unknown	unknown	unknown	unknown	+	unknown	unknown	unknown	unknown	unknown	unknown	unknown	unknown	unknown	unknown	unknown	unknown	unknown	unknown	-	unknown	unknown	unknown	unknown	unknown
ADEL	RIVR	unknown	unknown	-	unknown	unknown	-	-	unknown	unknown	unknown	unknown	+	unknown	unknown	unknown	unknown	unknown	-	-	unknown	unknown	unknown	unknown	+	unknown	unknown	unknown	unknown	unknown	unknown	unknown	unknown	unknown	unknown	unknown	unknown	unknown	unknown	unknown	unknown	+	unknown	unknown	unknown	unknown	unknown	unknown	unknown
ADEL	RMDL	unknown	unknown	unknown	unknown	unknown	unknown	unknown	unknown	unknown	unknown	unknown	unknown	unknown	unknown	unknown	unknown	unknown	unknown	unknown	unknown	+	unknown	unknown	unknown	unknown	-	unknown	unknown	unknown	unknown	unknown	unknown	unknown	unknown	unknown	unknown	unknown	unknown	unknown	unknown	unknown	unknown	unknown	unknown	unknown	unknown	unknown	unknown
ADEL	RMER	unknown	unknown	unknown	unknown	unknown	unknown	unknown	unknown	unknown	unknown	-	unknown	unknown	unknown	unknown	unknown	unknown	unknown	unknown	unknown	unknown	-	unknown	unknown	unknown	unknown	unknown	unknown	unknown	unknown	unknown	unknown	unknown	unknown	unknown	-	unknown	unknown	unknown	unknown	unknown	unknown	unknown	-	+	unknown	unknown	unknown
ADEL	RMGL	unknown	+	unknown	unknown	unknown	unknown	unknown	unknown	unknown	unknown	unknown	unknown	unknown	unknown	unknown	unknown	unknown	unknown	unknown	unknown	unknown	unknown	unknown	unknown	unknown	unknown	unknown	unknown	unknown	unknown	unknown	unknown	unknown	unknown	unknown	unknown	unknown	unknown	unknown	unknown	unknown	unknown	unknown	unknown	unknown	-	unknown	-
ADEL	RMHL	unknown	+	unknown	unknown	unknown	unknown	unknown	unknown	unknown	unknown	unknown	unknown	unknown	unknown	unknown	unknown	unknown	unknown	unknown	unknown	unknown	unknown	unknown	unknown	unknown	unknown	unknown	unknown	unknown	unknown	unknown	unknown	unknown	unknown	unknown	unknown	unknown	unknown	unknown	unknown	unknown	unknown	unknown	unknown	unknown	unknown	unknown	unknown
ADEL	RMHR	unknown	unknown	unknown	unknown	-	unknown	unknown	+	unknown	unknown	-	unknown	unknown	unknown	-	unknown	unknown	unknown	unknown	unknown	unknown	unknown	unknown	unknown	unknown	unknown	-	unknown	unknown	unknown	unknown	unknown	unknown	unknown	unknown	-	unknown	unknown	unknown	unknown	unknown	unknown	unknown	unknown	unknown	unknown	unknown	unknown
ADEL	SAADR	unknown	unknown	unknown	unknown	unknown	unknown	unknown	unknown	unknown	unknown	unknown	-	unknown	unknown	unknown	unknown	unknown	unknown	unknown	unknown	unknown	unknown	unknown	unknown	unknown	unknown	-	-	unknown	-	unknown	+	unknown	unknown	unknown	unknown	unknown	unknown	unknown	unknown	+	unknown	unknown	unknown	+	unknown	unknown	unknown
ADEL	SIADR	unknown	unknown	unknown	unknown	unknown	unknown	unknown	unknown	unknown	unknown	-	unknown	unknown	unknown	+	-	unknown	unknown	-	unknown	unknown	unknown	unknown	unknown	unknown	unknown	-	unknown	unknown	unknown	unknown	unknown	unknown	unknown	unknown	unknown	unknown	unknown	unknown	unknown	unknown	unknown	unknown	unknown	unknown	unknown	+	unknown
ADEL	SIBVR	unknown	unknown	unknown	unknown	+	unknown	unknown	unknown	unknown	unknown	+	unknown	unknown	unknown	unknown	unknown	unknown	-	unknown	-	unknown	unknown	unknown	unknown	unknown	unknown	unknown	unknown	unknown	unknown	unknown	-	unknown	unknown	unknown	unknown	unknown	unknown	unknown	unknown	unknown	unknown	unknown	unknown	unknown	-	unknown	unknown
ADEL	SMBDR	unknown	unknown	unknown	unknown	unknown	unknown	unknown	unknown	-	unknown	unknown	unknown	unknown	unknown	unknown	unknown	unknown	unknown	unknown	unknown	unknown	unknown	unknown	unknown	unknown	unknown	unknown	unknown	unknown	unknown	unknown	unknown	unknown	+	-	unknown	unknown	unknown	unknown	unknown	unknown	unknown	unknown	unknown	unknown	+	unknown	unknown
ADEL	SMBVL	unknown	unknown	unknown	unknown	unknown	unknown	unknown	unknown	unknown	unknown	unknown	unknown	unknown	unknown	unknown	unknown	unknown	unknown	+	unknown	unknown	unknown	+	unknown	unknown	unknown	unknown	unknown	unknown	unknown	unknown	unknown	+	unknown	unknown	unknown	unknown	+	unknown	unknown	unknown	unknown	unknown	unknown	unknown	unknown	+	unknown
ADEL	URBL	unknown	unknown	unknown	unknown	unknown	unknown	unknown	unknown	unknown	unknown	unknown	unknown	-	unknown	unknown	unknown	unknown	unknown	unknown	unknown	unknown	unknown	unknown	unknown	unknown	unknown	unknown	unknown	unknown	unknown	+	unknown	unknown	unknown	unknown	unknown	-	unknown	unknown	unknown	unknown	unknown	unknown	unknown	-	unknown	unknown	unknown
ADEL	VB01	unknown	unknown	unknown	unknown	unknown	+	unknown	unknown	unknown	unknown	unknown	unknown	unknown	unknown	unknown	+	unknown	unknown	unknown	unknown	unknown	unknown	unknown	unknown	unknown	unknown	unknown	unknown	unknown	unknown	unknown	unknown	unknown	unknown	unknown	unknown	-	+	unknown	unknown	unknown	unknown	unknown	unknown	+	-	unknown	unknown
ADER	ADAR	unknown	unknown	unknown	-	unknown	-	unknown	unknown	unknown	unknown	unknown	unknown	unknown	unknown	unknown	unknown	-	-	unknown	unknown	-	unknown	-	unknown	unknown	unknown	unknown	unknown	unknown	unknown	unknown	unknown	unknown	unknown	unknown	unknown	unknown	unknown	unknown	unknown	unknown	unknown	unknown	unknown	+	unknown	-	-
ADER	ADEL	unknown	unknown	unknown	-	unknown	unknown	unknown	unknown	unknown	unknown	unknown	unknown	unknown	unknown	-	unknown	unknown	unknown	unknown	unknown	unknown	unknown	unknown	unknown	unknown	+	unknown	unknown	unknown	unknown	unknown	unknown	unknown	unknown	unknown	unknown	unknown	-	unknown	unknown	unknown	unknown	unknown	unknown	unknown	unknown	unknown	unknown
ADER	ALNR	unknown	unknown	unknown	unknown	unknown	unknown	unknown	+	unknown	unknown	unknown	unknown	unknown	unknown	unknown	unknown	unknown	unknown	unknown	-	unknown	unknown	unknown	unknown	unknown	unknown	unknown	unknown	unknown	unknown	unknown	unknown	unknown	unknown	unknown	unknown	unknown	unknown	unknown	unknown	-	unknown	+	unknown	-	unknown	unknown	unknown
ADER	ASIR	unknown	unknown	unknown	unknown	unknown	unknown	unknown	unknown	unknown	+	unknown	unknown	unknown	unknown	unknown	unknown	unknown	unknown	unknown	unknown	unknown	unknown	unknown	unknown	unknown	unknown	unknown	unknown	unknown	unknown	unknown	unknown	unknown	unknown	unknown	unknown	unknown	unknown	unknown	unknown	unknown	unknown	unknown	unknown	unknown	unknown	unknown	unknown
ADER	AVAL	unknown	unknown	unknown	unknown	unknown	unknown	unknown	unknown	unknown	unknown	+	unknown	unknown	unknown	unknown	unknown	unknown	unknown	unknown	unknown	+	unknown	unknown	unknown	unknown	unknown	unknown	unknown	unknown	unknown	unknown	unknown	unknown	unknown	-	unknown	unknown	unknown	unknown	unknown	unknown	unknown	unknown	unknown	-	unknown	unknown	unknown
ADER	AVAR	unknown	unknown	unknown	unknown	unknown	unknown	+	unknown	unknown	unknown	unknown	unknown	unknown	unknown	unknown	unknown	unknown	unknown	unknown	unknown	unknown	unknown	unknown	unknown	unknown	+	unknown	unknown	unknown	unknown	unknown	unknown	unknown	unknown	unknown	unknown	unknown	unknown	unknown	+	unknown	unknown	unknown	unknown	+	unknown	unknown	unknown
ADER	AVDR	unknown	unknown	unknown	unknown	unknown	+	unknown	unknown	unknown	unknown	unknown	unknown	unknown	+	unknown	unknown	unknown	unknown	unknown	+	unknown	unknown	unknown	unknown	unknown	unknown	unknown	unknown	unknown	unknown	unknown	unknown	unknown	unknown	unknown	unknown	unknown	unknown	+	unknown	unknown	unknown	unknown	unknown	unknown	unknown	+	-
ADER	AVER	unknown	unknown	unknown	unknown	unknown	unknown	unknown	+	unknown	unknown	unknown	unknown	unknown	unknown	unknown	-	unknown	unknown	unknown	unknown	unknown	unknown	unknown	+	-	unknown	unknown	unknown	unknown	unknown	unknown	+	unknown	unknown	-	unknown	unknown	unknown	unknown	unknown	unknown	unknown	unknown	unknown	unknown	unknown	unknown	unknown
ADER	AVJR	unknown	unknown	unknown	unknown	unknown	-	unknown	unknown	unknown	unknown	unknown	unknown	unknown	unknown	unknown	unknown	unknown	unknown	unknown	unknown	unknown	unknown	unknown	unknown	unknown	-	unknown	unknown	unknown	unknown	unknown	unknown	unknown	unknown	+	unknown	unknown	unknown	unknown	unknown	unknown	unknown	unknown	unknown	unknown	unknown	unknown	+
ADER	CEPDR	unknown	-	-	unknown	unknown	unknown	unknown	unknown	unknown	unknown	+	unknown	unknown	unknown	unknown	unknown	unknown	unknown	-	unknown	-	unknown	unknown	unknown	unknown	unknown	unknown	unknown	unknown	unknown	unknown	unknown	+	unknown	unknown	unknown	unknown	unknown	unknown	unknown	unknown	unknown	unknown	+	unknown	unknown	-	unknown
ADER	CEPVR	unknown	unknown	unknown	unknown	unknown	unknown	unknown	unknown	unknown	unknown	unknown	unknown	unknown	unknown	unknown	unknown	unknown	unknown	unknown	unknown	unknown	unknown	unknown	unknown	unknown	unknown	unknown	unknown	+	unknown	unknown	unknown	unknown	-	unknown	unknown	unknown	unknown	unknown	unknown	unknown	unknown	unknown	unknown	unknown	unknown	unknown	unknown
ADER	FLPL	unknown	unknown	unknown	unknown	unknown	unknown	unknown	unknown	unknown	unknown	unknown	unknown	unknown	unknown	unknown	unknown	unknown	unknown	unknown	-	-	unknown	unknown	unknown	unknown	unknown	unknown	unknown	unknown	unknown	unknown	+	unknown	unknown	unknown	unknown	+	+	unknown	unknown	unknown	unknown	+	unknown	unknown	+	unknown	unknown
ADER	FLPR	unknown	unknown	unknown	unknown	unknown	unknown	unknown	unknown	unknown	unknown	unknown	unknown	unknown	unknown	unknown	unknown	unknown	unknown	unknown	unknown	unknown	unknown	unknown	unknown	unknown	unknown	unknown	unknown	-	unknown	-	unknown	unknown	unknown	unknown	unknown	+	unknown	unknown	unknown	unknown	+	unknown	unknown	unknown	unknown	unknown	unknown
ADER	IL1R	unknown	unknown	unknown	unknown	unknown	unknown	unknown	-	unknown	unknown	unknown	unknown	unknown	unknown	unknown	unknown	unknown	unknown	unknown	unknown	unknown	+	unknown	unknown	unknown	unknown	unknown	unknown	unknown	unknown	unknown	unknown	unknown	unknown	unknown	unknown	unknown	unknown	unknown	unknown	unknown	unknown	unknown	unknown	unknown	unknown	unknown	unknown
ADER	IL2R	unknown	unknown	unknown	unknown	unknown	unknown	unknown	unknown	unknown	unknown	-	unknown	unknown	unknown	unknown	unknown	unknown	unknown	unknown	unknown	+	unknown	unknown	unknown	unknown	unknown	unknown	unknown	unknown	unknown	unknown	unknown	unknown	unknown	-	unknown	unknown	unknown	unknown	unknown	unknown	unknown	unknown	unknown	unknown	unknown	unknown	unknown
ADER	OLLR	unknown	unknown	unknown	unknown	unknown	unknown	unknown	unknown	unknown	+	unknown	unknown	-	-	unknown	unknown	unknown	unknown	unknown	unknown	unknown	unknown	unknown	unknown	unknown	unknown	+	unknown	unknown	unknown	unknown	unknown	unknown	unknown	unknown	unknown	unknown	unknown	unknown	unknown	unknown	unknown	unknown	unknown	unknown	unknown	unknown	unknown
ADER	RIAR	unknown	unknown	unknown	unknown	unknown	unknown	unknown	unknown	unknown	unknown	unknown	unknown	unknown	-	unknown	unknown	-	unknown	unknown	unknown	unknown	unknown	unknown	unknown	unknown	unknown	unknown	unknown	unknown	unknown	unknown	unknown	unknown	-	-	unknown	unknown	unknown	unknown	unknown	unknown	-	unknown	unknown	unknown	unknown	unknown	+
ADER	RIGL	unknown	unknown	unknown	unknown	unknown	unknown	unknown	unknown	unknown	unknown	unknown	unknown	unknown	unknown	unknown	unknown	unknown	unknown	unknown	-	unknown	unknown	unknown	unknown	unknown	unknown	unknown	unknown	unknown	unknown	unknown	unknown	unknown	unknown	unknown	unknown	unknown	unknown	unknown	unknown	unknown	unknown	unknown	unknown	unknown	unknown	unknown	unknown
ADER	RIGR	unknown	+	unknown	unknown	unknown	unknown	unknown	unknown	unknown	unknown	unknown	unknown	unknown	unknown	unknown	unknown	unknown	unknown	unknown	unknown	unknown	unknown	unknown	unknown	unknown	unknown	unknown	unknown	unknown	unknown	unknown	+	unknown	-	unknown	unknown	-	-	unknown	unknown	unknown	unknown	unknown	unknown	unknown	unknown	unknown	unknown
ADER	RMDL	unknown	+	unknown	unknown	-	unknown	unknown	unknown	unknown	unknown	unknown	unknown	unknown	unknown	unknown	unknown	unknown	unknown	-	unknown	unknown	unknown	unknown	unknown	unknown	unknown	unknown	unknown	unknown	unknown	-	-	unknown	unknown	unknown	unknown	unknown	unknown	unknown	unknown	unknown	unknown	-	unknown	+	unknown	unknown	-
ADER	RMDR	unknown	unknown	unknown	-	unknown	unknown	unknown	unknown	unknown	unknown	unknown	unknown	+	unknown	unknown	unknown	unknown	unknown	unknown	-	unknown	unknown	unknown	unknown	unknown	unknown	unknown	unknown	unknown	unknown	unknown	unknown	-	unknown	unknown	unknown	-	unknown	unknown	unknown	unknown	+	unknown	unknown	unknown	+	unknown	unknown
ADER	RMGR	unknown	unknown	-	unknown	unknown	unknown	unknown	unknown	unknown	unknown	unknown	unknown	unknown	unknown	-	unknown	unknown	unknown	unknown	unknown	unknown	+	unknown	+	unknown	unknown	unknown	unknown	unknown	unknown	-	-	unknown	unknown	unknown	+	unknown	unknown	unknown	unknown	unknown	unknown	+	unknown	unknown	unknown	unknown	unknown
ADER	SMDVR	unknown	unknown	unknown	unknown	unknown	unknown	unknown	unknown	unknown	unknown	unknown	unknown	unknown	unknown	unknown	unknown	unknown	unknown	unknown	unknown	-	unknown	unknown	unknown	unknown	unknown	unknown	unknown	unknown	unknown	unknown	unknown	unknown	unknown	unknown	unknown	unknown	unknown	+	unknown	unknown	unknown	unknown	unknown	unknown	-	unknown	+
ADER	URBR	unknown	+	unknown	unknown	unknown	unknown	unknown	unknown	unknown	unknown	+	unknown	unknown	unknown	-	unknown	unknown	unknown	unknown	unknown	-	unknown	unknown	unknown	unknown	unknown	unknown	unknown	unknown	unknown	unknown	unknown	unknown	unknown	unknown	unknown	unknown	+	unknown	unknown	unknown	+	-	unknown	unknown	unknown	unknown	unknown
ADER	URXR	unknown	unknown	unknown	unknown	unknown	unknown	unknown	unknown	unknown	unknown	unknown	unknown	unknown	unknown	unknown	unknown	unknown	unknown	unknown	unknown	unknown	unknown	unknown	unknown	unknown	unknown	unknown	unknown	unknown	unknown	unknown	unknown	unknown	+	unknown	unknown	unknown	unknown	unknown	unknown	+	unknown	unknown	unknown	unknown	unknown	unknown	unknown
ADFL	ADAL	unknown	+	unknown	unknown	unknown	unknown	unknown	unknown	unknown	unknown	unknown	unknown	unknown	unknown	unknown	unknown	unknown	unknown	unknown	unknown	unknown	unknown	unknown	+	unknown	unknown	unknown	unknown	unknown	unknown	unknown	unknown	unknown	unknown	unknown	unknown	unknown	unknown	unknown	unknown	unknown	unknown	unknown	unknown	unknown	unknown	-	unknown
ADFL	ADLL	unknown	unknown	unknown	-	unknown	unknown	unknown	unknown	unknown	unknown	-	unknown	+	unknown	unknown	unknown	unknown	unknown	unknown	unknown	-	unknown	unknown	unknown	unknown	unknown	unknown	unknown	-	unknown	unknown	unknown	unknown	unknown	unknown	unknown	unknown	unknown	unknown	unknown	unknown	unknown	unknown	unknown	unknown	unknown	unknown	unknown
ADFL	AFDL	unknown	-	unknown	unknown	-	unknown	unknown	unknown	unknown	unknown	unknown	unknown	unknown	unknown	unknown	-	unknown	unknown	unknown	-	unknown	unknown	unknown	unknown	unknown	unknown	unknown	unknown	unknown	unknown	unknown	unknown	unknown	-	unknown	+	-	unknown	+	unknown	unknown	-	-	unknown	unknown	unknown	unknown	unknown
ADFL	AIAL	unknown	unknown	unknown	-	unknown	unknown	unknown	+	unknown	unknown	unknown	unknown	unknown	unknown	unknown	unknown	unknown	-	unknown	unknown	unknown	unknown	unknown	unknown	unknown	unknown	unknown	unknown	unknown	unknown	unknown	-	unknown	unknown	unknown	unknown	+	unknown	unknown	unknown	unknown	unknown	unknown	unknown	unknown	unknown	unknown	unknown
ADFL	AIBL	-	-	-	-	-	-	-	+	-	-	-	-	-	-	-	-	-	-	-	-	-	-	-	-	-	-	-	-	-	-	-	-	-	-	-	-	-	-	-	-	-	-	-	-	-	-	-	-
ADFL	AIBR	-	+	-	-	-	-	-	-	-	-	unknown	-	-	-	-	+	-	-	+	-	-	-	-	-	-	-	-	-	-	-	+	-	unknown	-	-	-	-	-	-	-	-	unknown	-	-	-	-	-	-
ADFL	AIZL	-	-	-	-	-	-	-	-	-	-	-	-	-	-	-	-	-	+	-	-	-	-	-	-	-	unknown	-	-	-	-	-	-	-	-	-	-	-	-	-	-	-	-	unknown	-	-	-	-	+
ADFL	AUAL	unknown	unknown	unknown	unknown	unknown	unknown	unknown	unknown	unknown	unknown	unknown	unknown	unknown	unknown	unknown	unknown	unknown	unknown	unknown	unknown	+	unknown	unknown	-	unknown	unknown	unknown	-	unknown	unknown	unknown	unknown	-	unknown	unknown	unknown	unknown	unknown	unknown	unknown	unknown	unknown	unknown	+	unknown	unknown	unknown	unknown
ADFL	AWBL	unknown	unknown	unknown	unknown	unknown	unknown	unknown	unknown	unknown	unknown	unknown	unknown	+	unknown	unknown	unknown	unknown	unknown	unknown	unknown	unknown	unknown	unknown	unknown	unknown	-	unknown	unknown	unknown	-	unknown	unknown	unknown	unknown	unknown	unknown	unknown	unknown	unknown	unknown	unknown	unknown	unknown	unknown	unknown	unknown	-	unknown
ADFL	AWCR	unknown	-	unknown	unknown	-	unknown	unknown	unknown	unknown	unknown	unknown	unknown	unknown	unknown	unknown	unknown	unknown	unknown	unknown	unknown	unknown	unknown	-	unknown	unknown	unknown	unknown	unknown	unknown	unknown	-	-	unknown	unknown	unknown	unknown	unknown	unknown	unknown	-	unknown	+	unknown	unknown	unknown	unknown	unknown	unknown
ADFL	RIAL	-	-	+	-	-	-	-	-	-	unknown	-	-	-	-	-	-	-	-	-	-	-	-	-	-	-	-	unknown	-	unknown	-	-	-	unknown	-	-	-	-	-	-	-	unknown	-	-	-	-	-	-	-
ADFL	RIBL	+	+	-	+	unknown	+	+	+	+	unknown	+	+	+	+	+	-	+	+	+	+	-	+	+	+	+	+	+	+	+	+	+	+	-	+	+	+	+	+	+	+	+	+	+	+	+	+	+	+
ADFL	RIGL	unknown	unknown	unknown	unknown	unknown	-	unknown	unknown	unknown	+	unknown	unknown	unknown	unknown	unknown	unknown	unknown	unknown	unknown	unknown	unknown	unknown	unknown	unknown	unknown	unknown	unknown	+	unknown	unknown	unknown	unknown	unknown	unknown	-	unknown	unknown	unknown	unknown	unknown	unknown	unknown	unknown	unknown	unknown	unknown	unknown	-
ADFL	RIGR	unknown	unknown	unknown	-	unknown	unknown	unknown	unknown	unknown	unknown	unknown	unknown	unknown	-	unknown	unknown	unknown	unknown	unknown	unknown	unknown	+	unknown	unknown	unknown	unknown	unknown	+	unknown	+	unknown	unknown	unknown	unknown	unknown	+	-	unknown	unknown	unknown	unknown	unknown	unknown	unknown	unknown	unknown	unknown	unknown
ADFL	RIR	unknown	unknown	unknown	unknown	unknown	unknown	unknown	+	unknown	unknown	unknown	unknown	unknown	unknown	unknown	unknown	unknown	unknown	unknown	unknown	unknown	unknown	unknown	unknown	-	unknown	+	unknown	unknown	unknown	unknown	unknown	unknown	unknown	unknown	unknown	unknown	unknown	unknown	unknown	unknown	unknown	unknown	unknown	unknown	unknown	unknown	unknown
ADFL	RIVL	-	-	-	-	-	-	-	-	-	-	-	-	-	-	-	+	-	-	-	-	-	-	-	-	-	-	-	-	-	-	-	-	-	-	-	+	-	-	-	+	+	+	-	-	-	-	-	-
ADFL	SMBDL	-	unknown	-	-	-	-	-	+	-	-	-	-	-	-	-	-	-	-	-	-	-	-	-	-	-	-	-	-	-	-	-	+	unknown	-	-	-	-	-	-	-	-	-	-	-	-	-	-	-
ADFL	SMBVL	-	-	-	-	-	-	-	unknown	-	-	-	-	-	-	-	-	-	-	-	-	-	-	-	-	-	-	-	-	-	unknown	+	-	-	-	-	-	-	+	-	-	-	-	-	-	-	+	-	-
ADFL	SMDVL	unknown	-	unknown	unknown	unknown	unknown	unknown	unknown	unknown	unknown	unknown	unknown	unknown	unknown	unknown	unknown	unknown	unknown	unknown	unknown	unknown	unknown	unknown	unknown	unknown	unknown	unknown	unknown	unknown	unknown	unknown	unknown	unknown	unknown	unknown	unknown	unknown	unknown	unknown	unknown	unknown	unknown	unknown	unknown	unknown	unknown	unknown	unknown
ADFL	URXL	-	-	-	-	-	-	-	-	-	-	-	-	-	-	-	-	+	-	unknown	-	-	-	+	-	-	-	-	-	-	-	-	+	-	-	-	-	-	-	-	-	-	-	-	-	unknown	-	-	-
ADFR	ADAR	unknown	unknown	-	unknown	-	-	unknown	unknown	unknown	unknown	unknown	unknown	unknown	-	unknown	unknown	+	+	unknown	unknown	unknown	unknown	+	unknown	+	unknown	unknown	unknown	unknown	unknown	unknown	unknown	-	unknown	+	unknown	unknown	-	unknown	+	unknown	-	unknown	unknown	unknown	unknown	unknown	unknown
ADFR	ADFR	unknown	unknown	unknown	unknown	unknown	+	unknown	unknown	unknown	unknown	unknown	unknown	unknown	unknown	+	unknown	unknown	unknown	unknown	unknown	unknown	unknown	unknown	unknown	unknown	unknown	+	unknown	unknown	unknown	unknown	unknown	unknown	unknown	unknown	unknown	unknown	unknown	+	unknown	unknown	unknown	unknown	unknown	unknown	unknown	unknown	unknown
ADFR	AFDR	unknown	unknown	unknown	unknown	unknown	unknown	unknown	unknown	unknown	unknown	unknown	unknown	unknown	unknown	unknown	unknown	unknown	unknown	unknown	unknown	unknown	-	unknown	unknown	unknown	unknown	unknown	unknown	unknown	unknown	unknown	unknown	unknown	unknown	unknown	unknown	unknown	unknown	+	unknown	unknown	unknown	+	unknown	unknown	unknown	unknown	unknown
ADFR	AIYR	+	+	+	+	+	+	+	+	+	+	+	+	+	+	+	+	+	+	-	+	+	+	+	+	+	+	+	+	unknown	+	+	+	+	+	+	+	+	+	+	+	+	+	+	+	+	+	+	+
ADFR	AIZR	-	-	-	-	-	-	-	-	+	-	-	-	-	-	-	-	-	-	+	-	-	unknown	-	-	-	-	-	-	-	-	+	-	-	-	-	-	-	unknown	-	+	-	-	-	-	-	-	-	-
ADFR	ASHR	unknown	unknown	unknown	unknown	+	unknown	+	unknown	unknown	unknown	unknown	unknown	unknown	unknown	unknown	unknown	unknown	+	unknown	unknown	unknown	unknown	unknown	unknown	unknown	unknown	-	unknown	unknown	unknown	unknown	unknown	unknown	unknown	unknown	unknown	unknown	unknown	unknown	unknown	unknown	unknown	unknown	unknown	-	unknown	unknown	unknown
ADFR	AUAR	unknown	+	-	unknown	unknown	unknown	unknown	unknown	unknown	+	+	-	unknown	unknown	unknown	unknown	unknown	unknown	unknown	unknown	+	unknown	unknown	unknown	unknown	unknown	unknown	unknown	unknown	unknown	unknown	unknown	unknown	unknown	+	unknown	unknown	unknown	unknown	unknown	unknown	unknown	unknown	unknown	+	unknown	unknown	unknown
ADFR	AVHL	unknown	unknown	unknown	unknown	unknown	unknown	unknown	unknown	unknown	unknown	unknown	unknown	unknown	unknown	unknown	unknown	unknown	unknown	-	unknown	unknown	unknown	unknown	unknown	unknown	unknown	unknown	unknown	unknown	unknown	unknown	+	unknown	unknown	unknown	unknown	unknown	unknown	unknown	unknown	unknown	unknown	unknown	unknown	unknown	unknown	unknown	unknown
ADFR	AWAR	unknown	unknown	unknown	unknown	unknown	unknown	unknown	unknown	unknown	unknown	unknown	+	unknown	unknown	unknown	+	unknown	unknown	unknown	unknown	unknown	unknown	unknown	unknown	unknown	unknown	unknown	unknown	unknown	unknown	unknown	unknown	unknown	unknown	unknown	unknown	unknown	unknown	unknown	unknown	unknown	unknown	unknown	unknown	-	+	unknown	unknown
ADFR	AWBR	unknown	unknown	unknown	+	unknown	unknown	unknown	unknown	unknown	unknown	unknown	unknown	unknown	unknown	unknown	unknown	-	unknown	-	unknown	-	unknown	unknown	unknown	unknown	unknown	unknown	unknown	unknown	unknown	unknown	unknown	unknown	unknown	unknown	unknown	unknown	unknown	unknown	unknown	unknown	unknown	unknown	-	unknown	unknown	unknown	unknown
ADFR	AWCR	unknown	unknown	unknown	unknown	unknown	unknown	unknown	unknown	unknown	unknown	unknown	unknown	unknown	unknown	unknown	unknown	unknown	unknown	unknown	unknown	unknown	unknown	unknown	-	unknown	unknown	unknown	unknown	unknown	unknown	unknown	unknown	unknown	unknown	unknown	unknown	unknown	unknown	unknown	unknown	unknown	unknown	unknown	unknown	unknown	unknown	unknown	-
ADFR	BAGL	unknown	unknown	unknown	unknown	+	unknown	unknown	unknown	-	unknown	unknown	unknown	unknown	unknown	unknown	unknown	unknown	unknown	unknown	unknown	unknown	unknown	unknown	unknown	unknown	unknown	+	unknown	unknown	unknown	unknown	unknown	unknown	unknown	unknown	unknown	unknown	unknown	unknown	unknown	unknown	unknown	unknown	unknown	unknown	unknown	unknown	-
ADFR	OLQVR	unknown	unknown	unknown	unknown	unknown	unknown	unknown	-	unknown	unknown	unknown	unknown	unknown	unknown	unknown	unknown	unknown	unknown	unknown	unknown	unknown	unknown	unknown	unknown	unknown	+	unknown	unknown	unknown	unknown	unknown	unknown	unknown	unknown	unknown	unknown	unknown	unknown	unknown	unknown	unknown	unknown	unknown	unknown	unknown	unknown	-	unknown
ADFR	PVPR	unknown	unknown	unknown	unknown	unknown	unknown	unknown	unknown	unknown	unknown	unknown	unknown	-	-	unknown	unknown	unknown	unknown	unknown	unknown	-	unknown	unknown	unknown	unknown	unknown	unknown	unknown	unknown	unknown	unknown	unknown	unknown	unknown	unknown	unknown	unknown	unknown	unknown	unknown	unknown	unknown	unknown	unknown	unknown	unknown	unknown	unknown
ADFR	RIAR	-	-	-	-	-	+	-	-	-	-	-	-	-	-	-	-	-	-	-	-	-	-	-	-	-	+	-	-	-	-	-	-	-	-	-	-	-	-	-	-	-	-	-	-	-	-	-	-
ADFR	RIGR	unknown	unknown	+	unknown	unknown	unknown	unknown	unknown	unknown	unknown	unknown	unknown	unknown	unknown	unknown	unknown	unknown	unknown	-	unknown	unknown	unknown	unknown	unknown	unknown	unknown	unknown	unknown	unknown	unknown	unknown	unknown	unknown	unknown	unknown	unknown	+	unknown	unknown	unknown	unknown	unknown	unknown	unknown	unknown	unknown	unknown	unknown
ADFR	RIH	-	-	-	-	-	+	-	+	-	-	-	unknown	-	-	-	unknown	-	-	-	-	-	-	-	-	-	-	-	-	-	unknown	-	-	-	-	+	-	-	-	-	-	-	-	-	-	-	-	-	-
ADFR	RIR	unknown	unknown	unknown	unknown	unknown	unknown	unknown	unknown	unknown	unknown	+	unknown	unknown	+	unknown	unknown	-	unknown	unknown	unknown	unknown	unknown	unknown	unknown	unknown	unknown	unknown	unknown	unknown	unknown	unknown	unknown	unknown	-	unknown	unknown	unknown	unknown	unknown	-	unknown	unknown	unknown	unknown	unknown	unknown	unknown	-
ADFR	SMBDR	-	-	-	-	+	+	-	unknown	-	-	-	-	-	-	-	-	-	-	-	-	-	unknown	unknown	-	-	-	-	-	-	+	-	-	unknown	-	-	-	-	-	-	-	-	-	-	-	-	-	+	-
ADFR	SMBVR	-	-	-	-	-	-	-	-	-	-	-	-	-	-	-	unknown	-	-	-	-	-	-	-	-	-	-	-	-	-	-	-	-	-	-	-	-	-	-	-	-	unknown	-	-	-	-	-	-	-
ADFR	URXR	-	-	-	-	-	-	-	-	unknown	-	-	-	unknown	-	-	-	+	-	-	-	-	-	-	-	-	-	-	-	-	+	-	-	-	-	-	-	-	-	-	-	-	-	-	-	-	-	-	-
ADFR	URYVR	unknown	unknown	unknown	unknown	unknown	unknown	unknown	unknown	unknown	unknown	unknown	unknown	unknown	unknown	unknown	+	+	unknown	unknown	unknown	unknown	-	unknown	unknown	unknown	unknown	unknown	unknown	unknown	unknown	unknown	unknown	unknown	unknown	unknown	unknown	unknown	unknown	unknown	unknown	unknown	unknown	unknown	unknown	unknown	unknown	-	unknown
ADLL	ADAL	unknown	unknown	unknown	unknown	unknown	unknown	+	unknown	unknown	unknown	unknown	unknown	unknown	unknown	unknown	unknown	unknown	unknown	-	unknown	-	unknown	unknown	+	unknown	unknown	unknown	unknown	unknown	unknown	unknown	+	unknown	unknown	unknown	unknown	-	unknown	unknown	unknown	unknown	unknown	unknown	unknown	unknown	unknown	unknown	-
ADLL	AIAL	unknown	unknown	unknown	unknown	unknown	unknown	unknown	unknown	unknown	unknown	unknown	unknown	unknown	unknown	unknown	unknown	unknown	unknown	unknown	unknown	unknown	+	unknown	unknown	unknown	unknown	unknown	unknown	unknown	unknown	unknown	unknown	unknown	unknown	unknown	unknown	unknown	unknown	unknown	unknown	+	unknown	+	unknown	unknown	unknown	unknown	unknown
ADLL	AIBL	+	+	+	unknown	+	+	+	+	+	+	+	+	+	+	+	+	+	+	+	+	+	+	+	+	+	unknown	+	+	+	+	+	+	+	+	+	-	+	+	+	+	+	+	+	+	+	+	+	+
ADLL	ALA	unknown	unknown	unknown	+	unknown	unknown	unknown	unknown	-	unknown	unknown	unknown	unknown	unknown	unknown	unknown	unknown	unknown	unknown	unknown	unknown	unknown	unknown	unknown	unknown	unknown	unknown	unknown	unknown	unknown	+	unknown	unknown	unknown	unknown	-	unknown	unknown	unknown	unknown	unknown	unknown	unknown	unknown	unknown	unknown	unknown	unknown
ADLL	ASEL	unknown	unknown	unknown	+	unknown	unknown	unknown	unknown	unknown	unknown	unknown	unknown	unknown	unknown	+	unknown	unknown	unknown	unknown	unknown	unknown	unknown	unknown	unknown	unknown	unknown	unknown	unknown	unknown	unknown	unknown	unknown	unknown	-	unknown	unknown	unknown	unknown	unknown	unknown	unknown	unknown	unknown	unknown	-	unknown	-	unknown
ADLL	ASER	unknown	unknown	unknown	unknown	unknown	unknown	unknown	unknown	unknown	unknown	unknown	unknown	unknown	unknown	unknown	unknown	unknown	unknown	unknown	unknown	unknown	unknown	unknown	unknown	unknown	unknown	unknown	unknown	unknown	unknown	unknown	unknown	-	unknown	unknown	unknown	unknown	unknown	unknown	unknown	unknown	unknown	unknown	unknown	unknown	unknown	unknown	unknown
ADLL	ASGL	unknown	unknown	unknown	unknown	unknown	unknown	unknown	unknown	unknown	-	unknown	unknown	unknown	unknown	unknown	unknown	unknown	unknown	unknown	unknown	unknown	+	unknown	unknown	unknown	unknown	unknown	unknown	unknown	unknown	unknown	unknown	unknown	unknown	unknown	unknown	unknown	unknown	unknown	unknown	unknown	unknown	unknown	unknown	-	unknown	unknown	unknown
ADLL	ASHL	unknown	unknown	unknown	unknown	unknown	unknown	unknown	unknown	-	unknown	unknown	+	unknown	unknown	unknown	-	-	unknown	unknown	unknown	unknown	unknown	unknown	unknown	unknown	unknown	unknown	unknown	unknown	unknown	unknown	-	unknown	unknown	unknown	unknown	unknown	unknown	unknown	unknown	unknown	unknown	unknown	unknown	unknown	unknown	+	unknown
ADLL	AVAL	+	+	+	+	+	+	+	+	+	+	+	+	+	+	+	+	+	+	+	unknown	+	+	+	+	+	+	+	+	+	+	+	+	+	+	+	+	+	+	+	+	+	+	+	+	+	+	+	+
ADLL	AVAR	+	+	+	+	+	+	+	+	+	-	+	+	+	+	+	+	+	+	+	+	+	unknown	+	+	+	+	+	+	+	+	+	+	+	+	+	+	+	+	+	+	+	+	+	+	+	+	+	+
ADLL	AVBL	+	+	+	+	+	+	+	+	+	+	+	+	+	+	+	+	+	+	+	+	+	+	+	unknown	+	+	+	+	+	+	+	+	+	+	+	+	+	+	+	+	+	+	unknown	+	+	+	+	+
ADLL	AVDL	+	+	+	+	+	+	+	+	+	+	unknown	+	+	+	unknown	+	+	+	+	+	+	+	+	+	+	+	+	+	+	+	+	+	unknown	+	+	+	+	+	+	+	-	+	+	+	+	+	+	unknown
ADLL	AVDR	+	+	+	+	+	+	+	+	unknown	+	+	+	-	+	+	+	+	+	unknown	+	+	+	+	+	+	unknown	+	+	+	+	+	+	+	+	unknown	+	+	-	+	unknown	+	+	+	+	+	+	+	+
ADLL	AVJL	+	+	+	+	+	+	+	+	+	+	+	+	+	+	+	+	+	+	+	+	+	+	+	+	+	+	+	+	+	+	+	+	+	+	+	+	+	+	+	+	+	+	+	+	+	+	+	+
ADLL	AVJR	+	+	+	+	+	+	+	+	+	+	+	+	+	+	-	+	+	+	+	unknown	unknown	+	+	+	+	+	+	+	+	+	unknown	unknown	+	+	+	-	+	+	+	+	+	+	unknown	+	+	+	+	+
ADLL	AWAL	unknown	unknown	unknown	unknown	unknown	unknown	-	unknown	unknown	unknown	unknown	unknown	unknown	unknown	unknown	unknown	unknown	unknown	unknown	unknown	unknown	unknown	unknown	unknown	unknown	unknown	unknown	unknown	unknown	unknown	+	unknown	unknown	unknown	unknown	unknown	unknown	unknown	unknown	unknown	unknown	unknown	unknown	unknown	unknown	unknown	unknown	unknown
ADLL	AWBL	unknown	unknown	unknown	unknown	unknown	unknown	unknown	unknown	unknown	unknown	unknown	unknown	unknown	unknown	unknown	unknown	unknown	unknown	unknown	unknown	unknown	unknown	unknown	unknown	unknown	unknown	unknown	+	unknown	unknown	unknown	unknown	-	unknown	unknown	unknown	unknown	unknown	unknown	+	unknown	unknown	unknown	unknown	-	unknown	unknown	unknown
ADLL	AWCL	unknown	unknown	unknown	unknown	unknown	unknown	unknown	unknown	unknown	unknown	unknown	unknown	unknown	unknown	unknown	unknown	unknown	unknown	-	unknown	unknown	unknown	unknown	unknown	unknown	unknown	unknown	unknown	unknown	unknown	unknown	unknown	unknown	unknown	unknown	+	+	unknown	unknown	unknown	unknown	+	unknown	unknown	unknown	unknown	unknown	unknown
ADLL	OLQVL	unknown	unknown	unknown	unknown	+	+	unknown	unknown	unknown	+	unknown	unknown	-	unknown	unknown	unknown	unknown	+	unknown	unknown	-	unknown	unknown	unknown	unknown	unknown	unknown	unknown	unknown	unknown	unknown	unknown	unknown	unknown	unknown	unknown	unknown	unknown	unknown	unknown	unknown	unknown	+	+	unknown	unknown	unknown	unknown
ADLL	RIAL	+	+	+	+	+	+	+	+	+	+	+	+	-	+	+	-	+	unknown	+	+	+	+	+	+	+	unknown	+	+	+	-	+	+	+	+	+	+	+	+	+	unknown	+	+	+	+	+	+	+	unknown
ADLL	RIGL	+	+	+	+	+	+	+	-	+	+	unknown	+	+	+	+	+	+	+	unknown	-	+	+	+	+	+	+	+	+	+	+	+	+	+	+	+	+	+	unknown	-	+	-	+	+	+	+	+	+	+
ADLL	RIPL	unknown	unknown	unknown	unknown	+	unknown	unknown	unknown	unknown	unknown	unknown	unknown	unknown	unknown	unknown	unknown	unknown	unknown	unknown	unknown	unknown	unknown	unknown	unknown	unknown	-	-	unknown	unknown	+	unknown	unknown	unknown	unknown	unknown	+	unknown	unknown	unknown	unknown	unknown	+	unknown	unknown	unknown	unknown	unknown	unknown
ADLL	RIR	+	+	+	+	+	+	+	+	+	+	+	+	+	+	+	+	+	+	+	+	+	+	+	+	+	+	+	-	+	+	+	+	+	+	+	+	+	+	+	+	+	+	+	unknown	+	+	+	+
ADLL	SMBVL	unknown	unknown	-	unknown	unknown	unknown	unknown	unknown	+	unknown	unknown	unknown	unknown	-	unknown	unknown	unknown	-	unknown	unknown	unknown	unknown	unknown	unknown	unknown	unknown	+	unknown	+	unknown	unknown	unknown	unknown	unknown	unknown	unknown	unknown	unknown	unknown	+	+	unknown	unknown	unknown	unknown	-	-	unknown
ADLR	ADAR	unknown	unknown	unknown	+	unknown	unknown	unknown	unknown	unknown	unknown	-	unknown	unknown	unknown	unknown	unknown	unknown	unknown	unknown	unknown	unknown	unknown	-	unknown	unknown	unknown	unknown	unknown	unknown	unknown	unknown	unknown	unknown	unknown	unknown	-	unknown	unknown	unknown	unknown	unknown	unknown	unknown	unknown	unknown	unknown	unknown	unknown
ADLR	ADLR	unknown	unknown	unknown	unknown	unknown	unknown	unknown	unknown	unknown	unknown	unknown	unknown	unknown	unknown	unknown	unknown	unknown	unknown	-	unknown	unknown	unknown	unknown	unknown	unknown	unknown	unknown	unknown	unknown	+	unknown	unknown	unknown	unknown	unknown	unknown	unknown	unknown	unknown	unknown	unknown	unknown	unknown	+	unknown	unknown	unknown	unknown
ADLR	AIAR	unknown	unknown	unknown	-	unknown	unknown	unknown	+	unknown	unknown	unknown	unknown	unknown	unknown	unknown	unknown	unknown	unknown	unknown	+	-	unknown	unknown	unknown	unknown	+	unknown	unknown	unknown	unknown	unknown	unknown	unknown	unknown	unknown	unknown	unknown	unknown	unknown	unknown	unknown	unknown	unknown	unknown	unknown	unknown	-	unknown
ADLR	AIBR	+	+	unknown	unknown	+	+	+	+	+	+	+	+	+	+	+	+	+	+	-	+	+	+	+	+	+	-	+	+	+	+	+	+	+	+	+	+	+	+	+	+	+	+	+	+	+	+	+	+
ADLR	ASER	unknown	unknown	unknown	unknown	unknown	unknown	unknown	unknown	+	unknown	unknown	-	-	unknown	unknown	unknown	unknown	unknown	unknown	unknown	unknown	unknown	+	unknown	unknown	+	unknown	unknown	unknown	unknown	unknown	unknown	-	unknown	unknown	unknown	unknown	unknown	unknown	unknown	unknown	unknown	unknown	unknown	+	unknown	unknown	unknown
ADLR	ASHR	unknown	unknown	unknown	unknown	unknown	-	unknown	unknown	unknown	unknown	unknown	unknown	unknown	unknown	unknown	unknown	unknown	unknown	unknown	unknown	+	unknown	+	unknown	unknown	unknown	unknown	+	unknown	unknown	unknown	unknown	unknown	unknown	unknown	unknown	unknown	unknown	-	unknown	unknown	unknown	unknown	unknown	unknown	unknown	+	unknown
ADLR	AVAR	+	+	+	+	+	unknown	+	+	+	unknown	+	unknown	+	+	+	+	+	+	+	+	+	+	+	+	+	+	+	+	+	+	+	+	+	+	+	+	+	+	+	+	+	+	+	+	+	+	+	+
ADLR	AVBL	+	+	+	+	unknown	+	-	+	+	+	+	+	+	+	+	+	+	+	+	+	+	+	+	+	+	+	+	+	+	-	+	+	+	+	+	+	+	+	+	+	+	+	+	+	-	+	+	+
ADLR	AVBR	+	unknown	+	+	+	unknown	+	+	+	+	+	-	+	+	+	+	+	+	+	+	+	+	+	unknown	+	+	+	+	+	+	unknown	+	+	+	-	+	+	+	+	+	+	+	+	+	+	+	+	+
ADLR	AVDL	+	+	+	+	+	+	+	+	+	+	+	+	+	+	+	+	+	+	+	-	+	+	+	+	+	+	unknown	+	+	+	+	+	-	+	+	-	+	+	+	+	+	+	+	+	+	+	+	+
ADLR	AVDR	+	unknown	+	+	+	+	+	+	+	+	+	+	-	+	+	-	+	+	+	+	+	+	+	+	+	+	-	+	+	+	+	+	+	+	+	+	+	+	+	+	+	+	+	+	+	unknown	+	+
ADLR	AVJL	+	+	+	+	+	+	+	+	+	+	+	+	+	-	+	+	+	+	+	+	+	+	+	+	unknown	+	+	+	+	+	+	+	+	+	+	+	+	-	unknown	+	+	+	+	+	+	+	+	+
ADLR	AVJR	+	+	+	+	+	+	+	+	+	+	+	+	+	+	+	+	+	+	+	+	+	+	+	+	-	+	+	+	+	-	+	+	+	+	+	+	+	unknown	+	+	+	+	+	+	+	-	+	+
ADLR	AWCR	unknown	unknown	unknown	unknown	unknown	unknown	unknown	unknown	unknown	unknown	unknown	unknown	unknown	unknown	unknown	unknown	unknown	unknown	unknown	unknown	unknown	unknown	unknown	+	+	unknown	unknown	unknown	unknown	-	unknown	unknown	unknown	unknown	unknown	+	unknown	unknown	-	unknown	unknown	unknown	unknown	-	+	unknown	unknown	unknown
ADLR	CEPVR	unknown	unknown	unknown	unknown	unknown	unknown	unknown	unknown	unknown	unknown	unknown	unknown	unknown	unknown	unknown	unknown	unknown	unknown	unknown	+	unknown	unknown	unknown	unknown	unknown	unknown	unknown	unknown	+	unknown	-	unknown	unknown	unknown	unknown	unknown	unknown	unknown	unknown	unknown	unknown	unknown	-	unknown	unknown	unknown	unknown	unknown
ADLR	OLLR	unknown	unknown	unknown	unknown	unknown	+	unknown	unknown	unknown	unknown	unknown	unknown	unknown	unknown	unknown	unknown	unknown	unknown	unknown	unknown	-	unknown	unknown	unknown	unknown	unknown	unknown	unknown	unknown	unknown	unknown	unknown	unknown	unknown	unknown	unknown	unknown	unknown	unknown	unknown	unknown	unknown	unknown	unknown	unknown	unknown	unknown	unknown
ADLR	OLQVR	unknown	unknown	unknown	unknown	unknown	unknown	unknown	unknown	+	unknown	unknown	unknown	unknown	unknown	unknown	unknown	unknown	unknown	unknown	unknown	unknown	unknown	unknown	unknown	unknown	unknown	unknown	unknown	unknown	-	+	unknown	+	unknown	unknown	unknown	+	unknown	unknown	unknown	unknown	unknown	+	unknown	unknown	+	unknown	+
ADLR	PVCL	+	+	unknown	+	+	+	+	+	+	+	-	+	+	+	+	+	+	+	+	-	+	+	+	+	+	+	+	+	+	-	+	+	+	+	+	-	+	+	+	+	+	unknown	+	+	+	+	+	+
ADLR	RICL	+	+	+	+	+	+	unknown	+	+	+	+	+	unknown	-	+	+	unknown	+	+	-	+	+	+	+	-	+	+	+	+	+	+	+	-	+	+	+	+	+	+	+	+	+	-	+	+	-	+	+
ADLR	RICR	+	+	+	-	+	+	+	+	+	+	+	+	+	+	+	+	+	+	+	+	+	+	+	+	+	+	+	+	+	+	+	+	+	+	+	+	+	+	unknown	+	+	unknown	+	+	+	+	+	+
ADLR	RIFR	+	+	+	+	+	+	+	+	+	+	+	+	unknown	unknown	+	-	+	+	+	+	+	+	+	+	+	+	+	+	+	+	-	+	+	-	+	+	+	-	+	+	+	+	-	+	+	+	+	+
ADLR	RIPR	unknown	unknown	unknown	unknown	unknown	unknown	unknown	unknown	unknown	+	unknown	unknown	unknown	unknown	unknown	unknown	unknown	unknown	unknown	unknown	unknown	unknown	unknown	unknown	unknown	unknown	unknown	unknown	unknown	unknown	unknown	+	unknown	unknown	+	unknown	unknown	unknown	-	unknown	unknown	unknown	unknown	unknown	unknown	unknown	unknown	unknown
ADLR	SIBVL	+	+	+	+	+	-	+	+	+	+	+	+	+	+	+	+	+	+	+	+	+	+	-	+	+	+	+	+	unknown	+	+	+	+	+	unknown	+	+	+	+	+	+	+	+	+	unknown	+	+	+
ADLR	SMBVR	unknown	unknown	unknown	unknown	unknown	unknown	unknown	unknown	unknown	unknown	unknown	unknown	unknown	+	unknown	unknown	unknown	unknown	unknown	unknown	unknown	unknown	unknown	unknown	unknown	unknown	unknown	+	unknown	unknown	+	unknown	unknown	unknown	unknown	unknown	unknown	unknown	unknown	unknown	unknown	unknown	unknown	unknown	+	unknown	unknown	unknown
ADLR	URBR	+	+	+	+	-	+	+	+	+	+	+	+	+	+	+	+	+	+	+	+	+	+	+	+	+	+	+	+	+	+	+	+	+	+	+	+	+	+	+	+	+	+	+	+	+	+	+	+
ADLR	URXR	unknown	unknown	unknown	unknown	unknown	unknown	unknown	unknown	unknown	unknown	unknown	unknown	unknown	unknown	unknown	unknown	unknown	unknown	-	unknown	unknown	unknown	unknown	unknown	unknown	unknown	unknown	unknown	unknown	unknown	unknown	unknown	unknown	unknown	unknown	unknown	unknown	unknown	unknown	unknown	unknown	-	unknown	unknown	unknown	-	unknown	unknown
AFDL	AFDL	unknown	-	-	unknown	unknown	unknown	unknown	unknown	unknown	unknown	unknown	unknown	unknown	unknown	unknown	unknown	unknown	unknown	unknown	unknown	unknown	unknown	unknown	unknown	unknown	unknown	unknown	unknown	unknown	unknown	unknown	+	+	unknown	unknown	unknown	unknown	unknown	-	unknown	+	unknown	unknown	unknown	unknown	unknown	unknown	unknown
AFDL	AIBL	+	+	+	+	-	+	+	+	+	+	+	+	+	+	+	+	-	+	-	+	+	+	+	+	+	+	unknown	+	+	+	+	+	+	+	+	+	+	-	+	unknown	+	+	+	+	+	+	+	+
AFDL	AINR	unknown	unknown	unknown	-	unknown	unknown	unknown	unknown	unknown	unknown	unknown	unknown	-	unknown	unknown	unknown	unknown	unknown	unknown	unknown	unknown	unknown	unknown	unknown	-	unknown	unknown	unknown	unknown	unknown	-	unknown	unknown	unknown	unknown	unknown	unknown	unknown	unknown	+	unknown	unknown	unknown	+	unknown	unknown	+	unknown
AFDL	AIYL	-	-	-	-	-	-	-	-	-	-	-	-	-	-	-	-	-	-	-	-	+	-	-	-	-	unknown	-	-	unknown	-	-	-	-	-	-	-	-	-	-	-	-	-	-	-	-	-	-	-
AFDL	ASEL	unknown	unknown	unknown	unknown	unknown	unknown	unknown	unknown	unknown	unknown	unknown	unknown	unknown	+	unknown	unknown	unknown	unknown	unknown	unknown	unknown	unknown	unknown	unknown	unknown	unknown	unknown	unknown	unknown	unknown	unknown	unknown	unknown	unknown	unknown	unknown	unknown	+	unknown	unknown	unknown	unknown	unknown	unknown	unknown	unknown	+	-
AFDL	ASER	unknown	-	unknown	unknown	unknown	unknown	unknown	unknown	unknown	+	unknown	unknown	unknown	unknown	unknown	-	unknown	unknown	unknown	-	unknown	unknown	unknown	unknown	unknown	unknown	unknown	+	unknown	unknown	unknown	unknown	unknown	-	unknown	unknown	unknown	unknown	unknown	unknown	unknown	unknown	unknown	unknown	unknown	unknown	unknown	unknown
AFDL	AWBL	unknown	unknown	unknown	+	unknown	unknown	unknown	unknown	unknown	unknown	unknown	-	unknown	unknown	unknown	unknown	unknown	unknown	unknown	unknown	unknown	unknown	unknown	unknown	unknown	unknown	unknown	unknown	unknown	unknown	unknown	unknown	unknown	unknown	unknown	unknown	unknown	unknown	unknown	unknown	unknown	unknown	unknown	unknown	unknown	unknown	unknown	unknown
AFDR	AFDL	unknown	unknown	-	unknown	unknown	unknown	unknown	unknown	unknown	unknown	unknown	+	unknown	unknown	unknown	unknown	unknown	unknown	-	unknown	unknown	unknown	-	unknown	unknown	unknown	unknown	-	unknown	unknown	unknown	unknown	+	unknown	unknown	unknown	unknown	unknown	unknown	unknown	unknown	unknown	unknown	+	unknown	unknown	unknown	unknown
AFDR	AIYR	-	unknown	-	-	+	-	-	-	-	-	-	-	-	unknown	-	-	-	-	+	-	-	-	unknown	-	-	-	-	-	-	-	-	-	-	-	-	-	-	-	-	-	-	-	-	-	-	-	-	-
AFDR	ASEL	unknown	unknown	unknown	unknown	unknown	unknown	unknown	unknown	unknown	unknown	unknown	unknown	unknown	unknown	unknown	+	unknown	unknown	unknown	unknown	unknown	unknown	unknown	unknown	unknown	unknown	unknown	unknown	unknown	unknown	unknown	unknown	+	unknown	unknown	unknown	unknown	unknown	unknown	unknown	unknown	unknown	unknown	unknown	unknown	unknown	unknown	unknown
AFDR	ASER	unknown	unknown	unknown	unknown	unknown	+	unknown	unknown	unknown	unknown	unknown	unknown	unknown	unknown	unknown	unknown	unknown	unknown	unknown	unknown	unknown	unknown	unknown	unknown	unknown	unknown	unknown	unknown	unknown	unknown	unknown	unknown	unknown	unknown	unknown	unknown	unknown	unknown	unknown	unknown	unknown	unknown	unknown	unknown	unknown	unknown	unknown	unknown
AIAL	ADAL	unknown	unknown	unknown	unknown	unknown	unknown	unknown	unknown	unknown	unknown	unknown	unknown	unknown	unknown	unknown	unknown	unknown	unknown	unknown	unknown	unknown	unknown	unknown	unknown	unknown	unknown	unknown	unknown	unknown	unknown	unknown	-	unknown	unknown	unknown	unknown	unknown	unknown	unknown	unknown	unknown	unknown	unknown	unknown	unknown	unknown	unknown	unknown
AIAL	ADFL	unknown	unknown	unknown	unknown	unknown	unknown	+	unknown	unknown	unknown	unknown	unknown	unknown	unknown	unknown	unknown	unknown	unknown	unknown	unknown	unknown	unknown	unknown	unknown	unknown	unknown	unknown	unknown	unknown	unknown	unknown	unknown	unknown	unknown	unknown	unknown	unknown	unknown	unknown	unknown	unknown	unknown	unknown	unknown	unknown	unknown	+	unknown
AIAL	ADLL	unknown	unknown	unknown	unknown	unknown	unknown	unknown	unknown	unknown	unknown	unknown	unknown	unknown	unknown	unknown	unknown	unknown	unknown	unknown	unknown	unknown	unknown	unknown	unknown	unknown	unknown	unknown	unknown	+	unknown	unknown	unknown	unknown	unknown	unknown	+	unknown	+	+	-	unknown	unknown	unknown	unknown	unknown	unknown	unknown	unknown
AIAL	AIBL	-	-	-	-	-	unknown	-	-	-	-	-	-	-	-	unknown	-	-	-	-	-	-	-	-	-	-	-	-	-	-	unknown	-	-	-	-	-	-	-	-	-	-	-	-	-	-	-	-	-	-
AIAL	AIML	unknown	unknown	unknown	unknown	unknown	unknown	unknown	unknown	unknown	unknown	unknown	unknown	unknown	unknown	+	unknown	unknown	unknown	unknown	unknown	unknown	unknown	unknown	unknown	-	unknown	unknown	unknown	unknown	-	unknown	unknown	unknown	unknown	unknown	unknown	unknown	unknown	unknown	unknown	unknown	unknown	unknown	unknown	unknown	unknown	unknown	unknown
AIAL	AIZL	-	-	-	-	-	-	-	-	-	-	-	-	-	-	-	-	-	+	-	-	-	-	-	-	-	-	-	-	-	-	-	-	-	-	-	-	-	-	-	-	-	-	-	-	-	-	-	-
AIAL	ASEL	unknown	unknown	unknown	+	unknown	unknown	unknown	unknown	unknown	unknown	unknown	unknown	unknown	unknown	unknown	unknown	unknown	-	unknown	unknown	+	+	unknown	unknown	unknown	unknown	unknown	unknown	unknown	unknown	+	unknown	unknown	unknown	unknown	unknown	unknown	unknown	unknown	unknown	unknown	unknown	unknown	unknown	unknown	unknown	unknown	unknown
AIAL	ASER	unknown	-	unknown	unknown	unknown	unknown	unknown	unknown	unknown	unknown	unknown	+	unknown	unknown	unknown	-	unknown	unknown	unknown	unknown	unknown	unknown	unknown	unknown	unknown	unknown	unknown	unknown	unknown	unknown	unknown	unknown	unknown	unknown	unknown	unknown	unknown	unknown	unknown	unknown	unknown	unknown	unknown	unknown	unknown	unknown	unknown	unknown
AIAL	ASGL	unknown	unknown	unknown	unknown	unknown	unknown	unknown	unknown	unknown	unknown	unknown	unknown	unknown	unknown	unknown	unknown	unknown	unknown	unknown	unknown	unknown	-	unknown	unknown	unknown	unknown	unknown	unknown	unknown	unknown	unknown	+	unknown	unknown	+	unknown	unknown	unknown	unknown	unknown	unknown	unknown	unknown	unknown	-	unknown	unknown	unknown
AIAL	ASHL	unknown	unknown	unknown	unknown	unknown	unknown	unknown	unknown	unknown	unknown	unknown	unknown	unknown	unknown	unknown	unknown	unknown	unknown	unknown	+	+	unknown	unknown	unknown	unknown	unknown	unknown	+	unknown	unknown	unknown	unknown	unknown	unknown	unknown	unknown	unknown	unknown	+	unknown	unknown	unknown	unknown	unknown	unknown	unknown	unknown	unknown
AIAL	ASJL	unknown	unknown	unknown	+	unknown	unknown	unknown	-	unknown	unknown	unknown	unknown	unknown	-	unknown	unknown	unknown	unknown	unknown	unknown	unknown	unknown	unknown	unknown	unknown	unknown	unknown	unknown	unknown	unknown	unknown	unknown	+	unknown	unknown	unknown	-	unknown	unknown	unknown	+	unknown	unknown	unknown	unknown	unknown	unknown	unknown
AIAL	ASKL	unknown	unknown	unknown	unknown	unknown	unknown	unknown	unknown	unknown	unknown	unknown	unknown	unknown	unknown	unknown	+	+	unknown	unknown	unknown	unknown	-	unknown	unknown	unknown	unknown	+	unknown	unknown	unknown	unknown	unknown	unknown	+	-	unknown	unknown	unknown	unknown	unknown	unknown	unknown	unknown	unknown	unknown	unknown	unknown	unknown
AIAL	AWCL	unknown	unknown	unknown	unknown	+	unknown	unknown	unknown	unknown	unknown	unknown	-	unknown	unknown	unknown	unknown	-	unknown	unknown	unknown	unknown	unknown	+	unknown	unknown	unknown	unknown	unknown	unknown	-	unknown	unknown	unknown	unknown	unknown	unknown	unknown	unknown	unknown	unknown	unknown	unknown	unknown	unknown	unknown	unknown	unknown	unknown
AIAL	AWCR	unknown	unknown	unknown	unknown	unknown	unknown	unknown	unknown	unknown	unknown	unknown	unknown	unknown	unknown	unknown	unknown	unknown	unknown	unknown	unknown	unknown	unknown	unknown	unknown	unknown	-	unknown	unknown	+	unknown	unknown	unknown	unknown	unknown	unknown	unknown	unknown	unknown	unknown	unknown	unknown	unknown	unknown	unknown	unknown	-	unknown	unknown
AIAL	PVQL	+	+	+	+	+	+	+	+	+	+	+	+	+	+	+	+	+	+	+	-	-	+	+	+	+	+	+	-	+	+	+	+	+	+	+	+	+	-	+	+	+	+	+	+	+	+	-	+
AIAL	RIFL	unknown	unknown	unknown	unknown	unknown	unknown	unknown	+	unknown	unknown	unknown	unknown	-	unknown	unknown	-	+	unknown	unknown	unknown	unknown	unknown	unknown	unknown	unknown	unknown	unknown	unknown	unknown	-	unknown	unknown	unknown	-	unknown	unknown	unknown	unknown	unknown	unknown	unknown	unknown	unknown	unknown	unknown	unknown	unknown	unknown
AIAL	RIR	unknown	unknown	unknown	unknown	unknown	unknown	unknown	unknown	unknown	unknown	unknown	unknown	unknown	unknown	unknown	unknown	unknown	unknown	unknown	unknown	unknown	unknown	unknown	unknown	unknown	unknown	unknown	unknown	unknown	unknown	unknown	unknown	unknown	unknown	unknown	unknown	unknown	unknown	unknown	unknown	unknown	unknown	-	unknown	unknown	unknown	unknown	unknown
AIAL	RMGL	unknown	unknown	unknown	unknown	unknown	unknown	unknown	unknown	unknown	unknown	unknown	unknown	unknown	unknown	unknown	unknown	unknown	unknown	unknown	unknown	unknown	unknown	unknown	unknown	unknown	unknown	unknown	unknown	unknown	unknown	unknown	unknown	unknown	unknown	unknown	unknown	unknown	unknown	unknown	-	unknown	unknown	unknown	unknown	-	unknown	unknown	unknown
AIAR	ADAR	unknown	unknown	unknown	unknown	unknown	unknown	unknown	unknown	unknown	unknown	unknown	unknown	unknown	unknown	unknown	unknown	unknown	+	unknown	+	unknown	unknown	+	unknown	unknown	unknown	unknown	unknown	unknown	unknown	unknown	unknown	-	unknown	unknown	+	unknown	unknown	unknown	unknown	unknown	+	unknown	unknown	unknown	unknown	unknown	unknown
AIAR	ADLR	unknown	unknown	unknown	unknown	unknown	unknown	unknown	unknown	unknown	unknown	unknown	unknown	unknown	unknown	unknown	unknown	unknown	unknown	unknown	unknown	unknown	unknown	unknown	unknown	unknown	unknown	unknown	unknown	-	unknown	unknown	unknown	unknown	unknown	unknown	unknown	unknown	unknown	unknown	unknown	unknown	unknown	unknown	unknown	unknown	unknown	-	unknown
AIAR	AIBR	-	-	-	-	-	-	-	unknown	-	unknown	-	-	-	unknown	-	-	-	-	-	-	-	-	-	-	-	-	unknown	-	-	unknown	-	-	-	-	-	-	-	-	-	-	-	-	-	-	+	-	-	-
AIAR	AIZR	-	-	unknown	-	-	-	-	-	-	-	-	-	-	+	-	-	-	-	-	unknown	-	-	-	-	-	-	-	-	-	-	-	-	-	-	-	+	-	+	-	-	-	-	-	-	-	-	-	-
AIAR	ASER	unknown	-	unknown	unknown	unknown	+	+	-	unknown	unknown	unknown	unknown	unknown	unknown	unknown	unknown	-	unknown	unknown	unknown	unknown	-	+	unknown	unknown	unknown	unknown	unknown	+	unknown	unknown	unknown	unknown	unknown	unknown	unknown	unknown	unknown	unknown	unknown	unknown	-	unknown	unknown	unknown	unknown	unknown	unknown
AIAR	ASGR	unknown	unknown	-	+	unknown	unknown	unknown	unknown	unknown	unknown	unknown	unknown	unknown	unknown	unknown	unknown	unknown	unknown	unknown	unknown	unknown	unknown	unknown	unknown	+	unknown	unknown	unknown	unknown	unknown	unknown	unknown	unknown	unknown	unknown	unknown	unknown	+	unknown	unknown	unknown	unknown	unknown	unknown	-	unknown	unknown	unknown
AIAR	ASIR	unknown	unknown	-	+	unknown	unknown	unknown	unknown	unknown	unknown	unknown	unknown	unknown	unknown	+	unknown	unknown	unknown	unknown	unknown	unknown	unknown	unknown	unknown	unknown	unknown	unknown	unknown	unknown	unknown	unknown	unknown	unknown	unknown	unknown	unknown	unknown	unknown	unknown	unknown	unknown	unknown	unknown	unknown	unknown	unknown	unknown	unknown
AIAR	AWAR	unknown	unknown	unknown	unknown	unknown	unknown	unknown	unknown	unknown	+	unknown	unknown	unknown	unknown	unknown	unknown	unknown	unknown	unknown	unknown	unknown	unknown	+	unknown	unknown	unknown	unknown	unknown	unknown	unknown	unknown	unknown	unknown	unknown	unknown	-	unknown	unknown	unknown	unknown	unknown	unknown	unknown	unknown	unknown	unknown	unknown	+
AIAR	AWCL	unknown	unknown	unknown	unknown	unknown	unknown	unknown	unknown	unknown	unknown	unknown	unknown	+	unknown	unknown	unknown	unknown	unknown	unknown	unknown	unknown	unknown	unknown	unknown	unknown	unknown	+	+	unknown	unknown	unknown	unknown	-	unknown	unknown	unknown	unknown	unknown	unknown	unknown	unknown	unknown	unknown	unknown	+	unknown	unknown	+
AIAR	AWCR	unknown	unknown	+	unknown	unknown	unknown	+	unknown	unknown	unknown	unknown	unknown	unknown	unknown	unknown	unknown	unknown	unknown	unknown	unknown	unknown	unknown	unknown	unknown	unknown	unknown	unknown	unknown	+	unknown	unknown	unknown	unknown	unknown	+	unknown	unknown	unknown	unknown	unknown	unknown	unknown	unknown	unknown	unknown	unknown	unknown	+
AIAR	RIFR	unknown	unknown	unknown	unknown	unknown	unknown	unknown	unknown	+	unknown	unknown	unknown	unknown	unknown	-	unknown	unknown	unknown	unknown	unknown	unknown	unknown	unknown	unknown	unknown	unknown	unknown	unknown	unknown	unknown	unknown	unknown	unknown	unknown	-	unknown	unknown	unknown	+	unknown	unknown	unknown	unknown	unknown	unknown	unknown	unknown	unknown
AIBL	AIBL	+	+	+	+	unknown	+	+	+	+	+	+	+	+	+	+	+	+	+	+	+	+	+	+	+	+	+	+	+	+	+	+	+	-	+	+	+	+	+	+	+	+	+	+	+	+	unknown	+	+
AIBL	AIZR	unknown	unknown	unknown	unknown	unknown	unknown	unknown	unknown	unknown	+	unknown	unknown	unknown	unknown	unknown	+	unknown	unknown	unknown	unknown	unknown	unknown	unknown	unknown	-	+	unknown	unknown	unknown	unknown	unknown	unknown	unknown	unknown	unknown	unknown	unknown	unknown	unknown	unknown	unknown	unknown	unknown	unknown	unknown	unknown	unknown	unknown
AIBL	ASHL	unknown	unknown	unknown	unknown	unknown	-	unknown	unknown	unknown	unknown	unknown	-	unknown	+	unknown	unknown	unknown	unknown	unknown	unknown	unknown	unknown	unknown	unknown	unknown	unknown	unknown	unknown	unknown	unknown	unknown	unknown	unknown	unknown	-	unknown	unknown	unknown	unknown	unknown	-	unknown	unknown	unknown	unknown	unknown	-	unknown
AIBL	ASHR	unknown	unknown	unknown	-	unknown	unknown	+	+	unknown	unknown	-	unknown	unknown	unknown	unknown	unknown	unknown	unknown	unknown	unknown	unknown	unknown	unknown	unknown	unknown	unknown	unknown	unknown	unknown	unknown	+	unknown	unknown	-	unknown	unknown	unknown	unknown	unknown	unknown	unknown	unknown	unknown	unknown	unknown	unknown	unknown	unknown
AIBL	AVAL	+	+	+	+	+	+	+	+	+	+	+	+	+	+	+	-	+	unknown	+	+	+	unknown	+	+	+	+	+	+	-	+	+	+	+	+	+	+	+	-	+	+	+	+	+	+	+	+	+	-
AIBL	AVBL	+	-	-	+	+	+	+	+	+	+	+	+	-	+	-	+	+	+	+	+	+	+	+	-	+	+	+	+	+	+	+	+	+	+	+	+	+	unknown	+	+	-	+	+	+	+	+	+	+
AIBL	AVEL	+	unknown	-	+	+	+	+	+	+	+	+	-	+	+	+	+	+	+	+	+	+	+	+	+	+	+	+	+	-	+	unknown	+	+	+	+	-	+	+	+	+	+	+	+	+	+	+	+	+
AIBL	FLPL	+	+	+	-	+	+	+	+	+	+	+	+	+	+	+	+	+	+	+	+	+	+	+	+	+	unknown	+	+	+	-	+	+	+	+	-	+	+	+	+	+	+	+	+	+	+	-	+	+
AIBL	IL2DR	unknown	unknown	unknown	unknown	unknown	unknown	unknown	unknown	unknown	unknown	unknown	unknown	unknown	unknown	unknown	unknown	+	unknown	unknown	unknown	unknown	+	unknown	+	unknown	unknown	unknown	unknown	unknown	unknown	unknown	unknown	unknown	unknown	unknown	unknown	unknown	unknown	unknown	+	unknown	unknown	unknown	unknown	unknown	unknown	unknown	unknown
AIBL	RIBR	+	+	+	+	+	+	-	+	+	unknown	+	+	+	+	+	+	+	+	-	+	+	+	+	unknown	+	-	+	+	+	+	+	+	+	+	+	+	unknown	+	+	+	+	+	-	+	+	+	+	+
AIBL	RIFL	+	+	unknown	+	+	unknown	+	+	+	+	+	-	+	unknown	+	+	+	+	+	+	+	+	+	+	+	+	+	+	+	unknown	+	-	+	+	+	+	+	+	+	+	+	+	+	+	+	+	+	+
AIBL	RIGR	+	+	+	+	+	+	+	+	+	+	+	+	+	+	-	+	+	+	+	+	+	+	+	+	+	+	unknown	+	+	+	+	+	+	+	+	+	+	+	+	+	+	+	+	+	unknown	unknown	+	+
AIBL	RIML	+	+	+	+	+	+	+	+	unknown	+	+	+	+	+	unknown	+	+	+	+	+	+	+	+	+	+	+	+	unknown	+	+	+	+	+	+	+	+	+	+	+	+	+	+	+	-	+	-	+	+
AIBL	RIMR	+	+	+	+	+	+	+	+	+	+	+	+	+	+	+	+	+	+	+	+	+	+	+	+	unknown	+	+	+	+	+	+	+	+	+	+	-	+	+	+	+	+	+	+	+	+	+	+	+
AIBL	RMFR	+	+	unknown	unknown	+	+	+	+	+	+	+	+	+	+	+	+	+	+	+	+	+	+	unknown	+	+	+	+	+	+	+	+	-	+	+	+	+	+	+	+	+	+	+	+	+	unknown	+	+	-
AIBL	SAADL	+	+	+	-	+	+	+	+	+	+	+	+	+	+	unknown	+	unknown	+	+	+	+	+	unknown	unknown	+	+	+	+	+	+	+	+	+	+	+	+	+	+	+	+	unknown	+	+	+	+	+	+	+
AIBL	SAADR	+	+	+	+	+	unknown	-	+	+	+	+	+	+	+	+	+	+	+	+	-	+	unknown	+	+	+	-	+	+	+	+	+	+	+	+	+	+	+	+	+	+	+	+	+	-	+	+	+	+
AIBL	SAAVL	+	+	+	+	unknown	unknown	+	+	+	+	+	+	+	+	unknown	+	+	+	+	+	+	+	+	+	unknown	+	+	+	+	+	-	+	+	unknown	+	+	+	-	+	+	-	+	+	+	+	+	+	+
AIBL	SIADR	unknown	unknown	unknown	unknown	+	unknown	unknown	unknown	unknown	unknown	-	unknown	unknown	unknown	+	-	-	unknown	unknown	unknown	-	unknown	unknown	unknown	unknown	unknown	unknown	-	unknown	unknown	unknown	unknown	unknown	unknown	unknown	unknown	unknown	unknown	+	unknown	+	unknown	unknown	unknown	unknown	unknown	+	unknown
AIBL	SIAVR	unknown	unknown	unknown	+	unknown	unknown	-	unknown	unknown	-	unknown	unknown	unknown	unknown	unknown	unknown	unknown	unknown	unknown	unknown	unknown	unknown	unknown	unknown	unknown	unknown	unknown	unknown	unknown	+	unknown	unknown	unknown	unknown	-	unknown	unknown	unknown	unknown	unknown	unknown	unknown	unknown	unknown	unknown	unknown	unknown	unknown
AIBL	SIBDR	+	+	+	+	+	unknown	+	+	+	+	+	+	+	+	+	+	+	+	+	+	+	+	+	+	+	+	unknown	+	+	+	+	+	+	+	+	+	+	+	+	+	+	+	+	+	+	+	-	+
AIBL	SMDDR	+	+	+	+	+	-	+	+	+	+	+	+	unknown	+	+	+	+	+	+	+	+	unknown	+	+	+	-	+	+	unknown	+	+	+	+	+	unknown	+	+	+	-	+	unknown	+	+	+	+	+	+	+
AIBL	SMDVR	+	+	+	+	+	+	unknown	+	+	+	+	+	unknown	+	+	+	+	+	+	+	+	+	+	+	+	+	+	+	+	+	+	+	+	+	+	+	+	+	+	+	+	+	+	+	+	-	+	+
AIBR	ADLR	unknown	unknown	unknown	+	unknown	-	unknown	unknown	unknown	unknown	unknown	-	unknown	unknown	unknown	unknown	unknown	+	unknown	unknown	unknown	+	-	unknown	unknown	unknown	unknown	unknown	unknown	unknown	unknown	+	unknown	unknown	unknown	-	unknown	unknown	unknown	+	-	unknown	unknown	unknown	unknown	unknown	unknown	unknown
AIBR	AIAR	unknown	unknown	unknown	unknown	unknown	unknown	unknown	unknown	unknown	unknown	unknown	+	-	unknown	unknown	unknown	unknown	unknown	unknown	unknown	unknown	unknown	unknown	unknown	-	unknown	unknown	unknown	unknown	unknown	unknown	unknown	unknown	unknown	unknown	unknown	unknown	unknown	unknown	unknown	unknown	unknown	unknown	unknown	unknown	unknown	unknown	unknown
AIBR	AIYR	-	+	unknown	-	+	-	-	-	unknown	-	-	-	unknown	-	unknown	-	-	-	-	-	-	-	-	-	-	-	-	unknown	-	-	-	-	-	+	-	-	-	-	-	-	-	-	-	-	-	-	-	-
AIBR	AQR	unknown	unknown	unknown	+	unknown	unknown	unknown	unknown	unknown	unknown	unknown	unknown	unknown	unknown	unknown	unknown	unknown	unknown	unknown	unknown	unknown	unknown	unknown	unknown	unknown	unknown	unknown	unknown	unknown	unknown	+	-	unknown	unknown	unknown	unknown	unknown	unknown	+	unknown	unknown	unknown	unknown	unknown	unknown	unknown	unknown	+
AIBR	AUAL	+	+	+	+	+	+	+	+	+	+	+	+	unknown	+	+	+	+	+	+	+	+	+	+	+	+	+	+	unknown	+	+	unknown	+	+	+	unknown	+	+	+	+	+	+	+	+	unknown	+	+	+	+
AIBR	AVAR	+	+	+	+	+	+	+	+	+	+	+	+	+	+	+	+	+	+	+	+	+	+	+	+	+	+	+	+	+	-	+	+	+	+	+	+	+	-	+	+	+	+	+	unknown	+	+	+	+
AIBR	AVBR	+	+	+	unknown	+	+	+	+	+	+	+	+	+	+	+	+	+	+	+	+	+	+	+	+	+	+	+	+	+	+	+	+	+	+	+	+	unknown	+	unknown	+	+	unknown	+	unknown	+	+	+	+
AIBR	AVEL	+	+	+	+	+	unknown	+	+	+	+	+	+	+	+	+	+	+	+	+	+	+	+	+	unknown	+	+	+	+	+	+	+	+	+	+	+	+	unknown	+	+	unknown	+	+	unknown	-	unknown	+	+	+
AIBR	AWCR	unknown	unknown	-	+	unknown	unknown	unknown	unknown	unknown	unknown	unknown	-	unknown	unknown	unknown	unknown	unknown	unknown	unknown	unknown	unknown	unknown	+	unknown	unknown	unknown	unknown	unknown	unknown	unknown	+	unknown	unknown	unknown	-	unknown	unknown	unknown	unknown	unknown	unknown	unknown	unknown	unknown	unknown	unknown	unknown	unknown
AIBR	DVA	+	+	+	+	+	unknown	+	+	+	+	+	+	+	-	+	+	+	+	+	+	+	+	+	+	+	+	+	unknown	+	+	+	+	+	+	+	+	-	+	+	+	unknown	+	+	+	unknown	+	+	+
AIBR	RIAL	+	+	+	+	+	+	+	+	+	+	+	+	+	+	+	+	+	+	+	+	+	+	+	+	+	+	+	+	+	+	+	+	unknown	+	+	+	+	+	+	+	+	unknown	+	unknown	+	+	+	+
AIBR	RIBL	+	+	+	+	+	+	+	+	+	+	+	+	+	+	+	+	-	+	+	+	+	+	+	unknown	+	+	+	+	+	+	+	-	+	+	+	+	+	+	+	+	+	+	+	+	+	unknown	+	+
AIBR	RICR	+	+	+	+	+	+	+	+	+	+	+	unknown	+	+	+	+	+	-	+	+	+	+	+	+	+	+	unknown	+	+	+	+	+	+	+	-	-	+	+	+	+	+	+	+	+	+	-	+	+
AIBR	RIGL	+	+	+	+	+	+	+	+	+	+	+	+	+	+	+	+	+	+	+	unknown	+	+	+	+	+	+	unknown	+	+	+	-	+	+	-	+	+	-	+	+	+	+	-	+	+	+	unknown	+	+
AIBR	RIML	+	+	+	+	unknown	+	+	+	+	+	-	+	+	+	+	+	+	+	unknown	+	+	+	+	-	+	+	unknown	+	unknown	+	+	+	+	+	-	+	+	+	+	unknown	+	+	+	+	+	+	+	+
AIBR	RIMR	+	+	+	+	+	+	+	+	+	+	+	+	+	+	+	+	+	+	unknown	+	+	+	+	+	+	+	+	+	+	+	unknown	+	+	+	+	-	+	+	+	+	+	+	+	+	+	+	+	-
AIBR	RMFL	+	+	+	+	+	unknown	+	+	+	+	+	+	+	+	-	+	+	+	+	+	+	+	+	-	+	+	+	+	+	+	+	+	-	+	+	+	unknown	+	+	unknown	+	+	+	+	+	+	+	unknown
AIBR	SAADL	+	+	+	+	+	+	+	+	+	+	+	+	+	+	+	+	unknown	+	+	-	+	+	+	+	+	+	unknown	+	+	unknown	+	+	-	+	+	+	+	+	unknown	+	+	+	+	+	+	-	+	+
AIBR	SAADR	+	+	+	+	+	+	+	+	unknown	+	+	+	unknown	+	+	+	+	+	+	+	-	+	+	+	+	+	+	+	+	+	+	+	+	+	+	+	+	+	+	+	+	+	+	+	+	+	+	-
AIBR	SAAVR	+	-	+	+	+	+	+	+	+	+	+	+	+	+	+	+	+	+	+	+	+	+	+	+	+	+	+	+	+	+	+	+	+	+	+	+	+	+	+	+	+	+	+	+	+	+	unknown	+
AIBR	SIADL	unknown	unknown	unknown	unknown	-	unknown	unknown	unknown	unknown	unknown	unknown	unknown	unknown	unknown	-	unknown	unknown	unknown	unknown	unknown	unknown	unknown	unknown	unknown	+	unknown	unknown	unknown	unknown	+	unknown	unknown	unknown	unknown	unknown	unknown	unknown	unknown	unknown	unknown	unknown	unknown	unknown	unknown	unknown	unknown	unknown	unknown
AIBR	SIBVR	+	+	+	+	+	+	+	+	+	+	+	+	+	+	+	+	+	+	+	+	+	+	+	+	+	+	+	+	+	+	+	+	+	+	+	+	+	+	+	+	+	+	+	+	+	+	+	+
AIBR	SMDDL	+	+	+	-	+	+	+	+	+	+	+	unknown	+	+	+	+	+	+	+	+	+	+	+	+	+	+	+	+	+	+	+	+	-	+	+	+	+	+	-	+	+	+	+	+	+	+	+	+
AIBR	SMDVL	+	+	+	+	+	+	+	+	+	+	+	+	+	+	+	+	+	+	+	+	+	+	+	+	unknown	+	+	+	+	+	+	+	+	+	+	+	+	+	+	+	+	+	+	+	+	+	+	+
AIBR	VB01	+	+	+	+	+	+	-	+	+	+	+	-	unknown	+	+	+	+	+	+	+	+	+	+	+	+	+	+	+	+	+	+	+	+	+	+	+	-	+	+	+	+	+	+	+	+	+	+	+
AIML	AIAL	unknown	unknown	unknown	unknown	unknown	-	unknown	unknown	unknown	unknown	unknown	unknown	unknown	unknown	unknown	unknown	unknown	unknown	unknown	unknown	unknown	unknown	+	unknown	unknown	unknown	unknown	+	unknown	unknown	unknown	unknown	unknown	unknown	unknown	unknown	unknown	unknown	unknown	unknown	unknown	unknown	unknown	unknown	unknown	unknown	unknown	unknown
AIML	ALML	+	+	+	+	+	+	+	+	+	+	+	unknown	+	-	+	+	+	+	+	+	+	+	+	+	+	+	+	+	+	+	-	-	+	+	+	+	+	-	+	+	+	+	+	+	+	+	+	-
AIML	ASGL	unknown	unknown	unknown	unknown	unknown	unknown	unknown	unknown	unknown	unknown	unknown	unknown	unknown	+	unknown	unknown	unknown	unknown	unknown	unknown	unknown	unknown	unknown	unknown	unknown	unknown	unknown	unknown	+	unknown	unknown	unknown	unknown	unknown	unknown	-	unknown	unknown	unknown	unknown	unknown	unknown	unknown	unknown	unknown	unknown	unknown	-
AIML	ASJL	unknown	unknown	unknown	unknown	unknown	unknown	unknown	unknown	+	unknown	unknown	unknown	unknown	unknown	unknown	unknown	unknown	unknown	unknown	unknown	unknown	unknown	unknown	unknown	unknown	unknown	unknown	unknown	unknown	+	unknown	unknown	unknown	unknown	unknown	unknown	unknown	unknown	unknown	unknown	unknown	unknown	unknown	unknown	unknown	+	unknown	unknown
AIML	ASKL	unknown	unknown	-	unknown	unknown	unknown	unknown	unknown	unknown	unknown	unknown	unknown	unknown	unknown	unknown	unknown	unknown	unknown	-	unknown	unknown	unknown	unknown	unknown	unknown	unknown	unknown	+	unknown	unknown	unknown	unknown	+	unknown	unknown	unknown	unknown	unknown	unknown	unknown	unknown	unknown	unknown	unknown	unknown	unknown	unknown	unknown
AIML	AVDL	+	+	+	+	+	+	+	+	+	+	+	+	+	unknown	+	+	+	+	+	+	-	unknown	+	+	+	+	+	+	+	+	+	+	+	+	+	+	+	unknown	+	+	+	+	+	+	unknown	+	+	+
AIML	AVFL	unknown	unknown	-	unknown	-	unknown	unknown	unknown	unknown	unknown	unknown	unknown	unknown	unknown	unknown	unknown	unknown	+	unknown	-	unknown	unknown	unknown	unknown	unknown	unknown	unknown	unknown	unknown	unknown	unknown	unknown	unknown	unknown	unknown	unknown	unknown	unknown	unknown	unknown	unknown	unknown	unknown	unknown	unknown	unknown	unknown	unknown
AIML	AVFR	unknown	unknown	unknown	unknown	unknown	unknown	unknown	unknown	unknown	unknown	unknown	unknown	unknown	unknown	unknown	unknown	unknown	unknown	-	unknown	unknown	unknown	+	unknown	unknown	unknown	unknown	unknown	unknown	unknown	unknown	unknown	unknown	unknown	-	unknown	unknown	unknown	unknown	-	unknown	unknown	unknown	+	unknown	unknown	unknown	unknown
AIML	AVHL	+	+	+	+	+	+	+	+	+	+	+	+	+	+	+	+	+	+	+	+	+	+	+	+	+	+	unknown	+	+	unknown	+	+	+	+	+	+	+	unknown	+	+	-	+	+	+	+	+	+	+
AIML	AVHR	+	+	+	+	+	-	+	+	+	+	+	+	+	+	+	+	unknown	+	-	+	+	+	+	+	+	+	+	+	+	+	+	+	+	+	+	+	+	+	+	-	+	+	+	+	+	+	+	+
AIML	AVJL	+	+	+	+	+	+	+	unknown	+	+	+	unknown	+	+	+	+	+	+	+	+	+	+	+	+	+	+	+	+	+	+	+	+	+	+	+	+	+	+	+	unknown	+	+	+	+	+	+	+	+
AIML	CEPDL	unknown	unknown	+	unknown	unknown	unknown	unknown	unknown	unknown	unknown	unknown	unknown	unknown	+	unknown	unknown	unknown	unknown	unknown	unknown	unknown	unknown	unknown	-	unknown	unknown	unknown	unknown	unknown	unknown	unknown	+	-	unknown	-	unknown	unknown	unknown	unknown	unknown	unknown	unknown	unknown	unknown	unknown	unknown	unknown	unknown
AIML	PVQL	+	+	-	+	+	+	+	+	-	+	unknown	+	+	+	+	+	+	+	+	+	+	+	+	+	+	+	+	+	+	+	+	+	unknown	-	+	+	+	+	unknown	+	+	+	+	+	+	+	+	+
AIML	RID	+	+	+	+	+	-	+	+	+	+	+	+	+	+	+	-	+	+	+	+	+	-	-	+	+	unknown	+	+	+	+	+	+	-	+	-	+	+	+	+	+	+	+	+	+	+	+	+	+
AIML	RIFL	+	+	+	+	+	+	+	+	+	+	+	+	+	+	-	+	+	+	+	+	+	+	+	unknown	+	+	+	+	+	+	+	+	+	+	+	-	+	+	+	unknown	+	+	+	+	+	-	+	+
AIML	RMGL	+	+	+	+	+	+	+	+	+	+	+	+	+	+	+	-	+	+	+	+	+	+	+	+	+	-	+	+	+	+	+	+	+	+	+	+	+	+	+	+	+	+	+	+	+	unknown	+	+
AIML	SMBVL	-	+	-	-	-	-	-	-	-	unknown	-	-	-	-	-	-	-	-	-	-	-	-	unknown	unknown	-	-	-	-	-	unknown	-	-	-	-	-	unknown	-	-	unknown	+	unknown	-	unknown	-	-	-	-	-
AIML	URXL	-	-	-	-	+	-	-	-	-	-	unknown	-	-	-	-	-	-	-	-	-	-	-	-	-	-	-	-	-	-	-	unknown	-	-	-	-	-	-	-	-	-	-	-	+	-	-	-	-	-
AIMR	ADFR	unknown	unknown	unknown	unknown	unknown	unknown	unknown	unknown	unknown	unknown	unknown	+	unknown	unknown	unknown	unknown	unknown	unknown	unknown	unknown	unknown	unknown	unknown	unknown	unknown	unknown	+	unknown	unknown	unknown	unknown	unknown	unknown	unknown	unknown	unknown	unknown	unknown	unknown	unknown	unknown	+	unknown	unknown	unknown	unknown	unknown	unknown
AIMR	AIAR	unknown	unknown	unknown	unknown	-	unknown	unknown	-	unknown	unknown	unknown	unknown	unknown	unknown	unknown	unknown	unknown	unknown	unknown	unknown	unknown	unknown	unknown	unknown	unknown	unknown	unknown	unknown	unknown	+	unknown	-	unknown	unknown	unknown	unknown	-	unknown	unknown	unknown	unknown	unknown	unknown	-	unknown	-	unknown	unknown
AIMR	AIMR	unknown	unknown	-	unknown	unknown	unknown	unknown	unknown	unknown	unknown	unknown	unknown	unknown	unknown	unknown	unknown	unknown	unknown	unknown	unknown	unknown	unknown	unknown	unknown	unknown	unknown	unknown	unknown	unknown	unknown	-	unknown	unknown	unknown	unknown	unknown	unknown	unknown	unknown	unknown	unknown	unknown	unknown	unknown	+	unknown	+	unknown
AIMR	ALA	+	+	+	+	+	+	+	+	+	+	+	+	+	-	+	+	+	+	-	unknown	+	-	+	+	+	+	+	+	+	+	+	+	+	+	+	+	+	+	+	+	+	+	+	+	+	+	+	+
AIMR	ASGR	unknown	+	unknown	unknown	unknown	unknown	unknown	unknown	unknown	unknown	unknown	unknown	unknown	unknown	unknown	unknown	unknown	unknown	unknown	unknown	unknown	unknown	unknown	unknown	unknown	unknown	unknown	unknown	-	unknown	-	unknown	-	unknown	unknown	unknown	unknown	unknown	unknown	unknown	unknown	unknown	unknown	unknown	unknown	unknown	unknown	unknown
AIMR	ASJR	unknown	unknown	unknown	unknown	unknown	unknown	unknown	unknown	unknown	unknown	unknown	+	unknown	unknown	unknown	unknown	unknown	unknown	unknown	unknown	unknown	unknown	unknown	unknown	unknown	unknown	unknown	unknown	unknown	unknown	unknown	unknown	unknown	+	unknown	unknown	unknown	unknown	+	unknown	-	unknown	unknown	unknown	unknown	unknown	unknown	unknown
AIMR	ASKR	unknown	unknown	unknown	+	-	unknown	unknown	unknown	unknown	unknown	unknown	unknown	unknown	unknown	unknown	unknown	unknown	+	unknown	unknown	unknown	unknown	unknown	unknown	unknown	unknown	unknown	unknown	unknown	unknown	-	unknown	unknown	unknown	unknown	unknown	unknown	unknown	unknown	unknown	unknown	unknown	unknown	unknown	unknown	unknown	unknown	unknown
AIMR	AVAR	+	-	+	+	+	+	+	+	+	+	+	+	+	+	+	+	+	+	+	+	+	+	+	+	+	+	+	+	+	+	+	unknown	+	+	+	+	+	+	+	+	+	+	+	+	+	+	+	+
AIMR	AVDR	+	+	+	+	+	-	+	+	unknown	+	+	unknown	+	+	+	+	+	-	unknown	+	+	+	+	+	+	+	+	+	+	-	+	+	+	+	+	+	+	+	+	+	+	+	unknown	+	+	+	+	+
AIMR	AVFL	unknown	unknown	unknown	unknown	unknown	unknown	unknown	+	+	unknown	unknown	unknown	unknown	unknown	+	unknown	unknown	unknown	unknown	unknown	unknown	unknown	unknown	unknown	unknown	unknown	unknown	unknown	unknown	unknown	unknown	unknown	unknown	unknown	unknown	unknown	unknown	unknown	unknown	unknown	unknown	unknown	unknown	-	unknown	unknown	unknown	unknown
AIMR	AVFR	unknown	unknown	unknown	unknown	unknown	unknown	unknown	+	unknown	-	-	-	+	unknown	unknown	unknown	unknown	unknown	unknown	-	unknown	unknown	unknown	unknown	unknown	unknown	unknown	unknown	unknown	unknown	unknown	unknown	+	unknown	unknown	unknown	unknown	+	unknown	unknown	unknown	+	unknown	unknown	unknown	unknown	unknown	unknown
AIMR	AVHR	+	+	+	+	+	+	+	+	+	+	+	+	+	+	+	+	-	+	-	+	+	-	-	+	+	+	+	-	+	-	+	+	unknown	+	+	+	+	+	+	unknown	+	unknown	+	+	+	+	+	+
AIMR	AVJR	+	+	+	+	+	+	+	-	+	+	+	+	+	+	+	+	+	unknown	+	+	unknown	+	+	unknown	+	+	+	+	+	-	+	-	+	-	+	+	+	+	unknown	+	+	+	+	+	+	+	+	+
AIMR	BDUR	+	+	+	+	+	+	+	+	-	+	+	+	+	+	+	+	unknown	unknown	+	+	+	+	+	+	+	+	+	+	+	+	+	+	+	unknown	+	+	+	+	+	+	+	+	+	+	+	+	-	+
AIMR	CEPVR	unknown	unknown	unknown	unknown	unknown	unknown	unknown	unknown	unknown	unknown	unknown	unknown	unknown	+	unknown	unknown	unknown	unknown	unknown	unknown	unknown	unknown	unknown	unknown	unknown	unknown	-	unknown	unknown	unknown	unknown	unknown	unknown	unknown	unknown	unknown	unknown	unknown	unknown	unknown	unknown	unknown	unknown	unknown	unknown	unknown	unknown	unknown
AIMR	HSNL	+	+	+	+	+	+	+	+	+	+	+	+	+	+	+	+	+	+	+	+	+	-	+	+	+	+	+	+	+	+	+	+	+	+	+	+	+	+	+	unknown	+	+	+	+	+	+	+	unknown
AIMR	HSNR	+	+	+	+	+	+	+	+	+	+	+	+	+	+	+	+	+	+	+	+	+	+	+	+	+	+	+	+	+	unknown	+	+	+	+	+	unknown	+	+	+	+	+	+	+	+	+	+	+	+
AIMR	OLQDR	unknown	+	unknown	unknown	unknown	unknown	+	unknown	unknown	unknown	unknown	+	unknown	unknown	unknown	unknown	unknown	unknown	unknown	unknown	unknown	unknown	unknown	unknown	unknown	unknown	unknown	unknown	unknown	+	unknown	unknown	unknown	unknown	unknown	unknown	unknown	unknown	-	unknown	unknown	unknown	unknown	+	unknown	unknown	unknown	unknown
AIMR	PVNR	+	+	+	+	+	+	unknown	+	-	+	+	+	+	-	+	+	+	+	+	+	+	+	-	+	+	+	+	+	unknown	+	+	+	+	+	+	+	+	+	unknown	+	+	+	+	+	+	+	+	+
AIMR	RIFR	+	+	+	+	+	+	+	+	+	+	+	+	+	+	+	+	unknown	+	+	-	+	+	+	+	+	+	+	+	+	+	+	+	+	+	+	+	+	+	-	+	+	+	+	+	+	+	+	+
AIMR	RMDR	+	+	+	-	+	+	+	+	unknown	+	+	unknown	+	+	+	+	+	+	+	+	+	+	+	+	+	+	+	+	+	+	unknown	+	+	+	+	+	+	+	+	+	+	+	-	+	+	+	+	+
AIMR	RMGR	+	+	-	+	+	+	+	+	+	+	+	-	+	+	+	+	+	+	+	+	+	+	+	+	+	+	+	+	+	+	+	+	+	+	+	+	+	-	+	+	+	+	+	+	+	+	-	+
AIMR	URXR	-	-	-	-	-	-	-	-	-	-	+	-	-	-	-	-	-	unknown	+	-	-	-	-	-	-	unknown	-	-	+	-	-	-	-	-	-	unknown	unknown	-	unknown	-	-	unknown	-	-	-	+	unknown	-
AINL	AFDR	unknown	unknown	unknown	unknown	+	unknown	unknown	unknown	unknown	unknown	unknown	unknown	unknown	unknown	unknown	unknown	unknown	unknown	unknown	unknown	unknown	unknown	unknown	unknown	unknown	unknown	unknown	unknown	unknown	unknown	unknown	unknown	unknown	unknown	unknown	unknown	unknown	unknown	unknown	unknown	unknown	+	unknown	unknown	unknown	unknown	+	unknown
AINL	AIAR	unknown	unknown	unknown	unknown	unknown	unknown	unknown	unknown	unknown	unknown	unknown	unknown	unknown	unknown	unknown	unknown	unknown	unknown	unknown	unknown	unknown	unknown	unknown	unknown	unknown	-	unknown	unknown	unknown	unknown	unknown	unknown	unknown	unknown	unknown	unknown	unknown	unknown	unknown	unknown	+	unknown	unknown	unknown	unknown	unknown	unknown	unknown
AINL	ASEL	unknown	unknown	unknown	-	unknown	+	unknown	unknown	unknown	unknown	unknown	unknown	+	unknown	unknown	unknown	unknown	unknown	unknown	+	unknown	unknown	unknown	unknown	unknown	unknown	unknown	unknown	unknown	unknown	unknown	-	unknown	unknown	unknown	unknown	unknown	unknown	unknown	unknown	unknown	unknown	unknown	unknown	unknown	unknown	-	unknown
AINL	ASGR	unknown	unknown	unknown	unknown	unknown	unknown	unknown	unknown	unknown	unknown	unknown	+	-	unknown	unknown	unknown	unknown	unknown	unknown	unknown	unknown	unknown	unknown	+	unknown	unknown	unknown	unknown	unknown	+	unknown	unknown	unknown	unknown	unknown	unknown	unknown	unknown	unknown	unknown	unknown	unknown	unknown	unknown	unknown	unknown	unknown	unknown
AINL	ASIL	unknown	unknown	unknown	unknown	unknown	unknown	unknown	-	unknown	unknown	unknown	unknown	unknown	+	unknown	unknown	unknown	unknown	-	+	unknown	unknown	unknown	unknown	unknown	unknown	unknown	unknown	unknown	unknown	unknown	unknown	unknown	unknown	unknown	unknown	unknown	unknown	unknown	unknown	unknown	+	unknown	unknown	unknown	unknown	unknown	unknown
AINL	AUAR	unknown	unknown	unknown	unknown	unknown	unknown	unknown	+	unknown	unknown	unknown	unknown	unknown	unknown	unknown	unknown	-	unknown	unknown	unknown	unknown	unknown	unknown	unknown	unknown	unknown	unknown	unknown	unknown	unknown	unknown	unknown	unknown	unknown	unknown	unknown	unknown	unknown	unknown	unknown	-	unknown	unknown	unknown	unknown	unknown	unknown	unknown
AINL	BAGL	unknown	unknown	unknown	unknown	unknown	unknown	unknown	unknown	+	unknown	unknown	unknown	unknown	unknown	unknown	unknown	unknown	unknown	unknown	unknown	unknown	unknown	unknown	unknown	unknown	unknown	unknown	-	unknown	unknown	unknown	unknown	-	unknown	unknown	+	+	unknown	unknown	unknown	unknown	unknown	unknown	unknown	unknown	unknown	unknown	unknown
AINL	CEPVR	unknown	+	unknown	unknown	unknown	unknown	unknown	unknown	unknown	-	unknown	unknown	unknown	unknown	unknown	unknown	unknown	unknown	unknown	unknown	unknown	unknown	unknown	unknown	unknown	unknown	unknown	unknown	unknown	unknown	unknown	unknown	unknown	unknown	unknown	unknown	unknown	unknown	unknown	unknown	unknown	unknown	unknown	unknown	unknown	unknown	unknown	unknown
AINL	RIBL	+	+	+	+	+	+	+	+	+	+	+	+	+	+	+	+	+	+	+	+	+	+	+	+	+	+	+	+	+	+	+	+	+	+	+	+	+	+	+	+	+	+	+	+	+	unknown	+	+
AINL	RIBR	+	+	+	+	+	+	+	+	+	+	+	+	+	+	+	+	+	+	+	+	+	-	+	-	+	+	+	+	+	unknown	+	+	+	+	+	+	+	+	+	+	+	+	+	+	+	+	+	+
AINL	RID	+	+	+	+	+	+	+	unknown	+	+	unknown	+	unknown	+	+	+	+	+	+	+	+	+	+	+	+	+	+	+	+	+	+	+	+	+	+	+	+	+	+	+	unknown	+	unknown	+	+	+	+	+
AINL	RMDVL	-	-	-	-	-	-	+	-	-	-	-	+	-	-	-	-	-	-	-	-	-	-	unknown	-	-	-	-	-	+	+	-	-	-	-	unknown	-	-	-	-	-	+	-	-	-	-	-	-	-
AINL	RMFL	-	unknown	-	-	unknown	unknown	-	-	+	-	-	-	-	-	-	-	-	-	-	-	-	unknown	-	-	-	-	-	-	-	-	-	-	-	-	-	-	-	-	-	-	-	-	-	-	-	-	-	-
AINL	SAAVL	-	-	-	-	-	-	-	-	-	-	-	-	-	-	-	-	-	-	-	-	-	unknown	-	-	-	-	-	-	-	-	-	unknown	-	unknown	-	-	-	-	-	+	-	-	-	-	unknown	-	unknown	-
AINR	AFDL	unknown	+	unknown	unknown	unknown	unknown	unknown	unknown	unknown	unknown	unknown	unknown	unknown	+	unknown	unknown	unknown	unknown	unknown	unknown	unknown	unknown	unknown	unknown	unknown	-	unknown	unknown	+	unknown	unknown	unknown	unknown	unknown	unknown	+	unknown	unknown	unknown	unknown	unknown	unknown	unknown	unknown	unknown	unknown	unknown	unknown
AINR	AFDR	unknown	unknown	unknown	unknown	unknown	unknown	unknown	unknown	unknown	unknown	unknown	unknown	unknown	unknown	unknown	unknown	unknown	unknown	unknown	+	unknown	unknown	unknown	unknown	unknown	unknown	unknown	unknown	unknown	+	unknown	unknown	+	unknown	unknown	unknown	unknown	unknown	unknown	unknown	unknown	unknown	unknown	unknown	unknown	unknown	unknown	unknown
AINR	AIAL	unknown	unknown	unknown	unknown	unknown	unknown	unknown	unknown	unknown	unknown	unknown	unknown	unknown	unknown	unknown	+	unknown	-	unknown	unknown	unknown	unknown	unknown	unknown	unknown	unknown	unknown	unknown	unknown	unknown	unknown	unknown	unknown	unknown	unknown	unknown	unknown	unknown	unknown	unknown	unknown	unknown	unknown	unknown	unknown	+	unknown	unknown
AINR	AIBL	-	-	-	-	-	-	-	+	-	-	-	-	-	-	-	-	-	-	-	-	-	-	-	-	-	-	+	-	-	-	+	-	-	-	-	-	-	-	-	-	-	-	-	-	-	-	-	-
AINR	AINL	unknown	unknown	unknown	unknown	unknown	unknown	unknown	unknown	unknown	unknown	unknown	+	unknown	+	unknown	unknown	+	unknown	unknown	unknown	unknown	+	+	unknown	unknown	unknown	unknown	unknown	unknown	unknown	unknown	unknown	unknown	unknown	unknown	unknown	unknown	unknown	unknown	unknown	unknown	unknown	unknown	unknown	unknown	unknown	unknown	unknown
AINR	AINR	unknown	unknown	unknown	unknown	unknown	unknown	unknown	+	unknown	unknown	unknown	unknown	unknown	unknown	unknown	+	unknown	unknown	unknown	-	unknown	unknown	unknown	-	unknown	unknown	unknown	unknown	unknown	unknown	unknown	unknown	unknown	unknown	unknown	-	unknown	unknown	unknown	+	unknown	unknown	-	unknown	unknown	unknown	-	unknown
AINR	ASEL	unknown	unknown	unknown	unknown	unknown	unknown	unknown	unknown	unknown	unknown	unknown	unknown	unknown	unknown	+	unknown	unknown	unknown	unknown	unknown	+	unknown	unknown	unknown	unknown	unknown	unknown	unknown	unknown	unknown	unknown	unknown	unknown	unknown	+	unknown	unknown	unknown	unknown	unknown	unknown	unknown	+	unknown	unknown	unknown	unknown	unknown
AINR	ASER	unknown	unknown	unknown	unknown	unknown	+	unknown	+	unknown	unknown	unknown	unknown	-	unknown	unknown	unknown	unknown	unknown	unknown	unknown	unknown	unknown	unknown	unknown	unknown	unknown	unknown	unknown	unknown	unknown	unknown	-	+	unknown	unknown	unknown	unknown	unknown	unknown	unknown	unknown	unknown	unknown	unknown	unknown	unknown	unknown	unknown
AINR	ASGL	unknown	unknown	unknown	unknown	unknown	unknown	-	unknown	unknown	unknown	unknown	unknown	unknown	unknown	unknown	unknown	unknown	unknown	unknown	unknown	unknown	unknown	unknown	unknown	unknown	unknown	unknown	unknown	+	unknown	unknown	unknown	unknown	unknown	unknown	unknown	unknown	-	unknown	unknown	unknown	unknown	unknown	unknown	unknown	unknown	unknown	unknown
AINR	AUAL	unknown	unknown	unknown	unknown	-	unknown	unknown	unknown	unknown	unknown	unknown	unknown	unknown	unknown	unknown	unknown	unknown	unknown	unknown	unknown	unknown	unknown	unknown	unknown	unknown	unknown	unknown	unknown	unknown	unknown	unknown	unknown	unknown	unknown	unknown	unknown	unknown	unknown	unknown	unknown	unknown	unknown	unknown	unknown	unknown	unknown	unknown	unknown
AINR	AUAR	unknown	unknown	unknown	-	unknown	-	unknown	unknown	unknown	unknown	unknown	unknown	unknown	unknown	unknown	unknown	unknown	unknown	unknown	unknown	+	unknown	+	unknown	+	unknown	unknown	unknown	unknown	+	unknown	-	unknown	unknown	unknown	unknown	unknown	unknown	unknown	unknown	unknown	unknown	unknown	unknown	unknown	unknown	unknown	unknown
AINR	AWCL	unknown	unknown	unknown	unknown	unknown	unknown	unknown	-	unknown	unknown	unknown	unknown	unknown	unknown	unknown	unknown	unknown	unknown	unknown	unknown	unknown	unknown	unknown	unknown	+	unknown	unknown	unknown	unknown	unknown	unknown	unknown	unknown	unknown	unknown	unknown	unknown	unknown	unknown	unknown	unknown	unknown	unknown	unknown	unknown	unknown	unknown	unknown
AINR	BAGR	unknown	unknown	unknown	-	unknown	unknown	unknown	unknown	unknown	unknown	unknown	unknown	unknown	unknown	+	unknown	unknown	+	unknown	unknown	unknown	unknown	unknown	unknown	unknown	unknown	unknown	unknown	unknown	unknown	+	unknown	unknown	unknown	unknown	unknown	unknown	unknown	-	unknown	unknown	unknown	unknown	-	unknown	unknown	unknown	-
AINR	CEPDL	unknown	unknown	unknown	unknown	unknown	+	unknown	unknown	unknown	unknown	unknown	unknown	unknown	-	unknown	unknown	-	unknown	unknown	unknown	-	unknown	unknown	unknown	unknown	unknown	unknown	-	unknown	unknown	unknown	unknown	unknown	unknown	unknown	unknown	unknown	unknown	unknown	unknown	-	unknown	unknown	-	unknown	unknown	unknown	unknown
AINR	RIBL	+	+	+	+	+	+	+	+	+	+	+	+	+	+	-	+	+	+	+	+	+	+	+	+	+	+	+	+	unknown	+	+	+	+	+	+	+	+	+	+	+	+	+	+	+	+	+	+	+
AINR	RID	+	+	+	+	+	+	+	+	+	+	+	+	+	+	+	+	+	+	+	+	+	+	+	+	+	-	+	+	+	+	+	+	+	-	+	+	+	-	+	+	+	-	+	+	+	+	+	+
AINR	URXL	-	-	-	-	unknown	-	-	-	-	-	-	-	-	-	-	-	-	-	-	-	-	-	-	-	-	-	-	-	-	-	-	-	-	-	-	-	-	-	-	unknown	-	-	-	unknown	-	-	-	-
AINR	URXR	-	+	-	-	-	-	-	+	-	-	-	-	-	-	-	-	-	-	-	-	-	-	-	-	-	-	-	-	-	-	-	-	-	-	-	-	unknown	-	-	-	-	-	-	-	-	-	-	-
AIYL	AFDL	unknown	unknown	unknown	unknown	unknown	unknown	unknown	unknown	unknown	unknown	-	-	unknown	unknown	unknown	unknown	unknown	unknown	unknown	unknown	+	unknown	unknown	unknown	unknown	unknown	unknown	unknown	unknown	unknown	unknown	unknown	unknown	unknown	unknown	-	unknown	-	unknown	+	unknown	unknown	unknown	unknown	unknown	+	+	unknown
AIYL	AIBL	-	-	-	-	-	-	-	-	-	-	-	-	-	-	-	-	-	-	-	-	-	-	-	-	-	-	-	-	-	-	-	-	-	-	-	-	-	-	-	-	-	-	-	-	-	+	-	-
AIYL	AIZL	-	-	-	unknown	-	-	-	-	-	-	-	-	-	-	-	-	+	-	-	-	-	-	-	-	+	-	-	-	-	unknown	-	-	-	-	-	-	-	-	-	-	-	-	-	-	-	-	-	-
AIYL	ASER	unknown	unknown	unknown	unknown	+	unknown	unknown	unknown	unknown	unknown	unknown	unknown	unknown	unknown	unknown	unknown	unknown	unknown	unknown	+	unknown	+	unknown	unknown	unknown	unknown	unknown	unknown	+	unknown	unknown	unknown	unknown	unknown	unknown	unknown	unknown	unknown	unknown	unknown	unknown	unknown	+	+	unknown	unknown	unknown	unknown
AIYL	AWAL	unknown	unknown	unknown	-	-	unknown	unknown	unknown	unknown	unknown	unknown	unknown	-	unknown	unknown	unknown	unknown	unknown	unknown	unknown	unknown	unknown	unknown	unknown	-	unknown	unknown	unknown	unknown	unknown	unknown	unknown	unknown	unknown	unknown	unknown	unknown	unknown	+	unknown	unknown	unknown	unknown	unknown	unknown	unknown	unknown	unknown
AIYL	AWCL	unknown	unknown	unknown	unknown	unknown	unknown	-	unknown	unknown	+	unknown	unknown	unknown	unknown	unknown	unknown	unknown	unknown	unknown	unknown	unknown	unknown	unknown	+	unknown	unknown	unknown	unknown	unknown	unknown	+	unknown	-	unknown	unknown	unknown	unknown	unknown	unknown	unknown	unknown	unknown	unknown	unknown	unknown	unknown	unknown	unknown
AIYL	AWCR	unknown	unknown	unknown	unknown	unknown	unknown	unknown	unknown	unknown	unknown	unknown	unknown	-	unknown	unknown	unknown	unknown	+	unknown	unknown	unknown	unknown	unknown	unknown	-	unknown	unknown	unknown	+	unknown	unknown	unknown	unknown	unknown	unknown	unknown	unknown	unknown	unknown	-	unknown	unknown	unknown	unknown	unknown	unknown	+	unknown
AIYL	HSNR	+	+	+	+	+	+	+	+	+	+	+	unknown	-	+	unknown	+	+	unknown	+	+	+	+	-	+	+	+	+	unknown	+	+	+	+	+	+	-	+	+	+	+	+	+	+	+	+	+	-	+	+
AIYL	RIAL	-	-	-	-	-	-	unknown	-	-	-	-	-	unknown	-	-	-	-	-	-	-	-	-	-	-	-	-	-	-	-	-	-	-	-	-	-	-	+	-	-	-	-	+	+	-	-	-	-	-
AIYL	RIBL	+	+	-	+	+	+	+	+	unknown	+	+	+	+	+	+	+	+	+	+	+	+	+	+	+	+	unknown	+	+	+	+	+	+	+	+	+	+	+	+	+	+	+	+	+	+	+	+	+	+
AIYL	RIH	-	-	-	-	-	-	-	-	-	-	+	-	unknown	-	-	-	-	-	unknown	-	-	+	unknown	-	+	-	-	-	-	-	-	-	-	+	-	-	-	-	-	-	+	-	-	-	-	-	-	unknown
AIYL	RIR	unknown	unknown	unknown	unknown	unknown	unknown	unknown	unknown	unknown	unknown	unknown	unknown	unknown	unknown	-	unknown	+	+	unknown	+	unknown	+	unknown	unknown	+	unknown	unknown	unknown	unknown	unknown	unknown	unknown	unknown	unknown	unknown	unknown	unknown	+	unknown	-	unknown	unknown	unknown	unknown	unknown	-	unknown	unknown
AIYR	ADFR	unknown	unknown	unknown	unknown	unknown	unknown	unknown	unknown	unknown	unknown	unknown	unknown	unknown	unknown	-	unknown	unknown	unknown	unknown	unknown	unknown	unknown	unknown	unknown	unknown	unknown	unknown	unknown	unknown	unknown	unknown	unknown	unknown	unknown	unknown	unknown	unknown	unknown	unknown	unknown	unknown	unknown	unknown	+	unknown	unknown	unknown	unknown
AIYR	AFDR	unknown	unknown	-	unknown	unknown	unknown	unknown	unknown	unknown	unknown	unknown	unknown	unknown	unknown	unknown	unknown	unknown	unknown	unknown	unknown	unknown	unknown	unknown	unknown	unknown	unknown	unknown	unknown	unknown	unknown	unknown	unknown	unknown	unknown	unknown	unknown	unknown	unknown	unknown	unknown	unknown	unknown	-	unknown	unknown	unknown	unknown	+
AIYR	AINL	unknown	unknown	unknown	unknown	+	unknown	unknown	unknown	unknown	unknown	unknown	unknown	unknown	+	unknown	unknown	unknown	unknown	unknown	unknown	-	unknown	unknown	unknown	unknown	unknown	unknown	unknown	unknown	+	unknown	unknown	unknown	unknown	unknown	unknown	unknown	unknown	unknown	unknown	unknown	unknown	unknown	unknown	unknown	unknown	unknown	unknown
AIYR	AIYL	+	+	+	+	+	+	+	+	+	+	+	+	+	+	-	+	+	+	-	+	+	+	+	+	+	+	+	+	unknown	+	+	-	+	+	unknown	+	+	+	+	+	+	+	+	+	+	+	+	+
AIYR	AIZR	-	-	-	-	-	+	-	-	-	-	-	-	-	-	-	-	-	-	-	unknown	-	-	-	-	-	-	-	+	-	+	-	-	unknown	-	-	-	-	+	-	unknown	-	-	-	-	-	-	-	-
AIYR	ASEL	unknown	unknown	unknown	unknown	unknown	unknown	unknown	unknown	unknown	unknown	unknown	unknown	unknown	unknown	unknown	unknown	-	unknown	+	unknown	unknown	unknown	unknown	unknown	+	unknown	unknown	unknown	unknown	unknown	unknown	unknown	unknown	-	unknown	unknown	unknown	unknown	unknown	unknown	unknown	unknown	unknown	unknown	+	unknown	unknown	unknown
AIYR	ASER	unknown	unknown	unknown	unknown	unknown	unknown	unknown	unknown	unknown	unknown	unknown	unknown	+	unknown	unknown	unknown	unknown	unknown	unknown	unknown	unknown	unknown	unknown	unknown	unknown	unknown	unknown	unknown	unknown	unknown	unknown	unknown	unknown	+	unknown	unknown	unknown	unknown	unknown	unknown	unknown	unknown	unknown	+	unknown	unknown	unknown	unknown
AIYR	ASGR	unknown	unknown	unknown	+	unknown	unknown	unknown	-	unknown	unknown	unknown	unknown	-	unknown	unknown	unknown	unknown	unknown	unknown	-	-	unknown	unknown	unknown	unknown	unknown	unknown	unknown	unknown	unknown	unknown	unknown	unknown	unknown	unknown	unknown	unknown	unknown	unknown	unknown	unknown	unknown	unknown	unknown	+	unknown	unknown	unknown
AIYR	AWAR	unknown	unknown	unknown	unknown	unknown	unknown	unknown	unknown	unknown	unknown	+	unknown	+	unknown	unknown	unknown	+	unknown	unknown	unknown	+	unknown	-	unknown	unknown	unknown	unknown	unknown	unknown	unknown	unknown	unknown	unknown	unknown	unknown	unknown	unknown	unknown	+	+	unknown	unknown	unknown	unknown	unknown	unknown	unknown	+
AIYR	AWBR	unknown	unknown	unknown	unknown	unknown	unknown	unknown	unknown	+	unknown	unknown	+	unknown	unknown	unknown	unknown	unknown	unknown	unknown	unknown	unknown	unknown	unknown	unknown	unknown	unknown	unknown	unknown	unknown	unknown	unknown	unknown	unknown	unknown	unknown	unknown	-	-	unknown	unknown	unknown	unknown	unknown	unknown	unknown	unknown	unknown	unknown
AIYR	BAGR	unknown	unknown	unknown	unknown	unknown	unknown	unknown	unknown	unknown	unknown	unknown	unknown	unknown	unknown	unknown	unknown	unknown	unknown	unknown	unknown	unknown	unknown	unknown	unknown	unknown	-	unknown	unknown	unknown	+	unknown	unknown	unknown	unknown	+	unknown	unknown	unknown	unknown	unknown	unknown	unknown	unknown	unknown	unknown	unknown	unknown	unknown
AIYR	RIAR	-	-	-	-	-	+	-	-	-	-	-	-	-	-	-	-	unknown	-	+	-	-	-	-	unknown	-	-	-	+	-	-	-	-	+	+	-	-	-	-	unknown	-	-	-	-	-	-	-	-	-
AIYR	RIBR	+	+	+	+	-	+	+	+	+	+	+	+	+	+	+	+	+	+	+	+	+	+	+	+	unknown	+	+	+	+	+	+	+	+	+	+	+	+	+	+	+	+	+	+	+	+	+	+	+
AIYR	RIVR	-	-	-	-	-	-	-	-	-	-	+	-	-	-	-	-	-	-	-	-	-	-	-	-	-	-	-	-	-	unknown	-	-	+	-	-	-	-	unknown	-	-	-	-	-	-	-	-	-	-
AIZL	ADFL	unknown	-	unknown	-	unknown	unknown	unknown	unknown	unknown	unknown	unknown	unknown	unknown	unknown	unknown	unknown	unknown	unknown	unknown	unknown	unknown	unknown	unknown	unknown	unknown	unknown	unknown	unknown	unknown	unknown	unknown	unknown	unknown	unknown	unknown	unknown	unknown	unknown	unknown	unknown	+	-	unknown	unknown	unknown	unknown	unknown	unknown
AIZL	AFDL	unknown	unknown	unknown	unknown	unknown	unknown	unknown	unknown	unknown	unknown	unknown	unknown	unknown	unknown	unknown	unknown	unknown	unknown	unknown	unknown	unknown	unknown	unknown	unknown	unknown	unknown	unknown	unknown	unknown	unknown	unknown	unknown	unknown	unknown	unknown	unknown	unknown	unknown	+	unknown	unknown	unknown	unknown	unknown	unknown	unknown	unknown	unknown
AIZL	AIAL	unknown	unknown	unknown	unknown	unknown	unknown	+	unknown	unknown	unknown	unknown	unknown	unknown	unknown	unknown	unknown	unknown	unknown	unknown	unknown	unknown	unknown	unknown	unknown	unknown	unknown	unknown	unknown	unknown	unknown	unknown	unknown	unknown	unknown	unknown	unknown	unknown	unknown	unknown	unknown	unknown	+	unknown	unknown	unknown	unknown	unknown	unknown
AIZL	AIBL	+	+	+	+	+	+	+	+	+	unknown	+	+	-	+	+	+	+	-	+	-	unknown	+	+	+	+	+	+	+	+	-	+	+	+	+	+	+	-	+	+	+	+	+	+	+	+	+	+	+
AIZL	AIBR	+	+	+	+	+	+	+	+	+	+	+	+	unknown	+	+	+	+	+	+	+	+	+	+	+	+	+	+	+	unknown	+	+	+	+	+	unknown	unknown	+	+	+	+	+	+	+	+	+	+	+	+
AIZL	ASEL	unknown	unknown	unknown	unknown	unknown	unknown	unknown	unknown	unknown	unknown	unknown	unknown	unknown	unknown	unknown	unknown	unknown	unknown	unknown	unknown	unknown	unknown	unknown	unknown	unknown	unknown	unknown	-	unknown	unknown	unknown	unknown	unknown	unknown	unknown	unknown	+	unknown	unknown	unknown	+	unknown	unknown	unknown	unknown	unknown	unknown	+
AIZL	AVEL	+	unknown	+	+	+	+	+	+	+	+	+	+	+	+	+	+	unknown	+	+	+	+	+	+	+	+	+	+	unknown	+	+	+	-	+	+	+	+	unknown	+	+	+	+	+	+	+	+	unknown	+	+
AIZL	AVER	+	+	+	+	+	+	+	+	+	+	+	+	+	+	+	+	+	+	+	+	+	+	+	+	+	+	+	+	unknown	+	+	+	+	+	+	+	+	+	+	+	+	unknown	+	+	-	+	+	+
AIZL	AVKR	+	+	+	+	+	+	+	-	+	+	unknown	+	+	+	+	+	+	+	+	+	+	+	+	+	+	+	+	+	+	+	+	+	+	+	+	+	+	+	+	+	+	+	+	+	+	+	+	+
AIZL	AWCR	unknown	unknown	unknown	unknown	unknown	unknown	-	unknown	unknown	unknown	unknown	-	unknown	unknown	-	unknown	-	unknown	unknown	unknown	unknown	unknown	unknown	unknown	unknown	unknown	unknown	unknown	unknown	unknown	unknown	unknown	unknown	unknown	-	unknown	-	unknown	unknown	unknown	unknown	unknown	unknown	unknown	unknown	unknown	unknown	unknown
AIZL	DVA	+	+	+	+	+	+	+	unknown	+	+	+	+	+	+	+	+	+	+	+	+	+	+	+	unknown	+	+	+	+	+	+	+	+	+	+	unknown	+	+	-	+	+	+	+	+	+	+	unknown	+	+
AIZL	RIAL	+	+	+	+	+	-	+	+	unknown	+	+	+	+	+	+	+	+	+	+	+	+	+	+	unknown	+	+	+	+	+	+	+	unknown	+	+	+	+	-	+	+	+	+	+	+	+	+	+	+	+
AIZL	RICR	+	+	unknown	+	+	+	+	+	+	+	+	+	unknown	+	+	-	+	+	+	+	+	+	+	+	+	+	+	+	+	+	+	+	+	+	+	+	+	+	+	+	+	+	+	+	+	+	+	+
AIZL	RIGL	+	unknown	+	+	+	+	+	+	+	+	+	+	+	+	+	+	+	+	+	unknown	+	+	unknown	+	+	+	+	+	+	+	+	+	-	+	+	+	+	+	+	+	+	+	+	+	+	+	+	+
AIZL	RIML	+	+	+	+	+	+	+	+	+	+	+	+	-	+	+	unknown	+	+	+	+	+	-	+	+	+	+	+	+	+	+	+	+	+	+	+	+	+	+	+	+	+	+	+	+	+	+	+	+
AIZL	SMBDL	unknown	unknown	unknown	unknown	+	unknown	unknown	unknown	unknown	-	unknown	unknown	unknown	unknown	unknown	unknown	unknown	unknown	unknown	unknown	unknown	-	unknown	unknown	unknown	unknown	unknown	unknown	-	unknown	unknown	unknown	unknown	unknown	unknown	unknown	unknown	unknown	unknown	unknown	unknown	unknown	unknown	unknown	unknown	unknown	unknown	unknown
AIZL	SMBVL	unknown	unknown	unknown	unknown	unknown	unknown	unknown	unknown	unknown	unknown	unknown	unknown	unknown	unknown	unknown	unknown	unknown	unknown	unknown	+	unknown	unknown	unknown	unknown	-	unknown	unknown	unknown	unknown	unknown	unknown	unknown	unknown	unknown	unknown	unknown	unknown	unknown	unknown	unknown	-	unknown	unknown	unknown	unknown	unknown	-	unknown
AIZL	SMDVL	+	+	+	+	+	+	+	+	+	+	+	+	+	+	unknown	+	+	+	+	+	-	+	+	+	+	+	+	+	+	+	+	unknown	+	+	+	+	+	+	+	+	+	+	+	+	+	+	+	+
AIZL	URYDL	+	+	+	+	+	+	+	+	+	+	+	+	+	+	+	+	+	+	+	+	unknown	+	+	+	+	+	unknown	+	+	-	+	unknown	+	+	+	+	+	+	+	+	+	+	+	+	+	+	unknown	+
AIZL	VB02	+	+	+	+	+	+	+	+	+	+	+	+	+	+	+	+	+	+	-	-	+	+	+	+	+	+	+	+	+	+	+	+	-	+	+	-	+	+	+	+	+	+	+	unknown	+	+	+	+
AIZR	ADFR	unknown	unknown	unknown	unknown	unknown	unknown	unknown	unknown	unknown	unknown	+	unknown	unknown	unknown	unknown	unknown	unknown	unknown	unknown	unknown	unknown	unknown	unknown	unknown	unknown	+	unknown	unknown	unknown	unknown	unknown	-	unknown	unknown	unknown	unknown	unknown	unknown	unknown	unknown	unknown	unknown	-	-	unknown	unknown	unknown	unknown
AIZR	AIAR	unknown	+	unknown	unknown	unknown	unknown	unknown	unknown	unknown	unknown	unknown	unknown	unknown	unknown	unknown	unknown	unknown	+	unknown	unknown	unknown	unknown	+	unknown	unknown	unknown	unknown	unknown	unknown	+	unknown	unknown	-	+	unknown	unknown	unknown	unknown	unknown	unknown	unknown	unknown	unknown	unknown	unknown	unknown	unknown	unknown
AIZR	AIBL	+	+	+	+	+	+	+	+	+	unknown	+	+	+	unknown	+	+	+	+	-	+	+	+	+	+	+	+	+	+	unknown	+	+	+	+	+	+	+	+	+	unknown	+	+	+	+	+	+	+	+	+
AIZR	AIBR	+	+	+	+	+	-	+	+	+	+	+	+	+	+	+	+	+	+	unknown	+	+	+	+	+	+	+	unknown	+	+	+	+	+	+	+	+	+	+	-	unknown	+	+	+	+	+	+	+	+	+
AIZR	ASER	unknown	unknown	unknown	unknown	unknown	unknown	unknown	unknown	unknown	unknown	unknown	unknown	unknown	unknown	unknown	-	unknown	unknown	+	unknown	unknown	unknown	unknown	unknown	unknown	unknown	+	unknown	unknown	unknown	unknown	unknown	unknown	unknown	unknown	unknown	+	unknown	unknown	unknown	unknown	unknown	unknown	unknown	unknown	unknown	unknown	unknown
AIZR	AVEL	+	+	-	+	+	+	+	+	+	+	+	+	+	+	+	+	+	+	+	unknown	+	+	+	+	+	+	+	+	+	unknown	+	+	+	+	+	+	+	+	+	+	+	+	+	+	+	+	+	+
AIZR	AVER	+	unknown	+	+	+	+	+	+	+	+	+	+	+	-	+	+	+	+	+	+	+	+	+	+	+	+	+	+	+	+	+	+	unknown	+	+	+	+	+	+	+	+	-	+	+	+	+	+	+
AIZR	AWAR	unknown	unknown	unknown	unknown	unknown	unknown	unknown	unknown	unknown	unknown	unknown	unknown	unknown	-	unknown	unknown	unknown	unknown	unknown	unknown	unknown	unknown	unknown	unknown	unknown	unknown	unknown	unknown	unknown	+	unknown	unknown	unknown	unknown	unknown	unknown	unknown	-	unknown	unknown	unknown	unknown	unknown	unknown	unknown	unknown	unknown	unknown
AIZR	AWCR	unknown	-	unknown	unknown	-	unknown	unknown	unknown	unknown	unknown	unknown	unknown	unknown	-	unknown	unknown	unknown	unknown	unknown	unknown	unknown	unknown	unknown	unknown	unknown	unknown	unknown	unknown	unknown	unknown	unknown	unknown	unknown	-	unknown	unknown	-	-	unknown	unknown	unknown	unknown	unknown	+	unknown	unknown	unknown	unknown
AIZR	DVA	+	+	+	+	+	unknown	+	+	+	+	+	+	+	+	+	+	+	-	+	unknown	+	+	+	+	+	+	+	+	+	+	+	+	+	+	unknown	+	+	+	+	+	+	+	-	+	+	unknown	+	+
AIZR	RIAR	+	+	+	+	+	+	+	+	+	+	+	+	unknown	+	+	+	+	+	+	+	+	+	+	unknown	+	+	+	+	+	+	+	+	+	+	unknown	+	+	+	+	+	+	+	+	+	+	+	+	+
AIZR	RIMR	+	+	-	+	+	+	+	+	+	+	+	+	+	+	+	-	+	+	+	+	+	+	+	+	+	+	+	+	unknown	+	+	unknown	+	+	+	+	+	+	+	+	+	+	+	+	+	+	+	+
AIZR	SIADR	unknown	unknown	unknown	unknown	unknown	unknown	unknown	unknown	unknown	unknown	unknown	unknown	unknown	unknown	unknown	unknown	unknown	unknown	unknown	unknown	unknown	unknown	unknown	unknown	unknown	+	unknown	unknown	unknown	unknown	unknown	unknown	unknown	unknown	unknown	unknown	unknown	unknown	unknown	unknown	unknown	unknown	unknown	unknown	unknown	unknown	unknown	unknown
AIZR	SMBDR	unknown	unknown	unknown	-	unknown	unknown	unknown	unknown	unknown	unknown	unknown	unknown	unknown	unknown	unknown	unknown	unknown	unknown	unknown	unknown	unknown	unknown	unknown	unknown	unknown	unknown	unknown	unknown	unknown	unknown	unknown	unknown	unknown	unknown	unknown	unknown	unknown	-	unknown	unknown	unknown	unknown	unknown	unknown	unknown	unknown	unknown	unknown
AIZR	SMBVR	unknown	+	unknown	unknown	unknown	unknown	unknown	+	unknown	+	unknown	unknown	unknown	unknown	unknown	unknown	-	unknown	unknown	unknown	unknown	unknown	unknown	unknown	unknown	unknown	unknown	unknown	+	unknown	unknown	unknown	unknown	unknown	-	unknown	unknown	unknown	unknown	unknown	unknown	unknown	unknown	unknown	unknown	unknown	unknown	unknown
AIZR	SMDDR	+	+	+	+	+	+	+	+	unknown	+	+	+	unknown	+	+	+	+	+	+	+	+	+	+	+	+	+	+	unknown	+	+	+	+	+	+	+	+	+	unknown	+	+	+	unknown	+	+	+	+	+	+
ALA	ASJR	unknown	unknown	unknown	unknown	unknown	unknown	unknown	unknown	unknown	unknown	unknown	unknown	unknown	unknown	unknown	unknown	unknown	unknown	unknown	unknown	unknown	unknown	unknown	unknown	unknown	unknown	unknown	unknown	unknown	unknown	unknown	unknown	unknown	unknown	-	unknown	unknown	unknown	unknown	unknown	unknown	unknown	unknown	unknown	unknown	unknown	unknown	unknown
ALA	AVAR	-	-	-	+	-	-	-	-	-	-	-	-	-	-	-	-	-	-	+	-	-	-	unknown	-	-	-	-	-	-	-	-	-	-	-	-	-	-	-	-	-	-	-	-	-	-	-	-	-
ALA	AVDR	+	+	unknown	+	+	+	+	+	+	+	+	+	+	+	-	+	+	+	-	-	+	+	+	+	+	+	+	+	+	+	+	-	+	+	+	+	+	+	+	+	+	+	+	+	+	unknown	+	-
ALA	AVEL	-	-	-	-	-	-	-	-	-	-	-	-	-	-	-	-	unknown	-	-	-	-	-	-	-	-	-	-	+	-	-	-	-	-	-	-	-	-	-	-	-	-	-	-	-	-	-	-	-
ALA	AVER	-	-	-	-	-	-	-	-	-	-	-	-	-	-	-	-	-	-	-	-	-	-	-	-	-	-	-	unknown	-	-	-	-	-	-	-	-	-	-	-	-	-	-	-	-	-	-	-	-
ALA	RIAR	unknown	unknown	+	unknown	unknown	-	unknown	unknown	unknown	-	unknown	unknown	unknown	unknown	unknown	unknown	unknown	unknown	unknown	+	unknown	unknown	unknown	unknown	unknown	unknown	unknown	unknown	unknown	+	unknown	unknown	unknown	-	unknown	unknown	unknown	unknown	unknown	unknown	unknown	+	unknown	unknown	unknown	unknown	unknown	unknown
ALA	RMDR	-	-	-	-	-	-	-	-	-	-	+	-	-	-	-	-	-	-	-	-	-	-	-	-	+	-	-	-	-	-	-	-	-	-	-	+	-	-	-	-	-	-	-	-	-	-	-	-
ALML	AIML	unknown	unknown	unknown	unknown	unknown	-	unknown	unknown	unknown	unknown	unknown	unknown	unknown	unknown	unknown	unknown	unknown	unknown	-	unknown	unknown	unknown	unknown	unknown	unknown	unknown	unknown	-	+	unknown	unknown	unknown	unknown	unknown	unknown	-	unknown	unknown	unknown	unknown	unknown	+	unknown	unknown	unknown	unknown	unknown	-
ALML	ALML	unknown	unknown	unknown	unknown	unknown	+	unknown	unknown	unknown	unknown	unknown	unknown	unknown	unknown	unknown	unknown	unknown	unknown	unknown	unknown	unknown	unknown	unknown	unknown	-	unknown	unknown	unknown	unknown	unknown	unknown	+	unknown	unknown	unknown	unknown	unknown	unknown	unknown	unknown	unknown	unknown	unknown	unknown	unknown	unknown	unknown	unknown
ALML	AVDR	+	+	+	+	+	+	+	+	+	+	unknown	+	+	+	+	+	+	+	+	+	+	+	+	+	-	+	+	unknown	+	+	+	+	-	+	+	+	+	+	+	+	+	+	+	+	-	+	-	+
ALML	AVEL	+	+	+	+	+	+	+	+	+	-	+	+	+	+	+	-	+	+	+	+	+	+	+	+	+	+	+	+	+	+	+	unknown	+	-	+	+	+	+	+	unknown	+	+	+	+	+	+	+	+
ALML	BDUL	+	+	+	+	+	+	+	+	+	+	+	-	+	+	+	+	+	+	+	+	unknown	+	+	+	+	+	+	+	+	+	+	+	+	+	-	unknown	+	+	+	+	+	+	+	+	+	+	+	-
ALML	CEPDL	unknown	unknown	unknown	unknown	unknown	-	unknown	unknown	unknown	-	unknown	unknown	unknown	unknown	unknown	-	unknown	unknown	unknown	unknown	unknown	unknown	unknown	unknown	unknown	unknown	unknown	unknown	-	unknown	unknown	unknown	unknown	unknown	unknown	unknown	unknown	unknown	unknown	unknown	unknown	unknown	unknown	unknown	unknown	unknown	unknown	+
ALML	CEPVL	unknown	unknown	unknown	unknown	unknown	unknown	unknown	unknown	unknown	unknown	unknown	unknown	unknown	unknown	unknown	unknown	unknown	unknown	unknown	unknown	+	unknown	unknown	+	unknown	unknown	unknown	unknown	unknown	unknown	unknown	+	unknown	unknown	unknown	unknown	unknown	unknown	-	unknown	unknown	unknown	unknown	unknown	unknown	-	-	unknown
ALML	PVCL	+	+	unknown	+	+	+	+	-	+	+	+	+	unknown	+	+	+	+	+	+	+	+	+	+	+	+	+	+	+	+	+	+	+	+	+	+	+	+	+	+	+	+	+	-	+	+	+	+	+
ALML	PVCR	+	+	-	+	+	+	+	+	+	+	-	+	+	+	+	+	+	+	+	unknown	+	+	+	+	+	+	+	+	+	+	+	+	+	+	+	+	+	+	+	+	unknown	+	+	+	+	+	+	-
ALML	RICL	+	+	+	+	+	+	+	+	+	+	+	+	+	unknown	+	+	+	+	+	+	+	+	+	+	+	unknown	+	+	+	+	+	+	+	+	+	+	-	-	+	unknown	unknown	+	+	+	+	+	+	+
ALML	RICR	+	+	+	+	+	+	-	+	-	+	+	-	+	-	+	+	+	+	+	+	+	+	+	+	+	+	+	+	+	+	+	+	+	+	+	+	+	unknown	+	+	+	+	unknown	-	+	+	+	+
ALML	RIFL	+	+	+	+	unknown	+	+	+	+	+	+	+	+	+	+	+	+	+	-	+	+	-	+	unknown	+	+	+	+	+	+	+	+	+	+	+	+	+	+	+	+	+	+	+	+	+	+	+	+
ALML	RMDDR	+	unknown	+	+	+	+	+	+	+	+	+	+	+	+	+	+	+	unknown	+	+	+	+	+	+	+	+	+	+	+	+	+	-	-	+	+	+	+	unknown	+	+	+	+	+	+	+	+	+	unknown
ALML	RMGL	+	+	+	+	+	+	unknown	+	+	+	+	+	+	+	unknown	+	unknown	+	unknown	+	+	+	+	+	+	+	+	+	+	unknown	+	+	+	+	+	+	-	+	+	+	+	+	-	+	+	+	+	+
ALML	SDQL	unknown	unknown	unknown	unknown	unknown	unknown	unknown	unknown	unknown	unknown	unknown	unknown	unknown	unknown	unknown	unknown	-	+	unknown	unknown	+	unknown	unknown	unknown	unknown	unknown	unknown	unknown	unknown	unknown	-	unknown	unknown	unknown	unknown	unknown	unknown	unknown	unknown	unknown	unknown	unknown	unknown	unknown	unknown	unknown	unknown	unknown
ALML	SMBDR	unknown	unknown	unknown	unknown	unknown	unknown	unknown	-	unknown	unknown	unknown	unknown	unknown	unknown	unknown	unknown	-	unknown	unknown	unknown	unknown	unknown	unknown	unknown	unknown	unknown	unknown	unknown	unknown	unknown	unknown	unknown	unknown	unknown	unknown	unknown	unknown	unknown	unknown	unknown	unknown	unknown	unknown	-	unknown	unknown	unknown	unknown
ALMR	BDUR	+	+	-	+	+	unknown	+	+	+	+	+	+	+	+	+	+	+	+	+	+	-	+	+	+	-	+	+	+	+	+	unknown	unknown	+	unknown	+	+	+	+	+	+	-	+	+	+	-	+	+	+
ALMR	CEPDR	unknown	unknown	unknown	+	unknown	unknown	unknown	unknown	+	+	unknown	unknown	unknown	unknown	unknown	unknown	unknown	unknown	unknown	-	+	unknown	unknown	unknown	unknown	unknown	unknown	unknown	unknown	unknown	unknown	unknown	-	+	unknown	unknown	unknown	unknown	unknown	+	unknown	unknown	unknown	unknown	unknown	unknown	unknown	unknown
ALMR	CEPVR	unknown	unknown	unknown	unknown	unknown	unknown	unknown	unknown	unknown	unknown	unknown	unknown	unknown	unknown	unknown	unknown	unknown	+	unknown	unknown	unknown	unknown	+	unknown	-	unknown	-	unknown	unknown	unknown	unknown	unknown	unknown	unknown	unknown	unknown	unknown	unknown	unknown	+	unknown	unknown	unknown	unknown	unknown	unknown	unknown	unknown
ALMR	PVCR	+	+	+	+	+	+	+	+	+	+	+	-	+	+	+	+	+	+	+	+	+	+	+	+	+	+	+	+	+	+	+	+	+	+	+	+	+	+	+	+	+	+	+	+	+	+	+	+
ALMR	RMDDL	+	+	+	+	+	+	unknown	+	+	+	+	+	+	+	+	+	+	unknown	+	+	+	+	+	+	+	+	-	+	+	+	+	+	+	+	+	+	+	+	+	+	+	+	-	+	+	+	+	+
ALMR	SIADL	unknown	unknown	unknown	unknown	unknown	unknown	unknown	+	unknown	unknown	+	unknown	unknown	unknown	-	unknown	unknown	unknown	unknown	unknown	unknown	unknown	-	unknown	+	unknown	unknown	unknown	-	unknown	unknown	unknown	unknown	+	unknown	unknown	unknown	unknown	unknown	unknown	unknown	unknown	-	unknown	unknown	unknown	unknown	unknown
ALMR	SMDDL	+	+	+	-	+	+	+	+	+	+	unknown	+	+	+	+	+	+	+	+	+	unknown	+	+	unknown	-	+	+	+	+	+	+	+	unknown	-	+	+	+	+	+	+	unknown	unknown	+	+	+	+	+	+
ALMR	URBR	+	+	-	+	unknown	unknown	+	+	+	+	+	+	+	+	+	+	+	+	+	+	+	+	+	+	+	+	+	+	+	+	+	+	-	+	+	+	+	+	+	+	+	+	+	+	unknown	+	+	-
ALNL	RIAL	-	-	-	-	-	-	-	-	-	-	-	-	-	-	-	unknown	-	-	-	-	-	+	-	-	+	-	-	-	-	-	-	+	-	-	-	-	-	-	-	-	-	-	-	-	-	-	-	-
ALNL	RMDDR	-	-	-	-	-	-	-	-	-	-	-	-	-	-	-	+	-	-	-	-	unknown	-	-	-	-	-	-	-	-	-	-	-	-	-	-	-	-	-	-	+	-	-	-	-	-	-	-	-
ALNL	RMGL	unknown	unknown	unknown	unknown	unknown	unknown	+	unknown	unknown	unknown	unknown	unknown	unknown	-	unknown	unknown	unknown	unknown	unknown	unknown	unknown	unknown	unknown	unknown	unknown	unknown	unknown	unknown	unknown	unknown	unknown	unknown	-	unknown	unknown	unknown	unknown	unknown	unknown	unknown	unknown	unknown	unknown	unknown	-	unknown	unknown	unknown
ALNL	RMHL	unknown	unknown	unknown	unknown	unknown	unknown	unknown	unknown	unknown	unknown	unknown	unknown	unknown	unknown	+	unknown	unknown	unknown	unknown	unknown	unknown	unknown	unknown	unknown	unknown	unknown	unknown	unknown	unknown	unknown	unknown	unknown	unknown	unknown	unknown	unknown	unknown	unknown	unknown	unknown	-	unknown	unknown	unknown	-	-	unknown	unknown
ALNL	SAAVL	-	+	-	-	-	-	-	-	-	-	-	-	-	-	-	-	-	+	-	-	-	-	-	-	-	-	-	-	+	-	-	-	+	unknown	-	-	-	-	-	-	-	unknown	-	-	-	-	-	-
ALNL	SIADR	unknown	unknown	unknown	unknown	unknown	-	unknown	unknown	unknown	unknown	unknown	unknown	unknown	unknown	unknown	+	unknown	unknown	-	unknown	unknown	unknown	unknown	unknown	unknown	unknown	unknown	unknown	unknown	unknown	unknown	unknown	unknown	unknown	unknown	+	unknown	unknown	unknown	unknown	unknown	unknown	unknown	unknown	unknown	unknown	unknown	unknown
ALNL	SMBDR	-	-	-	-	+	-	-	-	-	unknown	-	-	-	-	-	-	-	-	-	-	-	-	-	-	-	-	-	-	-	-	-	-	-	-	-	-	-	-	-	-	-	-	-	-	-	-	-	-
ALNL	SMDVL	unknown	unknown	unknown	unknown	unknown	unknown	unknown	unknown	unknown	unknown	+	unknown	unknown	unknown	unknown	unknown	unknown	unknown	unknown	unknown	unknown	unknown	unknown	+	unknown	unknown	+	unknown	unknown	unknown	unknown	unknown	unknown	unknown	unknown	unknown	+	unknown	unknown	unknown	unknown	unknown	unknown	unknown	unknown	unknown	+	unknown
ALNR	ADER	+	+	+	-	+	+	+	+	+	+	+	+	unknown	+	+	+	+	+	+	+	+	+	-	+	+	+	+	unknown	+	+	+	+	+	+	+	+	-	+	+	+	+	+	+	+	+	+	+	+
ALNR	AVAL	+	+	+	+	+	+	+	+	+	+	+	+	+	+	+	+	+	+	+	+	unknown	+	+	+	+	+	+	+	+	+	+	+	+	+	+	-	+	+	+	+	+	+	-	+	+	+	+	+
ALNR	IL2DR	unknown	unknown	unknown	-	unknown	+	unknown	unknown	unknown	-	+	unknown	unknown	unknown	unknown	unknown	unknown	unknown	unknown	+	unknown	unknown	-	unknown	unknown	+	unknown	unknown	unknown	unknown	unknown	+	unknown	+	unknown	unknown	unknown	unknown	unknown	unknown	unknown	unknown	-	unknown	unknown	unknown	unknown	unknown
ALNR	RIML	+	+	+	+	+	-	+	+	+	+	+	+	+	+	+	-	+	-	+	+	+	+	+	unknown	+	+	+	+	+	+	+	+	+	+	+	+	+	+	+	+	-	+	+	+	+	+	+	+
ALNR	SAAVR	-	-	-	-	-	-	-	-	-	-	-	unknown	-	-	-	-	-	-	unknown	-	-	-	-	-	-	unknown	-	-	-	-	-	+	-	-	-	-	-	-	-	-	-	unknown	-	-	unknown	-	-	-
ALNR	SMBDL	-	-	-	-	-	-	-	-	-	-	-	-	-	-	unknown	-	-	-	-	-	-	-	-	-	-	-	-	-	-	-	-	-	-	-	+	-	-	-	+	-	-	-	unknown	-	-	-	unknown	-
ALNR	SMDDR	unknown	unknown	+	unknown	-	unknown	unknown	unknown	unknown	unknown	unknown	unknown	unknown	unknown	unknown	unknown	unknown	unknown	-	unknown	unknown	unknown	-	unknown	unknown	unknown	unknown	-	unknown	unknown	unknown	unknown	unknown	unknown	unknown	unknown	unknown	unknown	unknown	unknown	unknown	unknown	unknown	unknown	+	-	unknown	unknown
ALNR	SMDVL	unknown	unknown	-	unknown	unknown	unknown	unknown	+	unknown	unknown	unknown	unknown	unknown	unknown	unknown	unknown	unknown	unknown	unknown	unknown	unknown	unknown	unknown	unknown	unknown	unknown	unknown	unknown	unknown	unknown	+	unknown	unknown	unknown	unknown	unknown	unknown	unknown	unknown	unknown	unknown	unknown	unknown	-	+	unknown	unknown	unknown
AQR	AVAL	+	+	+	+	+	+	+	+	+	-	+	+	+	+	+	unknown	+	+	+	+	-	+	-	+	+	+	+	+	+	unknown	+	unknown	+	+	+	+	+	+	+	+	+	+	+	+	+	+	-	+
AQR	AVAR	+	+	+	unknown	+	+	+	+	+	+	+	+	+	+	+	+	+	+	+	+	+	+	+	+	+	+	+	+	+	+	+	+	+	+	-	+	+	+	+	+	+	+	+	+	+	+	+	+
AQR	AVBL	+	+	+	+	+	+	+	+	+	+	+	+	+	+	-	+	+	+	+	+	+	+	+	+	unknown	+	+	+	+	+	+	+	+	+	+	-	+	+	+	-	+	+	+	+	unknown	+	unknown	+
AQR	AVBR	+	+	-	+	+	+	+	+	+	+	+	+	unknown	+	+	+	+	+	+	+	+	+	+	+	unknown	+	+	+	+	+	+	+	+	+	+	+	+	+	+	+	unknown	+	+	+	+	+	+	+
AQR	AVDL	+	+	+	+	+	+	+	+	+	+	+	+	+	+	+	+	+	+	+	+	+	+	+	+	+	+	+	+	+	+	+	+	+	+	+	+	+	+	+	+	+	+	+	+	+	+	-	+
AQR	AVDR	+	+	+	+	+	+	+	+	+	+	-	+	+	+	-	+	+	+	+	+	+	+	+	+	+	+	+	+	+	+	+	unknown	+	+	+	+	+	-	+	+	+	+	+	-	unknown	+	+	+
AQR	AVJL	+	+	+	unknown	+	+	+	+	+	+	-	+	+	+	+	+	+	-	-	+	+	-	+	+	+	+	+	+	+	+	+	+	+	+	+	+	+	+	+	+	+	+	+	+	+	+	+	+
AQR	BAGL	unknown	unknown	unknown	unknown	unknown	+	-	unknown	unknown	unknown	unknown	unknown	unknown	unknown	unknown	unknown	+	unknown	unknown	unknown	unknown	-	unknown	unknown	unknown	unknown	unknown	unknown	unknown	unknown	unknown	unknown	unknown	unknown	-	unknown	unknown	unknown	unknown	unknown	unknown	unknown	unknown	unknown	unknown	unknown	unknown	unknown
AQR	BAGR	unknown	unknown	unknown	-	unknown	-	unknown	unknown	+	unknown	unknown	unknown	+	+	unknown	unknown	unknown	unknown	unknown	unknown	unknown	unknown	unknown	-	unknown	unknown	unknown	unknown	unknown	unknown	-	unknown	+	unknown	unknown	unknown	unknown	unknown	unknown	unknown	unknown	unknown	unknown	unknown	unknown	+	-	unknown
AQR	DVA	+	+	+	+	+	+	+	+	+	+	+	+	unknown	-	+	+	-	+	-	+	+	+	+	unknown	+	+	+	+	unknown	+	+	+	+	+	+	+	+	+	-	-	+	+	+	+	+	+	+	+
AQR	PVCL	+	+	+	+	+	+	+	unknown	+	+	+	+	+	+	+	unknown	+	+	+	+	+	+	-	+	+	+	+	+	+	+	+	+	+	+	+	+	+	+	+	-	+	+	+	+	+	+	unknown	+
AQR	PVCR	+	+	-	+	+	+	+	+	+	+	+	+	unknown	-	unknown	+	+	+	+	+	+	+	+	+	+	+	+	+	+	unknown	+	+	+	+	unknown	+	+	+	+	+	+	+	+	+	+	+	+	+
AQR	PVPL	unknown	+	unknown	unknown	unknown	-	unknown	unknown	unknown	unknown	unknown	unknown	unknown	unknown	unknown	unknown	+	unknown	unknown	unknown	unknown	unknown	unknown	unknown	unknown	unknown	unknown	+	unknown	unknown	unknown	unknown	unknown	unknown	unknown	unknown	unknown	unknown	unknown	unknown	unknown	unknown	unknown	unknown	-	unknown	-	unknown
AQR	PVPR	unknown	unknown	unknown	unknown	unknown	unknown	unknown	unknown	unknown	unknown	unknown	-	unknown	unknown	unknown	unknown	unknown	unknown	unknown	+	unknown	unknown	unknown	unknown	unknown	unknown	unknown	unknown	unknown	unknown	unknown	unknown	unknown	+	+	unknown	unknown	unknown	unknown	unknown	unknown	unknown	unknown	unknown	unknown	unknown	unknown	unknown
AQR	RIAL	+	unknown	+	+	+	+	+	-	+	+	-	+	+	-	+	+	+	+	+	+	unknown	+	-	+	unknown	+	+	+	+	+	+	+	+	+	+	+	+	+	+	+	unknown	+	+	+	+	+	+	+
AQR	RIAR	+	-	+	+	+	+	+	unknown	+	+	+	unknown	+	-	+	+	+	+	unknown	unknown	+	-	+	+	+	+	+	+	+	unknown	+	+	+	+	+	+	+	+	+	+	+	+	+	+	+	+	+	+
AQR	RIGL	+	unknown	+	+	+	+	+	+	+	+	+	+	+	+	+	unknown	+	+	+	+	+	-	+	+	+	+	+	+	+	+	+	+	+	+	+	-	+	+	-	+	+	+	+	+	+	unknown	+	+
AQR	RIR	+	+	+	+	+	+	+	+	+	unknown	+	+	+	+	-	-	+	+	+	+	+	+	+	+	+	+	+	+	+	+	+	+	+	+	+	unknown	+	-	+	+	+	+	+	+	+	+	+	+
AQR	URXL	unknown	+	-	unknown	unknown	unknown	unknown	unknown	unknown	unknown	unknown	unknown	unknown	unknown	unknown	unknown	unknown	unknown	+	-	unknown	unknown	unknown	unknown	unknown	unknown	+	unknown	unknown	unknown	unknown	unknown	unknown	unknown	unknown	unknown	unknown	unknown	unknown	unknown	unknown	unknown	unknown	unknown	+	unknown	unknown	unknown
AS01	AS01	+	+	+	+	+	+	+	+	+	+	+	+	unknown	+	+	+	+	+	+	+	+	+	+	+	+	+	+	+	+	+	+	+	+	unknown	+	+	+	+	+	unknown	+	+	+	-	+	+	+	+
AS01	DA01	+	+	-	+	+	+	+	+	+	+	+	+	+	+	unknown	+	-	+	+	+	+	+	+	+	+	-	+	+	+	unknown	+	+	unknown	+	+	+	+	+	+	+	+	+	+	+	+	+	+	+
AS01	DB01	+	+	+	+	+	+	+	+	+	+	+	+	-	unknown	+	+	+	+	+	+	-	+	+	+	+	+	+	+	+	+	+	+	-	+	+	+	unknown	+	-	+	-	+	+	+	+	+	+	+
AS01	DD01	+	+	unknown	+	+	+	+	+	+	+	unknown	+	+	+	+	+	+	+	-	+	+	+	+	+	+	+	+	+	+	+	unknown	+	-	+	+	+	+	-	+	+	+	unknown	+	+	+	+	+	+
AS01	VD01	+	+	+	+	+	+	+	unknown	+	-	+	+	+	+	+	+	+	+	unknown	+	+	+	+	+	+	+	unknown	-	+	+	+	unknown	+	+	+	+	+	+	+	+	+	+	unknown	+	+	+	+	+
AS02	DB01	+	+	+	+	+	+	+	+	+	unknown	+	+	+	+	+	+	+	+	+	+	+	+	+	+	+	+	-	+	+	+	+	+	+	+	+	+	+	unknown	-	unknown	+	+	+	+	+	+	+	unknown
AS02	DD01	+	+	+	+	+	+	+	-	+	unknown	+	+	+	+	+	-	+	+	+	+	+	+	+	+	+	+	unknown	+	+	+	+	+	+	+	+	+	+	+	+	+	+	+	+	-	+	+	+	+
AS02	RID	+	+	+	+	+	+	+	+	+	+	-	+	+	unknown	+	+	+	+	+	+	+	unknown	+	+	+	unknown	+	+	+	+	+	+	+	+	+	+	+	+	+	+	+	+	+	+	unknown	+	+	+
AS02	VD02	+	+	+	+	unknown	+	+	+	+	+	-	+	+	+	-	+	+	+	+	+	+	+	+	+	+	+	+	+	+	+	+	+	+	+	unknown	+	+	+	+	+	+	+	+	+	+	+	unknown	+
AS03	DA03	+	+	+	+	+	+	+	+	+	+	+	+	+	+	+	+	+	+	+	+	+	+	+	+	+	+	+	unknown	+	+	+	+	+	+	+	+	+	+	+	+	+	+	-	+	+	+	+	+
AS03	VD03	+	+	unknown	+	+	+	+	+	+	-	+	+	+	+	+	+	+	+	+	+	+	+	+	+	+	+	+	+	+	+	unknown	+	+	+	+	+	+	+	+	+	+	+	+	+	unknown	+	+	+
AS04	DA03	+	+	+	+	+	+	+	+	+	+	+	+	+	+	+	+	unknown	+	+	+	+	unknown	+	+	+	+	+	+	+	unknown	+	+	+	+	+	+	+	+	+	+	+	+	+	unknown	+	-	+	-
AS04	DB02	+	+	+	unknown	+	+	+	+	+	unknown	+	+	+	+	+	+	+	+	+	+	+	+	+	+	+	+	+	+	+	+	+	+	+	+	+	-	+	+	+	unknown	+	+	+	unknown	+	unknown	+	+
AS04	DD01	+	+	+	+	+	+	+	+	+	+	+	-	+	+	+	-	+	+	+	+	+	+	+	+	+	+	+	-	unknown	+	+	+	+	+	+	+	+	+	+	-	+	+	+	+	+	+	unknown	+
AS04	DD02	+	+	+	+	+	+	+	+	+	+	+	-	+	+	+	+	+	+	+	+	+	+	+	+	+	+	+	+	+	+	-	+	+	+	+	+	+	+	+	-	+	+	+	+	+	+	+	+
AS04	VD04	+	+	+	unknown	+	-	+	+	+	+	+	+	+	+	+	+	+	unknown	+	+	+	+	+	+	unknown	+	+	+	-	+	+	+	unknown	+	+	unknown	-	+	+	+	+	+	+	+	+	+	-	+
AS05	AS05	+	+	+	unknown	+	+	+	+	+	+	+	+	+	+	+	+	+	+	+	+	+	+	+	unknown	+	+	+	+	+	+	+	+	unknown	+	+	+	+	+	+	+	-	+	unknown	+	+	+	+	+
AS05	VD05	+	+	-	+	+	+	+	+	+	+	-	+	+	+	+	+	+	+	+	+	+	+	+	+	+	+	unknown	+	unknown	+	+	+	unknown	+	+	+	-	+	+	+	+	+	+	+	+	+	+	+
AS06	DA05	+	+	+	+	+	+	+	+	unknown	+	+	+	+	+	+	+	+	+	+	+	+	+	+	+	+	+	-	+	+	+	+	+	+	+	+	+	+	-	-	+	+	+	unknown	+	-	+	+	+
AS06	DB04	+	-	+	+	+	unknown	+	+	+	+	+	+	+	+	-	+	+	+	+	+	+	+	-	+	+	+	+	+	+	+	-	+	+	+	+	+	+	+	+	+	+	+	+	unknown	+	+	+	+
AS06	VD06	+	+	+	+	-	+	+	+	+	+	+	+	+	+	-	+	+	+	+	+	+	-	+	+	+	+	-	+	+	+	+	+	+	+	+	+	+	+	+	+	+	+	+	+	+	+	-	+
AS07	VD07	+	unknown	+	unknown	+	+	+	+	+	+	+	+	+	+	+	+	+	+	+	-	+	+	+	+	+	+	+	+	+	+	unknown	+	+	+	+	+	+	+	+	unknown	+	+	+	+	+	+	+	+
AS08	VD08	+	+	+	+	+	+	+	+	+	+	+	+	+	+	+	+	unknown	+	+	+	+	-	+	-	+	+	+	+	+	+	+	+	+	+	+	unknown	+	+	-	+	-	+	+	+	-	+	+	+
AS09	VD09	+	+	+	+	+	-	+	+	+	+	+	+	+	+	+	+	+	+	+	+	unknown	+	+	+	+	+	+	+	+	+	-	+	+	+	+	unknown	+	+	+	+	+	+	+	+	+	+	+	+
AS10	VD10	+	unknown	+	unknown	+	+	+	+	+	+	+	+	+	+	+	+	unknown	unknown	unknown	+	+	+	+	+	+	+	+	-	+	+	+	+	+	+	+	+	unknown	+	+	+	+	+	+	-	-	+	+	+
AS10	VD11	+	+	unknown	unknown	+	+	+	+	+	+	+	+	+	+	+	+	+	+	+	+	+	+	-	+	+	+	+	+	+	+	+	+	+	+	+	+	+	+	+	-	+	+	+	+	+	+	+	+
AS11	DD06	+	+	+	+	+	+	unknown	+	+	+	+	+	+	+	+	+	unknown	-	+	+	+	+	+	+	+	-	+	+	+	+	+	+	+	+	+	+	+	+	+	+	unknown	+	+	+	+	+	+	+
AS11	VD12	+	+	+	+	+	+	+	+	+	+	+	+	+	+	+	+	+	unknown	+	+	+	+	+	+	+	+	+	+	+	+	+	+	+	+	+	+	+	+	+	+	+	+	+	+	+	unknown	+	+
AS11	VD13	+	+	+	+	+	+	+	+	+	+	-	+	-	+	+	+	+	+	+	+	+	+	+	+	+	+	+	-	+	+	+	+	+	-	+	+	+	+	unknown	+	+	+	+	+	+	+	+	+
ASEL	ADFR	unknown	unknown	unknown	unknown	unknown	unknown	+	unknown	unknown	unknown	unknown	unknown	unknown	unknown	unknown	unknown	unknown	unknown	unknown	unknown	unknown	unknown	unknown	+	unknown	unknown	unknown	unknown	unknown	unknown	unknown	unknown	unknown	unknown	unknown	unknown	unknown	+	unknown	unknown	unknown	unknown	unknown	+	unknown	unknown	unknown	unknown
ASEL	AFDR	unknown	unknown	unknown	unknown	unknown	unknown	unknown	unknown	unknown	unknown	unknown	unknown	unknown	unknown	unknown	unknown	unknown	unknown	unknown	unknown	unknown	unknown	+	-	unknown	unknown	unknown	unknown	unknown	unknown	unknown	unknown	unknown	-	unknown	unknown	unknown	unknown	unknown	unknown	unknown	unknown	unknown	unknown	unknown	unknown	unknown	unknown
ASEL	AIAL	unknown	unknown	unknown	unknown	unknown	unknown	unknown	unknown	-	unknown	unknown	unknown	unknown	unknown	unknown	unknown	unknown	unknown	unknown	+	unknown	+	unknown	unknown	unknown	unknown	unknown	unknown	unknown	unknown	unknown	unknown	unknown	-	unknown	unknown	unknown	unknown	unknown	unknown	-	unknown	unknown	unknown	unknown	-	unknown	unknown
ASEL	AIBL	+	+	+	-	unknown	+	+	+	+	+	+	+	+	-	+	+	+	+	+	+	+	+	+	+	+	+	unknown	+	+	+	-	+	+	+	+	+	-	+	+	+	+	+	+	+	+	+	+	+
ASEL	AIBR	+	+	+	+	+	+	+	+	-	+	unknown	+	+	+	+	+	+	+	+	+	+	+	+	+	+	+	+	+	+	+	+	+	+	+	+	+	+	+	+	+	+	+	+	+	+	+	+	+
ASEL	AIYL	-	-	-	-	+	-	-	-	-	-	-	-	-	-	-	-	-	-	-	unknown	-	-	-	unknown	-	-	-	-	-	-	+	-	-	-	-	unknown	-	-	-	-	+	-	-	-	+	-	-	-
ASEL	AIYR	-	-	-	-	unknown	-	-	-	-	-	-	-	-	-	-	-	-	-	-	-	-	-	-	-	unknown	-	-	-	-	-	-	-	-	-	-	-	-	-	-	-	-	-	-	-	-	-	unknown	-
ASEL	AIZL	unknown	unknown	unknown	unknown	unknown	unknown	unknown	unknown	unknown	unknown	unknown	unknown	unknown	unknown	unknown	unknown	unknown	unknown	unknown	unknown	unknown	unknown	unknown	unknown	unknown	unknown	unknown	+	unknown	unknown	+	unknown	unknown	-	unknown	-	unknown	unknown	unknown	+	unknown	unknown	unknown	unknown	unknown	unknown	unknown	unknown
ASEL	ASER	unknown	unknown	+	unknown	unknown	unknown	unknown	unknown	unknown	unknown	unknown	unknown	unknown	unknown	+	unknown	unknown	unknown	unknown	unknown	unknown	unknown	unknown	unknown	unknown	unknown	unknown	unknown	unknown	unknown	unknown	+	unknown	+	unknown	unknown	unknown	unknown	unknown	unknown	unknown	unknown	unknown	unknown	unknown	unknown	unknown	unknown
ASEL	ASJL	unknown	unknown	unknown	unknown	unknown	unknown	unknown	unknown	unknown	unknown	unknown	unknown	unknown	unknown	unknown	unknown	unknown	unknown	unknown	unknown	unknown	unknown	unknown	unknown	unknown	+	unknown	unknown	unknown	unknown	unknown	unknown	unknown	unknown	unknown	unknown	unknown	unknown	-	unknown	unknown	unknown	unknown	unknown	unknown	unknown	unknown	unknown
ASEL	AWBL	unknown	unknown	unknown	unknown	unknown	unknown	unknown	unknown	unknown	unknown	unknown	unknown	unknown	unknown	unknown	unknown	unknown	unknown	unknown	unknown	unknown	unknown	-	-	unknown	unknown	unknown	unknown	unknown	unknown	-	unknown	+	unknown	unknown	unknown	unknown	unknown	unknown	unknown	unknown	unknown	-	unknown	unknown	unknown	unknown	unknown
ASEL	AWCL	unknown	unknown	-	unknown	unknown	unknown	unknown	unknown	unknown	unknown	unknown	unknown	unknown	+	unknown	unknown	unknown	unknown	unknown	unknown	unknown	unknown	unknown	unknown	unknown	unknown	unknown	unknown	unknown	unknown	unknown	unknown	unknown	unknown	unknown	unknown	unknown	unknown	unknown	unknown	unknown	unknown	unknown	-	unknown	unknown	unknown	unknown
ASEL	AWCR	unknown	unknown	unknown	unknown	unknown	unknown	unknown	unknown	unknown	+	unknown	unknown	unknown	+	unknown	+	unknown	unknown	unknown	unknown	unknown	+	unknown	unknown	unknown	-	unknown	unknown	unknown	unknown	-	unknown	unknown	unknown	unknown	unknown	unknown	unknown	unknown	unknown	-	unknown	unknown	unknown	unknown	unknown	+	unknown
ASEL	IL2R	unknown	unknown	unknown	unknown	unknown	unknown	unknown	unknown	unknown	unknown	unknown	unknown	unknown	unknown	unknown	unknown	+	unknown	unknown	unknown	unknown	unknown	unknown	unknown	unknown	unknown	unknown	unknown	unknown	unknown	unknown	unknown	unknown	unknown	unknown	unknown	unknown	unknown	unknown	unknown	unknown	unknown	unknown	unknown	unknown	unknown	unknown	unknown
ASEL	OLLR	unknown	unknown	unknown	unknown	unknown	unknown	unknown	unknown	unknown	+	unknown	unknown	unknown	unknown	unknown	unknown	unknown	unknown	unknown	unknown	unknown	unknown	unknown	unknown	unknown	unknown	unknown	+	unknown	unknown	unknown	unknown	unknown	unknown	unknown	unknown	unknown	unknown	unknown	unknown	unknown	unknown	unknown	unknown	+	unknown	unknown	unknown
ASEL	RIAR	+	+	+	+	+	+	unknown	-	+	+	+	+	+	+	-	-	+	+	+	+	+	+	+	-	+	+	+	+	+	+	+	+	+	+	+	+	+	+	+	+	+	+	+	+	-	+	+	+
ASEL	RIR	+	+	unknown	unknown	+	+	+	+	+	+	+	+	+	+	+	+	-	+	+	+	+	+	+	+	+	+	+	+	+	+	+	+	+	+	+	+	+	+	+	+	+	+	+	+	+	unknown	+	+
ASER	ADLL	unknown	unknown	unknown	unknown	unknown	unknown	unknown	unknown	unknown	-	unknown	unknown	+	unknown	unknown	+	unknown	unknown	unknown	unknown	unknown	unknown	unknown	unknown	unknown	unknown	unknown	unknown	unknown	unknown	-	unknown	unknown	unknown	unknown	unknown	-	unknown	unknown	unknown	unknown	unknown	unknown	unknown	unknown	unknown	unknown	unknown
ASER	ADLR	unknown	unknown	unknown	unknown	unknown	unknown	unknown	unknown	+	+	-	unknown	unknown	unknown	unknown	unknown	unknown	unknown	unknown	unknown	unknown	unknown	unknown	unknown	+	unknown	unknown	unknown	unknown	unknown	unknown	+	unknown	unknown	-	-	unknown	unknown	+	unknown	unknown	unknown	+	unknown	unknown	-	unknown	unknown
ASER	AFDL	unknown	unknown	unknown	unknown	unknown	unknown	unknown	unknown	unknown	unknown	unknown	unknown	unknown	unknown	unknown	unknown	unknown	unknown	unknown	-	unknown	unknown	unknown	unknown	unknown	unknown	unknown	unknown	unknown	unknown	+	unknown	unknown	unknown	unknown	unknown	unknown	unknown	unknown	unknown	unknown	unknown	unknown	unknown	unknown	unknown	unknown	-
ASER	AFDR	unknown	unknown	unknown	unknown	unknown	unknown	-	unknown	unknown	unknown	unknown	unknown	unknown	unknown	unknown	unknown	unknown	unknown	unknown	unknown	unknown	unknown	unknown	unknown	+	unknown	unknown	-	unknown	unknown	unknown	unknown	unknown	unknown	unknown	unknown	unknown	unknown	-	unknown	unknown	unknown	unknown	unknown	unknown	unknown	unknown	unknown
ASER	AIAL	unknown	unknown	unknown	unknown	unknown	-	unknown	unknown	unknown	unknown	unknown	unknown	unknown	unknown	unknown	unknown	-	unknown	unknown	unknown	unknown	unknown	unknown	unknown	unknown	unknown	unknown	unknown	unknown	unknown	unknown	unknown	unknown	unknown	unknown	unknown	unknown	unknown	unknown	unknown	unknown	unknown	unknown	unknown	unknown	unknown	-	unknown
ASER	AIAR	unknown	unknown	unknown	unknown	unknown	unknown	unknown	unknown	unknown	unknown	unknown	unknown	unknown	unknown	unknown	unknown	unknown	unknown	unknown	unknown	unknown	-	unknown	unknown	unknown	-	unknown	+	unknown	unknown	unknown	-	unknown	unknown	-	unknown	unknown	unknown	unknown	unknown	unknown	unknown	unknown	unknown	unknown	unknown	unknown	unknown
ASER	AIBL	+	+	+	unknown	+	-	+	unknown	+	+	+	+	+	+	+	+	+	+	+	+	+	+	+	+	+	+	+	+	unknown	unknown	+	+	+	+	+	+	unknown	unknown	+	+	+	+	+	+	+	+	+	+
ASER	AIBR	+	+	+	+	+	+	+	+	+	+	+	unknown	+	+	+	+	+	+	+	+	-	+	+	unknown	+	+	+	+	unknown	+	+	+	+	+	-	+	+	+	unknown	+	+	+	-	+	+	+	-	+
ASER	AIYL	-	-	-	-	-	-	-	-	-	-	-	-	-	-	-	-	-	unknown	-	-	-	unknown	-	-	-	-	-	-	-	-	-	-	+	-	-	-	-	-	-	unknown	-	-	-	-	-	-	-	-
ASER	AIYR	-	unknown	-	-	-	-	-	-	-	-	-	-	-	-	-	-	-	-	-	-	-	-	-	+	-	unknown	-	-	-	-	-	-	-	-	+	-	-	-	-	-	-	-	-	-	-	-	-	-
ASER	AIZL	unknown	-	unknown	unknown	unknown	unknown	unknown	unknown	unknown	unknown	unknown	+	unknown	unknown	unknown	unknown	unknown	unknown	unknown	unknown	unknown	unknown	unknown	unknown	unknown	unknown	unknown	unknown	unknown	unknown	unknown	unknown	unknown	unknown	unknown	unknown	unknown	unknown	unknown	unknown	unknown	unknown	-	unknown	unknown	unknown	-	+
ASER	ASEL	unknown	unknown	unknown	+	-	unknown	+	unknown	unknown	unknown	unknown	unknown	unknown	unknown	unknown	unknown	unknown	unknown	unknown	unknown	-	unknown	unknown	unknown	unknown	unknown	unknown	unknown	unknown	-	unknown	unknown	unknown	unknown	unknown	unknown	unknown	unknown	unknown	+	unknown	+	unknown	unknown	unknown	unknown	unknown	unknown
ASER	ASHR	unknown	unknown	unknown	unknown	-	unknown	unknown	unknown	unknown	unknown	unknown	unknown	unknown	-	-	unknown	unknown	unknown	unknown	unknown	unknown	-	+	unknown	unknown	unknown	unknown	unknown	unknown	unknown	unknown	unknown	unknown	unknown	unknown	+	-	+	unknown	unknown	unknown	unknown	unknown	unknown	unknown	unknown	unknown	unknown
ASER	ASKL	unknown	unknown	unknown	unknown	unknown	unknown	unknown	unknown	unknown	unknown	unknown	unknown	unknown	unknown	unknown	unknown	unknown	unknown	+	unknown	unknown	unknown	unknown	unknown	-	unknown	unknown	unknown	unknown	unknown	unknown	unknown	unknown	unknown	unknown	unknown	unknown	unknown	unknown	unknown	unknown	unknown	unknown	unknown	+	unknown	unknown	unknown
ASER	AWAR	unknown	unknown	unknown	unknown	unknown	unknown	unknown	unknown	unknown	unknown	unknown	unknown	unknown	unknown	unknown	unknown	+	unknown	unknown	unknown	unknown	unknown	unknown	unknown	unknown	unknown	unknown	unknown	unknown	unknown	unknown	unknown	unknown	unknown	unknown	unknown	unknown	unknown	unknown	unknown	unknown	unknown	unknown	-	unknown	unknown	unknown	unknown
ASER	AWCL	unknown	unknown	unknown	unknown	-	unknown	unknown	-	unknown	unknown	unknown	-	unknown	unknown	unknown	unknown	unknown	-	+	unknown	unknown	unknown	unknown	unknown	unknown	unknown	unknown	unknown	unknown	unknown	-	unknown	unknown	unknown	unknown	unknown	unknown	unknown	unknown	unknown	unknown	unknown	unknown	-	unknown	unknown	unknown	unknown
ASER	AWCR	unknown	unknown	unknown	unknown	+	-	unknown	unknown	unknown	unknown	unknown	unknown	unknown	unknown	unknown	unknown	unknown	unknown	unknown	unknown	unknown	unknown	unknown	unknown	unknown	unknown	unknown	unknown	unknown	unknown	unknown	unknown	unknown	unknown	unknown	unknown	unknown	unknown	unknown	unknown	unknown	unknown	unknown	unknown	unknown	+	unknown	unknown
ASGL	AIAL	unknown	unknown	unknown	unknown	unknown	unknown	unknown	unknown	unknown	unknown	unknown	unknown	unknown	unknown	unknown	unknown	unknown	unknown	+	-	unknown	unknown	unknown	unknown	unknown	unknown	unknown	unknown	unknown	unknown	unknown	unknown	unknown	unknown	unknown	unknown	+	unknown	unknown	unknown	unknown	unknown	unknown	unknown	unknown	unknown	+	unknown
ASGL	AIBL	+	+	-	+	+	+	+	-	+	+	-	+	+	+	+	+	+	+	+	+	+	-	+	+	+	+	+	+	+	+	+	-	+	+	+	+	+	+	+	+	+	unknown	-	+	+	+	+	+
ASGL	AINR	unknown	unknown	unknown	unknown	unknown	unknown	unknown	unknown	unknown	unknown	unknown	unknown	unknown	unknown	unknown	unknown	+	unknown	unknown	unknown	unknown	unknown	unknown	unknown	unknown	unknown	unknown	unknown	unknown	unknown	unknown	unknown	unknown	unknown	unknown	unknown	unknown	unknown	unknown	unknown	unknown	unknown	unknown	unknown	unknown	unknown	-	unknown
ASGL	ASKL	unknown	-	-	unknown	unknown	unknown	unknown	+	unknown	unknown	unknown	-	unknown	unknown	unknown	unknown	unknown	unknown	unknown	unknown	unknown	unknown	unknown	unknown	unknown	unknown	unknown	unknown	unknown	-	unknown	unknown	unknown	unknown	unknown	unknown	unknown	unknown	unknown	unknown	unknown	unknown	unknown	unknown	unknown	unknown	unknown	unknown
ASGR	AIAR	unknown	unknown	unknown	unknown	-	unknown	unknown	unknown	unknown	unknown	unknown	unknown	-	unknown	unknown	unknown	unknown	unknown	unknown	unknown	unknown	unknown	unknown	unknown	unknown	unknown	unknown	unknown	unknown	-	unknown	unknown	unknown	+	unknown	unknown	+	unknown	unknown	unknown	unknown	unknown	unknown	unknown	unknown	+	unknown	unknown
ASGR	AIBR	+	+	+	+	+	+	+	+	+	+	+	+	+	+	+	-	+	+	+	-	+	+	+	+	+	+	+	+	+	+	+	+	+	+	+	-	+	+	-	+	+	+	+	+	+	+	+	+
ASGR	AIYR	-	-	-	-	-	-	-	-	-	-	-	-	-	-	-	-	-	-	-	-	-	-	+	-	-	-	-	-	-	-	-	-	-	-	-	-	-	+	-	-	-	-	-	-	-	-	-	-
ASGR	ASER	unknown	unknown	+	unknown	unknown	unknown	unknown	unknown	unknown	unknown	unknown	unknown	unknown	unknown	unknown	unknown	unknown	unknown	unknown	unknown	unknown	unknown	-	unknown	unknown	unknown	unknown	-	unknown	unknown	unknown	+	unknown	unknown	unknown	unknown	unknown	unknown	unknown	unknown	unknown	unknown	unknown	unknown	-	unknown	-	unknown
ASGR	RIFR	+	unknown	+	+	-	+	+	+	+	+	unknown	+	unknown	+	+	+	unknown	+	+	-	+	+	+	+	+	+	-	+	+	+	+	+	+	unknown	+	+	+	+	+	+	+	unknown	+	+	+	+	+	+
ASHL	ADAL	unknown	unknown	unknown	unknown	unknown	unknown	unknown	unknown	unknown	unknown	unknown	unknown	unknown	unknown	unknown	unknown	+	unknown	unknown	unknown	unknown	unknown	unknown	unknown	unknown	unknown	unknown	unknown	unknown	+	unknown	unknown	unknown	unknown	+	unknown	unknown	+	unknown	unknown	unknown	unknown	+	unknown	unknown	unknown	unknown	unknown
ASHL	ADFL	unknown	unknown	unknown	unknown	-	unknown	unknown	unknown	unknown	unknown	unknown	unknown	-	unknown	unknown	unknown	unknown	unknown	unknown	unknown	unknown	unknown	unknown	unknown	unknown	unknown	unknown	unknown	unknown	unknown	unknown	unknown	unknown	unknown	unknown	unknown	unknown	unknown	unknown	unknown	+	unknown	unknown	unknown	unknown	unknown	+	-
ASHL	ADLL	unknown	unknown	unknown	+	unknown	unknown	unknown	unknown	unknown	unknown	unknown	unknown	unknown	unknown	unknown	unknown	unknown	unknown	unknown	unknown	unknown	unknown	unknown	unknown	unknown	unknown	unknown	unknown	unknown	unknown	unknown	unknown	unknown	unknown	unknown	unknown	unknown	-	unknown	unknown	unknown	unknown	unknown	unknown	unknown	unknown	unknown	+
ASHL	AIAL	unknown	unknown	unknown	unknown	unknown	-	unknown	unknown	unknown	unknown	unknown	unknown	-	unknown	unknown	unknown	unknown	unknown	unknown	unknown	unknown	unknown	unknown	unknown	unknown	unknown	unknown	unknown	unknown	+	unknown	unknown	unknown	unknown	unknown	unknown	unknown	unknown	unknown	unknown	unknown	unknown	unknown	unknown	unknown	unknown	+	unknown
ASHL	AIBL	+	+	+	+	+	+	+	unknown	+	+	+	-	+	+	+	+	+	+	+	+	+	+	+	+	-	+	+	+	+	+	+	+	+	-	+	+	+	+	+	+	+	+	+	+	+	+	+	+
ASHL	AIZL	unknown	unknown	unknown	unknown	unknown	unknown	unknown	unknown	unknown	unknown	unknown	unknown	unknown	unknown	unknown	unknown	unknown	unknown	unknown	unknown	unknown	unknown	unknown	unknown	unknown	unknown	unknown	unknown	unknown	unknown	unknown	unknown	unknown	unknown	unknown	unknown	unknown	unknown	unknown	unknown	unknown	unknown	unknown	+	unknown	unknown	unknown	unknown
ASHL	ASKL	unknown	unknown	unknown	unknown	unknown	unknown	unknown	unknown	+	unknown	unknown	unknown	unknown	-	unknown	unknown	unknown	unknown	unknown	+	unknown	unknown	unknown	unknown	unknown	-	unknown	unknown	unknown	unknown	unknown	unknown	unknown	unknown	unknown	unknown	unknown	unknown	unknown	unknown	-	unknown	unknown	unknown	unknown	unknown	unknown	unknown
ASHL	AVAL	+	+	+	-	+	+	+	+	+	+	+	+	unknown	+	+	+	+	+	+	+	+	+	+	+	+	unknown	+	+	+	+	+	+	unknown	+	+	+	+	+	+	+	+	+	+	unknown	+	+	+	+
ASHL	AVAR	+	+	-	+	+	unknown	+	unknown	+	+	+	+	+	+	+	+	+	-	+	+	+	+	+	+	+	+	+	+	+	+	+	+	+	+	-	+	+	unknown	+	+	+	unknown	+	+	+	-	+	+
ASHL	AVBL	+	+	+	+	+	+	+	+	unknown	+	+	+	+	-	+	+	+	+	+	+	+	+	+	+	+	+	+	+	-	+	+	-	+	+	+	+	+	+	+	+	+	+	-	+	+	unknown	+	+
ASHL	AVDL	+	+	-	-	+	+	+	+	+	+	+	+	+	+	-	+	-	+	+	unknown	-	+	+	+	+	+	+	+	+	+	+	+	+	+	+	unknown	+	+	+	unknown	unknown	+	+	+	+	+	+	+
ASHL	AVDR	+	+	+	unknown	+	+	+	+	+	unknown	+	+	+	+	+	-	+	+	+	+	+	+	+	+	+	+	+	-	+	+	+	+	+	-	+	+	+	+	+	+	+	+	+	+	+	+	+	+
ASHL	AVFL	unknown	unknown	unknown	+	unknown	unknown	unknown	unknown	unknown	unknown	unknown	unknown	unknown	unknown	unknown	unknown	unknown	unknown	unknown	unknown	unknown	unknown	unknown	unknown	unknown	unknown	unknown	unknown	unknown	+	unknown	unknown	-	unknown	-	unknown	unknown	unknown	unknown	unknown	unknown	unknown	unknown	-	unknown	unknown	unknown	unknown
ASHL	AVHR	+	+	+	+	+	+	-	+	+	unknown	+	unknown	+	+	+	+	+	+	+	+	+	+	+	+	-	+	+	+	+	-	+	+	unknown	+	+	+	unknown	-	+	+	+	+	+	+	unknown	+	+	+
ASHL	HSNL	+	+	+	+	+	+	unknown	+	+	+	+	+	+	+	+	+	+	+	+	+	+	+	+	+	+	+	+	+	+	+	+	+	+	+	+	+	unknown	+	+	+	+	+	+	+	unknown	+	unknown	+
ASHL	RIAL	+	+	+	+	+	+	+	+	+	+	+	+	+	+	+	+	+	+	+	+	+	+	+	+	+	+	+	+	+	+	+	+	+	-	+	+	+	+	unknown	+	+	+	+	+	+	+	-	+
ASHL	RIML	+	+	+	+	+	+	+	+	+	+	+	+	+	unknown	+	+	+	+	+	+	unknown	+	+	+	+	+	+	+	+	+	+	+	+	+	+	+	+	+	+	+	+	+	+	+	+	+	+	+
ASHL	RIPL	unknown	unknown	unknown	unknown	unknown	unknown	unknown	unknown	+	unknown	unknown	-	unknown	unknown	unknown	unknown	unknown	unknown	unknown	unknown	unknown	unknown	+	unknown	unknown	unknown	unknown	unknown	unknown	unknown	unknown	unknown	unknown	unknown	unknown	unknown	unknown	unknown	unknown	-	unknown	unknown	unknown	unknown	unknown	unknown	unknown	+
ASHL	RIR	+	+	+	-	+	+	+	+	+	+	+	+	+	+	+	+	unknown	+	+	+	+	+	+	+	+	unknown	+	+	-	+	+	+	+	+	+	unknown	+	+	+	+	+	+	-	+	+	+	+	+
ASHL	URXL	unknown	unknown	unknown	+	unknown	unknown	unknown	unknown	unknown	unknown	unknown	unknown	unknown	unknown	unknown	unknown	unknown	unknown	unknown	unknown	unknown	unknown	unknown	unknown	unknown	unknown	unknown	unknown	unknown	unknown	unknown	unknown	unknown	unknown	unknown	unknown	unknown	unknown	unknown	unknown	unknown	unknown	unknown	unknown	unknown	unknown	unknown	unknown
ASHR	ADAR	unknown	unknown	unknown	unknown	unknown	unknown	unknown	unknown	unknown	-	unknown	unknown	-	unknown	unknown	unknown	unknown	unknown	unknown	unknown	unknown	unknown	unknown	unknown	-	unknown	unknown	unknown	unknown	unknown	unknown	unknown	unknown	unknown	unknown	+	unknown	unknown	unknown	unknown	unknown	unknown	unknown	unknown	unknown	unknown	unknown	unknown
ASHR	ADFR	unknown	unknown	unknown	unknown	unknown	unknown	unknown	unknown	-	unknown	-	unknown	unknown	unknown	unknown	+	+	unknown	unknown	unknown	unknown	unknown	unknown	unknown	unknown	unknown	unknown	unknown	unknown	unknown	unknown	unknown	+	unknown	unknown	unknown	+	unknown	unknown	unknown	unknown	unknown	unknown	unknown	unknown	unknown	unknown	unknown
ASHR	ADLR	unknown	unknown	+	unknown	+	unknown	unknown	unknown	unknown	unknown	unknown	unknown	unknown	unknown	unknown	unknown	+	unknown	unknown	unknown	unknown	unknown	unknown	unknown	unknown	unknown	unknown	unknown	unknown	unknown	unknown	unknown	unknown	unknown	unknown	unknown	unknown	unknown	unknown	+	unknown	unknown	unknown	unknown	unknown	unknown	unknown	unknown
ASHR	AIAR	unknown	unknown	unknown	unknown	unknown	unknown	unknown	unknown	unknown	unknown	unknown	unknown	unknown	unknown	unknown	unknown	unknown	unknown	unknown	unknown	unknown	unknown	unknown	unknown	unknown	+	unknown	unknown	unknown	unknown	unknown	unknown	unknown	unknown	unknown	unknown	unknown	unknown	unknown	unknown	unknown	unknown	unknown	unknown	unknown	unknown	unknown	unknown
ASHR	AIBR	+	+	+	+	+	+	+	+	+	+	+	+	+	+	+	+	+	+	+	+	+	+	unknown	+	+	+	+	-	+	+	+	+	+	+	+	+	+	+	-	+	-	+	+	-	+	+	+	unknown
ASHR	ASHR	unknown	unknown	unknown	unknown	unknown	unknown	unknown	unknown	unknown	unknown	unknown	unknown	-	unknown	unknown	unknown	unknown	unknown	unknown	unknown	unknown	unknown	unknown	unknown	unknown	unknown	unknown	unknown	unknown	unknown	unknown	unknown	unknown	unknown	unknown	-	unknown	unknown	+	unknown	unknown	unknown	unknown	unknown	unknown	unknown	unknown	unknown
ASHR	AVAR	+	+	+	+	unknown	+	+	+	+	+	+	-	+	+	-	+	-	+	+	+	+	+	+	+	+	+	+	+	+	+	+	+	+	+	+	-	+	+	+	+	+	+	+	+	+	+	+	-
ASHR	AVBR	+	+	+	+	+	+	+	+	+	+	unknown	+	unknown	+	+	unknown	+	+	+	+	+	+	+	+	+	+	+	+	unknown	+	+	+	+	+	+	+	+	+	+	+	+	+	+	unknown	+	+	+	+
ASHR	AVDL	+	+	+	+	+	+	+	+	+	+	+	+	unknown	+	+	-	+	+	unknown	+	unknown	+	+	+	+	-	+	+	+	+	+	+	+	+	+	+	+	+	+	-	+	+	+	+	+	unknown	+	+
ASHR	AVDR	+	+	+	+	+	+	+	+	+	+	+	+	+	+	+	+	+	+	+	+	+	+	+	-	+	unknown	+	+	+	+	-	+	+	+	-	+	+	+	+	-	+	+	+	+	+	+	+	+
ASHR	AVER	+	+	+	+	+	+	unknown	-	-	-	+	+	+	+	+	+	+	+	+	+	+	+	+	+	+	+	+	+	unknown	+	+	+	+	+	+	+	+	+	+	+	+	unknown	+	+	+	+	+	+
ASHR	AVHL	+	-	+	+	+	+	+	+	+	+	+	+	+	+	+	+	+	+	+	+	+	unknown	-	+	+	+	+	+	+	+	+	+	+	-	+	+	+	unknown	+	+	+	+	+	-	+	+	+	+
ASHR	AWAR	unknown	unknown	unknown	unknown	unknown	unknown	unknown	unknown	+	unknown	unknown	unknown	unknown	unknown	unknown	unknown	unknown	unknown	unknown	unknown	unknown	unknown	unknown	unknown	unknown	unknown	-	+	unknown	unknown	unknown	unknown	unknown	unknown	unknown	unknown	unknown	unknown	unknown	+	+	unknown	unknown	unknown	unknown	+	unknown	unknown
ASHR	AWBL	unknown	unknown	unknown	unknown	unknown	unknown	unknown	unknown	unknown	unknown	unknown	unknown	unknown	unknown	unknown	unknown	unknown	unknown	unknown	unknown	unknown	unknown	-	unknown	unknown	unknown	unknown	unknown	unknown	unknown	unknown	unknown	unknown	unknown	unknown	unknown	unknown	unknown	unknown	unknown	unknown	unknown	unknown	unknown	unknown	unknown	unknown	unknown
ASHR	HSNL	+	+	+	+	+	+	+	+	+	+	+	+	+	+	+	+	unknown	+	+	+	+	unknown	+	+	+	+	+	+	+	+	+	+	+	+	+	+	+	+	+	+	+	-	-	+	+	+	+	+
ASHR	HSNR	+	+	+	+	+	+	+	+	unknown	+	+	+	+	+	+	+	+	+	+	+	+	unknown	+	unknown	+	-	unknown	+	+	+	+	-	+	+	+	+	unknown	+	+	+	+	unknown	+	+	+	+	+	+
ASHR	PVCL	+	+	+	+	+	+	-	+	+	+	+	+	+	+	+	+	+	unknown	+	+	+	+	+	unknown	+	+	unknown	+	unknown	+	+	+	+	+	+	+	+	unknown	+	-	+	+	+	+	+	+	+	+
ASHR	PVPR	unknown	unknown	unknown	unknown	unknown	unknown	unknown	unknown	unknown	unknown	unknown	unknown	unknown	unknown	unknown	unknown	unknown	unknown	unknown	unknown	unknown	unknown	-	unknown	unknown	unknown	unknown	unknown	unknown	unknown	unknown	unknown	unknown	unknown	unknown	unknown	unknown	unknown	unknown	unknown	unknown	unknown	-	unknown	unknown	unknown	unknown	unknown
ASHR	RIAR	+	+	+	+	+	+	+	+	+	-	+	unknown	+	+	+	+	+	+	+	+	+	+	+	unknown	+	+	+	+	+	+	+	+	+	unknown	+	+	+	+	-	+	+	+	+	+	+	+	+	unknown
ASHR	RMGR	+	+	unknown	-	+	+	+	-	+	+	+	+	+	+	+	+	-	-	+	+	+	+	+	+	+	+	+	+	+	+	-	+	unknown	+	+	-	+	+	+	+	+	+	+	-	+	+	+	+
ASHR	SMBVR	unknown	unknown	unknown	unknown	unknown	unknown	unknown	-	unknown	unknown	unknown	unknown	unknown	unknown	unknown	unknown	unknown	unknown	unknown	unknown	unknown	unknown	unknown	unknown	unknown	unknown	-	unknown	-	unknown	unknown	unknown	unknown	unknown	unknown	unknown	unknown	-	unknown	unknown	unknown	unknown	unknown	unknown	unknown	unknown	unknown	unknown
ASIL	ADFL	unknown	unknown	unknown	unknown	unknown	unknown	unknown	unknown	+	unknown	-	unknown	unknown	unknown	+	unknown	unknown	unknown	unknown	unknown	unknown	unknown	unknown	unknown	unknown	unknown	unknown	unknown	unknown	unknown	unknown	unknown	-	unknown	unknown	unknown	unknown	unknown	unknown	unknown	unknown	unknown	unknown	unknown	unknown	unknown	unknown	unknown
ASIL	AIAL	unknown	unknown	unknown	unknown	unknown	unknown	unknown	unknown	unknown	unknown	unknown	unknown	unknown	unknown	unknown	unknown	unknown	unknown	unknown	unknown	unknown	unknown	unknown	unknown	unknown	unknown	unknown	unknown	unknown	unknown	unknown	unknown	unknown	unknown	unknown	unknown	+	unknown	unknown	unknown	unknown	+	unknown	unknown	unknown	unknown	unknown	unknown
ASIL	AIBL	unknown	unknown	unknown	unknown	unknown	unknown	unknown	unknown	+	unknown	unknown	unknown	unknown	unknown	unknown	unknown	unknown	unknown	unknown	unknown	unknown	unknown	unknown	unknown	unknown	unknown	unknown	unknown	unknown	unknown	unknown	unknown	unknown	unknown	unknown	unknown	unknown	unknown	unknown	unknown	unknown	unknown	unknown	unknown	unknown	unknown	unknown	unknown
ASIL	AIYL	unknown	unknown	unknown	unknown	unknown	unknown	-	unknown	unknown	-	unknown	unknown	unknown	unknown	unknown	+	unknown	unknown	unknown	unknown	unknown	unknown	unknown	unknown	unknown	unknown	unknown	unknown	unknown	unknown	unknown	unknown	unknown	unknown	unknown	unknown	+	unknown	unknown	unknown	unknown	unknown	unknown	unknown	unknown	unknown	unknown	unknown
ASIL	AIYR	unknown	unknown	unknown	unknown	unknown	unknown	unknown	unknown	unknown	unknown	unknown	unknown	unknown	unknown	-	unknown	unknown	unknown	unknown	unknown	unknown	unknown	-	unknown	unknown	unknown	unknown	unknown	unknown	unknown	unknown	unknown	unknown	unknown	unknown	unknown	unknown	unknown	unknown	unknown	unknown	unknown	unknown	-	unknown	unknown	unknown	unknown
ASIL	AIZL	unknown	unknown	unknown	unknown	unknown	unknown	unknown	unknown	unknown	unknown	+	unknown	unknown	unknown	unknown	unknown	unknown	unknown	unknown	unknown	-	-	unknown	unknown	unknown	unknown	unknown	unknown	unknown	unknown	unknown	unknown	unknown	unknown	unknown	unknown	unknown	unknown	unknown	-	unknown	unknown	+	unknown	unknown	unknown	unknown	unknown
ASIL	ASER	unknown	unknown	unknown	unknown	unknown	unknown	+	-	unknown	unknown	unknown	unknown	unknown	unknown	unknown	unknown	unknown	unknown	unknown	+	+	unknown	-	unknown	unknown	unknown	unknown	unknown	unknown	+	unknown	unknown	unknown	unknown	unknown	unknown	-	unknown	unknown	unknown	unknown	unknown	unknown	unknown	+	unknown	+	unknown
ASIL	ASGL	unknown	unknown	unknown	unknown	unknown	unknown	unknown	unknown	unknown	unknown	-	unknown	unknown	unknown	unknown	unknown	unknown	unknown	unknown	unknown	-	unknown	unknown	unknown	unknown	-	unknown	unknown	unknown	+	unknown	unknown	unknown	unknown	unknown	unknown	unknown	unknown	unknown	unknown	unknown	unknown	unknown	-	unknown	unknown	unknown	unknown
ASIL	ASKL	unknown	unknown	-	unknown	unknown	unknown	unknown	unknown	unknown	unknown	unknown	unknown	unknown	+	unknown	unknown	unknown	unknown	unknown	unknown	unknown	unknown	unknown	unknown	unknown	unknown	unknown	unknown	unknown	unknown	unknown	unknown	unknown	unknown	unknown	unknown	-	unknown	unknown	unknown	unknown	unknown	unknown	unknown	+	unknown	unknown	unknown
ASIL	AWAR	unknown	unknown	unknown	unknown	unknown	unknown	unknown	unknown	unknown	unknown	unknown	unknown	unknown	unknown	unknown	-	unknown	unknown	+	unknown	unknown	unknown	unknown	unknown	+	unknown	unknown	unknown	unknown	unknown	unknown	unknown	unknown	unknown	unknown	unknown	unknown	unknown	unknown	unknown	unknown	unknown	unknown	unknown	unknown	unknown	+	unknown
ASIL	AWCL	unknown	unknown	unknown	unknown	unknown	unknown	unknown	unknown	unknown	unknown	unknown	unknown	unknown	unknown	unknown	unknown	unknown	unknown	unknown	unknown	unknown	unknown	unknown	unknown	unknown	-	unknown	unknown	unknown	unknown	unknown	-	unknown	unknown	unknown	unknown	unknown	unknown	unknown	unknown	unknown	unknown	unknown	unknown	+	unknown	unknown	unknown
ASIL	AWCR	unknown	unknown	unknown	unknown	unknown	unknown	unknown	unknown	unknown	unknown	unknown	unknown	unknown	unknown	unknown	unknown	unknown	unknown	+	unknown	unknown	unknown	unknown	unknown	unknown	unknown	unknown	unknown	unknown	unknown	unknown	unknown	unknown	unknown	unknown	unknown	unknown	unknown	unknown	unknown	unknown	unknown	unknown	+	+	unknown	+	unknown
ASIL	CEPVR	unknown	unknown	unknown	unknown	unknown	unknown	unknown	unknown	unknown	unknown	-	unknown	unknown	unknown	unknown	unknown	unknown	unknown	unknown	unknown	unknown	unknown	unknown	unknown	unknown	unknown	unknown	unknown	unknown	unknown	unknown	unknown	unknown	unknown	unknown	unknown	+	unknown	unknown	unknown	+	unknown	unknown	unknown	unknown	unknown	unknown	unknown
ASIL	RIAL	unknown	unknown	unknown	unknown	unknown	unknown	unknown	unknown	unknown	unknown	unknown	unknown	unknown	unknown	unknown	unknown	unknown	unknown	unknown	unknown	-	unknown	unknown	+	unknown	unknown	unknown	-	unknown	unknown	unknown	unknown	unknown	unknown	unknown	unknown	unknown	+	unknown	-	unknown	unknown	+	unknown	unknown	unknown	unknown	unknown
ASIL	RIBL	unknown	+	unknown	unknown	unknown	unknown	unknown	unknown	unknown	+	unknown	unknown	unknown	unknown	unknown	unknown	unknown	unknown	unknown	unknown	unknown	+	unknown	unknown	unknown	unknown	unknown	unknown	unknown	unknown	unknown	unknown	unknown	unknown	unknown	unknown	unknown	unknown	unknown	unknown	unknown	unknown	unknown	unknown	unknown	unknown	unknown	unknown
ASIL	RMFL	unknown	unknown	unknown	unknown	unknown	unknown	unknown	unknown	+	unknown	unknown	unknown	unknown	unknown	unknown	unknown	+	unknown	unknown	unknown	unknown	unknown	unknown	unknown	unknown	unknown	-	unknown	unknown	unknown	unknown	unknown	-	unknown	unknown	unknown	unknown	unknown	unknown	unknown	unknown	unknown	unknown	unknown	unknown	unknown	unknown	unknown
ASIL	SAAVL	unknown	unknown	unknown	unknown	unknown	unknown	+	unknown	unknown	unknown	unknown	+	-	unknown	unknown	unknown	unknown	unknown	unknown	unknown	unknown	-	unknown	unknown	unknown	unknown	unknown	unknown	unknown	unknown	+	unknown	unknown	unknown	unknown	unknown	unknown	unknown	unknown	unknown	unknown	unknown	unknown	unknown	unknown	unknown	unknown	unknown
ASIR	ADLR	unknown	unknown	unknown	unknown	unknown	unknown	unknown	unknown	+	unknown	unknown	unknown	unknown	unknown	unknown	unknown	unknown	unknown	unknown	unknown	unknown	unknown	-	unknown	unknown	unknown	unknown	unknown	unknown	unknown	unknown	unknown	-	unknown	unknown	unknown	unknown	unknown	unknown	unknown	unknown	-	unknown	unknown	unknown	unknown	unknown	unknown
ASIR	AIAL	unknown	unknown	unknown	unknown	-	unknown	unknown	unknown	unknown	unknown	unknown	unknown	unknown	unknown	+	unknown	unknown	unknown	unknown	unknown	unknown	unknown	unknown	unknown	unknown	unknown	unknown	-	unknown	unknown	unknown	unknown	unknown	unknown	unknown	unknown	unknown	unknown	unknown	unknown	unknown	unknown	unknown	unknown	-	unknown	-	unknown
ASIR	AIAR	unknown	+	+	unknown	unknown	unknown	unknown	unknown	unknown	unknown	unknown	unknown	unknown	unknown	unknown	unknown	unknown	+	unknown	unknown	unknown	+	unknown	unknown	unknown	unknown	+	unknown	unknown	unknown	unknown	unknown	unknown	unknown	unknown	unknown	unknown	unknown	unknown	unknown	unknown	-	unknown	unknown	unknown	unknown	unknown	unknown
ASIR	AIBR	unknown	unknown	unknown	unknown	unknown	unknown	unknown	+	unknown	unknown	-	unknown	unknown	unknown	unknown	unknown	unknown	-	unknown	unknown	unknown	unknown	unknown	unknown	unknown	unknown	unknown	unknown	unknown	unknown	+	unknown	unknown	unknown	unknown	unknown	unknown	-	unknown	unknown	unknown	unknown	unknown	unknown	unknown	+	unknown	unknown
ASIR	ASEL	unknown	unknown	unknown	unknown	unknown	unknown	unknown	unknown	unknown	unknown	unknown	unknown	unknown	unknown	-	unknown	unknown	unknown	unknown	unknown	unknown	unknown	unknown	unknown	unknown	unknown	unknown	unknown	unknown	unknown	unknown	unknown	-	unknown	unknown	unknown	unknown	unknown	unknown	unknown	unknown	unknown	+	unknown	unknown	unknown	-	unknown
ASIR	ASER	unknown	unknown	unknown	unknown	unknown	unknown	-	unknown	unknown	unknown	unknown	unknown	unknown	unknown	unknown	unknown	unknown	unknown	unknown	+	unknown	unknown	unknown	unknown	unknown	unknown	unknown	unknown	unknown	unknown	unknown	unknown	unknown	unknown	unknown	unknown	unknown	unknown	-	unknown	+	unknown	unknown	unknown	unknown	unknown	-	+
ASIR	ASGR	unknown	unknown	unknown	unknown	unknown	unknown	unknown	unknown	unknown	unknown	unknown	unknown	unknown	unknown	unknown	unknown	unknown	unknown	unknown	unknown	unknown	unknown	unknown	unknown	unknown	unknown	unknown	unknown	unknown	unknown	unknown	unknown	unknown	unknown	unknown	unknown	unknown	unknown	unknown	unknown	unknown	unknown	unknown	+	unknown	unknown	-	unknown
ASIR	ASHR	unknown	unknown	unknown	unknown	unknown	unknown	+	unknown	unknown	unknown	unknown	unknown	unknown	unknown	unknown	unknown	unknown	unknown	unknown	unknown	unknown	-	unknown	unknown	unknown	unknown	+	unknown	unknown	unknown	unknown	unknown	unknown	unknown	unknown	unknown	unknown	unknown	unknown	+	unknown	unknown	unknown	unknown	unknown	unknown	unknown	unknown
ASIR	AWAR	unknown	unknown	unknown	unknown	unknown	-	+	unknown	unknown	unknown	unknown	unknown	-	unknown	unknown	unknown	unknown	unknown	unknown	unknown	unknown	unknown	unknown	unknown	unknown	unknown	unknown	unknown	unknown	+	unknown	unknown	unknown	unknown	unknown	+	unknown	-	unknown	unknown	unknown	unknown	unknown	unknown	unknown	unknown	unknown	unknown
ASIR	AWCL	unknown	unknown	unknown	-	unknown	unknown	unknown	unknown	-	unknown	unknown	unknown	unknown	unknown	unknown	unknown	unknown	unknown	unknown	-	unknown	unknown	unknown	unknown	unknown	unknown	unknown	+	unknown	unknown	unknown	unknown	unknown	unknown	unknown	unknown	+	unknown	unknown	unknown	unknown	unknown	unknown	unknown	unknown	unknown	unknown	unknown
ASIR	AWCR	unknown	unknown	unknown	unknown	unknown	unknown	unknown	unknown	unknown	-	+	unknown	unknown	unknown	unknown	unknown	unknown	unknown	unknown	unknown	unknown	-	unknown	unknown	unknown	unknown	unknown	unknown	unknown	-	unknown	unknown	unknown	unknown	unknown	unknown	unknown	unknown	+	unknown	unknown	unknown	unknown	unknown	unknown	unknown	unknown	unknown
ASIR	CEPVR	unknown	unknown	-	unknown	-	unknown	unknown	unknown	unknown	+	unknown	unknown	unknown	unknown	unknown	unknown	unknown	unknown	unknown	unknown	unknown	unknown	unknown	unknown	unknown	unknown	unknown	unknown	unknown	unknown	unknown	unknown	unknown	unknown	unknown	unknown	unknown	unknown	unknown	unknown	unknown	unknown	unknown	unknown	unknown	unknown	unknown	unknown
ASJL	ALA	+	+	+	+	+	+	-	+	+	+	+	+	+	+	+	+	+	+	unknown	+	+	+	+	+	+	+	unknown	unknown	+	+	unknown	+	-	+	+	+	+	+	+	unknown	+	+	+	unknown	+	+	+	unknown
ASJL	ASJR	unknown	-	unknown	unknown	unknown	unknown	unknown	unknown	unknown	unknown	unknown	+	unknown	unknown	unknown	unknown	unknown	unknown	unknown	unknown	unknown	unknown	unknown	unknown	+	unknown	unknown	unknown	unknown	unknown	-	unknown	unknown	unknown	unknown	unknown	unknown	unknown	unknown	unknown	unknown	unknown	unknown	unknown	unknown	unknown	unknown	unknown
ASJL	ASKL	unknown	+	unknown	unknown	unknown	unknown	unknown	unknown	unknown	unknown	unknown	unknown	unknown	unknown	unknown	unknown	unknown	unknown	unknown	unknown	unknown	unknown	unknown	unknown	unknown	+	unknown	+	unknown	unknown	unknown	unknown	unknown	-	unknown	unknown	unknown	unknown	+	unknown	unknown	unknown	unknown	unknown	unknown	unknown	unknown	unknown
ASJL	ASKR	unknown	unknown	unknown	unknown	unknown	unknown	unknown	unknown	unknown	unknown	unknown	unknown	-	unknown	unknown	unknown	unknown	unknown	unknown	unknown	unknown	unknown	unknown	unknown	+	unknown	unknown	unknown	unknown	unknown	unknown	unknown	unknown	+	unknown	unknown	unknown	unknown	+	unknown	unknown	unknown	unknown	unknown	unknown	unknown	unknown	unknown
ASJL	CEPDL	unknown	unknown	unknown	unknown	unknown	unknown	+	unknown	unknown	unknown	unknown	unknown	unknown	unknown	unknown	unknown	unknown	+	unknown	unknown	unknown	unknown	unknown	unknown	unknown	unknown	unknown	unknown	unknown	unknown	unknown	unknown	unknown	unknown	unknown	unknown	unknown	unknown	unknown	unknown	unknown	unknown	unknown	unknown	unknown	unknown	unknown	unknown
ASJL	HSNL	+	+	-	unknown	unknown	+	+	+	+	+	+	+	+	+	unknown	+	+	+	+	+	+	+	+	+	+	+	+	unknown	+	+	+	+	+	+	unknown	+	+	+	unknown	+	+	+	+	+	+	+	+	+
ASJL	HSNR	+	+	+	+	+	unknown	+	+	unknown	+	+	+	+	+	+	+	+	+	+	+	+	+	unknown	+	+	+	+	+	+	+	+	+	+	+	+	+	+	+	+	+	+	+	+	+	+	+	+	+
ASJL	PVQL	+	+	+	+	+	+	+	+	+	+	+	unknown	unknown	+	unknown	+	+	+	+	+	+	+	+	+	+	unknown	+	unknown	+	+	+	+	-	+	+	+	+	+	+	+	+	+	+	+	+	+	+	+
ASJR	ASKR	unknown	unknown	+	-	unknown	unknown	unknown	unknown	unknown	unknown	unknown	unknown	unknown	unknown	unknown	unknown	unknown	unknown	unknown	unknown	+	unknown	unknown	unknown	unknown	unknown	unknown	unknown	unknown	unknown	-	unknown	unknown	unknown	-	unknown	unknown	unknown	unknown	unknown	+	unknown	unknown	unknown	unknown	+	unknown	unknown
ASJR	HSNR	+	+	+	+	+	+	-	+	+	+	+	+	+	+	+	+	+	+	+	+	+	+	+	+	+	+	+	+	+	+	+	+	+	+	+	+	+	+	+	+	+	+	+	unknown	-	+	+	+
ASJR	PVQR	+	+	+	+	+	+	+	+	-	+	-	+	-	+	+	+	-	+	+	+	+	+	+	-	+	+	+	unknown	+	+	+	unknown	unknown	unknown	+	+	+	+	+	+	+	-	+	unknown	+	+	+	+
ASKL	AIAL	unknown	unknown	unknown	unknown	unknown	unknown	unknown	unknown	unknown	unknown	unknown	-	unknown	unknown	unknown	unknown	unknown	unknown	unknown	unknown	unknown	unknown	unknown	unknown	unknown	unknown	+	unknown	unknown	unknown	unknown	unknown	unknown	unknown	unknown	unknown	unknown	+	+	unknown	unknown	-	unknown	unknown	unknown	unknown	unknown	unknown
ASKL	AIBL	+	+	+	+	+	+	+	+	+	+	+	+	+	+	+	+	+	unknown	+	+	+	+	+	+	+	+	+	+	+	+	+	+	+	+	+	+	+	+	+	+	-	+	+	+	unknown	+	+	+
ASKL	AIML	unknown	unknown	unknown	unknown	unknown	unknown	+	unknown	unknown	unknown	unknown	unknown	unknown	unknown	unknown	-	unknown	unknown	-	unknown	unknown	unknown	unknown	unknown	unknown	-	unknown	unknown	unknown	-	unknown	unknown	unknown	unknown	unknown	unknown	+	unknown	-	unknown	unknown	unknown	unknown	unknown	unknown	unknown	-	unknown
ASKL	ASER	unknown	unknown	unknown	unknown	unknown	unknown	unknown	unknown	unknown	-	unknown	unknown	unknown	unknown	unknown	unknown	unknown	unknown	unknown	unknown	unknown	unknown	unknown	+	unknown	unknown	unknown	+	unknown	unknown	unknown	-	-	unknown	unknown	unknown	unknown	unknown	unknown	unknown	unknown	unknown	unknown	unknown	unknown	unknown	unknown	unknown
ASKL	ASJL	unknown	unknown	unknown	unknown	unknown	unknown	unknown	unknown	unknown	-	unknown	unknown	unknown	unknown	unknown	unknown	unknown	unknown	unknown	unknown	unknown	unknown	unknown	unknown	unknown	-	unknown	unknown	unknown	unknown	unknown	unknown	unknown	unknown	unknown	unknown	unknown	unknown	unknown	unknown	unknown	unknown	unknown	unknown	unknown	unknown	unknown	unknown
ASKR	ADLR	unknown	unknown	unknown	-	unknown	unknown	unknown	unknown	unknown	unknown	unknown	unknown	unknown	unknown	unknown	unknown	unknown	-	unknown	-	unknown	unknown	unknown	unknown	unknown	unknown	unknown	unknown	unknown	unknown	unknown	unknown	+	unknown	unknown	unknown	unknown	unknown	+	unknown	unknown	unknown	unknown	unknown	unknown	unknown	unknown	unknown
ASKR	AIAL	unknown	unknown	unknown	unknown	unknown	-	unknown	unknown	unknown	unknown	unknown	unknown	unknown	unknown	unknown	unknown	unknown	unknown	unknown	unknown	unknown	unknown	unknown	unknown	unknown	unknown	unknown	unknown	unknown	unknown	unknown	unknown	unknown	unknown	unknown	unknown	unknown	unknown	unknown	unknown	unknown	unknown	unknown	unknown	unknown	unknown	unknown	unknown
ASKR	AIAR	unknown	unknown	unknown	unknown	unknown	unknown	unknown	unknown	+	unknown	unknown	unknown	unknown	unknown	unknown	unknown	unknown	unknown	-	unknown	unknown	unknown	unknown	unknown	unknown	unknown	unknown	unknown	unknown	unknown	unknown	-	unknown	unknown	unknown	+	+	unknown	unknown	unknown	unknown	unknown	unknown	unknown	unknown	unknown	unknown	unknown
ASKR	AIBR	+	+	+	+	+	+	+	+	+	+	+	unknown	+	+	+	+	+	+	+	+	+	+	unknown	+	+	+	+	+	+	+	+	+	+	+	unknown	+	+	+	+	+	+	+	+	+	+	+	+	+
ASKR	AIMR	unknown	unknown	unknown	unknown	-	unknown	unknown	unknown	unknown	unknown	unknown	unknown	unknown	unknown	unknown	unknown	unknown	-	unknown	unknown	unknown	unknown	unknown	unknown	unknown	+	unknown	unknown	unknown	-	unknown	unknown	unknown	unknown	unknown	unknown	unknown	unknown	unknown	unknown	-	unknown	unknown	unknown	unknown	unknown	unknown	unknown
ASKR	ALA	unknown	unknown	unknown	unknown	unknown	unknown	+	+	unknown	unknown	unknown	unknown	unknown	unknown	unknown	unknown	unknown	unknown	unknown	unknown	unknown	unknown	unknown	unknown	unknown	unknown	unknown	unknown	-	unknown	unknown	unknown	+	unknown	unknown	unknown	unknown	unknown	unknown	unknown	unknown	unknown	unknown	unknown	unknown	unknown	unknown	unknown
ASKR	ASER	unknown	unknown	unknown	unknown	-	unknown	unknown	unknown	unknown	unknown	unknown	unknown	unknown	unknown	-	unknown	unknown	unknown	unknown	-	unknown	unknown	unknown	unknown	unknown	+	+	unknown	unknown	unknown	unknown	unknown	unknown	unknown	-	unknown	unknown	unknown	unknown	unknown	-	unknown	unknown	unknown	unknown	unknown	unknown	unknown
ASKR	ASGR	unknown	unknown	unknown	unknown	unknown	unknown	unknown	unknown	unknown	unknown	+	unknown	unknown	+	unknown	unknown	unknown	+	unknown	unknown	unknown	unknown	unknown	unknown	unknown	unknown	unknown	unknown	unknown	-	unknown	-	unknown	unknown	unknown	-	unknown	unknown	unknown	unknown	+	unknown	unknown	unknown	unknown	unknown	unknown	unknown
ASKR	AWAR	unknown	unknown	unknown	unknown	unknown	unknown	-	-	unknown	unknown	unknown	unknown	unknown	unknown	unknown	unknown	unknown	unknown	unknown	unknown	-	unknown	+	unknown	unknown	unknown	unknown	unknown	unknown	unknown	unknown	unknown	unknown	unknown	unknown	unknown	unknown	unknown	unknown	unknown	unknown	unknown	unknown	+	unknown	unknown	unknown	unknown
ASKR	CEPVR	unknown	unknown	unknown	unknown	unknown	unknown	-	unknown	unknown	-	unknown	unknown	unknown	unknown	unknown	-	unknown	-	unknown	unknown	unknown	unknown	unknown	unknown	+	-	unknown	unknown	unknown	unknown	unknown	unknown	unknown	unknown	unknown	unknown	unknown	+	unknown	unknown	unknown	unknown	unknown	unknown	unknown	unknown	unknown	unknown
ASKR	HSNL	+	+	+	+	+	+	+	+	+	+	+	+	+	-	+	+	+	+	+	+	+	+	+	-	+	+	+	+	+	+	+	+	+	+	+	+	+	+	+	+	+	+	+	+	+	+	+	+
ASKR	RIFR	+	-	+	+	+	+	-	unknown	+	+	unknown	+	+	+	+	+	+	+	+	+	-	+	+	+	+	+	+	+	+	+	+	+	+	+	+	+	+	+	+	+	+	+	+	+	+	+	+	+
AUAL	ADFL	unknown	-	unknown	unknown	unknown	unknown	unknown	unknown	unknown	unknown	unknown	unknown	unknown	unknown	unknown	unknown	unknown	-	unknown	-	unknown	unknown	unknown	unknown	unknown	unknown	unknown	unknown	unknown	unknown	unknown	+	-	unknown	unknown	unknown	unknown	unknown	unknown	unknown	unknown	unknown	unknown	unknown	unknown	unknown	unknown	unknown
AUAL	AIBR	+	-	+	+	-	+	-	+	+	unknown	+	+	+	+	+	+	+	+	+	+	+	+	+	+	+	+	+	+	+	+	+	unknown	-	+	+	+	+	+	+	unknown	+	+	+	+	+	+	+	+
AUAL	AIYL	-	-	-	-	-	-	-	-	-	-	-	+	-	-	-	-	-	-	-	-	-	-	-	-	-	-	-	-	-	-	+	-	-	-	-	-	-	-	-	-	-	-	-	-	-	-	-	-
AUAL	AIZL	unknown	unknown	unknown	unknown	unknown	unknown	unknown	unknown	unknown	unknown	unknown	unknown	unknown	unknown	unknown	unknown	unknown	unknown	unknown	unknown	unknown	unknown	unknown	unknown	unknown	unknown	unknown	unknown	unknown	unknown	unknown	unknown	-	+	unknown	unknown	unknown	unknown	unknown	unknown	unknown	unknown	unknown	unknown	unknown	unknown	unknown	unknown
AUAL	AVAL	+	+	+	+	+	+	+	+	-	+	+	+	+	+	+	+	+	+	+	-	+	+	-	+	+	+	+	+	+	+	+	+	+	+	+	+	unknown	+	+	+	+	+	+	+	+	+	+	+
AUAL	AVDR	+	+	+	+	+	+	+	+	+	+	+	+	+	+	+	+	+	+	+	+	+	+	+	+	+	+	unknown	+	+	+	+	+	+	+	+	+	+	+	+	+	+	+	+	+	+	+	+	+
AUAL	AVEL	+	+	+	+	+	-	unknown	+	unknown	+	+	+	+	+	+	+	+	+	+	+	+	+	unknown	+	+	unknown	+	+	+	+	+	+	+	+	+	+	+	+	+	+	+	+	+	+	+	+	+	+
AUAL	BAGR	unknown	unknown	unknown	unknown	unknown	+	unknown	unknown	unknown	unknown	unknown	unknown	unknown	unknown	-	unknown	unknown	unknown	unknown	unknown	unknown	unknown	unknown	unknown	unknown	unknown	unknown	-	unknown	unknown	unknown	unknown	unknown	unknown	unknown	unknown	unknown	unknown	+	unknown	unknown	+	unknown	unknown	unknown	unknown	unknown	+
AUAL	DVA	+	+	+	+	+	+	+	+	+	unknown	+	+	+	+	-	+	+	+	+	+	+	+	-	+	+	+	+	unknown	+	-	+	+	+	+	+	+	+	+	-	-	+	+	+	+	unknown	+	+	+
AUAL	RIAL	+	+	+	+	+	+	+	-	+	+	+	+	+	-	+	+	-	+	+	+	+	+	+	+	+	-	+	+	+	+	+	+	+	+	+	+	+	-	+	-	+	unknown	-	+	+	+	+	+
AUAL	RIBL	+	+	+	+	+	+	+	+	-	+	+	+	+	+	+	+	+	+	-	+	+	+	+	+	+	+	-	+	+	+	+	+	+	+	+	+	+	+	+	+	+	-	+	+	+	+	+	+
AUAL	URXL	unknown	unknown	unknown	-	unknown	unknown	unknown	+	unknown	unknown	unknown	unknown	unknown	unknown	unknown	unknown	unknown	unknown	unknown	unknown	+	unknown	unknown	unknown	unknown	unknown	unknown	unknown	unknown	unknown	unknown	+	unknown	unknown	unknown	unknown	unknown	unknown	unknown	unknown	unknown	unknown	unknown	unknown	-	unknown	unknown	unknown
AUAR	AINL	unknown	unknown	+	unknown	unknown	unknown	unknown	unknown	unknown	unknown	-	unknown	unknown	unknown	unknown	unknown	unknown	unknown	unknown	unknown	unknown	unknown	unknown	unknown	unknown	unknown	unknown	unknown	-	unknown	unknown	unknown	unknown	unknown	unknown	unknown	unknown	unknown	unknown	unknown	unknown	unknown	unknown	unknown	unknown	unknown	unknown	unknown
AUAR	AINR	unknown	unknown	unknown	unknown	unknown	unknown	unknown	unknown	unknown	unknown	unknown	unknown	unknown	unknown	unknown	unknown	unknown	unknown	unknown	unknown	unknown	unknown	unknown	unknown	unknown	unknown	unknown	unknown	unknown	unknown	unknown	unknown	-	unknown	unknown	unknown	unknown	unknown	unknown	+	unknown	unknown	unknown	unknown	unknown	unknown	unknown	-
AUAR	AIYR	-	-	-	-	-	-	-	-	-	-	-	-	-	-	-	-	-	-	-	-	-	-	-	-	unknown	-	-	-	-	unknown	+	-	-	-	-	-	-	-	unknown	-	-	-	unknown	+	-	-	-	-
AUAR	AIZR	unknown	unknown	unknown	unknown	unknown	unknown	unknown	unknown	unknown	unknown	unknown	unknown	+	+	unknown	unknown	unknown	unknown	unknown	unknown	unknown	+	+	unknown	unknown	unknown	unknown	-	unknown	unknown	unknown	unknown	unknown	unknown	unknown	unknown	unknown	unknown	unknown	unknown	unknown	unknown	unknown	unknown	unknown	unknown	unknown	unknown
AUAR	AVAR	+	+	+	unknown	+	unknown	-	+	+	unknown	+	+	+	+	+	+	unknown	+	+	+	+	+	+	+	-	+	+	+	-	+	+	+	+	+	-	+	+	+	+	+	+	+	+	unknown	+	+	+	+
AUAR	AVER	+	+	+	+	-	+	+	+	+	+	+	+	+	+	+	+	+	+	+	+	+	+	+	+	+	+	+	+	+	+	+	+	+	+	+	+	+	+	+	+	+	+	+	+	+	+	+	+
AUAR	BAGL	unknown	unknown	unknown	+	unknown	unknown	unknown	unknown	unknown	unknown	unknown	unknown	unknown	unknown	unknown	unknown	unknown	unknown	unknown	unknown	-	unknown	unknown	unknown	unknown	unknown	unknown	unknown	unknown	+	unknown	unknown	unknown	unknown	unknown	unknown	unknown	unknown	unknown	unknown	unknown	+	+	unknown	unknown	-	unknown	unknown
AUAR	RIAR	+	+	+	+	+	+	+	+	+	+	+	+	-	+	+	+	+	unknown	+	+	+	+	+	+	+	+	+	unknown	+	+	+	+	+	+	+	+	+	+	+	+	+	+	+	+	+	+	+	+
AUAR	RIBR	+	-	+	+	+	+	+	+	+	+	+	+	+	+	+	+	+	+	+	+	+	+	+	+	+	+	+	+	+	+	+	+	+	+	+	+	+	+	+	+	+	+	+	+	-	unknown	+	+
AUAR	URXR	unknown	+	unknown	unknown	unknown	unknown	unknown	unknown	unknown	unknown	unknown	unknown	unknown	unknown	unknown	unknown	unknown	unknown	unknown	unknown	unknown	-	unknown	unknown	unknown	unknown	unknown	unknown	unknown	unknown	unknown	unknown	unknown	unknown	unknown	-	unknown	unknown	unknown	unknown	unknown	unknown	unknown	unknown	unknown	unknown	unknown	+
AVAL	AS02	+	+	+	+	+	-	-	+	-	+	+	+	unknown	+	+	+	+	+	+	unknown	+	+	+	+	+	+	+	+	+	+	+	+	+	+	+	+	+	+	-	+	+	+	+	+	+	+	+	+
AVAL	AS04	+	+	+	+	+	+	+	+	+	+	+	unknown	unknown	+	+	+	+	+	+	+	+	-	-	+	+	+	+	+	+	+	+	+	+	+	-	+	+	+	+	+	+	+	+	+	+	+	+	+
AVAL	AS05	+	+	+	+	+	+	+	+	-	+	+	+	+	+	+	+	+	+	+	+	+	+	+	+	+	-	+	+	+	+	+	+	+	+	+	+	+	+	+	+	+	+	+	+	+	+	+	unknown
AVAL	AS07	+	+	+	+	+	+	+	+	+	+	+	+	+	+	+	+	+	+	+	+	+	+	+	+	+	+	+	+	+	+	+	+	+	+	+	+	+	+	+	+	+	+	+	+	+	+	+	-
AVAL	AS08	+	-	+	+	+	+	-	+	+	unknown	+	+	+	+	+	+	+	+	+	+	+	+	-	+	+	+	+	unknown	+	+	+	+	+	+	-	+	+	+	+	+	+	+	+	+	+	+	+	+
AVAL	AS09	+	+	unknown	+	+	+	+	+	+	+	+	+	+	+	+	+	+	+	+	+	unknown	+	+	+	unknown	+	+	+	-	+	-	+	+	+	-	+	+	+	+	+	+	+	+	+	+	+	+	+
AVAL	AS10	+	+	+	+	unknown	+	-	+	+	unknown	+	+	unknown	+	+	+	+	unknown	+	+	+	+	+	+	+	+	+	+	+	+	+	+	+	+	+	-	+	+	+	+	+	+	+	+	+	+	+	+
AVAL	AS11	+	+	+	+	+	+	+	+	+	+	+	+	+	+	-	+	+	+	+	+	+	+	-	+	+	+	+	+	+	+	+	+	+	+	+	+	+	+	+	+	+	+	+	+	-	-	+	+
AVAL	AVAR	+	+	+	+	+	-	+	+	+	+	+	+	+	+	+	+	+	+	+	+	+	+	+	+	+	-	-	+	+	+	+	+	+	+	+	+	+	+	+	+	+	+	+	+	-	+	+	+
AVAL	AVBL	-	-	-	-	-	-	-	-	-	-	-	unknown	-	unknown	-	-	-	-	-	-	-	+	-	-	-	-	-	-	-	-	-	-	-	+	-	-	-	-	-	-	-	-	-	-	-	-	-	-
AVAL	AVDL	+	+	+	-	unknown	+	+	+	+	+	+	+	+	+	+	+	+	+	+	+	+	+	+	+	+	+	+	+	+	+	-	unknown	+	+	+	+	-	+	+	+	+	+	+	+	+	+	+	+
AVAL	AVDR	+	+	+	+	+	+	+	+	+	+	-	+	+	-	+	+	+	+	-	+	+	unknown	+	+	+	+	+	+	+	+	+	+	+	+	+	+	+	+	+	+	+	+	+	+	+	+	+	+
AVAL	AVEL	-	-	-	-	-	-	-	-	-	unknown	-	-	-	-	-	-	-	-	-	-	-	-	-	-	-	-	-	-	-	-	-	-	-	-	-	-	+	+	-	-	-	-	-	-	-	-	-	unknown
AVAL	AVER	-	-	-	-	-	-	+	-	-	-	-	+	-	-	-	-	-	-	-	-	-	-	-	-	-	-	-	-	-	-	-	-	+	-	-	-	-	-	-	unknown	-	-	-	-	-	-	-	-
AVAL	DA01	+	+	+	+	+	+	+	+	-	+	+	unknown	+	+	+	+	+	+	+	-	+	+	+	+	+	+	+	+	+	+	+	+	+	+	unknown	+	+	+	+	+	+	unknown	+	+	+	+	+	unknown
AVAL	DA02	+	+	+	+	-	+	+	+	+	+	+	+	+	+	+	+	+	+	unknown	unknown	+	unknown	+	+	+	+	+	+	+	+	+	+	+	+	+	+	unknown	+	+	+	+	+	+	+	unknown	+	unknown	+
AVAL	DA03	+	unknown	+	+	unknown	-	+	+	+	+	+	+	unknown	+	+	unknown	+	+	+	unknown	+	+	+	+	+	+	+	+	+	+	+	+	+	+	+	+	-	+	+	+	+	+	unknown	+	+	+	+	+
AVAL	DA04	+	unknown	+	+	-	unknown	+	unknown	+	+	+	+	+	+	+	+	+	+	unknown	+	+	+	+	+	+	+	+	+	+	+	+	+	+	+	+	+	+	+	+	+	+	+	+	-	+	+	+	+
AVAL	DA05	+	+	+	+	+	+	+	+	+	+	+	+	+	+	+	+	+	+	+	+	+	+	+	+	+	+	+	+	+	unknown	+	+	+	+	+	+	+	+	+	+	+	+	+	+	+	+	+	+
AVAL	DA07	+	+	+	+	+	+	+	+	+	unknown	+	+	-	+	+	-	+	+	unknown	+	+	+	+	unknown	+	+	+	+	+	+	+	+	+	+	-	+	+	+	+	+	+	+	+	+	+	+	+	-
AVAL	DA08	+	+	+	+	+	+	+	+	+	+	unknown	unknown	+	-	+	+	+	+	+	+	+	+	+	+	+	+	-	+	+	+	+	+	+	+	+	+	+	+	+	+	+	+	+	+	+	+	-	+
AVAL	DA09	+	+	+	+	+	-	+	+	+	+	+	+	+	+	+	+	+	-	+	+	+	unknown	+	+	+	+	unknown	+	+	+	+	+	-	+	+	+	+	+	+	+	+	+	+	+	+	+	+	+
AVAL	DB07	+	+	+	+	-	+	+	+	-	+	+	-	-	+	+	+	+	+	+	+	+	+	+	+	+	+	+	+	unknown	+	+	+	+	+	+	+	+	+	+	+	-	unknown	-	+	+	+	+	+
AVAL	LUAL	-	+	-	-	-	-	-	-	-	unknown	-	-	-	-	-	-	-	-	-	-	-	-	-	-	-	-	-	-	-	-	unknown	-	-	-	-	-	-	-	-	-	-	-	-	-	-	-	unknown	-
AVAL	LUAR	-	-	-	-	-	-	-	-	-	-	-	-	-	-	-	-	-	-	-	-	-	-	-	unknown	-	+	-	-	-	-	-	-	-	-	-	-	-	-	-	unknown	unknown	-	-	-	-	-	-	-
AVAL	PVCL	-	-	-	-	-	-	-	-	-	-	-	-	-	-	-	-	-	-	-	-	-	-	-	-	-	-	-	unknown	-	-	-	-	-	-	-	-	-	-	-	-	-	-	-	-	-	-	-	-
AVAL	PVCR	-	-	-	-	-	-	-	-	-	-	-	+	-	-	-	-	unknown	-	unknown	-	-	-	-	-	-	-	-	-	-	unknown	-	-	-	-	-	unknown	-	-	-	-	-	-	-	-	-	-	-	-
AVAL	PVNL	+	+	+	+	+	+	+	+	+	+	+	+	+	+	+	+	unknown	+	-	+	+	+	+	+	+	+	+	-	+	+	+	+	unknown	+	+	+	+	+	+	+	+	+	+	+	+	+	+	+
AVAL	RIAL	-	-	-	-	-	-	-	-	-	-	-	-	-	-	-	-	-	-	-	-	-	-	-	-	-	-	-	unknown	-	-	-	-	unknown	-	-	+	-	-	-	-	-	-	-	-	-	-	-	-
AVAL	SABVL	-	-	-	-	-	-	-	-	-	-	unknown	-	-	-	-	-	-	-	-	-	-	-	-	-	-	-	-	-	-	-	-	-	-	-	-	-	-	unknown	-	-	-	-	-	-	-	-	-	-
AVAL	VA01	-	-	-	-	-	-	-	-	unknown	-	-	-	-	-	-	-	-	-	-	-	-	-	-	-	-	-	-	-	-	-	-	-	-	-	-	-	-	unknown	-	-	-	-	-	-	-	-	-	-
AVAL	VA02	-	-	-	-	-	-	-	-	-	-	-	-	-	-	-	-	-	-	-	-	-	-	-	-	-	-	-	-	-	-	-	-	-	-	unknown	-	-	-	-	-	-	unknown	-	-	-	-	-	-
AVAL	VA03	-	-	-	unknown	-	-	-	-	-	-	-	-	-	-	-	-	unknown	-	-	-	-	-	+	-	-	-	-	-	-	-	-	-	-	-	-	-	-	-	-	unknown	unknown	-	-	-	-	unknown	-	-
AVAL	VA04	-	-	-	-	-	-	-	+	-	-	+	unknown	-	-	-	-	-	+	-	-	-	-	-	-	-	-	-	-	-	-	-	-	-	-	-	unknown	-	+	-	+	+	-	-	-	-	unknown	-	-
AVAL	VA05	-	-	-	-	-	-	-	-	-	-	unknown	+	-	-	-	-	-	-	-	-	-	-	unknown	-	-	-	-	-	-	-	-	-	-	-	-	-	unknown	-	-	-	-	-	-	-	-	-	-	-
AVAL	VA06	-	-	-	+	-	-	+	-	unknown	-	-	-	+	unknown	-	unknown	+	-	-	-	-	-	-	-	-	-	-	-	+	-	-	-	-	-	-	-	-	-	-	-	-	-	+	-	-	-	-	-
AVAL	VA07	-	-	-	unknown	-	-	-	-	-	-	-	-	-	-	-	-	-	-	-	-	-	unknown	-	-	-	-	-	-	-	-	-	-	-	-	-	-	-	-	-	-	-	-	-	-	-	-	-	+
AVAL	VA08	-	-	-	-	-	-	-	-	unknown	-	-	+	-	-	-	-	-	-	-	-	-	-	-	-	-	-	unknown	-	unknown	-	-	-	-	-	-	-	-	-	-	-	-	unknown	-	-	-	-	-	-
AVAL	VA09	-	-	-	unknown	-	-	-	-	-	-	-	-	-	-	-	-	-	+	-	-	-	-	unknown	-	-	-	unknown	-	+	-	-	-	-	-	+	-	-	-	+	-	-	unknown	-	unknown	-	-	-	-
AVAL	VA10	-	-	unknown	-	-	-	-	-	-	-	-	-	-	-	-	-	-	-	-	-	-	-	-	-	-	-	-	-	-	-	+	-	-	+	-	-	-	-	-	-	-	-	-	-	-	-	-	-
AVAL	VA11	-	-	-	-	-	-	-	-	-	-	-	-	+	-	-	unknown	+	+	-	-	-	-	-	-	-	-	-	-	-	-	-	-	-	-	-	-	-	-	-	unknown	-	-	-	unknown	-	-	+	-
AVAL	VA12	-	-	-	-	-	-	-	-	-	-	-	-	-	-	-	-	-	-	-	-	-	-	-	-	-	-	-	-	unknown	-	-	-	-	-	-	-	-	-	-	-	-	-	unknown	-	-	-	-	-
AVAR	AS01	+	+	+	+	-	+	+	+	+	+	+	+	+	+	+	unknown	+	+	+	+	+	+	+	+	+	+	+	+	+	+	+	+	+	+	+	+	-	+	+	+	+	-	+	+	+	+	+	-
AVAR	AS02	+	+	-	-	+	+	+	+	+	+	+	+	+	+	+	+	+	-	+	+	+	+	+	+	+	-	+	+	+	+	+	+	unknown	-	+	+	+	+	+	+	+	+	+	+	+	+	+	+
AVAR	AS04	+	+	+	+	+	+	+	+	+	+	+	+	+	+	+	+	+	+	-	+	+	+	+	+	+	+	unknown	unknown	+	+	+	+	+	+	+	+	+	+	+	+	+	+	+	+	unknown	unknown	+	+
AVAR	AS05	+	+	+	+	-	+	-	+	+	+	+	+	+	+	+	+	+	+	+	+	+	+	+	+	+	-	+	+	+	+	+	+	+	unknown	+	+	+	+	+	+	+	unknown	+	+	+	+	+	+
AVAR	AS06	+	+	+	+	unknown	+	+	+	+	+	+	+	unknown	+	+	+	+	+	+	+	unknown	+	+	+	+	+	+	+	+	+	+	+	unknown	unknown	+	+	+	+	+	-	+	+	+	+	+	+	-	-
AVAR	AS07	+	+	-	+	+	+	+	+	-	+	+	+	+	+	+	+	+	+	+	+	+	+	+	+	+	+	+	+	+	+	+	+	+	-	+	+	+	+	+	+	+	+	+	+	+	+	+	+
AVAR	AS08	+	+	+	+	+	+	+	+	+	+	+	+	+	unknown	+	+	+	+	+	+	+	-	+	+	+	+	+	+	+	+	unknown	+	+	+	+	+	+	+	+	+	+	+	+	+	+	+	+	+
AVAR	AS09	+	+	+	+	+	+	+	+	+	+	+	+	+	+	+	+	unknown	+	+	+	+	+	unknown	+	+	+	+	+	+	+	unknown	unknown	+	+	+	+	+	+	+	+	+	+	+	+	-	+	+	-
AVAR	AS11	+	+	+	+	+	-	+	+	+	+	+	+	+	+	+	+	+	+	+	+	+	unknown	+	+	+	+	-	+	+	+	+	+	+	+	+	+	+	+	+	unknown	+	+	+	+	+	+	+	+
AVAR	AVAL	+	+	+	+	+	+	+	+	+	+	+	+	+	+	+	-	+	+	+	-	-	+	unknown	+	+	+	unknown	+	+	+	+	+	+	+	+	+	+	+	+	+	+	+	+	+	+	+	+	+
AVAR	AVBL	-	unknown	-	-	-	-	-	-	-	-	-	-	-	unknown	-	+	-	unknown	-	-	-	+	-	-	-	-	-	-	-	-	-	-	-	-	+	-	-	-	-	-	-	-	-	-	-	-	-	-
AVAR	AVBR	-	-	-	-	-	+	-	-	-	-	-	-	-	-	-	-	+	-	-	-	-	-	-	-	-	-	-	+	-	-	-	-	-	-	-	-	-	unknown	-	-	-	-	-	-	-	-	-	-
AVAR	AVDL	+	+	+	+	+	+	+	+	+	+	+	+	-	+	+	+	+	-	+	+	+	+	+	+	+	+	+	+	+	+	+	-	+	+	+	+	+	+	+	+	+	+	+	+	-	+	+	+
AVAR	AVDR	+	+	+	-	unknown	+	+	+	-	+	+	+	+	+	+	+	+	+	+	+	+	+	+	+	+	+	+	+	+	+	+	+	+	+	+	+	-	+	+	+	+	+	+	+	unknown	+	+	+
AVAR	AVER	-	-	-	-	-	-	-	-	-	-	-	-	-	-	-	-	-	-	-	+	-	-	-	-	unknown	-	-	-	-	-	-	-	-	-	-	-	-	-	-	-	-	-	unknown	-	-	-	unknown	-
AVAR	DA01	+	+	+	+	+	+	+	+	+	+	+	+	+	+	+	+	+	+	+	+	-	+	+	+	+	+	+	+	+	+	+	+	+	-	+	+	+	+	+	+	-	+	+	+	+	+	+	+
AVAR	DA02	+	+	+	+	unknown	+	+	+	+	+	+	+	+	+	+	+	+	-	+	+	+	+	-	+	+	+	+	+	+	+	+	+	+	+	+	+	+	+	+	+	+	+	+	+	+	+	+	+
AVAR	DA03	+	+	+	+	+	+	+	+	+	+	unknown	+	+	+	+	+	+	+	+	+	+	+	+	+	+	-	+	+	+	+	+	+	+	+	+	+	+	+	+	+	+	+	+	+	+	+	+	+
AVAR	DA04	+	+	+	+	+	+	+	+	+	+	+	+	-	-	+	+	+	+	+	+	+	+	+	unknown	+	+	+	+	+	unknown	+	+	+	unknown	+	+	+	+	+	unknown	+	+	+	+	+	+	+	+
AVAR	DA05	+	+	+	+	+	unknown	+	+	+	+	+	+	+	+	+	+	+	+	+	-	+	+	+	-	+	+	+	+	+	+	+	+	+	+	+	+	+	+	+	unknown	+	+	+	+	+	+	unknown	unknown
AVAR	DA06	+	+	+	+	+	+	+	+	+	-	+	+	+	+	+	+	-	+	+	+	+	+	+	+	+	+	+	+	+	+	+	+	+	+	+	+	+	+	+	+	+	+	+	+	+	+	+	+
AVAR	DA07	+	+	+	unknown	+	+	+	+	+	+	unknown	+	+	unknown	+	+	+	unknown	+	+	+	+	+	+	+	+	+	+	+	+	+	+	+	+	+	+	+	+	+	+	+	-	+	+	+	-	+	unknown
AVAR	DA08	+	+	+	+	+	+	unknown	+	+	+	+	+	+	+	+	+	unknown	+	+	+	+	-	+	-	+	+	+	+	+	+	+	+	+	+	+	+	+	-	+	+	+	+	+	+	+	+	+	+
AVAR	DA09	+	+	+	+	+	+	+	+	+	+	+	+	+	+	+	+	+	+	+	+	+	+	+	+	+	+	-	+	+	+	+	+	+	+	+	+	+	+	+	+	+	+	+	unknown	+	+	+	+
AVAR	DB02	+	+	+	+	+	+	+	-	+	+	+	+	+	+	+	+	+	+	+	+	+	+	unknown	+	unknown	+	+	+	+	-	+	+	+	+	unknown	+	+	+	+	+	+	+	+	+	+	+	+	+
AVAR	DB03	+	+	+	+	+	-	+	+	+	+	+	+	+	+	+	+	+	+	+	+	unknown	+	+	+	+	+	+	+	+	+	+	+	unknown	+	+	+	+	+	+	+	+	+	+	+	unknown	+	+	+
AVAR	LUAL	-	-	-	-	-	-	-	+	-	-	+	-	unknown	-	unknown	-	-	-	-	-	-	-	-	+	-	-	-	-	-	-	+	-	-	-	-	-	-	-	-	-	-	-	-	-	-	+	-	-
AVAR	LUAR	-	-	-	+	-	-	-	-	-	-	-	-	-	-	-	-	-	-	+	-	-	-	-	-	-	unknown	-	-	-	-	-	-	-	-	-	-	unknown	unknown	-	+	unknown	unknown	-	-	-	-	-	-
AVAR	PVCL	-	-	-	-	-	-	-	-	-	-	-	-	-	-	-	-	-	-	-	-	-	unknown	-	-	-	-	-	-	-	-	-	unknown	-	+	unknown	-	-	-	-	-	-	unknown	-	+	-	-	-	-
AVAR	PVCR	-	-	-	-	-	-	-	-	-	-	-	-	-	-	-	-	-	-	-	-	-	-	-	-	-	-	-	-	-	unknown	-	-	-	-	-	-	-	-	-	-	-	+	-	-	-	-	-	-
AVAR	RIGL	unknown	unknown	-	unknown	unknown	unknown	unknown	unknown	unknown	unknown	unknown	+	unknown	unknown	unknown	unknown	unknown	unknown	unknown	unknown	unknown	unknown	unknown	unknown	unknown	unknown	unknown	unknown	unknown	unknown	unknown	unknown	+	unknown	unknown	unknown	unknown	unknown	unknown	unknown	unknown	unknown	unknown	unknown	+	unknown	unknown	unknown
AVAR	SAAVR	-	-	-	-	unknown	unknown	-	-	-	+	-	-	-	-	+	-	-	-	-	-	-	-	-	unknown	unknown	-	-	-	-	-	-	-	-	-	-	-	-	-	-	-	unknown	unknown	-	-	-	-	-	-
AVAR	SABVR	-	-	+	-	-	-	-	-	-	+	-	-	-	+	-	-	-	-	-	-	-	-	-	-	-	-	-	-	-	unknown	-	-	-	-	+	-	-	-	-	-	-	-	-	-	-	+	-	-
AVAR	SMDVR	-	-	-	-	-	-	-	-	-	-	unknown	-	-	-	-	-	-	-	-	-	+	-	-	-	-	-	-	+	-	-	-	-	-	unknown	unknown	unknown	-	-	-	-	-	-	-	-	-	-	-	-
AVAR	VA02	-	-	-	-	-	-	-	-	-	-	-	-	-	-	-	-	-	-	-	-	-	-	-	-	-	-	-	-	-	-	-	-	-	-	-	-	-	-	-	+	-	-	-	unknown	unknown	-	-	-
AVAR	VA03	-	-	-	-	-	-	-	-	-	-	-	-	unknown	-	-	-	-	+	-	-	-	-	-	-	-	-	-	-	-	-	-	-	-	-	-	-	-	-	-	-	unknown	-	-	+	-	unknown	-	-
AVAR	VA04	-	unknown	-	-	-	-	-	-	-	-	-	-	+	-	-	-	-	-	-	-	-	-	-	-	-	-	-	-	+	-	unknown	+	-	-	-	-	-	-	-	-	-	-	+	-	-	-	-	-
AVAR	VA05	-	-	-	-	-	unknown	-	-	-	-	-	+	-	-	-	-	-	-	-	-	-	-	unknown	-	-	+	-	-	-	-	-	-	-	-	-	-	-	-	-	-	-	-	unknown	-	-	-	+	-
AVAR	VA06	-	-	-	-	-	-	-	-	-	-	-	-	-	-	-	-	-	-	-	-	-	-	-	-	-	-	-	+	-	-	-	-	-	-	-	-	+	-	-	-	-	-	-	-	-	-	-	-
AVAR	VA07	-	-	+	-	-	unknown	-	-	-	-	+	-	-	-	-	+	-	-	+	-	-	-	-	-	-	-	-	unknown	-	-	-	-	-	unknown	-	-	-	-	-	-	-	unknown	-	-	-	-	-	-
AVAR	VA08	-	-	-	-	-	-	-	-	-	-	-	-	-	-	-	-	-	-	-	-	-	-	-	-	-	-	+	-	-	-	-	-	+	-	-	-	-	-	-	+	-	-	+	-	-	-	-	+
AVAR	VA09	-	-	-	-	-	-	-	-	-	-	unknown	-	-	-	-	-	-	-	-	-	-	-	-	-	-	-	-	-	-	-	-	-	-	unknown	-	-	-	-	-	-	-	-	-	-	-	-	-	-
AVAR	VA10	-	-	-	unknown	-	-	-	-	-	-	-	+	-	-	-	unknown	-	-	-	-	-	-	-	+	-	-	unknown	-	-	-	-	-	-	-	-	-	-	-	+	-	-	-	-	-	-	-	-	-
AVAR	VA11	-	-	-	-	-	-	-	-	-	-	-	-	-	-	-	-	-	-	-	-	-	-	-	unknown	-	-	-	-	-	-	+	-	-	-	-	-	unknown	-	-	-	unknown	-	-	-	-	+	-	-
AVBL	AS04	+	+	+	+	+	unknown	+	-	unknown	+	+	+	+	+	+	+	+	+	+	+	+	+	+	+	+	+	+	+	+	unknown	+	+	+	+	unknown	+	+	+	+	+	+	+	+	+	+	+	+	+
AVBL	AS05	+	+	+	unknown	+	+	+	+	+	+	+	+	+	+	+	+	+	+	+	unknown	+	+	-	+	-	+	+	+	+	+	+	unknown	+	+	+	+	-	+	-	+	+	unknown	+	+	+	+	+	+
AVBL	AS10	+	+	+	+	+	+	+	+	+	unknown	unknown	+	-	+	+	+	+	+	+	-	unknown	-	+	unknown	+	+	+	+	+	unknown	+	+	+	+	+	+	unknown	+	+	+	+	+	+	+	+	+	+	+
AVBL	AVAL	+	+	+	+	+	+	+	+	+	+	+	+	+	+	+	+	+	+	unknown	+	+	+	+	+	+	+	+	+	+	+	+	+	+	+	+	+	+	+	+	+	+	+	+	-	+	+	+	+
AVBL	AVAR	+	+	+	+	+	+	+	+	+	+	+	+	+	+	+	+	+	-	+	+	+	unknown	+	+	-	+	+	+	+	+	+	+	+	+	+	unknown	+	-	+	+	+	+	+	+	+	+	+	+
AVBL	AVBR	-	-	-	-	-	-	-	-	-	-	-	-	-	-	-	-	-	-	-	-	-	-	-	+	-	-	-	-	+	-	-	-	-	unknown	-	-	-	-	-	-	-	-	-	-	-	-	-	-
AVBL	AVDR	+	+	+	+	+	+	+	+	-	+	+	-	+	+	+	+	+	unknown	+	+	+	+	+	+	+	+	+	+	+	+	+	+	+	+	+	+	unknown	+	+	+	+	+	+	+	+	+	+	+
AVBL	AVER	-	-	-	-	-	-	+	-	-	-	-	-	-	-	-	-	-	-	-	-	-	-	-	-	-	unknown	+	-	-	-	-	-	-	-	-	-	-	-	-	-	-	-	-	-	-	-	-	-
AVBL	AVJR	unknown	unknown	unknown	unknown	unknown	unknown	unknown	unknown	-	unknown	unknown	unknown	unknown	unknown	unknown	unknown	unknown	unknown	-	unknown	unknown	unknown	unknown	unknown	unknown	unknown	unknown	unknown	unknown	unknown	unknown	unknown	unknown	unknown	unknown	unknown	unknown	+	unknown	unknown	unknown	unknown	unknown	unknown	unknown	unknown	unknown	unknown
AVBL	AVL	unknown	unknown	-	unknown	unknown	unknown	unknown	unknown	+	+	unknown	unknown	+	unknown	+	unknown	unknown	unknown	unknown	unknown	unknown	-	unknown	unknown	unknown	unknown	unknown	+	-	unknown	unknown	unknown	-	unknown	unknown	unknown	unknown	unknown	unknown	unknown	unknown	unknown	-	unknown	unknown	+	unknown	unknown
AVBL	DA05	+	+	+	+	+	+	-	+	+	+	+	+	+	+	+	+	+	unknown	+	+	+	+	+	+	+	+	+	+	+	+	+	+	+	+	+	+	+	+	unknown	+	unknown	+	+	+	+	+	unknown	+
AVBL	DA07	+	+	+	+	+	+	+	+	+	+	+	+	+	+	+	+	+	+	+	+	+	+	+	+	+	+	+	+	+	+	+	-	+	+	+	+	+	+	+	+	+	+	+	+	+	+	+	+
AVBL	DVA	-	-	-	-	-	unknown	-	-	-	-	-	-	-	-	-	-	-	-	-	-	unknown	-	-	-	-	unknown	-	-	-	unknown	-	-	-	-	-	unknown	-	-	-	-	-	-	-	-	-	-	+	+
AVBL	PVCR	-	-	-	-	-	-	-	-	+	-	-	+	-	-	-	-	-	-	-	-	-	-	-	-	unknown	-	-	+	-	-	-	-	-	-	-	-	-	unknown	-	-	-	-	-	-	-	-	-	+
AVBL	PVNR	+	+	+	+	+	+	+	+	+	+	+	+	+	+	+	+	+	+	+	+	+	+	+	+	+	+	+	+	+	+	+	+	+	+	+	+	+	+	+	+	+	+	+	+	+	+	+	+
AVBL	PVPR	unknown	unknown	unknown	unknown	unknown	unknown	unknown	unknown	unknown	unknown	unknown	unknown	unknown	unknown	unknown	unknown	unknown	unknown	-	unknown	unknown	unknown	-	unknown	unknown	unknown	-	unknown	unknown	unknown	unknown	unknown	unknown	unknown	unknown	unknown	unknown	unknown	unknown	unknown	unknown	unknown	unknown	unknown	unknown	unknown	unknown	unknown
AVBL	SDQL	unknown	unknown	unknown	unknown	-	unknown	unknown	unknown	unknown	unknown	unknown	unknown	unknown	-	unknown	unknown	-	unknown	unknown	unknown	+	unknown	unknown	unknown	unknown	unknown	unknown	+	+	unknown	unknown	unknown	unknown	unknown	unknown	unknown	unknown	unknown	+	unknown	unknown	unknown	unknown	unknown	unknown	unknown	unknown	unknown
AVBL	VA02	-	-	-	-	-	-	-	-	-	-	-	-	-	-	-	-	-	-	-	-	-	-	-	-	-	-	-	-	-	-	-	-	-	-	-	-	-	-	-	-	-	-	-	-	-	-	-	-
AVBL	VA10	-	-	-	+	+	-	-	unknown	-	unknown	-	-	-	-	-	-	-	-	-	-	-	-	-	-	-	-	-	-	-	-	-	-	-	-	unknown	-	-	-	unknown	-	-	-	-	-	-	-	-	-
AVBL	VB02	+	+	+	+	+	-	+	+	+	+	+	-	+	+	+	+	+	+	+	+	+	+	+	+	+	+	+	+	+	-	+	+	unknown	+	+	+	+	+	+	+	+	+	+	+	+	unknown	+	-
AVBL	VC03	-	-	-	-	-	-	-	-	-	-	-	-	+	+	-	-	-	-	-	-	-	-	-	-	+	-	-	unknown	-	-	-	-	-	-	-	-	-	-	-	-	-	-	-	-	-	-	-	-
AVBR	AIBR	-	-	-	+	-	-	-	-	-	-	-	-	-	-	-	-	-	-	-	-	-	-	-	-	-	-	-	-	-	-	-	-	unknown	unknown	-	-	-	-	-	-	-	-	unknown	-	-	-	-	-
AVBR	AS01	+	unknown	+	+	+	+	+	+	+	+	+	+	+	+	+	+	-	+	+	+	+	+	+	+	+	+	+	+	+	+	+	+	+	+	+	+	+	+	+	+	unknown	+	+	+	unknown	+	+	+
AVBR	AS03	+	-	+	+	+	+	+	+	+	unknown	+	+	+	unknown	+	+	+	+	+	+	-	+	+	+	+	+	+	+	+	+	+	+	+	+	+	+	+	+	+	+	+	+	+	+	+	+	unknown	+
AVBR	AS04	+	+	+	+	+	+	+	+	+	+	+	+	+	unknown	+	+	+	+	+	+	+	+	+	unknown	+	unknown	+	+	+	-	+	+	+	+	+	+	+	+	+	+	+	+	+	+	+	-	+	+
AVBR	AS10	+	+	+	+	+	+	+	+	+	+	+	+	+	+	+	+	+	+	+	+	+	unknown	+	+	+	+	+	+	+	+	unknown	-	+	+	+	-	+	+	+	+	+	+	+	+	unknown	+	+	+
AVBR	AVAL	+	unknown	+	+	+	+	+	+	+	+	+	+	+	+	+	+	+	+	+	+	+	+	+	+	+	+	+	+	-	+	+	+	+	+	+	+	+	+	+	+	+	+	+	+	+	+	+	+
AVBR	AVAR	+	-	+	+	+	+	+	+	+	+	+	+	+	+	+	+	+	-	+	+	+	+	unknown	+	+	+	-	+	+	+	+	+	+	+	+	+	+	+	+	+	+	+	+	+	+	+	+	+
AVBR	AVBL	-	-	-	-	+	-	+	-	-	-	-	-	-	-	-	-	-	-	-	-	-	-	-	-	-	-	-	-	-	-	-	-	-	-	-	-	unknown	-	-	-	-	-	-	-	-	-	-	-
AVBR	AVDL	+	+	-	+	+	+	+	+	+	+	+	+	+	+	+	+	+	+	+	+	+	+	+	+	+	+	+	+	+	+	+	+	+	unknown	+	+	+	+	+	+	-	+	+	+	+	+	+	+
AVBR	AVER	-	-	-	-	+	-	-	unknown	-	-	+	-	-	-	-	-	-	-	-	-	-	-	-	-	-	-	-	-	-	unknown	-	-	-	-	+	-	-	-	-	-	-	-	unknown	-	-	-	-	-
AVBR	AVJL	unknown	unknown	unknown	+	unknown	unknown	unknown	unknown	unknown	unknown	+	unknown	unknown	unknown	unknown	unknown	unknown	unknown	unknown	+	unknown	unknown	unknown	unknown	unknown	unknown	unknown	unknown	unknown	unknown	unknown	unknown	unknown	unknown	unknown	+	unknown	unknown	unknown	unknown	unknown	-	unknown	unknown	unknown	unknown	unknown	unknown
AVBR	DA03	+	+	+	-	+	+	+	+	+	+	+	-	+	+	+	+	+	+	+	+	+	unknown	+	unknown	+	+	+	+	+	+	+	+	+	+	+	+	+	-	+	+	+	+	+	+	+	+	+	+
AVBR	DA04	+	-	+	+	+	+	+	+	+	+	+	+	+	+	+	+	-	+	unknown	+	+	+	+	+	+	+	+	+	+	+	+	-	-	+	+	+	+	+	+	+	+	unknown	-	+	+	+	unknown	+
AVBR	DA07	+	+	+	+	+	+	+	+	+	+	+	+	+	+	+	+	+	+	+	+	+	+	+	+	+	+	+	+	+	+	+	+	+	unknown	+	+	+	+	+	+	+	+	+	+	+	+	+	+
AVBR	DB04	+	+	+	+	unknown	+	+	+	+	+	-	+	+	+	+	+	+	+	+	+	+	+	+	unknown	+	+	unknown	+	-	+	+	+	+	+	+	+	+	+	+	+	+	unknown	+	-	+	+	+	+
AVBR	HSNR	-	-	-	-	-	-	-	-	-	-	-	-	-	-	-	-	-	-	-	-	-	-	-	unknown	-	-	-	-	-	-	-	-	-	-	-	-	-	-	-	-	-	-	-	-	-	-	-	-
AVBR	VA03	-	-	-	-	-	-	-	-	-	-	-	-	-	-	-	-	-	-	-	-	-	-	-	+	-	-	unknown	-	-	-	-	-	-	-	-	-	-	-	unknown	-	-	-	-	-	-	-	-	-
AVBR	VA04	-	-	-	-	-	-	-	-	-	-	-	-	-	-	-	-	-	-	-	-	-	-	-	-	-	-	-	-	-	-	-	+	-	-	-	-	-	-	+	-	-	-	unknown	-	-	-	-	-
AVBR	VD03	+	+	+	+	unknown	+	+	+	+	+	+	+	+	+	+	-	+	+	+	+	+	+	+	+	+	unknown	+	+	+	+	+	-	+	+	+	+	+	+	unknown	unknown	+	+	+	+	unknown	+	+	+
AVDL	AS04	+	+	+	+	+	+	+	+	+	+	+	+	+	+	unknown	+	+	+	+	+	+	+	+	+	+	+	+	+	+	+	+	+	+	+	+	+	+	+	+	+	-	+	+	+	+	+	+	+
AVDL	AS10	+	unknown	+	unknown	+	+	+	+	+	+	-	+	+	+	+	+	+	+	+	-	+	+	+	+	+	+	+	+	+	+	unknown	+	+	+	+	+	+	+	+	-	+	+	+	+	+	+	+	+
AVDL	AS11	+	+	+	+	+	+	+	+	-	+	+	+	+	+	+	+	unknown	+	+	+	+	+	+	+	unknown	+	+	+	+	-	+	-	+	+	+	+	+	+	+	+	+	+	+	+	+	+	+	+
AVDL	AVAL	+	+	+	+	+	+	+	+	+	+	+	unknown	+	-	+	-	+	+	+	+	+	+	+	-	+	+	+	+	+	+	+	+	+	unknown	+	+	+	-	+	+	+	+	unknown	+	+	+	+	+
AVDL	AVAR	+	+	+	+	+	+	+	+	+	+	+	+	+	+	+	+	+	+	+	-	+	+	+	-	+	+	+	+	+	+	+	+	+	+	+	+	+	+	+	+	+	+	unknown	+	+	+	+	+
AVDL	AVDR	unknown	unknown	unknown	unknown	+	+	unknown	unknown	unknown	unknown	unknown	unknown	unknown	unknown	unknown	unknown	unknown	unknown	unknown	unknown	unknown	+	unknown	unknown	unknown	unknown	unknown	unknown	unknown	unknown	unknown	unknown	unknown	unknown	unknown	-	unknown	unknown	unknown	+	unknown	unknown	+	+	unknown	unknown	unknown	unknown
AVDL	AVEL	-	-	-	-	-	-	-	unknown	-	-	-	-	-	-	-	-	-	-	-	-	-	-	-	-	-	-	-	-	unknown	-	-	-	-	-	-	-	-	unknown	unknown	-	-	-	-	-	-	-	-	-
AVDL	AVJL	unknown	unknown	unknown	unknown	unknown	unknown	unknown	unknown	unknown	+	-	unknown	unknown	unknown	unknown	unknown	unknown	unknown	unknown	unknown	unknown	unknown	unknown	unknown	+	unknown	unknown	unknown	unknown	unknown	unknown	unknown	unknown	unknown	unknown	unknown	unknown	unknown	unknown	unknown	unknown	-	unknown	unknown	unknown	unknown	-	unknown
AVDL	DA01	+	+	+	+	+	+	+	+	+	+	+	+	+	+	unknown	+	+	+	-	+	+	+	+	+	+	+	+	+	+	+	+	+	+	+	+	+	+	+	+	-	+	+	+	+	+	+	+	+
AVDL	DA02	+	+	+	+	+	+	+	+	+	+	+	+	+	+	+	+	+	+	+	+	+	+	+	+	+	+	+	unknown	unknown	+	+	+	+	+	-	+	+	+	+	+	+	+	+	+	+	+	+	+
AVDL	DA03	+	+	+	+	+	+	+	+	+	+	+	unknown	+	+	+	+	+	+	+	+	+	unknown	+	+	+	+	+	-	+	+	+	+	+	+	-	+	+	+	+	+	-	+	+	+	+	+	+	+
AVDL	DA04	+	+	+	+	+	+	+	+	+	+	+	+	-	+	+	+	+	+	+	+	+	+	+	+	+	+	+	+	+	+	+	unknown	+	-	+	+	+	+	+	-	+	+	+	+	+	+	+	+
AVDL	DA05	+	+	+	+	+	+	+	+	+	+	+	+	-	+	+	+	+	+	+	+	+	+	+	+	-	+	+	+	+	+	+	+	+	+	+	+	+	+	+	unknown	+	+	+	+	+	+	+	+
AVDL	DA08	+	+	+	+	+	+	+	unknown	+	+	+	+	-	+	+	+	+	+	-	+	+	+	+	+	+	+	+	+	+	+	unknown	+	+	+	+	+	+	+	+	+	+	-	+	+	+	+	+	+
AVDL	DVC	+	+	+	+	+	+	unknown	+	+	+	+	+	+	unknown	+	+	+	+	+	+	+	+	+	unknown	+	+	+	+	+	+	+	+	+	+	+	+	+	+	+	+	+	-	+	+	+	+	+	+
AVDL	LUAL	unknown	unknown	unknown	unknown	unknown	unknown	unknown	unknown	unknown	unknown	unknown	unknown	unknown	unknown	unknown	unknown	unknown	unknown	unknown	unknown	unknown	unknown	unknown	unknown	unknown	unknown	unknown	unknown	unknown	unknown	unknown	unknown	unknown	unknown	unknown	unknown	unknown	unknown	unknown	unknown	unknown	+	unknown	+	unknown	+	unknown	unknown
AVDL	PVCL	+	+	+	+	+	+	+	+	+	+	+	+	+	+	+	unknown	+	+	+	+	+	unknown	-	+	-	+	+	+	+	unknown	+	+	+	+	+	+	+	+	+	+	+	+	+	+	+	+	+	+
AVDL	SABD	unknown	unknown	unknown	unknown	unknown	unknown	unknown	unknown	unknown	unknown	unknown	unknown	unknown	unknown	unknown	unknown	unknown	unknown	unknown	unknown	unknown	unknown	unknown	unknown	unknown	unknown	unknown	unknown	unknown	unknown	unknown	unknown	unknown	unknown	unknown	unknown	unknown	unknown	unknown	unknown	-	unknown	unknown	unknown	unknown	+	+	unknown
AVDL	SABVL	unknown	unknown	unknown	unknown	unknown	unknown	unknown	unknown	unknown	unknown	unknown	unknown	unknown	unknown	unknown	unknown	unknown	-	unknown	unknown	-	unknown	unknown	unknown	unknown	unknown	unknown	unknown	unknown	unknown	unknown	unknown	unknown	unknown	unknown	unknown	unknown	unknown	unknown	unknown	unknown	unknown	unknown	unknown	unknown	unknown	unknown	unknown
AVDL	SABVR	unknown	unknown	unknown	unknown	unknown	unknown	unknown	+	unknown	unknown	unknown	unknown	unknown	unknown	unknown	unknown	unknown	unknown	unknown	unknown	unknown	unknown	unknown	unknown	unknown	unknown	unknown	unknown	unknown	unknown	unknown	unknown	unknown	-	unknown	unknown	unknown	unknown	unknown	-	-	unknown	unknown	unknown	unknown	unknown	unknown	unknown
AVDL	VA03	+	+	+	+	-	+	+	+	+	+	+	+	+	+	+	+	unknown	+	+	+	+	+	+	+	+	-	+	+	+	+	+	+	+	+	+	+	+	+	+	+	+	+	unknown	+	unknown	+	+	+
AVDL	VA05	+	+	+	+	+	+	+	+	+	+	+	+	+	+	-	+	+	+	unknown	-	+	+	+	+	+	+	+	+	+	+	+	+	+	+	+	+	+	+	unknown	+	+	+	+	unknown	+	-	+	+
AVDL	VA10	+	+	+	+	+	+	+	+	+	+	-	+	+	-	+	+	+	+	+	-	+	+	+	+	+	+	+	+	+	+	+	+	+	+	+	+	+	+	unknown	+	+	+	+	unknown	+	-	-	+
AVDL	VA12	+	+	unknown	+	-	+	+	+	+	+	+	+	unknown	+	-	+	+	+	+	+	+	+	+	+	+	unknown	+	+	-	+	+	+	unknown	unknown	+	+	+	+	+	+	+	+	+	+	+	-	+	+
AVDR	ALA	+	+	unknown	+	+	+	+	+	+	+	+	+	+	+	+	+	+	+	-	-	+	+	+	+	+	+	+	+	+	+	+	+	+	+	+	+	+	unknown	+	+	+	+	unknown	+	+	+	+	unknown
AVDR	AS10	+	+	+	+	+	+	+	+	+	+	+	+	+	+	+	+	+	+	+	+	+	+	-	-	+	+	+	+	+	+	+	+	+	+	+	+	+	+	+	+	-	+	+	+	+	+	+	+
AVDR	AS11	+	+	+	+	+	+	+	+	+	+	unknown	+	+	+	+	+	+	+	+	+	+	+	+	unknown	+	+	+	+	+	+	+	unknown	+	+	+	+	+	+	+	unknown	unknown	+	+	+	+	unknown	+	+
AVDR	AVAL	+	+	+	+	+	+	+	+	+	+	+	+	+	+	+	+	-	+	+	+	+	+	+	+	+	-	+	+	+	+	+	+	unknown	-	+	+	+	+	+	+	+	+	+	+	+	+	+	+
AVDR	AVAR	+	+	+	+	+	+	-	+	+	+	+	-	+	+	+	-	+	+	-	+	+	+	+	unknown	+	+	unknown	+	+	+	+	+	+	+	+	+	+	unknown	+	+	+	+	+	unknown	+	+	+	+
AVDR	AVBL	+	+	+	+	+	+	+	+	+	+	+	+	+	+	+	+	+	+	+	+	+	+	+	+	+	unknown	+	+	+	+	+	+	-	+	+	+	-	+	+	+	+	+	+	+	+	+	+	+
AVDR	AVDL	unknown	unknown	unknown	unknown	unknown	unknown	unknown	unknown	unknown	unknown	+	unknown	-	unknown	unknown	unknown	unknown	unknown	unknown	unknown	unknown	unknown	unknown	unknown	unknown	unknown	-	-	unknown	unknown	unknown	unknown	unknown	unknown	-	-	unknown	unknown	unknown	unknown	unknown	unknown	unknown	unknown	unknown	unknown	unknown	unknown
AVDR	AVER	-	-	-	-	+	-	-	-	-	-	-	-	+	-	-	-	-	-	-	-	-	+	-	-	+	-	+	-	-	-	-	-	+	-	-	-	-	-	-	-	-	-	-	-	-	-	-	-
AVDR	AVJR	unknown	unknown	unknown	unknown	unknown	+	unknown	unknown	unknown	-	unknown	unknown	unknown	unknown	unknown	+	unknown	unknown	+	unknown	unknown	unknown	unknown	unknown	-	unknown	unknown	unknown	unknown	unknown	unknown	unknown	unknown	unknown	unknown	unknown	unknown	unknown	unknown	unknown	unknown	unknown	+	unknown	unknown	unknown	unknown	unknown
AVDR	DA01	+	+	+	+	+	+	+	+	+	+	+	+	+	+	+	unknown	+	+	+	+	+	+	+	+	+	+	+	+	+	+	+	+	+	+	+	+	+	-	-	+	+	+	+	+	+	+	+	+
AVDR	DA02	+	+	+	+	+	+	+	+	-	+	+	+	+	+	+	+	+	+	+	+	+	+	+	+	+	+	+	-	+	+	+	+	+	+	+	+	+	+	+	+	+	+	+	+	+	+	+	+
AVDR	DA03	+	+	+	+	+	+	+	+	+	+	+	+	+	+	+	+	+	+	+	+	+	+	+	unknown	+	+	+	+	+	+	+	+	+	+	+	+	+	+	+	+	+	+	+	+	-	+	+	+
AVDR	DA04	+	+	+	+	+	+	+	+	+	-	+	+	+	+	unknown	+	unknown	unknown	+	+	+	+	-	+	unknown	+	+	+	+	+	+	-	+	+	+	+	+	+	+	+	+	+	+	+	+	+	+	+
AVDR	DA05	+	+	+	+	+	+	+	+	-	+	+	+	-	+	+	+	+	+	+	+	+	+	+	+	+	+	+	+	+	+	+	+	+	+	+	+	+	+	+	+	+	-	unknown	+	+	+	+	+
AVDR	DA08	+	+	+	+	+	+	+	+	+	+	+	-	+	+	+	+	+	+	+	+	+	+	+	+	-	+	+	+	+	+	+	+	+	+	+	+	+	+	+	+	+	+	+	+	+	+	+	+
AVDR	DB01	+	+	+	+	+	+	+	+	+	unknown	+	+	+	+	+	+	+	+	+	+	+	+	+	+	+	+	+	+	+	+	+	+	+	+	+	+	unknown	+	+	+	+	+	+	+	+	+	+	unknown
AVDR	DB04	+	-	+	+	+	+	+	+	+	+	+	+	+	+	+	+	unknown	+	+	-	+	+	+	+	+	+	+	+	+	unknown	+	unknown	+	unknown	+	+	+	+	+	+	+	+	+	+	+	unknown	+	+
AVDR	DVC	+	+	+	+	+	+	+	+	+	+	+	+	+	+	+	+	+	+	unknown	-	unknown	+	+	unknown	+	+	+	+	-	+	+	+	+	+	+	+	+	+	+	+	+	+	+	+	+	+	+	+
AVDR	LUAL	unknown	unknown	unknown	unknown	unknown	unknown	unknown	unknown	unknown	unknown	unknown	unknown	unknown	unknown	unknown	unknown	unknown	+	unknown	unknown	unknown	unknown	unknown	unknown	unknown	unknown	unknown	unknown	unknown	unknown	unknown	unknown	unknown	unknown	-	unknown	unknown	unknown	unknown	unknown	unknown	unknown	-	unknown	unknown	unknown	unknown	unknown
AVDR	PQR	unknown	unknown	unknown	unknown	unknown	unknown	unknown	+	unknown	unknown	unknown	unknown	unknown	unknown	-	unknown	unknown	unknown	unknown	unknown	unknown	unknown	unknown	unknown	unknown	unknown	unknown	unknown	-	unknown	unknown	unknown	unknown	unknown	unknown	unknown	unknown	unknown	unknown	unknown	unknown	unknown	unknown	unknown	unknown	unknown	unknown	unknown
AVDR	PVCR	+	+	unknown	+	-	+	+	+	unknown	+	+	+	+	+	+	+	+	+	+	+	+	+	+	-	+	+	+	+	+	+	+	+	+	+	+	+	+	+	+	+	+	-	unknown	+	+	+	+	unknown
AVDR	SABD	unknown	unknown	-	+	unknown	-	unknown	unknown	unknown	unknown	unknown	unknown	unknown	unknown	unknown	unknown	unknown	unknown	unknown	unknown	unknown	unknown	unknown	unknown	unknown	-	unknown	+	unknown	unknown	unknown	unknown	unknown	unknown	unknown	unknown	unknown	unknown	-	unknown	unknown	unknown	unknown	unknown	unknown	unknown	unknown	unknown
AVDR	SABVL	unknown	unknown	unknown	unknown	unknown	unknown	unknown	unknown	unknown	unknown	unknown	unknown	unknown	unknown	unknown	unknown	unknown	unknown	unknown	unknown	unknown	unknown	unknown	unknown	unknown	unknown	unknown	unknown	unknown	unknown	unknown	unknown	+	-	unknown	unknown	unknown	unknown	unknown	unknown	unknown	unknown	-	unknown	unknown	unknown	unknown	unknown
AVDR	SABVR	unknown	unknown	+	unknown	unknown	unknown	+	-	unknown	unknown	unknown	unknown	+	-	unknown	unknown	unknown	unknown	unknown	unknown	unknown	unknown	unknown	unknown	unknown	+	+	unknown	unknown	unknown	unknown	unknown	-	-	unknown	-	unknown	unknown	-	unknown	unknown	unknown	-	unknown	unknown	unknown	unknown	unknown
AVDR	VA02	+	+	+	+	+	+	+	+	+	+	+	-	+	+	+	+	+	+	+	+	+	+	+	+	+	+	unknown	+	+	+	-	+	+	+	+	+	+	+	+	+	+	+	+	-	+	+	+	+
AVDR	VA03	+	+	+	+	+	+	+	-	+	unknown	+	+	+	+	+	+	+	+	+	+	+	+	+	+	+	+	+	+	-	+	+	+	+	+	+	+	+	+	+	+	+	+	+	+	+	+	+	+
AVDR	VA05	+	+	+	+	+	+	+	+	+	+	+	+	+	+	+	+	+	+	+	+	unknown	+	-	-	+	+	+	+	+	+	+	+	-	+	+	+	+	+	+	+	+	+	+	+	+	+	+	+
AVDR	VA11	+	+	+	unknown	+	+	+	+	+	+	+	+	+	unknown	+	+	+	+	unknown	+	+	+	+	+	+	+	+	+	+	+	+	+	+	+	+	+	+	+	+	+	-	+	+	unknown	-	+	+	+
AVEL	ALML	+	+	+	+	+	+	+	+	+	+	+	+	unknown	+	-	+	+	+	+	+	+	+	+	+	+	+	+	+	-	unknown	+	+	+	+	+	+	+	+	+	+	+	+	+	+	+	+	+	+
AVEL	AS01	+	+	-	+	+	+	+	+	+	+	+	+	+	+	+	+	+	+	+	-	+	+	+	+	+	+	+	+	unknown	+	+	+	+	+	+	+	+	+	+	+	-	+	+	+	+	+	+	+
AVEL	AVAL	+	+	-	+	+	+	+	+	+	+	+	+	+	+	+	-	+	+	+	+	+	+	+	+	+	+	+	+	unknown	+	+	-	+	+	+	+	+	+	+	+	+	+	+	+	-	+	+	+
AVEL	AVAR	+	+	+	+	+	+	unknown	+	+	+	+	+	+	+	+	+	+	+	+	+	+	+	+	unknown	+	+	-	+	+	+	+	+	+	+	+	+	+	+	+	+	+	+	+	+	+	+	+	+
AVEL	AVDL	unknown	unknown	unknown	unknown	unknown	unknown	unknown	unknown	unknown	unknown	unknown	unknown	unknown	unknown	unknown	unknown	-	unknown	unknown	unknown	unknown	unknown	unknown	unknown	unknown	unknown	unknown	unknown	unknown	unknown	unknown	unknown	unknown	unknown	unknown	unknown	unknown	unknown	unknown	unknown	-	unknown	unknown	unknown	+	-	unknown	unknown
AVEL	DA01	+	+	+	+	+	+	+	+	+	+	+	unknown	+	+	unknown	+	+	+	+	+	+	+	+	+	+	+	-	+	-	+	+	+	+	+	+	-	+	+	+	+	+	+	+	-	+	+	+	+
AVEL	DA02	+	+	+	+	+	+	+	+	+	+	+	+	unknown	+	+	+	unknown	+	+	+	+	unknown	+	+	+	+	+	+	+	+	+	+	+	+	+	+	+	+	+	+	+	+	+	-	+	+	+	+
AVEL	DA03	+	+	+	unknown	-	+	+	-	+	+	+	+	+	+	+	+	+	+	+	+	+	+	+	+	-	+	+	+	+	+	+	+	+	+	+	+	+	+	unknown	+	+	-	-	+	+	+	+	+
AVEL	DB03	+	+	+	+	+	+	+	+	-	+	+	+	+	+	+	+	+	+	+	+	-	+	+	+	+	+	+	+	+	+	+	+	+	+	+	+	+	-	+	+	+	+	+	+	+	+	+	+
AVEL	PVCL	+	+	+	+	-	+	+	+	+	+	-	+	+	+	+	+	unknown	+	+	+	+	+	+	+	+	unknown	+	+	+	+	+	+	+	+	+	+	+	+	+	+	+	+	+	+	+	+	+	+
AVEL	PVCR	+	+	+	+	+	+	+	-	+	-	+	+	+	+	+	+	+	-	+	+	-	+	+	+	+	+	+	+	+	+	+	+	+	+	+	+	+	-	+	+	+	+	+	-	+	+	+	+
AVEL	PVT	+	+	+	+	+	+	+	+	unknown	+	-	+	+	+	+	-	+	+	+	+	+	+	+	+	+	+	unknown	+	+	+	+	+	+	+	+	+	+	+	+	+	+	+	+	unknown	+	+	+	unknown
AVEL	RMGL	unknown	+	unknown	unknown	unknown	-	unknown	unknown	unknown	unknown	unknown	unknown	unknown	unknown	unknown	unknown	unknown	unknown	unknown	+	unknown	unknown	unknown	unknown	unknown	unknown	+	unknown	unknown	unknown	unknown	unknown	unknown	unknown	unknown	+	unknown	unknown	+	unknown	unknown	unknown	unknown	unknown	unknown	unknown	unknown	unknown
AVEL	SABD	unknown	unknown	unknown	+	unknown	unknown	unknown	unknown	unknown	unknown	unknown	unknown	unknown	unknown	unknown	unknown	unknown	unknown	unknown	+	unknown	unknown	-	unknown	unknown	unknown	unknown	unknown	unknown	-	unknown	unknown	unknown	unknown	unknown	unknown	unknown	unknown	unknown	unknown	unknown	unknown	unknown	unknown	unknown	unknown	unknown	unknown
AVEL	SABVL	unknown	-	unknown	unknown	unknown	+	unknown	+	-	unknown	unknown	unknown	unknown	unknown	unknown	unknown	unknown	unknown	unknown	unknown	unknown	unknown	unknown	unknown	unknown	unknown	+	unknown	unknown	unknown	unknown	unknown	unknown	unknown	unknown	unknown	unknown	+	unknown	unknown	unknown	unknown	unknown	-	unknown	unknown	unknown	unknown
AVEL	SABVR	unknown	unknown	unknown	unknown	unknown	unknown	unknown	unknown	unknown	unknown	unknown	unknown	unknown	unknown	unknown	unknown	unknown	+	unknown	unknown	unknown	unknown	unknown	unknown	unknown	unknown	unknown	unknown	-	unknown	unknown	unknown	unknown	unknown	unknown	+	unknown	unknown	unknown	unknown	unknown	unknown	unknown	unknown	unknown	unknown	unknown	unknown
AVEL	VA01	+	+	+	+	+	+	+	+	+	+	+	+	+	unknown	+	+	+	+	+	+	+	+	+	+	+	+	unknown	+	+	+	+	+	+	+	+	+	+	+	+	+	+	+	+	+	+	+	+	+
AVEL	VA03	+	+	+	+	+	+	+	+	+	+	+	+	+	+	+	+	+	+	+	+	+	+	+	+	+	+	+	+	+	+	+	+	+	+	+	+	+	+	+	unknown	+	+	+	+	+	+	+	+
AVEL	VD02	+	unknown	+	+	+	+	+	-	+	-	+	-	+	+	+	+	+	+	+	unknown	+	+	+	-	+	+	+	unknown	+	+	+	unknown	+	+	+	+	+	+	+	+	+	+	+	+	+	+	+	+
AVEL	VD03	+	+	+	+	+	+	+	+	+	+	unknown	+	+	+	unknown	unknown	+	+	+	+	+	+	+	+	+	+	-	+	+	+	+	+	+	+	+	+	+	+	+	+	+	+	+	+	+	+	+	+
AVER	AIZR	-	-	-	-	-	unknown	-	-	-	-	-	-	-	-	-	-	-	-	-	-	-	-	-	-	-	-	-	-	+	-	-	-	-	-	-	-	-	-	-	-	-	-	-	-	-	-	-	-
AVER	AS01	+	+	+	+	+	+	+	+	+	+	+	+	+	+	+	+	+	+	+	+	+	+	+	+	+	+	+	+	+	+	+	-	+	-	+	+	+	+	+	+	+	+	+	+	+	+	+	+
AVER	AS02	+	+	+	unknown	+	+	+	+	+	-	+	unknown	+	+	+	+	+	unknown	+	+	+	+	+	+	+	+	+	-	+	+	+	+	+	+	+	+	+	+	+	+	+	+	+	+	+	+	+	+
AVER	AS03	+	+	+	+	-	+	+	+	+	unknown	+	+	unknown	+	+	+	+	+	+	+	+	+	+	+	+	+	+	+	+	+	+	+	+	+	+	+	+	+	+	unknown	+	+	+	+	+	+	+	unknown
AVER	AVAL	+	unknown	-	+	+	+	+	+	+	+	+	+	+	+	+	+	+	-	+	+	+	+	+	+	+	+	+	+	+	-	-	+	+	+	+	+	+	unknown	+	+	+	+	+	-	+	+	+	+
AVER	AVAR	+	+	+	+	+	-	+	+	+	+	+	-	+	+	+	+	+	+	+	+	+	+	-	-	+	+	-	+	+	+	+	+	+	unknown	+	+	+	+	+	+	+	+	+	+	+	+	+	-
AVER	AVDL	unknown	unknown	unknown	unknown	unknown	unknown	unknown	unknown	unknown	unknown	unknown	-	-	unknown	unknown	unknown	unknown	unknown	-	unknown	unknown	unknown	unknown	unknown	unknown	unknown	unknown	unknown	unknown	unknown	unknown	unknown	unknown	unknown	unknown	unknown	unknown	unknown	unknown	unknown	unknown	unknown	unknown	unknown	+	unknown	unknown	unknown
AVER	AVDR	unknown	-	unknown	unknown	unknown	unknown	unknown	unknown	unknown	unknown	unknown	-	unknown	unknown	unknown	unknown	unknown	-	unknown	unknown	unknown	unknown	unknown	unknown	unknown	unknown	unknown	unknown	unknown	unknown	unknown	unknown	unknown	unknown	unknown	unknown	unknown	unknown	unknown	unknown	unknown	unknown	unknown	unknown	unknown	unknown	unknown	unknown
AVER	AVEL	-	-	-	-	-	-	-	-	-	-	-	-	-	-	-	-	+	-	-	-	-	-	-	-	-	-	-	-	-	-	-	-	-	-	-	-	-	-	-	-	-	-	-	-	-	-	-	-
AVER	CEPDL	unknown	unknown	unknown	-	unknown	+	unknown	unknown	unknown	unknown	unknown	unknown	unknown	unknown	unknown	unknown	unknown	unknown	unknown	unknown	unknown	unknown	unknown	-	unknown	unknown	unknown	unknown	unknown	unknown	unknown	unknown	unknown	unknown	unknown	unknown	unknown	unknown	unknown	unknown	unknown	unknown	unknown	unknown	unknown	unknown	unknown	unknown
AVER	DA01	+	+	+	+	+	+	+	+	+	+	+	+	-	+	+	+	+	+	+	+	+	+	+	+	+	-	+	+	+	+	+	+	+	+	+	+	+	+	+	+	+	+	+	+	+	+	+	+
AVER	DA02	+	-	+	+	+	+	+	unknown	+	+	+	unknown	+	+	+	+	+	+	+	+	+	+	+	+	-	+	+	-	+	+	+	+	+	+	+	+	+	+	+	+	+	+	+	+	+	+	+	+
AVER	DA03	+	+	-	+	+	+	+	+	+	+	+	+	+	+	+	unknown	+	-	+	+	+	+	+	-	+	+	+	+	+	unknown	+	+	+	-	+	+	+	+	+	+	+	+	+	+	+	+	+	+
AVER	DB03	+	+	+	+	+	+	+	+	+	+	+	+	+	+	+	+	+	+	+	+	unknown	+	+	+	+	+	+	+	+	+	+	-	+	+	+	+	+	+	+	+	+	+	+	+	+	+	+	+
AVER	OLLL	-	-	-	+	-	-	-	-	-	-	-	unknown	-	-	-	-	-	-	-	-	+	-	-	unknown	-	-	-	-	-	-	-	-	-	-	-	-	-	-	-	-	-	-	-	-	-	-	-	-
AVER	RIMR	+	+	+	+	+	+	+	+	+	+	+	+	+	unknown	+	+	+	+	+	+	+	+	+	+	+	+	+	+	+	-	+	+	+	+	+	+	+	+	+	+	-	+	+	+	+	+	+	+
AVER	RMGR	unknown	unknown	unknown	unknown	-	unknown	unknown	unknown	unknown	unknown	unknown	unknown	unknown	unknown	unknown	unknown	unknown	+	unknown	+	unknown	unknown	unknown	unknown	unknown	unknown	unknown	unknown	unknown	+	unknown	unknown	unknown	unknown	unknown	unknown	unknown	-	unknown	unknown	unknown	-	unknown	unknown	unknown	-	+	unknown
AVER	SABD	unknown	unknown	unknown	unknown	unknown	unknown	unknown	unknown	unknown	unknown	unknown	unknown	unknown	unknown	unknown	unknown	unknown	unknown	unknown	unknown	unknown	unknown	unknown	unknown	unknown	unknown	unknown	unknown	unknown	unknown	unknown	unknown	unknown	+	unknown	unknown	unknown	unknown	unknown	unknown	+	unknown	unknown	-	unknown	unknown	unknown	unknown
AVER	SABVL	unknown	unknown	unknown	unknown	+	-	unknown	unknown	unknown	unknown	unknown	-	unknown	unknown	unknown	unknown	unknown	unknown	unknown	unknown	unknown	unknown	unknown	unknown	unknown	unknown	unknown	unknown	unknown	unknown	unknown	unknown	unknown	unknown	+	unknown	+	unknown	unknown	unknown	unknown	unknown	unknown	unknown	unknown	-	unknown	unknown
AVER	SABVR	unknown	unknown	unknown	unknown	unknown	unknown	unknown	unknown	-	unknown	unknown	unknown	unknown	unknown	unknown	unknown	-	unknown	-	+	unknown	unknown	unknown	unknown	unknown	unknown	unknown	unknown	unknown	unknown	unknown	unknown	unknown	unknown	+	unknown	unknown	unknown	unknown	-	unknown	unknown	unknown	unknown	unknown	unknown	unknown	unknown
AVER	URXR	-	-	-	-	-	-	-	-	-	-	-	-	-	-	+	-	+	-	-	-	-	-	-	-	-	-	-	unknown	-	-	-	-	-	-	unknown	-	-	-	-	-	-	-	-	-	+	-	-	-
AVER	VA01	+	-	+	+	unknown	+	+	+	+	-	+	+	+	+	+	+	unknown	-	+	unknown	+	+	+	+	+	+	+	unknown	+	+	+	+	+	+	+	+	+	+	+	+	-	+	+	+	+	+	+	-
AVER	VA02	+	+	+	+	unknown	+	+	+	+	+	+	+	+	+	+	+	+	+	+	+	+	+	+	+	unknown	+	+	+	+	+	+	+	+	+	+	+	+	+	+	unknown	+	+	+	+	+	+	+	+
AVER	VA03	+	+	+	+	+	+	+	+	+	-	+	+	+	+	+	-	+	+	+	+	+	+	+	+	+	+	+	+	+	+	+	+	+	+	+	-	unknown	+	+	+	+	+	+	+	+	-	+	+
AVER	VA04	+	unknown	+	+	+	+	unknown	+	+	+	+	-	+	+	+	+	+	+	+	-	+	+	+	+	+	+	+	+	+	+	+	+	+	+	+	+	+	+	+	-	+	+	+	+	+	+	+	+
AVFL	AIML	-	-	-	-	-	-	+	-	-	-	-	-	-	-	-	-	-	-	-	-	-	unknown	-	-	-	-	-	unknown	-	-	-	-	-	unknown	-	-	-	-	-	-	-	-	-	-	-	-	-	-
AVFL	AS10	-	-	-	-	-	-	-	-	-	-	-	-	-	-	+	-	+	-	-	-	-	-	-	-	-	-	-	-	-	-	-	-	-	-	-	-	-	-	-	-	unknown	-	-	-	-	-	+	-
AVFL	AVBL	-	-	-	-	-	-	-	-	-	-	unknown	-	-	-	-	-	-	-	-	-	-	-	-	-	-	-	-	unknown	unknown	-	-	-	-	-	-	-	-	-	-	-	-	-	-	-	unknown	-	-	-
AVFL	AVBR	-	-	-	-	-	-	-	-	-	-	-	-	-	-	-	-	-	-	-	-	-	-	-	-	-	-	-	unknown	-	-	-	-	-	-	-	-	-	unknown	-	-	-	-	-	-	+	-	-	-
AVFL	AVFR	-	-	-	-	-	-	unknown	-	-	-	-	-	-	-	-	-	-	-	-	-	-	-	-	-	-	-	-	-	-	-	-	-	-	-	-	-	unknown	-	+	-	-	-	-	-	unknown	-	-	-
AVFL	AVG	unknown	unknown	unknown	unknown	unknown	unknown	unknown	unknown	unknown	unknown	+	unknown	unknown	unknown	+	unknown	unknown	unknown	unknown	unknown	unknown	unknown	unknown	-	+	-	unknown	unknown	unknown	unknown	unknown	unknown	unknown	unknown	unknown	unknown	unknown	unknown	unknown	unknown	unknown	unknown	unknown	unknown	unknown	unknown	unknown	unknown
AVFL	AVHL	-	-	-	unknown	-	-	-	-	-	+	-	-	-	+	-	-	-	+	-	-	-	-	-	-	-	-	-	-	-	-	-	-	-	-	-	-	-	-	-	-	-	-	-	-	-	-	-	-
AVFL	AVHR	-	-	-	-	-	-	-	-	-	-	-	-	-	-	-	-	-	-	-	-	-	-	-	-	-	-	unknown	-	-	-	-	-	-	unknown	-	-	-	unknown	-	-	-	unknown	-	-	-	-	-	-
AVFL	AVJL	unknown	unknown	unknown	unknown	unknown	+	unknown	unknown	unknown	unknown	unknown	unknown	-	unknown	unknown	unknown	unknown	unknown	unknown	unknown	unknown	unknown	unknown	unknown	unknown	unknown	unknown	unknown	unknown	unknown	unknown	unknown	unknown	unknown	unknown	unknown	unknown	-	unknown	unknown	unknown	unknown	unknown	unknown	unknown	unknown	unknown	unknown
AVFL	AVL	unknown	unknown	unknown	unknown	unknown	unknown	-	unknown	unknown	+	unknown	unknown	unknown	unknown	-	+	unknown	unknown	unknown	unknown	unknown	unknown	unknown	unknown	unknown	unknown	unknown	-	unknown	unknown	unknown	unknown	unknown	unknown	-	unknown	unknown	unknown	unknown	unknown	unknown	unknown	unknown	unknown	-	unknown	unknown	unknown
AVFL	DVB	unknown	unknown	+	unknown	unknown	unknown	unknown	unknown	unknown	unknown	unknown	unknown	unknown	unknown	unknown	unknown	unknown	unknown	unknown	unknown	unknown	unknown	unknown	unknown	unknown	unknown	unknown	unknown	unknown	unknown	unknown	unknown	unknown	unknown	unknown	unknown	unknown	unknown	unknown	unknown	unknown	unknown	unknown	unknown	unknown	unknown	unknown	unknown
AVFL	HSNL	-	-	-	-	-	-	-	-	-	-	-	-	-	-	-	-	-	-	-	-	-	-	-	-	-	-	-	-	-	-	-	-	+	-	-	-	-	unknown	-	+	-	-	-	-	+	-	-	-
AVFL	HSNR	-	-	-	-	-	-	-	-	-	-	-	-	-	-	-	-	-	-	-	-	-	-	-	-	-	+	-	-	-	unknown	-	-	-	-	unknown	-	-	-	-	+	-	-	-	-	-	-	-	-
AVFL	PVNL	unknown	unknown	unknown	unknown	unknown	unknown	unknown	unknown	unknown	unknown	unknown	unknown	unknown	unknown	unknown	unknown	unknown	unknown	unknown	unknown	unknown	+	unknown	unknown	unknown	unknown	unknown	unknown	unknown	unknown	unknown	unknown	unknown	unknown	unknown	unknown	+	-	unknown	unknown	+	+	unknown	unknown	unknown	unknown	unknown	unknown
AVFL	PVQL	-	-	-	-	-	-	-	-	-	-	-	-	-	-	-	unknown	-	-	-	-	-	-	-	-	-	-	-	-	-	-	unknown	-	-	-	-	-	-	+	-	unknown	-	-	-	-	-	-	-	-
AVFL	RIFL	unknown	+	unknown	unknown	unknown	unknown	unknown	unknown	unknown	unknown	unknown	unknown	unknown	unknown	unknown	unknown	unknown	unknown	unknown	unknown	unknown	-	unknown	unknown	-	unknown	unknown	unknown	unknown	unknown	-	unknown	-	unknown	unknown	-	unknown	unknown	unknown	unknown	unknown	unknown	unknown	unknown	unknown	unknown	unknown	unknown
AVFL	RIFR	unknown	unknown	unknown	unknown	+	unknown	unknown	unknown	unknown	+	+	-	unknown	unknown	unknown	unknown	unknown	unknown	unknown	unknown	unknown	unknown	unknown	unknown	unknown	unknown	unknown	unknown	+	unknown	unknown	unknown	unknown	unknown	unknown	unknown	unknown	unknown	unknown	unknown	unknown	unknown	unknown	unknown	unknown	+	unknown	unknown
AVFL	SMBVL	unknown	unknown	unknown	unknown	unknown	+	-	unknown	unknown	unknown	unknown	+	-	unknown	unknown	unknown	unknown	unknown	unknown	unknown	unknown	unknown	unknown	unknown	unknown	unknown	unknown	unknown	unknown	unknown	-	unknown	unknown	unknown	unknown	unknown	unknown	unknown	unknown	unknown	unknown	unknown	unknown	unknown	unknown	unknown	unknown	unknown
AVFL	VB01	-	-	-	unknown	-	+	+	-	-	-	-	-	-	-	-	-	-	-	-	-	-	-	-	-	-	-	-	-	-	-	-	-	-	-	+	-	-	+	-	+	+	-	-	unknown	-	-	-	-
AVFL	VB02	-	-	-	-	-	-	-	-	-	-	-	-	-	-	-	-	-	-	-	+	-	+	-	-	-	-	-	-	-	-	unknown	-	-	-	-	-	-	-	-	-	-	-	-	-	-	-	-	-
AVFL	VC01	-	-	-	-	-	-	unknown	-	-	-	-	-	-	-	-	-	unknown	-	-	-	-	-	-	-	-	+	-	-	-	unknown	-	-	-	-	-	unknown	-	-	-	unknown	+	+	-	+	-	-	+	-
AVFR	AIAL	unknown	unknown	unknown	unknown	-	unknown	unknown	unknown	unknown	unknown	+	unknown	-	unknown	unknown	unknown	unknown	unknown	unknown	unknown	unknown	unknown	unknown	unknown	-	unknown	unknown	unknown	unknown	unknown	unknown	unknown	unknown	unknown	unknown	unknown	unknown	unknown	unknown	unknown	unknown	unknown	unknown	unknown	unknown	+	unknown	unknown
AVFR	AIML	-	-	-	unknown	-	-	-	-	-	-	-	-	-	+	unknown	-	unknown	-	-	-	-	-	-	unknown	-	-	-	-	-	-	+	-	-	-	-	-	-	unknown	-	-	-	-	-	-	-	+	-	+
AVFR	ASHR	-	-	-	-	-	-	-	-	-	-	-	-	-	-	-	-	-	-	-	+	-	-	-	-	-	-	-	-	-	-	-	-	-	-	-	-	-	-	-	-	-	-	-	-	-	unknown	-	-
AVFR	AVAL	-	-	-	-	-	-	-	-	unknown	-	-	-	unknown	-	-	-	-	-	-	-	-	-	-	-	-	unknown	-	-	-	-	-	-	-	-	-	-	-	-	+	-	-	-	-	-	-	-	-	-
AVFR	AVBL	-	-	-	-	-	-	-	-	-	+	-	unknown	-	-	-	-	-	-	-	-	-	-	-	-	-	-	-	-	-	-	-	-	+	-	-	-	-	-	-	unknown	-	-	-	-	-	-	-	-
AVFR	AVBR	-	-	-	unknown	-	-	-	-	-	-	-	-	-	-	-	-	-	+	-	-	-	+	-	-	-	-	+	-	-	-	-	-	-	-	-	-	-	-	-	-	-	-	-	-	-	-	-	-
AVFR	AVFL	-	-	-	-	-	-	-	-	-	-	-	-	-	-	-	-	-	-	-	unknown	-	-	-	+	-	+	-	-	-	-	-	-	-	-	-	-	-	-	+	unknown	-	-	-	-	unknown	-	-	unknown
AVFR	AVG	unknown	unknown	unknown	+	unknown	unknown	unknown	-	unknown	unknown	unknown	+	unknown	unknown	-	unknown	unknown	unknown	+	unknown	unknown	+	+	-	unknown	unknown	unknown	unknown	-	unknown	unknown	unknown	+	unknown	unknown	unknown	unknown	unknown	unknown	unknown	unknown	unknown	unknown	unknown	unknown	+	unknown	unknown
AVFR	AVHL	-	unknown	-	-	-	-	-	-	-	-	-	-	-	-	-	-	-	-	-	-	-	-	-	unknown	-	-	+	-	-	-	-	-	-	-	-	-	-	-	-	-	-	unknown	-	+	-	-	-	-
AVFR	AVHR	-	-	-	-	-	-	-	-	-	-	-	-	-	unknown	-	-	-	-	-	-	-	-	-	-	-	-	unknown	-	-	-	-	-	-	-	-	-	-	-	-	-	-	-	-	-	-	-	-	-
AVFR	AVJL	unknown	unknown	unknown	unknown	unknown	unknown	unknown	unknown	unknown	unknown	unknown	unknown	unknown	unknown	unknown	unknown	unknown	unknown	unknown	unknown	unknown	unknown	unknown	unknown	unknown	unknown	unknown	+	unknown	unknown	unknown	unknown	-	unknown	unknown	unknown	unknown	unknown	unknown	unknown	unknown	-	unknown	unknown	unknown	unknown	unknown	-
AVFR	HSNL	-	-	unknown	+	-	-	-	-	-	+	-	-	-	-	-	-	+	-	-	-	unknown	-	unknown	-	-	-	-	-	-	-	-	-	-	-	-	-	-	-	-	-	-	-	-	+	-	-	-	-
AVFR	HSNR	-	-	-	-	-	-	-	-	-	-	-	-	-	-	-	-	-	-	-	-	-	-	-	-	-	-	-	-	-	-	-	-	unknown	-	-	-	-	-	+	-	-	-	-	-	-	+	+	-
AVFR	PVCR	-	-	-	-	-	-	-	unknown	-	+	-	-	-	-	+	-	-	-	+	-	-	-	-	-	unknown	-	unknown	-	-	-	-	-	-	-	unknown	-	-	-	-	-	+	-	-	-	-	-	-	-
AVFR	PVDL	-	-	-	-	-	-	-	-	-	-	-	-	-	-	+	-	-	-	unknown	-	-	-	-	-	-	-	-	-	-	-	-	-	-	+	-	-	-	-	-	-	-	-	-	-	-	-	-	-
AVFR	PVPR	unknown	unknown	unknown	unknown	unknown	unknown	unknown	unknown	unknown	unknown	unknown	unknown	-	unknown	unknown	unknown	unknown	unknown	unknown	unknown	unknown	unknown	unknown	unknown	unknown	unknown	unknown	unknown	unknown	+	unknown	unknown	unknown	unknown	unknown	unknown	unknown	unknown	unknown	-	unknown	unknown	unknown	+	unknown	unknown	unknown	unknown
AVFR	PVQL	-	-	-	-	-	-	-	-	-	-	-	-	+	-	-	-	-	-	-	-	+	-	-	-	-	-	-	-	-	-	-	-	-	-	unknown	-	-	-	-	-	-	-	-	-	-	-	-	-
AVFR	RMDDL	unknown	-	unknown	unknown	unknown	unknown	unknown	unknown	unknown	unknown	unknown	unknown	unknown	unknown	unknown	+	+	+	unknown	unknown	unknown	unknown	+	unknown	unknown	unknown	unknown	+	unknown	unknown	unknown	unknown	unknown	unknown	unknown	unknown	unknown	unknown	unknown	unknown	unknown	unknown	unknown	unknown	unknown	unknown	unknown	-
AVFR	RMGL	unknown	unknown	unknown	unknown	unknown	unknown	unknown	unknown	unknown	unknown	unknown	+	unknown	unknown	unknown	unknown	unknown	unknown	unknown	unknown	unknown	unknown	unknown	unknown	unknown	unknown	unknown	unknown	unknown	unknown	unknown	unknown	unknown	+	unknown	unknown	unknown	unknown	unknown	unknown	unknown	unknown	unknown	unknown	unknown	unknown	unknown	unknown
AVFR	VA02	-	-	-	-	-	-	+	-	-	-	-	unknown	-	-	-	unknown	-	-	-	+	-	-	-	-	-	-	-	-	-	-	-	-	-	-	-	-	unknown	-	-	-	-	-	-	-	-	-	-	-
AVG	AVAL	+	+	+	+	+	+	+	+	+	+	+	+	+	+	+	+	+	+	+	+	unknown	+	+	+	+	+	+	+	-	+	+	+	+	+	+	+	+	+	unknown	+	+	+	+	+	+	+	+	+
AVG	AVAR	+	+	+	+	+	+	+	+	+	+	+	+	+	+	+	+	+	+	+	+	+	+	+	+	+	+	-	+	+	+	+	+	+	+	+	+	+	-	-	+	unknown	+	+	+	+	+	unknown	+
AVG	AVBL	+	unknown	+	+	+	+	+	+	+	+	+	+	+	+	+	-	+	+	+	+	+	+	+	+	+	-	+	+	+	+	+	+	+	+	+	+	-	+	+	+	+	+	+	+	+	+	+	+
AVG	AVBR	+	+	+	+	+	+	+	+	+	+	-	+	+	+	+	-	+	+	+	+	+	+	+	+	+	+	+	+	unknown	+	+	+	+	+	+	+	+	+	+	+	+	+	+	+	-	-	+	+
AVG	AVDL	unknown	unknown	unknown	+	-	unknown	unknown	unknown	unknown	unknown	unknown	unknown	+	unknown	unknown	unknown	unknown	unknown	unknown	unknown	unknown	unknown	unknown	unknown	unknown	unknown	unknown	unknown	unknown	unknown	unknown	unknown	unknown	unknown	unknown	unknown	unknown	unknown	unknown	unknown	unknown	unknown	unknown	unknown	unknown	unknown	unknown	unknown
AVG	AVDR	unknown	unknown	-	unknown	unknown	unknown	-	unknown	-	unknown	unknown	unknown	unknown	unknown	unknown	unknown	-	unknown	unknown	unknown	unknown	unknown	unknown	unknown	unknown	unknown	unknown	unknown	unknown	unknown	unknown	unknown	unknown	unknown	unknown	unknown	unknown	unknown	unknown	unknown	unknown	unknown	unknown	unknown	unknown	unknown	unknown	unknown
AVG	AVER	-	-	-	-	-	-	-	-	-	-	+	-	-	unknown	-	-	-	-	-	-	-	-	-	-	-	-	-	-	-	-	-	-	-	-	+	-	-	-	-	-	-	-	-	-	-	-	-	-
AVG	AVFL	unknown	-	unknown	unknown	unknown	unknown	+	unknown	unknown	unknown	unknown	unknown	unknown	unknown	unknown	unknown	unknown	unknown	unknown	-	unknown	unknown	unknown	unknown	unknown	-	unknown	unknown	unknown	unknown	unknown	unknown	unknown	unknown	unknown	unknown	unknown	unknown	unknown	unknown	unknown	unknown	unknown	unknown	unknown	unknown	unknown	unknown
AVG	AVG	+	+	+	+	+	+	+	+	+	+	+	+	+	+	+	+	+	unknown	+	+	+	+	+	+	+	+	+	+	-	+	+	+	+	unknown	+	+	+	+	+	+	+	-	+	+	+	+	+	+
AVG	AVJL	unknown	unknown	unknown	unknown	unknown	unknown	unknown	unknown	unknown	unknown	unknown	unknown	unknown	unknown	unknown	unknown	unknown	unknown	unknown	unknown	unknown	unknown	-	unknown	unknown	unknown	unknown	unknown	unknown	unknown	unknown	unknown	unknown	unknown	unknown	unknown	unknown	unknown	-	-	unknown	+	unknown	-	unknown	unknown	unknown	unknown
AVG	AVJR	unknown	unknown	unknown	unknown	unknown	unknown	unknown	unknown	unknown	unknown	unknown	unknown	unknown	unknown	unknown	unknown	unknown	unknown	unknown	unknown	unknown	unknown	unknown	unknown	unknown	unknown	unknown	unknown	unknown	unknown	unknown	unknown	-	unknown	unknown	unknown	+	unknown	unknown	unknown	unknown	unknown	unknown	unknown	unknown	unknown	unknown	unknown
AVG	DA08	+	+	+	+	+	+	+	+	+	+	+	+	+	+	+	+	+	+	+	+	+	+	+	+	+	+	+	+	+	+	+	+	+	+	+	+	+	+	+	+	-	+	+	unknown	+	+	+	+
AVG	DVC	+	+	-	+	+	-	+	+	+	+	+	+	+	+	+	+	+	+	+	+	unknown	+	+	+	+	+	+	+	+	+	+	+	+	+	+	+	+	+	+	+	+	unknown	+	+	+	+	+	+
AVG	PHAL	-	-	-	-	-	-	-	-	-	-	-	-	-	-	-	-	-	-	-	-	-	-	-	unknown	-	-	-	unknown	-	-	-	-	-	-	-	-	-	+	-	-	-	-	-	-	-	-	-	-
AVG	PVCL	+	+	+	+	+	-	+	+	unknown	+	+	+	+	+	+	+	+	+	+	+	+	-	-	+	+	+	+	+	-	+	+	unknown	+	+	+	+	-	+	+	+	+	+	+	+	+	+	+	+
AVG	PVCR	+	+	unknown	+	+	+	+	unknown	+	+	+	+	+	+	+	+	+	+	+	+	-	+	+	+	+	+	+	+	+	unknown	+	-	+	+	unknown	+	+	+	+	+	+	+	-	+	+	+	+	unknown
AVG	PVNL	+	+	unknown	+	+	+	+	+	+	+	+	+	+	+	+	+	+	+	+	+	+	+	-	+	+	unknown	+	unknown	+	+	+	+	+	+	+	unknown	+	+	unknown	+	+	+	-	-	+	+	+	+
AVG	PVNR	+	+	+	+	+	+	+	+	+	+	+	+	+	+	+	+	+	+	+	+	+	+	-	+	+	+	unknown	+	+	+	+	+	+	+	+	-	+	+	+	unknown	+	+	-	+	+	+	+	+
AVG	PVQR	+	+	-	+	+	+	+	+	+	+	+	+	+	+	+	+	+	+	+	+	+	+	-	+	+	+	+	+	+	+	+	+	+	+	+	+	unknown	+	+	-	+	+	-	+	+	+	+	+
AVG	PVT	+	+	+	-	+	+	+	+	+	+	+	+	+	-	+	+	+	+	+	+	+	-	+	+	+	+	+	+	+	+	+	+	unknown	+	+	+	+	+	+	+	+	+	+	unknown	+	+	+	+
AVG	VA06	+	+	+	+	unknown	+	+	+	+	+	+	+	+	+	+	+	+	+	+	+	-	+	+	+	+	+	+	+	+	+	+	+	+	+	-	+	unknown	+	+	+	+	+	+	+	+	+	+	+
AVG	VA11	+	+	+	+	+	+	+	+	+	+	+	+	unknown	+	+	+	+	+	+	+	+	+	+	+	+	+	unknown	+	+	-	+	+	+	+	+	+	+	-	+	+	+	+	+	+	+	unknown	+	+
AVG	VC01	+	+	+	+	+	+	+	+	+	+	+	unknown	+	+	+	+	+	+	+	+	-	+	+	+	+	+	+	+	+	+	+	+	+	+	+	+	+	+	+	+	+	+	+	+	+	+	+	+
AVHL	ADFR	unknown	unknown	unknown	unknown	unknown	unknown	unknown	-	+	unknown	unknown	unknown	-	unknown	unknown	unknown	unknown	unknown	unknown	unknown	unknown	unknown	unknown	unknown	unknown	unknown	unknown	unknown	unknown	unknown	unknown	unknown	unknown	unknown	unknown	unknown	-	unknown	unknown	unknown	unknown	unknown	unknown	unknown	unknown	+	unknown	unknown
AVHL	ASHR	unknown	unknown	unknown	unknown	unknown	unknown	unknown	-	unknown	unknown	unknown	unknown	unknown	unknown	unknown	unknown	unknown	unknown	unknown	unknown	unknown	unknown	unknown	unknown	unknown	unknown	unknown	unknown	unknown	unknown	unknown	unknown	unknown	+	unknown	+	unknown	unknown	unknown	unknown	unknown	unknown	unknown	unknown	unknown	unknown	unknown	unknown
AVHL	AVAR	unknown	unknown	unknown	unknown	unknown	unknown	unknown	unknown	unknown	unknown	unknown	unknown	-	+	unknown	unknown	unknown	unknown	-	-	unknown	unknown	unknown	unknown	unknown	unknown	unknown	unknown	+	unknown	unknown	unknown	unknown	unknown	unknown	unknown	unknown	unknown	unknown	unknown	unknown	unknown	unknown	unknown	unknown	unknown	-	unknown
AVHL	AVBL	unknown	unknown	unknown	unknown	unknown	unknown	unknown	unknown	unknown	unknown	+	+	unknown	unknown	unknown	unknown	unknown	unknown	unknown	unknown	unknown	unknown	unknown	unknown	unknown	unknown	unknown	-	unknown	unknown	unknown	unknown	unknown	unknown	unknown	unknown	-	-	unknown	unknown	unknown	unknown	unknown	unknown	unknown	unknown	unknown	unknown
AVHL	AVBR	unknown	unknown	unknown	unknown	unknown	unknown	unknown	+	unknown	unknown	unknown	unknown	unknown	-	unknown	-	+	unknown	unknown	-	unknown	unknown	unknown	unknown	unknown	unknown	unknown	unknown	unknown	unknown	unknown	unknown	unknown	unknown	unknown	unknown	unknown	unknown	unknown	unknown	unknown	unknown	unknown	+	unknown	unknown	unknown	unknown
AVHL	AVDL	unknown	unknown	unknown	unknown	unknown	unknown	unknown	unknown	unknown	unknown	unknown	unknown	+	unknown	unknown	unknown	unknown	unknown	unknown	unknown	unknown	unknown	unknown	unknown	unknown	unknown	unknown	unknown	unknown	unknown	unknown	unknown	+	unknown	unknown	unknown	unknown	unknown	unknown	unknown	unknown	unknown	unknown	unknown	unknown	unknown	unknown	unknown
AVHL	AVFL	unknown	unknown	unknown	unknown	unknown	-	unknown	unknown	unknown	unknown	unknown	unknown	unknown	unknown	unknown	unknown	unknown	unknown	unknown	unknown	unknown	unknown	unknown	unknown	unknown	unknown	unknown	unknown	unknown	-	+	unknown	-	+	unknown	unknown	unknown	unknown	unknown	unknown	unknown	unknown	unknown	unknown	unknown	unknown	unknown	unknown
AVHL	AVFR	unknown	unknown	unknown	unknown	unknown	unknown	unknown	unknown	unknown	unknown	unknown	unknown	unknown	unknown	unknown	unknown	unknown	unknown	unknown	unknown	unknown	unknown	-	unknown	unknown	unknown	unknown	unknown	unknown	unknown	unknown	unknown	unknown	unknown	unknown	unknown	unknown	unknown	-	unknown	unknown	unknown	unknown	unknown	unknown	-	unknown	unknown
AVHL	AVHR	unknown	unknown	unknown	-	unknown	unknown	unknown	unknown	unknown	unknown	unknown	unknown	unknown	+	unknown	unknown	unknown	unknown	-	unknown	unknown	unknown	unknown	unknown	unknown	unknown	unknown	unknown	unknown	unknown	unknown	unknown	unknown	unknown	unknown	unknown	unknown	unknown	+	unknown	unknown	unknown	unknown	unknown	unknown	unknown	unknown	unknown
AVHL	AVJL	unknown	+	unknown	unknown	unknown	unknown	unknown	unknown	+	unknown	unknown	unknown	unknown	unknown	unknown	unknown	unknown	unknown	unknown	unknown	unknown	unknown	unknown	unknown	unknown	unknown	unknown	+	-	unknown	unknown	unknown	unknown	unknown	unknown	unknown	unknown	unknown	unknown	unknown	unknown	unknown	unknown	unknown	unknown	unknown	unknown	unknown
AVHL	AVJR	unknown	unknown	unknown	unknown	unknown	unknown	unknown	unknown	unknown	unknown	unknown	unknown	+	unknown	unknown	unknown	unknown	unknown	unknown	unknown	unknown	unknown	unknown	unknown	unknown	unknown	unknown	unknown	unknown	-	unknown	unknown	unknown	unknown	unknown	unknown	unknown	unknown	unknown	unknown	unknown	unknown	unknown	unknown	unknown	unknown	unknown	unknown
AVHL	AWBR	unknown	unknown	unknown	unknown	unknown	unknown	unknown	unknown	unknown	unknown	unknown	unknown	unknown	unknown	unknown	unknown	unknown	unknown	+	+	unknown	unknown	unknown	unknown	-	unknown	unknown	unknown	unknown	unknown	unknown	unknown	unknown	unknown	unknown	unknown	unknown	unknown	+	unknown	unknown	unknown	unknown	unknown	unknown	+	unknown	unknown
AVHL	BDUR	unknown	unknown	unknown	unknown	unknown	unknown	unknown	+	unknown	unknown	unknown	unknown	unknown	unknown	unknown	unknown	unknown	unknown	unknown	unknown	unknown	unknown	unknown	unknown	unknown	unknown	-	unknown	unknown	unknown	unknown	unknown	unknown	unknown	unknown	unknown	unknown	unknown	unknown	unknown	unknown	unknown	unknown	unknown	unknown	unknown	unknown	unknown
AVHL	DD01	unknown	+	unknown	unknown	unknown	unknown	unknown	+	unknown	unknown	unknown	unknown	unknown	unknown	unknown	unknown	unknown	unknown	unknown	unknown	unknown	unknown	unknown	unknown	unknown	unknown	unknown	unknown	unknown	unknown	unknown	unknown	unknown	unknown	unknown	unknown	unknown	unknown	unknown	unknown	unknown	unknown	unknown	unknown	unknown	unknown	unknown	unknown
AVHL	PVPR	unknown	unknown	unknown	unknown	unknown	unknown	-	unknown	unknown	unknown	unknown	unknown	unknown	unknown	unknown	unknown	unknown	unknown	unknown	unknown	unknown	+	unknown	unknown	-	unknown	unknown	unknown	unknown	unknown	unknown	+	unknown	+	unknown	unknown	unknown	unknown	unknown	unknown	unknown	unknown	unknown	unknown	unknown	unknown	unknown	+
AVHL	PVQR	unknown	+	unknown	-	-	unknown	unknown	unknown	unknown	unknown	unknown	-	unknown	unknown	unknown	unknown	unknown	unknown	unknown	unknown	unknown	unknown	-	unknown	unknown	-	unknown	unknown	unknown	unknown	unknown	unknown	unknown	unknown	unknown	unknown	unknown	unknown	unknown	unknown	unknown	unknown	unknown	unknown	unknown	unknown	unknown	unknown
AVHL	RIFR	unknown	unknown	unknown	unknown	unknown	unknown	unknown	unknown	unknown	unknown	+	unknown	unknown	-	-	unknown	unknown	unknown	unknown	unknown	unknown	unknown	unknown	+	unknown	unknown	unknown	unknown	unknown	unknown	unknown	unknown	unknown	unknown	unknown	unknown	+	unknown	unknown	-	unknown	unknown	unknown	unknown	unknown	unknown	unknown	unknown
AVHL	RIMR	unknown	unknown	unknown	unknown	unknown	unknown	unknown	unknown	unknown	unknown	unknown	unknown	unknown	unknown	unknown	unknown	unknown	unknown	unknown	unknown	unknown	unknown	unknown	unknown	unknown	unknown	+	unknown	unknown	unknown	unknown	unknown	unknown	unknown	unknown	+	unknown	unknown	unknown	unknown	-	unknown	unknown	unknown	unknown	unknown	unknown	unknown
AVHL	RIR	unknown	unknown	unknown	+	unknown	unknown	unknown	unknown	+	unknown	unknown	unknown	unknown	unknown	unknown	unknown	unknown	unknown	unknown	unknown	unknown	unknown	unknown	unknown	unknown	unknown	unknown	unknown	unknown	unknown	unknown	unknown	unknown	unknown	unknown	unknown	unknown	unknown	unknown	unknown	unknown	unknown	unknown	unknown	unknown	unknown	unknown	-
AVHL	SABD	unknown	unknown	unknown	unknown	unknown	-	unknown	unknown	unknown	unknown	-	unknown	unknown	unknown	unknown	unknown	unknown	unknown	unknown	unknown	unknown	unknown	unknown	unknown	unknown	unknown	unknown	unknown	unknown	unknown	unknown	unknown	unknown	unknown	unknown	unknown	-	unknown	unknown	unknown	unknown	unknown	unknown	+	unknown	unknown	unknown	unknown
AVHL	SMBDR	unknown	unknown	unknown	+	unknown	unknown	unknown	unknown	unknown	unknown	unknown	unknown	unknown	unknown	-	unknown	unknown	-	unknown	unknown	unknown	unknown	unknown	unknown	unknown	unknown	unknown	unknown	unknown	unknown	unknown	unknown	unknown	unknown	+	unknown	unknown	unknown	unknown	unknown	unknown	unknown	unknown	-	unknown	unknown	unknown	unknown
AVHL	SMBVR	unknown	unknown	unknown	+	unknown	unknown	unknown	unknown	unknown	unknown	unknown	unknown	unknown	unknown	unknown	unknown	unknown	+	unknown	unknown	-	unknown	unknown	unknown	unknown	unknown	unknown	unknown	unknown	unknown	unknown	unknown	unknown	unknown	unknown	+	unknown	unknown	unknown	unknown	unknown	unknown	unknown	unknown	unknown	unknown	unknown	unknown
AVHL	VD01	unknown	unknown	unknown	unknown	unknown	unknown	unknown	unknown	unknown	unknown	unknown	-	unknown	-	unknown	unknown	unknown	unknown	unknown	unknown	unknown	unknown	unknown	unknown	unknown	unknown	+	unknown	unknown	unknown	unknown	unknown	unknown	unknown	unknown	unknown	unknown	-	unknown	unknown	+	unknown	unknown	unknown	unknown	-	unknown	unknown
AVHR	ADLR	unknown	+	unknown	unknown	unknown	unknown	unknown	+	unknown	unknown	unknown	unknown	unknown	unknown	unknown	unknown	unknown	-	unknown	unknown	unknown	unknown	unknown	unknown	unknown	unknown	unknown	unknown	unknown	unknown	unknown	unknown	+	unknown	unknown	unknown	unknown	unknown	unknown	unknown	unknown	unknown	+	unknown	unknown	unknown	+	unknown
AVHR	AQR	unknown	unknown	unknown	unknown	unknown	unknown	unknown	unknown	unknown	unknown	unknown	unknown	unknown	unknown	unknown	unknown	+	unknown	unknown	unknown	unknown	unknown	-	unknown	unknown	unknown	unknown	+	+	+	unknown	unknown	unknown	unknown	unknown	unknown	unknown	-	unknown	unknown	unknown	unknown	unknown	unknown	unknown	unknown	unknown	unknown
AVHR	ASKR	unknown	unknown	unknown	unknown	unknown	+	unknown	-	unknown	-	unknown	unknown	unknown	unknown	unknown	unknown	+	unknown	unknown	unknown	-	unknown	-	unknown	unknown	unknown	+	unknown	unknown	unknown	-	unknown	unknown	unknown	unknown	unknown	unknown	unknown	unknown	unknown	unknown	unknown	unknown	unknown	unknown	unknown	unknown	unknown
AVHR	AVAL	unknown	unknown	unknown	unknown	unknown	-	unknown	unknown	unknown	unknown	unknown	unknown	unknown	unknown	unknown	+	unknown	unknown	unknown	unknown	unknown	-	unknown	unknown	unknown	unknown	unknown	+	unknown	-	unknown	unknown	unknown	unknown	unknown	+	unknown	unknown	unknown	unknown	unknown	-	unknown	unknown	unknown	unknown	unknown	-
AVHR	AVBL	unknown	unknown	unknown	unknown	unknown	unknown	unknown	unknown	unknown	unknown	unknown	unknown	unknown	unknown	+	unknown	unknown	unknown	unknown	unknown	unknown	unknown	unknown	unknown	unknown	unknown	+	+	unknown	unknown	unknown	unknown	unknown	unknown	unknown	unknown	unknown	unknown	unknown	unknown	unknown	unknown	-	unknown	unknown	unknown	unknown	unknown
AVHR	AVBR	unknown	unknown	unknown	unknown	unknown	unknown	unknown	unknown	unknown	-	-	unknown	unknown	unknown	unknown	unknown	unknown	unknown	unknown	unknown	unknown	unknown	unknown	unknown	unknown	unknown	unknown	unknown	unknown	unknown	+	+	unknown	unknown	unknown	unknown	unknown	unknown	unknown	unknown	unknown	unknown	unknown	unknown	unknown	unknown	unknown	unknown
AVHR	AVDR	unknown	unknown	+	+	unknown	unknown	unknown	unknown	unknown	unknown	unknown	unknown	unknown	unknown	unknown	unknown	unknown	unknown	unknown	unknown	unknown	unknown	unknown	unknown	unknown	-	unknown	-	unknown	unknown	unknown	-	unknown	unknown	unknown	unknown	unknown	unknown	unknown	unknown	unknown	unknown	unknown	+	unknown	unknown	unknown	unknown
AVHR	AVFL	unknown	unknown	unknown	unknown	unknown	unknown	unknown	unknown	unknown	unknown	unknown	unknown	unknown	unknown	unknown	unknown	unknown	unknown	unknown	unknown	unknown	unknown	unknown	unknown	unknown	unknown	unknown	unknown	unknown	+	unknown	unknown	unknown	unknown	unknown	unknown	unknown	unknown	unknown	unknown	unknown	unknown	unknown	unknown	unknown	unknown	unknown	unknown
AVHR	AVFR	unknown	unknown	unknown	+	unknown	unknown	-	unknown	unknown	-	unknown	unknown	unknown	unknown	-	unknown	unknown	unknown	unknown	unknown	unknown	unknown	-	unknown	unknown	unknown	unknown	unknown	unknown	unknown	unknown	unknown	unknown	unknown	+	unknown	unknown	+	unknown	unknown	unknown	unknown	unknown	unknown	-	-	unknown	unknown
AVHR	AVHL	unknown	unknown	+	unknown	unknown	unknown	unknown	unknown	unknown	-	unknown	unknown	unknown	unknown	unknown	unknown	unknown	unknown	unknown	unknown	unknown	unknown	unknown	unknown	unknown	unknown	unknown	+	unknown	unknown	unknown	unknown	unknown	unknown	unknown	unknown	unknown	unknown	unknown	unknown	unknown	unknown	unknown	unknown	unknown	unknown	unknown	unknown
AVHR	AVJR	unknown	unknown	unknown	unknown	unknown	unknown	unknown	unknown	unknown	unknown	unknown	unknown	unknown	unknown	unknown	+	unknown	unknown	unknown	unknown	unknown	-	unknown	unknown	unknown	unknown	unknown	+	unknown	unknown	+	unknown	unknown	unknown	unknown	unknown	unknown	unknown	unknown	unknown	unknown	unknown	unknown	unknown	unknown	unknown	unknown	unknown
AVHR	AWBL	unknown	unknown	unknown	unknown	unknown	unknown	unknown	unknown	+	unknown	unknown	unknown	unknown	unknown	unknown	unknown	unknown	unknown	unknown	unknown	unknown	unknown	unknown	unknown	unknown	unknown	unknown	unknown	unknown	-	-	unknown	unknown	+	unknown	unknown	unknown	unknown	unknown	unknown	unknown	unknown	unknown	unknown	unknown	unknown	unknown	unknown
AVHR	DVA	unknown	unknown	unknown	unknown	+	unknown	unknown	unknown	-	unknown	unknown	unknown	unknown	unknown	+	unknown	unknown	unknown	unknown	unknown	unknown	unknown	unknown	unknown	unknown	unknown	unknown	unknown	unknown	unknown	unknown	unknown	unknown	unknown	+	unknown	unknown	unknown	unknown	unknown	unknown	unknown	unknown	unknown	+	unknown	unknown	unknown
AVHR	PVPL	unknown	unknown	unknown	unknown	unknown	unknown	unknown	unknown	unknown	unknown	unknown	unknown	unknown	unknown	unknown	unknown	-	unknown	unknown	unknown	unknown	unknown	unknown	unknown	unknown	unknown	unknown	unknown	unknown	unknown	unknown	unknown	unknown	unknown	unknown	unknown	unknown	unknown	unknown	unknown	unknown	unknown	unknown	unknown	unknown	unknown	unknown	unknown
AVHR	RIGL	unknown	unknown	unknown	unknown	unknown	unknown	unknown	unknown	unknown	unknown	unknown	+	unknown	unknown	unknown	-	unknown	unknown	unknown	unknown	unknown	+	unknown	+	unknown	unknown	unknown	unknown	unknown	unknown	unknown	unknown	unknown	unknown	unknown	unknown	unknown	unknown	unknown	unknown	unknown	unknown	unknown	unknown	unknown	unknown	unknown	unknown
AVHR	RIR	unknown	unknown	unknown	unknown	+	unknown	unknown	unknown	unknown	unknown	unknown	unknown	unknown	unknown	+	unknown	unknown	unknown	unknown	-	unknown	unknown	unknown	+	unknown	unknown	unknown	-	unknown	unknown	unknown	unknown	unknown	unknown	+	unknown	unknown	unknown	unknown	unknown	unknown	+	unknown	-	unknown	unknown	+	unknown
AVHR	SMBDL	unknown	unknown	unknown	unknown	unknown	unknown	unknown	unknown	unknown	unknown	+	-	unknown	unknown	unknown	unknown	unknown	-	unknown	unknown	-	+	unknown	-	unknown	unknown	unknown	unknown	unknown	unknown	unknown	unknown	unknown	unknown	unknown	unknown	unknown	unknown	unknown	unknown	unknown	+	unknown	unknown	unknown	unknown	unknown	unknown
AVHR	SMBVL	unknown	unknown	unknown	unknown	unknown	unknown	unknown	unknown	unknown	unknown	unknown	unknown	unknown	unknown	unknown	unknown	unknown	unknown	unknown	unknown	unknown	unknown	unknown	unknown	unknown	unknown	unknown	unknown	unknown	unknown	+	unknown	+	unknown	unknown	unknown	unknown	unknown	unknown	unknown	unknown	unknown	unknown	unknown	-	unknown	unknown	unknown
AVJL	AINL	-	-	-	-	-	-	-	-	-	-	-	-	-	-	-	-	-	-	-	-	-	-	-	-	-	-	unknown	-	unknown	-	-	-	-	-	-	-	-	-	-	-	-	-	-	-	-	-	-	-
AVJL	ASHR	-	-	-	unknown	-	-	-	-	-	-	-	+	-	-	-	-	-	-	-	-	-	-	-	-	-	-	-	-	-	-	-	-	-	-	-	unknown	+	-	unknown	-	-	-	+	-	-	-	-	-
AVJL	AVAR	-	-	-	-	-	unknown	-	-	-	-	-	-	-	-	-	+	-	-	-	unknown	-	-	-	-	-	-	-	-	-	-	-	-	-	unknown	-	-	-	-	-	-	-	-	-	-	-	-	-	-
AVJL	AVBL	-	-	-	-	-	-	-	-	-	-	-	-	unknown	-	-	-	-	-	-	-	-	-	+	-	-	-	-	-	-	-	-	unknown	-	-	-	-	unknown	-	-	-	-	-	-	-	-	-	-	-
AVJL	AVBR	-	-	-	-	-	-	-	-	-	-	-	-	-	-	-	-	-	-	-	-	-	-	-	-	-	+	-	-	-	-	-	-	-	-	-	-	-	-	-	-	-	-	-	-	-	-	-	-
AVJL	AVDL	+	+	-	+	+	+	+	+	+	-	+	+	+	+	+	+	+	+	+	+	+	+	+	+	+	+	+	+	unknown	+	+	+	unknown	unknown	+	+	-	-	+	+	+	+	unknown	+	+	+	+	+
AVJL	AVEL	-	-	-	-	-	-	-	+	+	-	-	-	-	-	-	-	+	-	-	-	-	-	-	-	-	-	-	unknown	+	-	-	-	-	-	-	unknown	-	-	-	-	-	-	-	-	-	+	-	-
AVJL	AVHL	-	-	-	unknown	-	-	-	-	-	-	+	-	-	-	-	-	-	-	-	-	-	-	-	-	-	unknown	-	-	-	-	-	-	-	-	-	-	-	-	-	-	-	-	-	-	-	-	-	-
AVJL	AVJR	unknown	unknown	unknown	unknown	unknown	unknown	unknown	unknown	unknown	unknown	unknown	-	unknown	-	unknown	unknown	unknown	unknown	unknown	unknown	unknown	-	unknown	unknown	unknown	unknown	unknown	unknown	unknown	unknown	+	unknown	unknown	unknown	unknown	unknown	unknown	unknown	unknown	unknown	unknown	unknown	unknown	unknown	unknown	unknown	unknown	unknown
AVJL	PVCL	-	-	-	-	-	-	-	-	-	-	+	-	-	-	-	-	-	-	-	+	-	-	-	-	-	-	-	-	-	-	-	-	-	-	-	+	unknown	-	-	-	-	-	-	-	unknown	-	-	-
AVJL	PVCR	-	-	-	-	-	-	-	-	-	-	-	-	-	-	-	-	-	-	+	-	-	-	-	-	-	-	+	-	-	-	-	+	-	-	-	-	-	-	-	-	+	-	-	-	unknown	-	-	-
AVJL	PVNR	unknown	unknown	unknown	unknown	unknown	unknown	unknown	unknown	unknown	unknown	unknown	unknown	unknown	unknown	unknown	unknown	unknown	unknown	unknown	unknown	unknown	+	unknown	unknown	unknown	unknown	+	unknown	unknown	+	unknown	unknown	unknown	unknown	unknown	unknown	unknown	unknown	unknown	+	unknown	unknown	unknown	unknown	unknown	unknown	unknown	unknown
AVJL	RIFR	unknown	unknown	unknown	unknown	unknown	unknown	unknown	unknown	unknown	-	unknown	unknown	unknown	unknown	unknown	unknown	unknown	unknown	unknown	unknown	unknown	unknown	unknown	unknown	unknown	unknown	unknown	unknown	unknown	unknown	unknown	unknown	unknown	unknown	unknown	unknown	unknown	+	unknown	unknown	-	unknown	unknown	unknown	unknown	unknown	unknown	unknown
AVJL	RIS	-	-	-	unknown	-	-	-	-	-	-	-	-	-	-	-	-	-	-	+	-	-	unknown	-	-	-	-	-	-	-	-	-	-	-	-	-	-	-	-	-	-	unknown	unknown	-	-	-	unknown	-	-
AVJL	SABD	-	-	-	-	-	-	-	unknown	-	-	-	-	-	-	-	+	-	-	-	-	-	-	-	-	-	-	-	-	-	+	-	-	-	-	-	-	-	-	-	-	-	-	-	-	-	+	-	-
AVJR	ALML	-	unknown	+	-	-	-	-	-	-	-	-	-	-	-	-	-	-	-	-	-	-	-	-	-	-	-	-	-	+	-	-	-	-	+	-	-	-	-	-	-	-	-	-	-	-	-	-	-
AVJR	AVAL	-	-	-	-	-	-	-	-	-	-	-	-	-	-	-	-	-	-	-	-	-	-	-	-	-	-	-	unknown	-	-	-	-	-	-	-	-	unknown	-	-	-	-	+	-	-	-	-	-	-
AVJR	AVAR	-	-	-	-	-	-	-	-	-	-	-	-	-	-	-	-	-	-	+	unknown	-	-	-	-	-	-	-	unknown	-	-	-	+	-	-	-	-	-	-	-	-	-	-	-	-	-	-	-	-
AVJR	AVBL	-	unknown	-	-	-	-	-	-	-	-	-	-	-	-	-	-	-	-	-	-	-	-	-	-	unknown	unknown	-	-	unknown	-	-	-	-	-	-	-	-	-	-	-	-	-	-	-	-	-	-	-
AVJR	AVBR	-	-	-	-	-	-	-	-	-	-	-	-	unknown	-	unknown	-	-	-	-	-	-	-	-	-	+	-	-	-	-	-	+	-	-	-	-	-	-	-	-	-	-	-	-	-	+	-	-	-
AVJR	AVDL	+	+	+	unknown	+	+	-	+	+	+	+	+	+	+	+	+	+	-	+	+	+	+	+	+	+	+	+	+	+	+	+	-	+	+	+	+	+	+	+	unknown	+	+	+	+	+	+	+	+
AVJR	AVDR	+	+	+	+	+	+	-	-	+	+	-	+	+	+	unknown	+	-	+	+	+	-	+	+	+	+	unknown	+	+	+	+	+	+	-	+	+	+	+	+	+	+	+	+	+	+	+	+	+	+
AVJR	AVER	-	-	-	-	-	-	-	+	-	-	-	-	-	-	-	-	-	-	-	-	-	-	-	-	-	-	-	-	-	-	-	-	-	-	-	-	-	-	-	-	-	-	-	-	-	-	-	-
AVJR	AVJL	unknown	unknown	unknown	unknown	-	unknown	unknown	unknown	unknown	unknown	unknown	unknown	unknown	unknown	unknown	unknown	+	-	unknown	-	unknown	unknown	unknown	unknown	unknown	unknown	unknown	unknown	unknown	unknown	unknown	unknown	unknown	unknown	unknown	unknown	unknown	-	unknown	unknown	-	unknown	unknown	unknown	unknown	+	unknown	unknown
AVJR	AVM	-	-	-	-	-	-	-	-	unknown	-	-	-	-	-	-	-	-	-	-	-	-	-	-	-	-	-	-	-	-	-	-	-	-	-	-	-	-	+	-	-	-	-	-	-	-	-	-	-
AVJR	FLPR	-	-	-	-	-	unknown	-	unknown	-	-	-	-	-	-	-	-	-	-	-	-	-	-	-	-	-	-	+	-	-	-	-	-	-	-	-	-	-	-	-	-	-	-	-	-	-	-	-	-
AVJR	PVCL	-	-	-	-	-	-	-	-	+	-	-	-	-	-	-	-	-	-	-	unknown	-	unknown	-	-	-	-	-	-	+	-	-	-	-	-	+	-	-	-	-	-	-	-	-	-	-	-	-	-
AVJR	PVCR	-	-	-	-	-	-	-	-	-	-	-	-	-	-	-	-	-	-	-	-	-	-	-	unknown	-	-	-	-	-	-	unknown	-	-	-	-	-	-	-	-	-	-	-	-	-	-	-	-	-
AVJR	RID	unknown	unknown	unknown	unknown	unknown	+	unknown	unknown	unknown	unknown	unknown	unknown	unknown	unknown	unknown	unknown	unknown	unknown	unknown	unknown	unknown	unknown	unknown	unknown	unknown	unknown	unknown	+	unknown	unknown	unknown	unknown	unknown	unknown	unknown	unknown	unknown	unknown	unknown	unknown	unknown	unknown	unknown	unknown	unknown	unknown	unknown	unknown
AVJR	SABVL	-	unknown	-	-	-	-	-	-	-	-	-	-	-	+	-	-	+	unknown	-	-	-	+	-	-	-	-	-	-	-	-	-	-	-	-	+	-	-	-	-	-	-	+	-	-	-	-	-	-
AVKL	AVBL	unknown	unknown	unknown	unknown	unknown	unknown	unknown	unknown	unknown	unknown	unknown	unknown	unknown	unknown	unknown	unknown	unknown	unknown	unknown	unknown	+	unknown	unknown	+	unknown	unknown	unknown	unknown	unknown	+	unknown	unknown	unknown	unknown	unknown	unknown	unknown	unknown	unknown	+	unknown	unknown	unknown	unknown	unknown	unknown	unknown	unknown
AVKL	AVEL	unknown	unknown	unknown	unknown	unknown	unknown	unknown	unknown	unknown	unknown	unknown	unknown	unknown	unknown	unknown	unknown	unknown	-	unknown	unknown	unknown	unknown	+	-	unknown	unknown	unknown	unknown	unknown	unknown	unknown	unknown	unknown	unknown	unknown	unknown	unknown	unknown	unknown	unknown	unknown	unknown	unknown	unknown	+	unknown	unknown	unknown
AVKL	AVER	unknown	unknown	unknown	unknown	unknown	unknown	+	unknown	unknown	unknown	unknown	unknown	unknown	unknown	unknown	unknown	unknown	unknown	unknown	unknown	unknown	-	unknown	unknown	unknown	unknown	unknown	unknown	unknown	unknown	unknown	unknown	unknown	unknown	unknown	unknown	+	unknown	unknown	unknown	+	+	unknown	unknown	unknown	+	unknown	-
AVKL	AVM	unknown	+	unknown	unknown	+	unknown	unknown	unknown	unknown	unknown	unknown	unknown	unknown	unknown	unknown	unknown	unknown	unknown	unknown	unknown	unknown	unknown	unknown	unknown	unknown	unknown	unknown	-	unknown	unknown	unknown	unknown	unknown	unknown	unknown	unknown	unknown	unknown	+	+	unknown	unknown	unknown	unknown	unknown	unknown	unknown	unknown
AVKL	DVA	unknown	unknown	unknown	unknown	unknown	unknown	unknown	unknown	unknown	unknown	+	unknown	unknown	unknown	unknown	unknown	unknown	unknown	unknown	unknown	unknown	unknown	unknown	unknown	unknown	unknown	unknown	unknown	unknown	unknown	unknown	unknown	unknown	unknown	unknown	+	unknown	+	unknown	unknown	unknown	unknown	unknown	unknown	unknown	unknown	-	unknown
AVKL	RIML	unknown	unknown	unknown	unknown	unknown	-	unknown	+	unknown	unknown	unknown	unknown	unknown	+	unknown	unknown	unknown	-	unknown	unknown	unknown	-	unknown	unknown	unknown	unknown	unknown	+	unknown	unknown	unknown	unknown	unknown	unknown	unknown	unknown	unknown	unknown	unknown	unknown	unknown	unknown	unknown	unknown	unknown	unknown	unknown	unknown
AVKL	RIMR	unknown	unknown	unknown	unknown	unknown	unknown	unknown	-	unknown	unknown	+	unknown	unknown	unknown	unknown	unknown	unknown	unknown	unknown	unknown	+	unknown	unknown	unknown	unknown	unknown	unknown	unknown	-	unknown	unknown	unknown	unknown	unknown	unknown	unknown	unknown	unknown	unknown	unknown	-	unknown	unknown	unknown	unknown	unknown	unknown	unknown
AVKL	RIVL	unknown	unknown	unknown	unknown	unknown	unknown	unknown	unknown	unknown	unknown	unknown	unknown	unknown	unknown	unknown	unknown	unknown	unknown	unknown	+	unknown	+	unknown	unknown	unknown	unknown	unknown	unknown	unknown	unknown	unknown	unknown	unknown	unknown	unknown	unknown	unknown	unknown	unknown	unknown	unknown	-	unknown	unknown	unknown	unknown	unknown	unknown
AVKL	RMDL	unknown	unknown	unknown	unknown	-	unknown	unknown	unknown	unknown	unknown	unknown	unknown	unknown	unknown	unknown	unknown	unknown	unknown	unknown	unknown	unknown	unknown	unknown	unknown	-	unknown	unknown	unknown	unknown	unknown	unknown	-	-	unknown	unknown	unknown	unknown	unknown	unknown	unknown	-	-	unknown	unknown	unknown	unknown	unknown	-
AVKL	RMFL	unknown	unknown	-	unknown	unknown	-	unknown	unknown	unknown	unknown	unknown	unknown	unknown	unknown	unknown	unknown	unknown	unknown	unknown	unknown	unknown	unknown	unknown	+	unknown	unknown	unknown	unknown	unknown	unknown	unknown	unknown	unknown	unknown	unknown	unknown	unknown	unknown	unknown	unknown	-	+	unknown	+	unknown	unknown	unknown	unknown
AVKL	SAADL	unknown	unknown	unknown	-	unknown	+	unknown	unknown	unknown	unknown	unknown	unknown	unknown	unknown	unknown	unknown	unknown	-	unknown	unknown	unknown	unknown	unknown	unknown	unknown	unknown	unknown	unknown	unknown	unknown	unknown	unknown	unknown	unknown	unknown	unknown	unknown	unknown	unknown	+	unknown	unknown	unknown	unknown	unknown	unknown	unknown	unknown
AVKL	SAADR	unknown	unknown	unknown	unknown	unknown	unknown	unknown	unknown	unknown	unknown	unknown	unknown	+	unknown	unknown	unknown	unknown	unknown	unknown	unknown	unknown	unknown	unknown	-	unknown	unknown	unknown	unknown	unknown	-	unknown	unknown	unknown	+	unknown	unknown	unknown	unknown	unknown	unknown	unknown	unknown	unknown	unknown	unknown	unknown	unknown	+
AVKL	SAAVL	unknown	unknown	unknown	+	unknown	unknown	unknown	+	unknown	unknown	unknown	unknown	unknown	unknown	unknown	unknown	unknown	unknown	unknown	unknown	unknown	unknown	unknown	unknown	unknown	unknown	unknown	unknown	unknown	unknown	unknown	unknown	unknown	unknown	unknown	unknown	unknown	unknown	unknown	unknown	unknown	unknown	unknown	unknown	unknown	unknown	unknown	-
AVKL	SIAVR	unknown	unknown	unknown	unknown	unknown	unknown	unknown	unknown	unknown	unknown	unknown	unknown	unknown	unknown	unknown	unknown	unknown	unknown	unknown	unknown	unknown	+	unknown	unknown	unknown	unknown	-	unknown	unknown	unknown	unknown	unknown	+	unknown	unknown	unknown	unknown	unknown	unknown	unknown	unknown	unknown	unknown	unknown	-	unknown	unknown	-
AVKL	SIBVR	unknown	unknown	unknown	unknown	unknown	unknown	unknown	unknown	unknown	unknown	unknown	unknown	unknown	unknown	unknown	unknown	unknown	unknown	unknown	-	unknown	unknown	unknown	unknown	unknown	unknown	unknown	unknown	unknown	+	unknown	unknown	unknown	unknown	unknown	unknown	+	unknown	unknown	unknown	+	unknown	unknown	unknown	-	unknown	unknown	unknown
AVKR	AVKL	unknown	unknown	unknown	unknown	unknown	unknown	unknown	unknown	unknown	+	unknown	unknown	unknown	unknown	unknown	unknown	unknown	+	unknown	unknown	unknown	unknown	unknown	unknown	unknown	unknown	unknown	unknown	unknown	unknown	unknown	unknown	unknown	unknown	unknown	unknown	+	unknown	unknown	unknown	unknown	unknown	unknown	+	unknown	unknown	unknown	unknown
AVKR	BDUL	unknown	unknown	unknown	unknown	unknown	unknown	unknown	unknown	unknown	unknown	unknown	unknown	unknown	unknown	unknown	unknown	unknown	unknown	unknown	unknown	unknown	unknown	-	unknown	unknown	unknown	unknown	+	unknown	unknown	unknown	unknown	+	unknown	unknown	unknown	unknown	unknown	unknown	unknown	-	unknown	unknown	unknown	unknown	unknown	unknown	unknown
AVKR	PVPL	unknown	unknown	unknown	unknown	unknown	-	unknown	unknown	unknown	unknown	unknown	unknown	unknown	unknown	unknown	+	unknown	+	unknown	unknown	unknown	unknown	-	unknown	unknown	unknown	unknown	unknown	unknown	unknown	unknown	unknown	unknown	unknown	unknown	unknown	unknown	unknown	unknown	unknown	unknown	unknown	unknown	unknown	unknown	unknown	+	+
AVKR	PVQL	unknown	unknown	unknown	unknown	unknown	unknown	unknown	unknown	unknown	unknown	unknown	unknown	unknown	+	unknown	-	unknown	unknown	unknown	unknown	-	unknown	unknown	unknown	unknown	unknown	unknown	unknown	-	unknown	unknown	unknown	unknown	unknown	unknown	unknown	unknown	unknown	unknown	unknown	unknown	unknown	unknown	unknown	unknown	unknown	unknown	unknown
AVKR	RIGL	unknown	unknown	unknown	unknown	unknown	unknown	unknown	unknown	unknown	unknown	unknown	unknown	unknown	unknown	unknown	unknown	unknown	unknown	+	unknown	unknown	unknown	+	unknown	unknown	unknown	unknown	unknown	unknown	unknown	+	unknown	unknown	+	unknown	unknown	unknown	unknown	unknown	+	unknown	unknown	unknown	unknown	unknown	unknown	unknown	-
AVKR	RIML	unknown	unknown	unknown	unknown	-	+	unknown	unknown	unknown	-	unknown	unknown	unknown	unknown	unknown	+	unknown	unknown	unknown	unknown	unknown	unknown	unknown	unknown	unknown	unknown	unknown	unknown	unknown	unknown	unknown	unknown	unknown	unknown	unknown	unknown	unknown	unknown	unknown	unknown	unknown	unknown	unknown	unknown	unknown	unknown	unknown	unknown
AVKR	RIMR	unknown	unknown	unknown	unknown	-	unknown	unknown	unknown	unknown	unknown	unknown	unknown	unknown	unknown	unknown	unknown	unknown	unknown	unknown	unknown	unknown	unknown	unknown	unknown	unknown	unknown	unknown	unknown	unknown	unknown	unknown	unknown	unknown	+	unknown	unknown	unknown	+	unknown	unknown	unknown	unknown	unknown	unknown	unknown	unknown	unknown	unknown
AVKR	RMDL	unknown	unknown	unknown	unknown	unknown	unknown	unknown	unknown	unknown	unknown	unknown	unknown	unknown	unknown	-	unknown	unknown	unknown	unknown	unknown	+	unknown	unknown	unknown	unknown	unknown	unknown	unknown	unknown	unknown	unknown	unknown	unknown	unknown	unknown	unknown	unknown	+	unknown	unknown	unknown	unknown	unknown	unknown	+	unknown	unknown	unknown
AVKR	RMDR	unknown	unknown	unknown	unknown	unknown	unknown	unknown	unknown	+	unknown	unknown	unknown	unknown	unknown	unknown	unknown	unknown	unknown	unknown	unknown	unknown	unknown	unknown	unknown	+	unknown	unknown	unknown	unknown	unknown	unknown	unknown	unknown	-	unknown	unknown	unknown	unknown	unknown	unknown	unknown	unknown	unknown	unknown	unknown	unknown	unknown	unknown
AVKR	RMFL	unknown	+	+	unknown	unknown	unknown	unknown	-	unknown	unknown	unknown	unknown	unknown	unknown	unknown	unknown	unknown	unknown	unknown	unknown	+	unknown	unknown	unknown	+	unknown	unknown	unknown	unknown	unknown	unknown	unknown	unknown	unknown	unknown	unknown	unknown	unknown	unknown	unknown	unknown	unknown	unknown	unknown	unknown	unknown	unknown	unknown
AVKR	RMGL	unknown	unknown	unknown	unknown	unknown	unknown	+	unknown	unknown	unknown	unknown	unknown	unknown	unknown	unknown	unknown	unknown	unknown	unknown	unknown	unknown	unknown	unknown	+	-	-	unknown	unknown	+	unknown	unknown	unknown	unknown	unknown	unknown	unknown	unknown	unknown	+	unknown	unknown	-	unknown	unknown	unknown	unknown	+	unknown
AVKR	RMHR	unknown	unknown	unknown	unknown	unknown	unknown	unknown	unknown	unknown	unknown	unknown	unknown	unknown	unknown	unknown	unknown	unknown	+	unknown	unknown	+	unknown	unknown	unknown	unknown	+	unknown	unknown	unknown	unknown	unknown	unknown	unknown	unknown	-	unknown	unknown	unknown	unknown	unknown	unknown	unknown	unknown	unknown	unknown	unknown	unknown	unknown
AVKR	SAADL	unknown	unknown	unknown	-	unknown	unknown	unknown	unknown	unknown	unknown	unknown	unknown	unknown	unknown	unknown	unknown	unknown	unknown	unknown	unknown	unknown	+	unknown	unknown	unknown	unknown	unknown	unknown	unknown	unknown	unknown	-	unknown	-	+	-	unknown	unknown	unknown	unknown	unknown	unknown	unknown	unknown	unknown	unknown	unknown	unknown
AVKR	SIADL	unknown	-	unknown	unknown	unknown	unknown	+	unknown	unknown	unknown	unknown	unknown	unknown	unknown	unknown	unknown	unknown	unknown	unknown	unknown	-	unknown	unknown	unknown	unknown	unknown	unknown	unknown	unknown	unknown	unknown	unknown	unknown	unknown	unknown	unknown	unknown	unknown	unknown	unknown	unknown	unknown	unknown	unknown	unknown	unknown	unknown	unknown
AVKR	SMBDL	unknown	unknown	unknown	unknown	unknown	unknown	unknown	unknown	+	unknown	unknown	unknown	unknown	unknown	unknown	unknown	unknown	unknown	unknown	unknown	unknown	unknown	+	unknown	unknown	unknown	unknown	unknown	unknown	unknown	+	unknown	unknown	+	unknown	unknown	unknown	unknown	unknown	unknown	+	unknown	unknown	unknown	unknown	unknown	+	unknown
AVKR	SMDDR	unknown	unknown	unknown	-	unknown	unknown	unknown	unknown	unknown	unknown	unknown	unknown	unknown	+	unknown	unknown	unknown	unknown	unknown	unknown	unknown	+	unknown	unknown	unknown	unknown	unknown	-	unknown	unknown	-	unknown	unknown	unknown	unknown	unknown	unknown	unknown	unknown	unknown	-	unknown	unknown	unknown	unknown	unknown	unknown	unknown
AVKR	SMDVR	unknown	unknown	unknown	unknown	unknown	unknown	unknown	unknown	unknown	unknown	unknown	unknown	unknown	unknown	unknown	unknown	unknown	unknown	unknown	unknown	unknown	unknown	unknown	unknown	unknown	unknown	unknown	unknown	unknown	+	unknown	unknown	unknown	-	unknown	unknown	unknown	unknown	unknown	unknown	unknown	unknown	unknown	unknown	unknown	unknown	unknown	unknown
AVL	AVEL	-	-	-	-	-	-	-	-	-	-	-	-	-	-	-	-	-	-	-	-	-	-	-	-	-	+	-	-	-	-	+	-	-	-	-	-	-	-	-	-	-	-	-	-	-	-	-	-
AVL	AVKR	unknown	unknown	unknown	unknown	+	unknown	unknown	unknown	unknown	unknown	unknown	unknown	unknown	unknown	unknown	unknown	unknown	unknown	unknown	unknown	unknown	unknown	unknown	unknown	+	+	unknown	unknown	unknown	unknown	unknown	unknown	unknown	unknown	unknown	unknown	+	unknown	-	unknown	unknown	unknown	unknown	unknown	unknown	unknown	unknown	unknown
AVL	DD01	unknown	unknown	unknown	unknown	unknown	unknown	unknown	unknown	unknown	+	unknown	unknown	unknown	unknown	unknown	unknown	-	unknown	unknown	unknown	+	unknown	unknown	+	unknown	+	unknown	unknown	unknown	unknown	unknown	unknown	unknown	unknown	unknown	unknown	unknown	+	unknown	unknown	unknown	unknown	unknown	unknown	unknown	unknown	unknown	unknown
AVL	DD06	unknown	+	unknown	unknown	unknown	unknown	unknown	unknown	unknown	unknown	unknown	unknown	-	unknown	-	unknown	unknown	unknown	unknown	unknown	unknown	unknown	unknown	unknown	unknown	unknown	unknown	unknown	unknown	unknown	unknown	-	unknown	unknown	unknown	-	unknown	unknown	unknown	unknown	unknown	unknown	unknown	unknown	unknown	unknown	unknown	unknown
AVL	DVB	unknown	-	unknown	unknown	unknown	+	unknown	unknown	unknown	unknown	-	unknown	-	unknown	unknown	unknown	+	unknown	unknown	unknown	unknown	unknown	unknown	unknown	unknown	unknown	+	unknown	unknown	unknown	unknown	unknown	unknown	unknown	unknown	unknown	+	unknown	unknown	unknown	unknown	unknown	unknown	unknown	unknown	unknown	unknown	unknown
AVL	DVC	unknown	-	unknown	unknown	unknown	unknown	unknown	+	unknown	unknown	unknown	unknown	unknown	unknown	unknown	unknown	unknown	unknown	unknown	unknown	unknown	unknown	unknown	unknown	unknown	unknown	unknown	unknown	unknown	unknown	unknown	unknown	unknown	unknown	unknown	unknown	unknown	unknown	unknown	unknown	unknown	unknown	unknown	unknown	unknown	unknown	+	unknown
AVL	HSNR	-	-	-	-	-	unknown	-	-	-	-	-	-	-	-	-	-	-	-	+	-	-	-	-	+	-	unknown	-	-	-	-	-	-	-	-	-	-	unknown	-	-	-	-	-	-	-	-	-	unknown	-
AVL	PVPR	unknown	+	unknown	unknown	unknown	unknown	unknown	unknown	unknown	unknown	unknown	unknown	unknown	unknown	-	unknown	unknown	unknown	unknown	unknown	unknown	unknown	unknown	-	unknown	unknown	unknown	unknown	unknown	unknown	unknown	unknown	unknown	unknown	+	unknown	unknown	unknown	-	unknown	unknown	unknown	-	unknown	unknown	unknown	-	unknown
AVL	PVWL	-	-	-	-	-	+	-	unknown	-	-	+	-	-	-	-	-	-	-	-	-	-	-	-	-	-	-	-	-	-	-	-	-	-	-	-	-	-	-	-	-	-	-	-	-	-	-	-	-
AVL	RIMR	unknown	unknown	-	+	unknown	unknown	unknown	-	unknown	unknown	unknown	unknown	unknown	unknown	unknown	unknown	unknown	unknown	unknown	unknown	unknown	unknown	unknown	unknown	unknown	unknown	unknown	unknown	unknown	unknown	unknown	unknown	+	-	unknown	unknown	unknown	unknown	unknown	unknown	unknown	unknown	unknown	unknown	unknown	unknown	unknown	unknown
AVL	RIS	-	-	-	-	-	-	-	-	-	-	-	-	-	-	-	-	-	-	-	-	-	+	-	+	-	-	-	-	-	unknown	-	-	-	-	-	-	-	-	-	-	-	-	-	-	-	-	-	+
AVL	SABD	-	-	-	-	-	-	-	-	-	unknown	-	-	-	-	-	-	-	-	-	-	-	-	-	-	-	-	-	-	-	-	-	-	-	-	-	-	-	-	-	-	-	-	-	-	-	-	-	-
AVL	SABVL	-	-	-	-	-	-	-	-	-	-	-	-	-	-	-	-	-	-	-	-	-	-	-	-	-	-	-	unknown	-	-	-	-	-	-	-	-	-	-	-	-	-	-	-	-	-	-	-	-
AVL	SABVR	-	-	-	-	-	-	-	-	-	-	-	-	-	-	-	-	-	unknown	-	-	-	-	-	-	-	-	-	+	+	-	-	-	-	-	-	-	-	-	-	-	-	-	-	-	-	-	+	-
AVL	VC01	-	-	-	-	-	-	-	+	-	-	-	-	-	-	+	-	-	-	-	unknown	-	-	-	-	-	-	-	-	-	unknown	-	-	+	-	-	-	-	-	-	unknown	-	-	-	-	-	-	+	-
AVL	VC02	-	-	+	-	-	-	-	-	-	-	-	-	-	-	-	-	-	-	-	unknown	-	-	unknown	-	-	-	-	+	-	-	-	-	-	-	-	-	-	+	-	unknown	-	-	-	-	-	unknown	-	-
AVL	VC06	-	-	-	unknown	-	-	-	-	-	-	+	+	-	-	-	+	-	unknown	+	-	-	-	-	-	-	-	+	-	-	-	-	-	-	-	-	-	-	-	-	unknown	-	-	-	-	-	-	unknown	-
AVL	VD12	unknown	unknown	unknown	unknown	unknown	unknown	unknown	unknown	unknown	unknown	unknown	unknown	unknown	-	unknown	unknown	unknown	unknown	unknown	unknown	unknown	unknown	unknown	+	unknown	+	unknown	unknown	-	unknown	unknown	unknown	unknown	unknown	unknown	unknown	unknown	unknown	unknown	unknown	unknown	-	unknown	unknown	unknown	+	unknown	unknown
AVM	ADER	unknown	unknown	unknown	unknown	+	unknown	unknown	unknown	-	-	unknown	unknown	unknown	unknown	unknown	unknown	unknown	unknown	unknown	unknown	unknown	unknown	unknown	unknown	unknown	+	-	unknown	unknown	unknown	unknown	unknown	unknown	unknown	+	unknown	unknown	unknown	unknown	+	unknown	unknown	unknown	unknown	unknown	unknown	unknown	unknown
AVM	AVBL	+	+	+	+	+	+	+	+	+	+	+	+	+	+	+	-	+	+	+	+	+	+	+	+	+	+	+	+	+	+	+	+	+	+	+	+	+	+	+	+	+	-	+	+	+	+	+	+
AVM	AVBR	+	+	+	+	unknown	+	+	+	+	+	+	+	+	+	+	+	+	+	+	-	+	+	+	-	+	+	+	+	+	+	+	+	unknown	+	+	+	+	+	+	+	+	+	+	+	+	+	+	+
AVM	AVDL	+	+	+	+	+	+	+	+	+	+	+	+	+	+	+	+	+	+	+	+	+	+	+	+	-	+	+	+	+	+	+	+	+	-	+	+	+	+	+	+	+	+	+	+	+	+	+	+
AVM	AVDR	+	+	+	+	+	+	+	+	+	+	+	+	+	+	+	+	+	+	+	+	+	+	+	unknown	+	+	+	+	-	+	unknown	+	+	+	+	+	+	+	+	+	+	+	unknown	+	+	+	+	+
AVM	AVHL	+	+	+	+	+	+	+	+	+	+	+	+	+	+	+	+	+	-	+	+	+	+	+	+	-	-	+	+	+	+	+	+	+	+	+	+	+	+	+	+	+	+	+	-	+	+	+	+
AVM	AVJR	+	+	+	+	unknown	+	+	+	+	+	+	+	-	-	+	+	+	+	+	+	+	+	+	+	+	+	+	+	-	+	+	+	unknown	+	+	+	+	+	+	+	+	+	+	+	+	+	+	+
AVM	AVKL	+	+	+	+	+	+	+	+	+	+	+	+	+	+	+	unknown	+	+	+	+	+	+	+	+	+	+	+	+	+	+	+	+	+	+	+	unknown	+	+	+	+	unknown	+	+	+	+	+	+	+
AVM	BDUL	+	+	+	+	+	+	+	+	+	+	+	-	+	+	+	-	+	+	+	+	+	+	-	+	+	+	-	+	+	+	+	+	+	unknown	+	+	+	+	+	+	+	+	+	+	+	-	-	+
AVM	BDUR	+	+	+	+	-	+	+	+	+	+	+	+	+	+	+	+	+	+	+	+	+	+	+	+	+	+	+	+	+	+	+	+	+	+	+	+	+	+	+	+	+	+	+	+	+	+	+	unknown
AVM	DA01	unknown	unknown	unknown	unknown	unknown	unknown	unknown	unknown	unknown	unknown	unknown	unknown	unknown	unknown	unknown	-	unknown	unknown	unknown	unknown	-	unknown	unknown	unknown	unknown	unknown	unknown	unknown	unknown	unknown	unknown	unknown	+	unknown	unknown	unknown	unknown	unknown	unknown	unknown	unknown	unknown	unknown	unknown	unknown	unknown	unknown	unknown
AVM	PVCL	+	+	+	+	+	+	+	-	+	-	+	+	+	+	+	+	-	+	+	+	+	+	-	+	+	+	+	+	+	+	+	+	+	+	+	+	+	+	+	+	-	+	+	+	+	unknown	+	+
AVM	PVCR	+	+	+	+	+	+	+	+	+	+	+	-	+	+	+	-	+	+	-	+	+	+	+	+	+	+	+	+	+	+	+	+	+	+	+	+	+	+	+	+	+	+	+	+	+	+	+	+
AVM	PVNL	+	+	+	+	+	+	unknown	+	-	+	+	+	-	+	+	+	+	+	+	+	+	+	+	+	+	+	+	+	+	+	+	+	+	+	-	+	+	+	+	unknown	+	+	+	+	+	+	+	+
AVM	PVNR	+	+	+	+	+	+	+	+	+	+	-	+	+	+	+	+	-	+	+	unknown	+	+	+	+	+	+	+	+	+	+	+	+	+	+	+	+	+	+	+	+	+	+	+	+	+	+	+	+
AVM	PVR	unknown	unknown	unknown	unknown	unknown	unknown	unknown	unknown	unknown	unknown	+	unknown	unknown	unknown	unknown	unknown	unknown	unknown	+	unknown	unknown	unknown	unknown	unknown	unknown	unknown	unknown	unknown	unknown	unknown	unknown	unknown	unknown	unknown	unknown	unknown	unknown	unknown	unknown	unknown	unknown	unknown	unknown	unknown	unknown	unknown	unknown	unknown
AVM	RID	unknown	unknown	unknown	unknown	unknown	unknown	unknown	unknown	unknown	unknown	unknown	unknown	unknown	unknown	unknown	unknown	unknown	+	unknown	unknown	unknown	unknown	-	unknown	unknown	unknown	unknown	unknown	unknown	unknown	unknown	unknown	unknown	unknown	unknown	unknown	unknown	unknown	unknown	unknown	unknown	unknown	unknown	unknown	unknown	-	unknown	unknown
AVM	SIBVL	+	unknown	+	+	+	+	+	+	+	+	+	unknown	+	-	+	-	+	+	+	+	+	+	+	unknown	+	-	unknown	unknown	+	+	+	+	-	+	+	+	+	+	+	+	+	+	+	+	+	+	+	+
AVM	VA02	unknown	unknown	unknown	unknown	unknown	unknown	unknown	unknown	unknown	unknown	unknown	unknown	unknown	unknown	unknown	unknown	unknown	unknown	unknown	unknown	unknown	unknown	unknown	unknown	-	unknown	unknown	unknown	unknown	unknown	unknown	unknown	unknown	unknown	-	unknown	unknown	-	unknown	unknown	-	-	unknown	unknown	unknown	unknown	unknown	unknown
AVM	VB03	+	+	+	+	unknown	+	+	+	+	+	+	+	unknown	+	+	+	+	+	+	+	+	+	+	unknown	+	+	+	+	+	+	+	+	+	+	+	+	+	+	+	+	+	+	+	+	+	+	+	+
AWAL	ADAL	unknown	+	unknown	unknown	unknown	unknown	unknown	unknown	unknown	-	unknown	unknown	unknown	unknown	unknown	-	unknown	unknown	unknown	unknown	+	unknown	+	unknown	unknown	+	unknown	unknown	unknown	unknown	unknown	unknown	unknown	unknown	unknown	unknown	unknown	unknown	unknown	unknown	unknown	unknown	unknown	unknown	unknown	unknown	unknown	unknown
AWAL	AFDL	unknown	unknown	unknown	unknown	unknown	unknown	unknown	unknown	unknown	unknown	unknown	unknown	+	unknown	unknown	unknown	unknown	unknown	unknown	+	unknown	unknown	unknown	unknown	unknown	unknown	unknown	unknown	unknown	unknown	unknown	unknown	unknown	unknown	unknown	unknown	unknown	unknown	unknown	unknown	unknown	unknown	unknown	unknown	unknown	unknown	unknown	unknown
AWAL	AIYL	unknown	+	unknown	+	unknown	unknown	+	unknown	unknown	unknown	unknown	unknown	unknown	unknown	unknown	unknown	unknown	unknown	unknown	unknown	unknown	unknown	unknown	unknown	unknown	unknown	unknown	unknown	unknown	unknown	unknown	unknown	unknown	unknown	unknown	unknown	unknown	unknown	unknown	unknown	unknown	unknown	+	unknown	unknown	+	-	unknown
AWAL	AIZL	unknown	unknown	unknown	+	unknown	unknown	unknown	unknown	unknown	unknown	unknown	unknown	-	unknown	unknown	unknown	unknown	unknown	unknown	unknown	unknown	unknown	unknown	unknown	unknown	unknown	unknown	unknown	unknown	unknown	unknown	unknown	unknown	unknown	unknown	unknown	unknown	unknown	unknown	unknown	unknown	unknown	unknown	unknown	unknown	unknown	unknown	unknown
AWAL	ASEL	unknown	unknown	unknown	unknown	unknown	unknown	unknown	unknown	unknown	unknown	unknown	unknown	unknown	unknown	unknown	unknown	unknown	unknown	unknown	unknown	unknown	unknown	unknown	+	unknown	unknown	unknown	unknown	unknown	unknown	unknown	unknown	unknown	unknown	+	+	unknown	unknown	unknown	unknown	unknown	unknown	unknown	unknown	unknown	unknown	+	unknown
AWAL	ASGL	unknown	unknown	unknown	unknown	unknown	unknown	+	-	unknown	unknown	unknown	unknown	unknown	+	unknown	unknown	unknown	unknown	-	unknown	unknown	unknown	unknown	unknown	unknown	unknown	unknown	unknown	unknown	unknown	unknown	+	unknown	unknown	-	+	unknown	unknown	-	unknown	unknown	unknown	unknown	unknown	unknown	unknown	unknown	unknown
AWAL	ASHL	unknown	unknown	unknown	unknown	unknown	unknown	unknown	unknown	unknown	unknown	unknown	unknown	+	unknown	unknown	unknown	unknown	unknown	unknown	unknown	unknown	unknown	unknown	unknown	unknown	unknown	unknown	+	unknown	unknown	unknown	-	unknown	unknown	unknown	unknown	unknown	unknown	unknown	unknown	unknown	unknown	unknown	unknown	unknown	unknown	unknown	unknown
AWAL	AWBL	unknown	unknown	unknown	unknown	unknown	unknown	-	-	unknown	unknown	unknown	unknown	unknown	unknown	unknown	unknown	unknown	unknown	+	unknown	unknown	unknown	unknown	unknown	unknown	unknown	unknown	unknown	-	unknown	unknown	unknown	unknown	unknown	unknown	unknown	-	unknown	+	unknown	unknown	unknown	-	unknown	unknown	unknown	unknown	unknown
AWAR	ADFR	unknown	unknown	unknown	unknown	unknown	unknown	unknown	unknown	unknown	unknown	unknown	unknown	unknown	unknown	unknown	unknown	-	unknown	unknown	unknown	unknown	unknown	unknown	unknown	-	unknown	unknown	unknown	unknown	unknown	unknown	unknown	unknown	unknown	unknown	unknown	unknown	unknown	unknown	unknown	unknown	unknown	unknown	unknown	unknown	unknown	unknown	unknown
AWAR	AFDR	unknown	unknown	-	-	-	unknown	unknown	unknown	unknown	unknown	unknown	unknown	unknown	unknown	unknown	unknown	unknown	unknown	unknown	unknown	unknown	unknown	unknown	unknown	unknown	unknown	unknown	+	+	+	unknown	unknown	unknown	unknown	unknown	unknown	+	unknown	unknown	unknown	unknown	unknown	-	unknown	unknown	unknown	unknown	unknown
AWAR	AIAR	unknown	unknown	unknown	unknown	unknown	unknown	unknown	unknown	+	unknown	unknown	unknown	unknown	unknown	unknown	unknown	unknown	unknown	unknown	unknown	unknown	unknown	unknown	unknown	unknown	unknown	unknown	unknown	unknown	unknown	unknown	unknown	unknown	unknown	unknown	unknown	unknown	-	unknown	+	unknown	unknown	unknown	unknown	unknown	unknown	unknown	-
AWAR	AIYR	unknown	unknown	unknown	unknown	unknown	unknown	unknown	unknown	unknown	+	unknown	unknown	unknown	unknown	unknown	+	unknown	+	unknown	unknown	unknown	unknown	unknown	unknown	unknown	-	-	unknown	unknown	unknown	unknown	unknown	unknown	unknown	unknown	unknown	unknown	unknown	unknown	unknown	unknown	unknown	unknown	unknown	+	unknown	unknown	unknown
AWAR	AIZR	unknown	unknown	unknown	unknown	unknown	unknown	unknown	unknown	+	unknown	unknown	unknown	+	unknown	-	unknown	unknown	unknown	unknown	unknown	+	unknown	unknown	unknown	unknown	unknown	-	unknown	unknown	unknown	unknown	unknown	+	+	unknown	unknown	unknown	unknown	unknown	unknown	unknown	unknown	+	unknown	unknown	unknown	unknown	unknown
AWAR	ASER	unknown	unknown	unknown	unknown	unknown	unknown	-	unknown	unknown	unknown	unknown	unknown	unknown	unknown	unknown	unknown	unknown	-	unknown	unknown	unknown	unknown	unknown	unknown	unknown	unknown	unknown	unknown	unknown	unknown	+	unknown	unknown	unknown	unknown	unknown	+	-	unknown	unknown	unknown	unknown	unknown	unknown	unknown	unknown	unknown	unknown
AWAR	ASGR	unknown	unknown	unknown	unknown	unknown	unknown	unknown	unknown	unknown	unknown	unknown	-	unknown	unknown	unknown	unknown	unknown	unknown	unknown	unknown	unknown	unknown	unknown	+	unknown	unknown	unknown	unknown	unknown	unknown	unknown	unknown	-	unknown	unknown	unknown	unknown	unknown	unknown	unknown	unknown	unknown	unknown	unknown	-	unknown	unknown	unknown
AWAR	ASIL	unknown	unknown	-	unknown	unknown	unknown	unknown	unknown	unknown	-	unknown	unknown	unknown	-	unknown	unknown	unknown	unknown	unknown	unknown	unknown	unknown	unknown	unknown	unknown	unknown	unknown	unknown	unknown	unknown	unknown	unknown	unknown	unknown	unknown	unknown	unknown	unknown	unknown	unknown	unknown	unknown	unknown	-	unknown	unknown	unknown	unknown
AWAR	AUAR	unknown	unknown	unknown	unknown	unknown	unknown	unknown	unknown	unknown	+	unknown	unknown	unknown	unknown	-	unknown	unknown	unknown	unknown	+	unknown	+	unknown	unknown	unknown	unknown	unknown	unknown	unknown	unknown	unknown	unknown	-	unknown	unknown	-	unknown	unknown	unknown	unknown	unknown	unknown	unknown	unknown	unknown	unknown	unknown	-
AWAR	AWBR	unknown	unknown	unknown	unknown	unknown	unknown	unknown	unknown	unknown	unknown	unknown	unknown	-	unknown	unknown	unknown	unknown	unknown	unknown	unknown	unknown	+	unknown	unknown	unknown	unknown	unknown	-	unknown	unknown	unknown	unknown	unknown	-	unknown	unknown	unknown	unknown	unknown	unknown	unknown	+	unknown	unknown	unknown	unknown	unknown	unknown
AWAR	RIFR	unknown	unknown	unknown	unknown	unknown	unknown	unknown	unknown	unknown	unknown	+	unknown	unknown	unknown	unknown	unknown	unknown	unknown	+	unknown	unknown	unknown	unknown	unknown	unknown	unknown	unknown	unknown	unknown	unknown	unknown	unknown	unknown	unknown	unknown	-	unknown	unknown	unknown	unknown	unknown	unknown	unknown	unknown	unknown	unknown	unknown	unknown
AWAR	RIGR	unknown	unknown	-	unknown	unknown	unknown	unknown	unknown	unknown	unknown	unknown	unknown	-	unknown	unknown	unknown	unknown	-	unknown	unknown	unknown	+	unknown	unknown	unknown	unknown	unknown	unknown	unknown	-	unknown	-	unknown	unknown	unknown	+	unknown	unknown	unknown	unknown	unknown	unknown	unknown	unknown	unknown	unknown	unknown	+
AWAR	RIR	unknown	unknown	unknown	unknown	unknown	unknown	unknown	unknown	+	unknown	unknown	unknown	-	unknown	unknown	unknown	unknown	unknown	unknown	unknown	unknown	unknown	unknown	+	unknown	unknown	unknown	unknown	unknown	unknown	unknown	unknown	-	unknown	unknown	unknown	unknown	unknown	-	+	unknown	unknown	-	+	unknown	unknown	unknown	unknown
AWBL	ADFL	unknown	unknown	unknown	unknown	unknown	unknown	unknown	unknown	unknown	unknown	unknown	unknown	unknown	unknown	unknown	unknown	unknown	unknown	unknown	unknown	unknown	+	unknown	+	unknown	unknown	unknown	unknown	unknown	unknown	unknown	unknown	unknown	unknown	unknown	unknown	unknown	-	unknown	unknown	unknown	unknown	unknown	unknown	unknown	unknown	unknown	unknown
AWBL	AIAL	unknown	unknown	unknown	unknown	unknown	unknown	-	unknown	unknown	unknown	unknown	unknown	unknown	+	unknown	unknown	unknown	unknown	unknown	unknown	unknown	+	unknown	unknown	unknown	unknown	unknown	unknown	unknown	unknown	unknown	unknown	unknown	unknown	unknown	unknown	unknown	unknown	unknown	unknown	unknown	unknown	+	unknown	-	unknown	unknown	+
AWBL	AIBR	-	unknown	-	-	-	-	-	-	-	-	-	-	-	-	-	-	-	-	unknown	-	-	+	-	-	-	-	-	unknown	-	-	-	-	-	-	-	-	-	-	-	-	-	-	-	-	-	-	-	-
AWBL	AIYL	+	+	+	+	+	+	+	+	+	+	+	+	+	+	+	+	+	+	+	+	+	+	unknown	+	+	+	-	+	+	+	+	unknown	unknown	+	+	+	+	+	+	+	+	+	+	-	+	+	unknown	+
AWBL	AIZL	-	-	-	-	-	-	-	-	+	-	-	-	-	unknown	-	-	-	-	-	-	-	-	-	-	-	-	-	-	-	-	-	-	-	-	+	-	-	-	-	-	-	-	-	-	-	-	-	-
AWBL	ASEL	unknown	unknown	unknown	unknown	unknown	unknown	unknown	unknown	-	+	unknown	unknown	unknown	unknown	unknown	unknown	unknown	unknown	unknown	unknown	unknown	unknown	unknown	unknown	unknown	unknown	unknown	-	unknown	unknown	unknown	unknown	unknown	unknown	-	unknown	unknown	unknown	unknown	unknown	unknown	unknown	unknown	unknown	unknown	+	-	unknown
AWBL	ASHL	unknown	unknown	unknown	unknown	unknown	unknown	unknown	unknown	unknown	-	unknown	unknown	unknown	unknown	unknown	unknown	unknown	unknown	unknown	unknown	unknown	unknown	unknown	unknown	unknown	unknown	unknown	unknown	unknown	unknown	unknown	+	unknown	-	unknown	-	unknown	unknown	unknown	unknown	unknown	unknown	unknown	unknown	unknown	unknown	-	unknown
AWBL	AVBL	+	+	+	+	+	+	+	+	+	+	-	+	+	+	+	+	+	+	+	+	+	+	+	+	+	+	+	+	+	+	+	+	+	+	+	+	+	unknown	+	+	-	+	unknown	+	+	+	+	+
AWBL	AVHR	unknown	unknown	unknown	unknown	unknown	unknown	unknown	unknown	unknown	unknown	unknown	-	+	unknown	unknown	unknown	unknown	unknown	unknown	unknown	unknown	unknown	unknown	unknown	unknown	unknown	unknown	unknown	unknown	unknown	unknown	unknown	unknown	unknown	unknown	unknown	unknown	unknown	unknown	unknown	unknown	unknown	unknown	unknown	-	unknown	unknown	unknown
AWBL	AWAL	unknown	unknown	unknown	unknown	unknown	unknown	unknown	unknown	unknown	unknown	unknown	unknown	unknown	unknown	-	unknown	unknown	unknown	unknown	unknown	unknown	unknown	unknown	unknown	unknown	unknown	unknown	unknown	unknown	unknown	+	unknown	unknown	unknown	unknown	unknown	unknown	unknown	unknown	unknown	unknown	unknown	unknown	unknown	unknown	unknown	unknown	unknown
AWBL	AWCL	unknown	unknown	unknown	unknown	unknown	unknown	unknown	unknown	unknown	unknown	unknown	unknown	+	unknown	unknown	unknown	unknown	unknown	unknown	unknown	unknown	unknown	unknown	unknown	unknown	unknown	unknown	unknown	unknown	unknown	unknown	unknown	unknown	unknown	+	unknown	unknown	unknown	unknown	unknown	-	unknown	unknown	unknown	unknown	unknown	unknown	unknown
AWBL	HSNL	+	-	+	+	-	+	unknown	unknown	+	+	+	+	+	+	+	+	+	+	+	+	+	+	+	+	+	+	+	+	+	+	+	+	+	unknown	+	+	+	+	unknown	+	+	unknown	+	+	+	+	+	+
AWBL	RIAL	-	-	-	-	-	-	-	-	-	-	+	-	-	-	-	unknown	-	-	-	-	-	-	-	-	unknown	-	-	-	-	unknown	-	-	-	-	-	-	-	-	+	-	-	-	-	-	-	-	-	-
AWBL	RIGL	unknown	+	unknown	unknown	unknown	unknown	unknown	unknown	+	-	unknown	unknown	unknown	unknown	unknown	unknown	unknown	unknown	unknown	unknown	unknown	unknown	unknown	unknown	-	unknown	unknown	unknown	unknown	unknown	unknown	unknown	unknown	unknown	unknown	unknown	-	unknown	unknown	unknown	unknown	unknown	unknown	-	unknown	unknown	unknown	unknown
AWBL	SMBDL	-	-	unknown	-	-	-	-	-	-	-	-	-	-	-	-	-	-	-	-	-	-	-	-	-	-	-	unknown	-	-	-	-	-	-	-	-	-	-	-	-	-	-	-	-	-	+	-	-	-
AWBL	SMBVL	-	-	-	-	-	-	-	-	-	-	-	-	-	-	-	-	-	-	-	-	-	unknown	unknown	-	-	-	-	-	-	-	-	unknown	-	-	-	-	-	-	-	-	-	-	-	-	-	-	-	-
AWBR	ADFR	unknown	unknown	unknown	unknown	-	unknown	+	unknown	unknown	unknown	-	+	unknown	unknown	unknown	unknown	unknown	unknown	unknown	unknown	unknown	unknown	unknown	unknown	unknown	unknown	unknown	unknown	unknown	unknown	unknown	unknown	unknown	unknown	unknown	+	unknown	unknown	unknown	unknown	unknown	unknown	unknown	unknown	unknown	unknown	unknown	unknown
AWBR	AIMR	unknown	unknown	unknown	unknown	unknown	-	unknown	unknown	unknown	unknown	unknown	unknown	unknown	unknown	unknown	unknown	unknown	unknown	unknown	unknown	+	unknown	unknown	unknown	unknown	unknown	unknown	unknown	-	unknown	unknown	unknown	unknown	unknown	unknown	unknown	unknown	unknown	unknown	unknown	unknown	unknown	+	unknown	+	unknown	unknown	unknown
AWBR	AIYR	+	+	+	unknown	+	+	+	+	+	+	+	+	+	+	+	+	+	+	-	+	+	+	+	+	+	+	+	+	+	+	+	+	unknown	+	+	+	+	+	+	+	+	+	+	+	+	+	+	+
AWBR	AIZR	-	-	-	-	unknown	-	-	-	-	-	-	-	-	-	-	-	-	-	+	-	-	-	-	+	-	-	-	-	-	-	-	-	-	-	-	-	-	-	-	-	-	-	-	-	-	-	-	-
AWBR	ASER	unknown	unknown	-	unknown	unknown	unknown	unknown	unknown	unknown	unknown	unknown	-	unknown	unknown	unknown	unknown	unknown	unknown	unknown	unknown	unknown	unknown	-	unknown	unknown	-	unknown	unknown	unknown	unknown	unknown	unknown	unknown	unknown	unknown	unknown	unknown	unknown	unknown	unknown	unknown	unknown	+	unknown	unknown	unknown	unknown	unknown
AWBR	ASGR	unknown	unknown	unknown	unknown	-	unknown	unknown	unknown	unknown	unknown	unknown	unknown	unknown	unknown	unknown	unknown	unknown	+	unknown	unknown	unknown	unknown	unknown	unknown	-	unknown	unknown	unknown	unknown	unknown	unknown	unknown	unknown	unknown	unknown	unknown	unknown	unknown	unknown	unknown	unknown	unknown	-	unknown	unknown	unknown	unknown	unknown
AWBR	ASHR	unknown	unknown	-	unknown	unknown	unknown	unknown	unknown	unknown	unknown	unknown	unknown	unknown	unknown	unknown	unknown	unknown	unknown	unknown	unknown	unknown	unknown	unknown	unknown	unknown	-	unknown	unknown	unknown	+	unknown	unknown	unknown	unknown	unknown	unknown	unknown	unknown	unknown	unknown	unknown	unknown	unknown	unknown	unknown	unknown	unknown	unknown
AWBR	AVBR	+	unknown	+	+	+	+	+	+	+	+	+	+	+	+	+	+	+	+	+	+	+	+	+	+	+	+	+	+	+	+	+	+	+	+	+	+	unknown	+	unknown	-	+	+	+	+	unknown	+	+	+
AWBR	HSNL	+	+	+	+	+	+	+	+	+	+	+	+	+	+	+	+	+	unknown	unknown	+	+	+	+	+	+	+	+	+	+	+	+	unknown	+	+	+	unknown	+	+	+	-	+	+	+	+	+	-	+	+
AWBR	HSNR	+	+	+	+	+	unknown	+	+	+	unknown	+	+	+	+	+	+	+	+	+	+	+	+	+	+	+	+	+	+	+	+	+	+	+	unknown	+	+	+	+	+	+	+	+	+	+	unknown	+	+	+
AWBR	OLQVR	unknown	+	unknown	unknown	unknown	unknown	unknown	unknown	unknown	unknown	unknown	unknown	unknown	unknown	unknown	unknown	+	unknown	unknown	-	unknown	unknown	unknown	unknown	unknown	unknown	unknown	unknown	-	unknown	unknown	unknown	unknown	unknown	-	unknown	unknown	unknown	unknown	unknown	unknown	unknown	unknown	unknown	unknown	unknown	unknown	unknown
AWBR	RIAR	-	-	-	-	-	-	-	-	-	-	-	+	-	-	-	-	-	-	-	+	-	-	-	-	-	-	-	-	-	-	-	-	-	-	-	-	-	-	-	-	unknown	-	-	-	-	-	-	-
AWBR	RIFR	unknown	unknown	-	unknown	unknown	unknown	unknown	unknown	unknown	unknown	unknown	unknown	unknown	unknown	unknown	unknown	unknown	unknown	unknown	unknown	unknown	unknown	unknown	unknown	unknown	unknown	unknown	unknown	-	unknown	unknown	-	unknown	unknown	-	unknown	+	+	unknown	unknown	unknown	unknown	unknown	+	unknown	unknown	unknown	unknown
AWBR	RIR	unknown	-	unknown	unknown	unknown	unknown	unknown	unknown	unknown	unknown	unknown	unknown	unknown	unknown	unknown	unknown	+	unknown	unknown	+	unknown	unknown	unknown	unknown	unknown	unknown	unknown	unknown	unknown	unknown	unknown	-	unknown	unknown	unknown	unknown	unknown	unknown	unknown	unknown	unknown	unknown	unknown	-	unknown	unknown	unknown	+
AWBR	URYVR	unknown	+	unknown	unknown	unknown	unknown	unknown	unknown	unknown	+	unknown	unknown	unknown	unknown	-	unknown	unknown	unknown	unknown	unknown	-	unknown	unknown	unknown	+	unknown	unknown	unknown	unknown	unknown	unknown	unknown	unknown	unknown	unknown	unknown	unknown	unknown	unknown	unknown	unknown	unknown	unknown	unknown	unknown	unknown	-	unknown
AWCL	AFDL	unknown	unknown	unknown	unknown	unknown	unknown	unknown	unknown	unknown	unknown	-	unknown	unknown	unknown	+	unknown	unknown	unknown	+	unknown	unknown	unknown	unknown	unknown	unknown	-	unknown	unknown	unknown	unknown	unknown	unknown	unknown	unknown	unknown	unknown	unknown	unknown	unknown	unknown	unknown	unknown	unknown	unknown	unknown	unknown	unknown	unknown
AWCL	AIAL	unknown	unknown	-	unknown	unknown	unknown	unknown	unknown	unknown	unknown	unknown	unknown	unknown	unknown	unknown	unknown	unknown	+	unknown	unknown	unknown	unknown	unknown	unknown	unknown	unknown	unknown	unknown	unknown	unknown	unknown	unknown	unknown	unknown	unknown	unknown	unknown	unknown	unknown	unknown	-	-	unknown	unknown	unknown	unknown	unknown	-
AWCL	AIAR	unknown	unknown	unknown	unknown	unknown	unknown	unknown	unknown	unknown	unknown	unknown	-	unknown	+	unknown	unknown	+	unknown	unknown	unknown	unknown	-	unknown	unknown	unknown	unknown	unknown	unknown	unknown	unknown	unknown	unknown	unknown	unknown	unknown	unknown	unknown	unknown	unknown	-	unknown	unknown	unknown	unknown	unknown	unknown	unknown	unknown
AWCL	AIBL	+	+	+	+	-	+	+	+	unknown	+	+	+	+	+	+	+	+	+	+	+	+	+	+	+	+	+	+	unknown	+	+	-	+	+	+	+	+	+	+	+	+	+	+	+	-	+	+	+	+
AWCL	AIBR	+	+	+	+	+	+	+	+	+	+	+	+	+	+	+	+	+	+	+	+	-	+	+	+	unknown	+	+	+	+	+	+	+	+	+	+	-	+	+	-	+	+	+	+	+	+	+	+	+
AWCL	AIYL	-	-	-	-	-	-	-	-	-	-	-	-	-	-	-	-	-	-	-	-	-	-	-	-	-	-	unknown	-	-	-	-	-	-	-	-	-	-	-	-	-	-	-	-	-	-	-	-	-
AWCL	AIZL	unknown	unknown	unknown	unknown	unknown	unknown	unknown	unknown	unknown	unknown	unknown	unknown	-	unknown	unknown	unknown	-	unknown	unknown	-	unknown	unknown	unknown	unknown	unknown	unknown	unknown	unknown	unknown	unknown	-	unknown	unknown	unknown	unknown	unknown	unknown	unknown	+	unknown	unknown	unknown	unknown	unknown	unknown	unknown	unknown	unknown
AWCL	ASER	unknown	unknown	unknown	unknown	unknown	unknown	unknown	unknown	unknown	unknown	unknown	unknown	unknown	unknown	unknown	unknown	unknown	unknown	-	unknown	unknown	unknown	unknown	unknown	unknown	unknown	unknown	unknown	unknown	+	-	unknown	unknown	-	unknown	unknown	unknown	unknown	unknown	unknown	unknown	unknown	unknown	unknown	unknown	unknown	-	unknown
AWCL	ASGR	unknown	unknown	unknown	unknown	unknown	unknown	unknown	unknown	+	+	unknown	unknown	unknown	unknown	-	unknown	unknown	unknown	unknown	unknown	unknown	unknown	unknown	unknown	unknown	unknown	unknown	unknown	unknown	unknown	unknown	unknown	unknown	unknown	unknown	unknown	unknown	unknown	unknown	unknown	unknown	unknown	unknown	-	unknown	-	unknown	+
AWCL	ASIL	unknown	unknown	unknown	unknown	unknown	unknown	+	unknown	unknown	unknown	unknown	unknown	unknown	unknown	unknown	unknown	unknown	unknown	unknown	unknown	unknown	unknown	-	unknown	unknown	unknown	-	+	unknown	unknown	+	unknown	unknown	unknown	unknown	unknown	unknown	unknown	unknown	unknown	unknown	-	unknown	unknown	unknown	unknown	unknown	unknown
AWCL	AVAL	+	+	unknown	+	+	+	+	+	+	+	+	+	+	+	+	+	-	+	+	+	+	+	+	+	+	+	+	+	+	+	+	+	+	+	-	+	+	+	+	unknown	+	+	-	+	+	+	+	+
AWCL	AWCR	unknown	unknown	unknown	unknown	unknown	unknown	unknown	unknown	unknown	unknown	unknown	unknown	unknown	unknown	unknown	unknown	unknown	unknown	unknown	unknown	unknown	unknown	+	-	-	unknown	unknown	unknown	unknown	unknown	unknown	unknown	unknown	unknown	unknown	unknown	unknown	unknown	unknown	unknown	unknown	unknown	unknown	-	unknown	unknown	+	unknown
AWCL	RIAL	+	+	+	+	+	+	+	+	+	+	-	+	+	+	unknown	+	+	+	+	+	+	+	+	+	+	+	+	+	+	-	+	+	+	+	+	+	+	+	+	+	+	+	+	+	+	+	+	+
AWCL	SMDVL	+	+	+	+	+	unknown	+	+	+	+	+	+	+	unknown	+	+	+	+	+	+	+	+	+	+	+	+	+	+	+	+	+	unknown	+	+	+	+	+	+	+	+	+	+	+	-	+	+	+	+
AWCR	ADFR	unknown	unknown	unknown	unknown	unknown	unknown	-	unknown	unknown	+	unknown	unknown	unknown	unknown	unknown	unknown	unknown	unknown	+	unknown	-	unknown	unknown	unknown	-	unknown	+	unknown	unknown	unknown	unknown	unknown	unknown	unknown	unknown	unknown	unknown	unknown	unknown	unknown	-	unknown	-	unknown	unknown	unknown	unknown	unknown
AWCR	AIAL	unknown	unknown	+	unknown	unknown	unknown	unknown	unknown	unknown	unknown	unknown	unknown	unknown	unknown	unknown	unknown	unknown	unknown	unknown	-	unknown	unknown	unknown	-	unknown	unknown	unknown	unknown	unknown	unknown	unknown	unknown	unknown	unknown	unknown	unknown	unknown	unknown	unknown	unknown	unknown	unknown	unknown	unknown	unknown	unknown	unknown	unknown
AWCR	AIAR	unknown	unknown	unknown	unknown	unknown	+	unknown	unknown	unknown	unknown	unknown	unknown	unknown	+	unknown	-	unknown	unknown	unknown	unknown	unknown	unknown	unknown	unknown	unknown	unknown	-	unknown	unknown	unknown	-	+	unknown	unknown	+	unknown	unknown	unknown	unknown	unknown	unknown	unknown	unknown	unknown	unknown	unknown	unknown	unknown
AWCR	AIBL	+	+	+	+	+	+	+	+	+	+	+	+	+	+	+	+	+	+	+	+	+	+	+	+	+	+	+	+	+	+	+	+	+	-	+	+	+	+	+	+	+	+	-	+	+	+	+	+
AWCR	AIBR	+	+	unknown	+	+	+	+	+	+	+	+	+	+	+	+	+	+	+	+	+	+	+	+	+	+	+	+	+	+	+	+	+	+	+	+	+	+	+	-	+	+	+	+	+	+	+	unknown	+
AWCR	AIYL	-	-	-	-	-	-	-	-	-	-	-	-	-	-	-	-	-	-	-	-	-	-	-	-	-	-	-	-	-	-	-	-	-	-	-	-	-	-	-	+	-	-	-	-	-	-	-	unknown
AWCR	AIYR	-	-	-	-	-	-	-	-	-	-	-	-	-	-	-	-	-	-	-	-	-	-	-	-	-	-	-	-	-	-	-	-	-	-	-	-	-	-	-	-	-	-	-	-	-	-	+	-
AWCR	ASEL	unknown	-	unknown	unknown	unknown	unknown	unknown	+	unknown	unknown	unknown	unknown	unknown	unknown	unknown	unknown	unknown	unknown	unknown	unknown	unknown	unknown	-	unknown	unknown	unknown	unknown	unknown	unknown	unknown	unknown	unknown	unknown	unknown	unknown	unknown	unknown	unknown	unknown	unknown	unknown	unknown	unknown	+	unknown	unknown	unknown	unknown
AWCR	ASER	unknown	unknown	unknown	unknown	unknown	unknown	unknown	unknown	unknown	unknown	unknown	unknown	unknown	unknown	unknown	unknown	unknown	unknown	unknown	unknown	unknown	unknown	unknown	unknown	+	unknown	unknown	unknown	unknown	unknown	+	unknown	unknown	unknown	unknown	unknown	unknown	unknown	unknown	-	unknown	unknown	unknown	unknown	unknown	unknown	unknown	unknown
AWCR	ASGR	unknown	unknown	unknown	unknown	unknown	+	unknown	unknown	unknown	unknown	unknown	unknown	unknown	unknown	unknown	+	unknown	unknown	unknown	unknown	unknown	unknown	unknown	unknown	unknown	-	unknown	+	unknown	unknown	unknown	unknown	unknown	unknown	+	unknown	unknown	unknown	unknown	+	unknown	unknown	unknown	unknown	unknown	unknown	-	unknown
AWCR	ASHR	unknown	unknown	unknown	unknown	unknown	unknown	unknown	unknown	-	+	unknown	unknown	unknown	unknown	unknown	unknown	unknown	unknown	unknown	unknown	unknown	+	unknown	unknown	unknown	unknown	unknown	unknown	unknown	unknown	unknown	unknown	unknown	unknown	unknown	unknown	unknown	unknown	unknown	unknown	unknown	unknown	unknown	unknown	unknown	unknown	unknown	unknown
AWCR	ASIL	unknown	unknown	unknown	unknown	unknown	unknown	unknown	unknown	unknown	unknown	unknown	unknown	unknown	+	unknown	-	unknown	unknown	unknown	unknown	unknown	unknown	-	unknown	unknown	unknown	unknown	+	unknown	unknown	unknown	unknown	unknown	unknown	unknown	unknown	unknown	unknown	+	unknown	unknown	unknown	unknown	unknown	unknown	+	+	unknown
AWCR	ASIR	unknown	-	unknown	unknown	unknown	unknown	unknown	unknown	-	unknown	unknown	unknown	unknown	+	unknown	unknown	unknown	unknown	unknown	unknown	unknown	unknown	unknown	unknown	unknown	unknown	-	unknown	-	unknown	unknown	+	+	unknown	unknown	unknown	unknown	unknown	unknown	unknown	unknown	unknown	unknown	unknown	unknown	unknown	unknown	unknown
AWCR	AWCL	unknown	unknown	unknown	unknown	unknown	unknown	unknown	unknown	unknown	unknown	unknown	-	unknown	unknown	unknown	unknown	unknown	-	unknown	unknown	unknown	unknown	unknown	unknown	-	unknown	unknown	-	unknown	unknown	unknown	+	unknown	unknown	unknown	unknown	+	unknown	unknown	unknown	unknown	unknown	unknown	unknown	unknown	unknown	unknown	unknown
AWCR	IL2L	unknown	unknown	unknown	unknown	unknown	+	unknown	unknown	unknown	unknown	unknown	unknown	unknown	unknown	unknown	unknown	unknown	unknown	unknown	unknown	unknown	unknown	unknown	unknown	unknown	unknown	unknown	+	unknown	unknown	unknown	unknown	unknown	unknown	unknown	unknown	unknown	unknown	unknown	unknown	unknown	unknown	unknown	-	unknown	+	unknown	unknown
AWCR	RIAL	+	+	+	+	+	+	+	+	+	+	+	+	+	+	+	+	+	+	+	unknown	+	+	+	unknown	+	+	+	+	+	+	+	+	+	+	+	+	+	+	+	unknown	+	+	+	+	+	+	+	+
AWCR	RIVL	unknown	unknown	unknown	unknown	unknown	unknown	unknown	unknown	unknown	unknown	unknown	unknown	unknown	-	-	unknown	unknown	unknown	unknown	unknown	unknown	unknown	unknown	unknown	unknown	unknown	+	unknown	unknown	unknown	unknown	unknown	unknown	unknown	unknown	unknown	-	+	+	unknown	unknown	unknown	unknown	unknown	unknown	unknown	-	unknown
BAGL	ADFR	unknown	unknown	unknown	unknown	unknown	unknown	unknown	unknown	-	unknown	unknown	unknown	unknown	unknown	unknown	unknown	unknown	unknown	unknown	unknown	unknown	unknown	-	unknown	unknown	unknown	unknown	unknown	unknown	unknown	unknown	unknown	unknown	unknown	unknown	unknown	+	unknown	unknown	unknown	unknown	unknown	unknown	unknown	unknown	unknown	unknown	unknown
BAGL	AIBL	+	unknown	+	+	-	+	+	+	+	+	+	+	+	+	+	unknown	+	+	+	+	+	+	+	+	+	+	+	+	-	+	+	+	+	+	+	+	+	+	+	+	+	+	+	+	+	+	+	+
BAGL	AINL	unknown	unknown	unknown	unknown	+	unknown	-	unknown	unknown	+	unknown	unknown	unknown	unknown	unknown	unknown	+	unknown	unknown	unknown	unknown	unknown	unknown	unknown	unknown	+	unknown	unknown	unknown	-	unknown	unknown	unknown	unknown	unknown	unknown	unknown	unknown	unknown	unknown	unknown	unknown	unknown	unknown	unknown	+	unknown	unknown
BAGL	AIZR	unknown	+	unknown	unknown	unknown	unknown	unknown	-	+	unknown	unknown	unknown	unknown	unknown	unknown	unknown	unknown	unknown	unknown	unknown	unknown	unknown	unknown	unknown	unknown	unknown	unknown	unknown	unknown	unknown	unknown	-	unknown	unknown	unknown	unknown	unknown	+	unknown	unknown	unknown	unknown	unknown	-	unknown	unknown	unknown	unknown
BAGL	AUAR	+	+	+	+	+	+	+	+	+	+	+	+	+	+	+	+	-	unknown	+	+	+	+	+	+	+	+	unknown	+	+	+	+	+	+	+	+	unknown	+	+	+	+	-	+	+	+	+	+	-	-
BAGL	AVAR	+	+	+	+	unknown	+	+	+	+	+	+	+	+	+	+	+	+	unknown	+	+	+	+	+	+	+	+	-	+	+	+	+	unknown	+	+	+	+	+	+	+	+	+	+	+	+	+	+	-	+
BAGL	AVEL	+	+	+	+	+	+	-	unknown	+	+	+	+	+	+	+	+	+	+	+	+	+	+	+	+	+	+	+	-	+	+	+	unknown	+	+	+	+	+	+	+	+	+	+	+	+	+	+	unknown	+
BAGL	AVER	+	+	+	+	+	unknown	+	+	+	+	+	+	+	unknown	+	+	+	+	+	+	+	+	+	+	+	+	+	+	+	+	+	+	+	+	+	+	+	+	+	+	+	+	+	+	+	+	+	+
BAGL	BAGR	unknown	unknown	unknown	unknown	unknown	unknown	unknown	unknown	unknown	unknown	+	+	unknown	unknown	-	unknown	unknown	unknown	unknown	unknown	-	unknown	unknown	unknown	unknown	unknown	unknown	unknown	unknown	unknown	-	unknown	unknown	unknown	unknown	-	unknown	unknown	unknown	unknown	unknown	unknown	unknown	unknown	unknown	+	unknown	unknown
BAGL	CEPVR	unknown	unknown	unknown	unknown	unknown	unknown	unknown	unknown	unknown	unknown	unknown	unknown	unknown	unknown	unknown	unknown	unknown	-	unknown	unknown	unknown	unknown	unknown	unknown	unknown	unknown	unknown	unknown	unknown	unknown	unknown	unknown	-	unknown	unknown	unknown	unknown	unknown	unknown	unknown	+	unknown	unknown	unknown	-	unknown	unknown	unknown
BAGL	RIAR	+	+	+	+	+	-	+	-	+	+	+	+	+	+	+	+	+	+	+	+	+	+	+	+	+	+	+	+	+	+	-	+	+	+	+	+	+	+	+	+	+	+	+	+	+	+	+	+
BAGL	RIBR	+	+	+	+	+	+	+	+	+	+	+	+	+	+	+	+	+	+	+	+	+	+	+	+	+	+	+	+	+	+	+	+	unknown	-	+	+	+	+	+	+	+	+	+	+	+	+	+	+
BAGL	RID	unknown	unknown	unknown	unknown	unknown	unknown	unknown	unknown	unknown	unknown	unknown	unknown	unknown	unknown	unknown	-	unknown	unknown	+	unknown	+	unknown	unknown	unknown	unknown	unknown	unknown	unknown	unknown	unknown	unknown	unknown	unknown	unknown	unknown	unknown	unknown	unknown	-	unknown	unknown	unknown	unknown	unknown	unknown	unknown	unknown	unknown
BAGL	RIGL	+	+	+	+	+	+	+	+	+	+	+	+	+	+	unknown	+	+	-	+	+	+	+	+	+	+	+	+	+	+	+	+	+	-	+	+	+	unknown	+	-	+	+	+	+	+	+	unknown	+	+
BAGL	RIGR	+	-	+	+	+	+	+	+	+	+	+	+	+	+	+	+	+	+	+	+	+	-	+	+	-	+	+	+	+	+	+	+	+	unknown	+	+	+	+	+	+	+	+	+	+	+	+	+	+
BAGL	RIPR	unknown	unknown	unknown	unknown	unknown	unknown	unknown	unknown	unknown	unknown	unknown	unknown	unknown	-	unknown	+	unknown	unknown	unknown	unknown	unknown	unknown	unknown	unknown	unknown	unknown	unknown	unknown	unknown	unknown	unknown	unknown	unknown	unknown	unknown	+	unknown	unknown	unknown	unknown	unknown	unknown	unknown	unknown	unknown	unknown	unknown	unknown
BAGL	RIVR	unknown	unknown	unknown	unknown	unknown	unknown	-	unknown	unknown	unknown	unknown	unknown	unknown	unknown	unknown	unknown	+	unknown	unknown	unknown	unknown	unknown	unknown	unknown	unknown	unknown	+	unknown	unknown	unknown	+	unknown	unknown	unknown	unknown	unknown	unknown	unknown	unknown	unknown	unknown	unknown	unknown	unknown	+	-	unknown	-
BAGL	URAVR	+	+	+	+	+	+	+	+	+	-	+	+	+	-	+	+	+	+	+	+	+	+	+	+	+	+	-	+	+	+	+	+	+	+	+	+	+	+	-	+	+	+	+	+	unknown	+	+	+
BAGL	URXR	unknown	unknown	unknown	unknown	unknown	unknown	unknown	unknown	unknown	+	unknown	unknown	unknown	+	unknown	unknown	unknown	unknown	unknown	unknown	unknown	unknown	unknown	unknown	unknown	+	unknown	unknown	unknown	unknown	+	unknown	unknown	unknown	unknown	unknown	-	unknown	unknown	unknown	unknown	unknown	unknown	unknown	unknown	unknown	unknown	unknown
BAGR	AIYL	-	-	-	-	-	-	-	-	-	+	-	unknown	-	-	-	-	-	-	-	-	-	-	-	-	-	-	-	-	-	-	-	-	-	-	-	+	-	-	-	-	-	-	-	-	-	-	-	-
BAGR	AQR	unknown	unknown	unknown	unknown	unknown	unknown	unknown	unknown	unknown	unknown	unknown	unknown	-	unknown	unknown	unknown	-	unknown	+	unknown	unknown	unknown	unknown	unknown	unknown	unknown	unknown	unknown	unknown	unknown	unknown	+	unknown	unknown	unknown	unknown	unknown	-	unknown	unknown	unknown	unknown	unknown	+	unknown	unknown	unknown	unknown
BAGR	AVAL	+	+	+	+	+	+	+	+	+	+	+	+	-	+	+	+	+	+	-	+	+	+	+	+	+	+	+	+	+	+	+	+	+	+	+	+	+	+	-	+	+	-	+	+	+	+	-	+
BAGR	AVEL	+	+	+	+	+	+	+	+	+	+	+	-	+	+	+	-	+	+	+	+	+	+	+	+	+	+	+	+	-	+	+	-	+	+	+	+	+	+	+	unknown	+	+	-	-	+	+	+	+
BAGR	BAGL	unknown	unknown	unknown	unknown	unknown	unknown	unknown	unknown	unknown	unknown	unknown	unknown	unknown	unknown	unknown	unknown	-	unknown	unknown	unknown	unknown	unknown	unknown	unknown	unknown	unknown	unknown	-	unknown	unknown	unknown	unknown	unknown	unknown	unknown	unknown	unknown	unknown	unknown	unknown	unknown	+	unknown	-	unknown	unknown	unknown	unknown
BAGR	OLQVL	unknown	unknown	unknown	unknown	unknown	unknown	unknown	unknown	unknown	unknown	unknown	unknown	unknown	unknown	unknown	+	unknown	unknown	unknown	unknown	unknown	+	unknown	unknown	unknown	unknown	unknown	+	unknown	unknown	unknown	unknown	unknown	unknown	unknown	unknown	+	-	unknown	unknown	unknown	unknown	unknown	unknown	unknown	unknown	unknown	unknown
BAGR	RIAL	+	+	+	+	+	+	+	+	+	-	+	+	+	+	+	+	-	+	+	+	+	+	+	+	+	+	+	+	+	+	+	+	unknown	+	-	+	+	+	+	+	+	+	+	+	+	+	+	unknown
BAGR	RIBL	+	+	+	+	+	+	+	+	+	+	+	+	+	unknown	+	+	-	+	+	+	+	+	+	+	+	-	unknown	+	+	+	+	+	+	+	+	unknown	+	+	+	+	+	+	+	unknown	+	+	+	+
BAGR	RIBR	+	+	-	+	+	+	unknown	+	+	+	+	+	+	+	+	+	+	+	+	+	-	+	+	+	-	+	+	+	+	+	+	+	+	+	+	+	+	+	+	+	+	+	+	+	+	+	+	+
BAGR	RIGL	+	+	+	+	+	+	+	+	+	+	+	+	+	+	unknown	+	+	+	+	+	+	+	+	+	+	+	+	+	+	unknown	+	+	+	+	+	+	+	unknown	+	+	+	+	+	+	+	+	+	+
BAGR	SMDVL	+	unknown	+	+	+	+	+	+	+	unknown	+	+	+	+	+	+	+	+	+	+	+	unknown	+	+	unknown	+	+	+	+	+	+	+	+	+	unknown	+	+	+	+	+	+	+	+	+	+	+	+	+
BDUL	ADAL	unknown	unknown	unknown	unknown	unknown	unknown	unknown	unknown	unknown	unknown	unknown	unknown	unknown	unknown	unknown	unknown	unknown	unknown	unknown	unknown	unknown	unknown	unknown	unknown	unknown	unknown	unknown	unknown	unknown	unknown	unknown	unknown	unknown	unknown	unknown	unknown	unknown	unknown	unknown	unknown	unknown	unknown	unknown	unknown	-	unknown	unknown	unknown
BDUL	ADEL	unknown	unknown	unknown	unknown	unknown	-	unknown	unknown	unknown	unknown	unknown	unknown	unknown	unknown	unknown	+	-	unknown	unknown	unknown	unknown	unknown	unknown	unknown	unknown	unknown	unknown	unknown	unknown	unknown	unknown	unknown	unknown	unknown	unknown	unknown	unknown	unknown	unknown	unknown	+	unknown	unknown	unknown	unknown	unknown	unknown	unknown
BDUL	ALML	unknown	+	unknown	unknown	unknown	unknown	unknown	unknown	+	unknown	unknown	unknown	unknown	unknown	unknown	unknown	unknown	unknown	unknown	unknown	-	unknown	unknown	unknown	unknown	+	unknown	unknown	unknown	unknown	unknown	unknown	unknown	unknown	unknown	-	unknown	unknown	unknown	unknown	unknown	unknown	unknown	unknown	unknown	unknown	unknown	unknown
BDUL	AVHL	unknown	unknown	unknown	unknown	unknown	-	unknown	+	unknown	unknown	unknown	unknown	unknown	unknown	unknown	unknown	unknown	unknown	unknown	unknown	unknown	unknown	+	unknown	unknown	unknown	unknown	unknown	unknown	unknown	unknown	unknown	unknown	unknown	unknown	unknown	unknown	unknown	unknown	unknown	unknown	unknown	unknown	unknown	unknown	unknown	unknown	unknown
BDUL	AVJR	unknown	unknown	unknown	unknown	unknown	-	unknown	unknown	unknown	unknown	unknown	unknown	unknown	unknown	unknown	unknown	unknown	unknown	unknown	unknown	unknown	unknown	-	unknown	unknown	unknown	unknown	unknown	unknown	unknown	unknown	unknown	unknown	unknown	unknown	+	+	unknown	unknown	unknown	unknown	unknown	+	unknown	unknown	unknown	unknown	unknown
BDUL	HSNL	unknown	unknown	unknown	unknown	unknown	unknown	unknown	unknown	unknown	+	unknown	+	unknown	unknown	unknown	unknown	unknown	unknown	unknown	unknown	unknown	unknown	unknown	unknown	unknown	unknown	unknown	unknown	unknown	unknown	unknown	unknown	unknown	unknown	unknown	unknown	unknown	unknown	unknown	unknown	unknown	unknown	unknown	unknown	-	unknown	unknown	unknown
BDUL	PVNL	unknown	unknown	unknown	unknown	unknown	unknown	unknown	unknown	unknown	unknown	unknown	unknown	unknown	unknown	+	-	unknown	unknown	-	unknown	unknown	unknown	unknown	unknown	unknown	unknown	unknown	unknown	unknown	unknown	unknown	-	unknown	unknown	unknown	unknown	-	unknown	unknown	unknown	unknown	unknown	unknown	unknown	unknown	unknown	unknown	unknown
BDUL	PVNR	unknown	unknown	unknown	unknown	unknown	unknown	unknown	unknown	unknown	unknown	unknown	unknown	unknown	-	unknown	unknown	unknown	unknown	unknown	+	unknown	unknown	unknown	unknown	unknown	unknown	unknown	unknown	unknown	unknown	unknown	unknown	-	unknown	unknown	unknown	unknown	unknown	unknown	unknown	+	unknown	unknown	unknown	unknown	unknown	unknown	unknown
BDUL	RIFL	unknown	unknown	unknown	-	unknown	unknown	unknown	-	unknown	unknown	unknown	unknown	unknown	unknown	unknown	unknown	unknown	unknown	unknown	+	unknown	unknown	unknown	unknown	unknown	unknown	unknown	unknown	unknown	unknown	unknown	unknown	unknown	unknown	unknown	unknown	unknown	unknown	unknown	unknown	unknown	unknown	unknown	-	unknown	unknown	unknown	unknown
BDUL	RMGL	unknown	unknown	unknown	unknown	unknown	unknown	unknown	unknown	unknown	unknown	unknown	unknown	unknown	unknown	unknown	-	unknown	unknown	unknown	unknown	unknown	unknown	unknown	unknown	+	unknown	unknown	unknown	unknown	unknown	unknown	+	-	unknown	+	unknown	unknown	unknown	unknown	unknown	-	unknown	unknown	unknown	unknown	unknown	unknown	unknown
BDUL	SAADL	unknown	unknown	unknown	+	unknown	unknown	unknown	unknown	unknown	+	unknown	unknown	unknown	unknown	unknown	unknown	unknown	unknown	unknown	-	unknown	unknown	unknown	unknown	unknown	unknown	unknown	unknown	unknown	unknown	unknown	unknown	unknown	+	unknown	unknown	unknown	unknown	unknown	unknown	unknown	unknown	unknown	unknown	unknown	unknown	unknown	unknown
BDUL	URADL	unknown	unknown	unknown	unknown	unknown	unknown	unknown	-	unknown	unknown	unknown	unknown	-	unknown	unknown	unknown	unknown	unknown	unknown	unknown	unknown	unknown	unknown	unknown	unknown	unknown	unknown	unknown	unknown	unknown	+	unknown	unknown	unknown	unknown	unknown	unknown	unknown	unknown	unknown	unknown	unknown	unknown	unknown	unknown	unknown	unknown	unknown
BDUR	ADER	unknown	unknown	-	unknown	unknown	unknown	unknown	unknown	unknown	unknown	unknown	unknown	unknown	unknown	unknown	unknown	unknown	unknown	unknown	unknown	unknown	unknown	unknown	unknown	unknown	unknown	unknown	unknown	unknown	unknown	unknown	unknown	unknown	unknown	unknown	-	unknown	unknown	unknown	unknown	unknown	unknown	+	unknown	unknown	unknown	unknown	unknown
BDUR	ALMR	unknown	-	unknown	unknown	unknown	unknown	unknown	unknown	unknown	unknown	unknown	+	unknown	unknown	unknown	unknown	unknown	unknown	unknown	unknown	-	unknown	unknown	unknown	unknown	unknown	unknown	unknown	unknown	unknown	unknown	unknown	unknown	unknown	unknown	unknown	unknown	unknown	unknown	unknown	unknown	unknown	unknown	unknown	unknown	unknown	unknown	unknown
BDUR	AVAL	unknown	unknown	unknown	unknown	+	unknown	unknown	unknown	unknown	unknown	unknown	unknown	unknown	+	unknown	unknown	unknown	unknown	unknown	unknown	unknown	unknown	unknown	unknown	unknown	-	unknown	unknown	unknown	unknown	+	unknown	unknown	unknown	unknown	+	unknown	unknown	unknown	unknown	unknown	unknown	unknown	unknown	-	unknown	unknown	unknown
BDUR	AVBR	unknown	unknown	unknown	unknown	unknown	unknown	unknown	unknown	unknown	unknown	-	-	unknown	unknown	unknown	unknown	unknown	unknown	unknown	unknown	+	unknown	unknown	unknown	unknown	unknown	unknown	unknown	unknown	unknown	unknown	+	unknown	unknown	unknown	unknown	unknown	unknown	unknown	unknown	unknown	unknown	unknown	unknown	unknown	unknown	unknown	unknown
BDUR	AVHL	unknown	unknown	-	unknown	unknown	unknown	unknown	unknown	unknown	unknown	unknown	unknown	unknown	unknown	unknown	unknown	+	unknown	unknown	unknown	unknown	unknown	unknown	unknown	unknown	unknown	unknown	unknown	unknown	unknown	unknown	unknown	unknown	unknown	unknown	+	unknown	-	+	unknown	unknown	unknown	unknown	unknown	unknown	unknown	unknown	unknown
BDUR	AVJL	unknown	unknown	unknown	unknown	unknown	unknown	unknown	unknown	unknown	unknown	unknown	unknown	unknown	unknown	unknown	unknown	unknown	unknown	+	unknown	unknown	unknown	unknown	+	unknown	unknown	unknown	unknown	unknown	unknown	unknown	unknown	unknown	unknown	unknown	unknown	unknown	unknown	unknown	unknown	unknown	unknown	unknown	unknown	unknown	unknown	unknown	unknown
BDUR	CEPVR	unknown	unknown	unknown	unknown	unknown	unknown	unknown	unknown	unknown	unknown	unknown	+	unknown	unknown	unknown	unknown	unknown	unknown	unknown	unknown	unknown	unknown	unknown	+	unknown	unknown	unknown	unknown	unknown	unknown	unknown	unknown	unknown	unknown	unknown	unknown	+	unknown	unknown	unknown	unknown	unknown	unknown	unknown	+	unknown	unknown	unknown
BDUR	HSNR	unknown	unknown	unknown	unknown	unknown	unknown	unknown	unknown	unknown	unknown	-	unknown	unknown	unknown	unknown	unknown	unknown	unknown	unknown	unknown	unknown	unknown	unknown	unknown	unknown	unknown	unknown	unknown	unknown	-	unknown	unknown	unknown	unknown	unknown	unknown	unknown	unknown	unknown	unknown	unknown	unknown	unknown	unknown	unknown	unknown	unknown	unknown
BDUR	PVCL	unknown	unknown	unknown	unknown	unknown	unknown	unknown	unknown	unknown	unknown	unknown	unknown	unknown	unknown	unknown	unknown	unknown	unknown	-	unknown	unknown	unknown	unknown	unknown	unknown	unknown	-	unknown	unknown	unknown	-	unknown	-	unknown	unknown	unknown	unknown	+	unknown	unknown	unknown	unknown	unknown	unknown	unknown	unknown	unknown	unknown
BDUR	PVNL	unknown	unknown	unknown	unknown	unknown	+	unknown	unknown	unknown	unknown	unknown	unknown	unknown	unknown	unknown	unknown	unknown	unknown	+	unknown	unknown	unknown	unknown	unknown	unknown	unknown	unknown	unknown	unknown	unknown	unknown	unknown	unknown	+	unknown	unknown	unknown	unknown	unknown	unknown	unknown	unknown	unknown	+	unknown	unknown	unknown	unknown
BDUR	PVNR	unknown	unknown	unknown	unknown	unknown	unknown	unknown	unknown	unknown	unknown	unknown	unknown	unknown	unknown	unknown	unknown	+	unknown	unknown	unknown	-	unknown	-	unknown	unknown	unknown	unknown	unknown	unknown	unknown	unknown	unknown	-	+	unknown	unknown	unknown	unknown	unknown	unknown	unknown	unknown	unknown	unknown	unknown	unknown	unknown	unknown
BDUR	SDQL	unknown	unknown	unknown	unknown	unknown	unknown	unknown	unknown	unknown	unknown	unknown	unknown	unknown	unknown	unknown	-	unknown	unknown	unknown	unknown	unknown	unknown	unknown	unknown	unknown	unknown	unknown	-	+	unknown	unknown	unknown	unknown	-	unknown	unknown	unknown	unknown	unknown	unknown	unknown	unknown	unknown	unknown	+	unknown	unknown	unknown
BDUR	URADR	unknown	unknown	unknown	unknown	unknown	unknown	unknown	unknown	unknown	unknown	unknown	unknown	unknown	unknown	unknown	unknown	unknown	-	unknown	unknown	unknown	unknown	unknown	unknown	unknown	unknown	unknown	unknown	unknown	unknown	unknown	unknown	unknown	unknown	unknown	unknown	unknown	unknown	unknown	unknown	unknown	unknown	unknown	unknown	unknown	unknown	unknown	unknown
CEPDL	AFDL	unknown	unknown	unknown	unknown	unknown	unknown	unknown	unknown	unknown	unknown	unknown	unknown	unknown	unknown	unknown	unknown	unknown	unknown	unknown	unknown	unknown	unknown	unknown	unknown	unknown	unknown	unknown	unknown	unknown	unknown	unknown	unknown	unknown	unknown	unknown	unknown	-	unknown	unknown	unknown	unknown	unknown	unknown	unknown	+	unknown	unknown	unknown
CEPDL	AINL	unknown	unknown	unknown	unknown	unknown	unknown	unknown	-	unknown	unknown	unknown	unknown	unknown	unknown	unknown	unknown	unknown	unknown	unknown	unknown	unknown	unknown	unknown	unknown	unknown	unknown	unknown	unknown	unknown	unknown	unknown	unknown	unknown	unknown	unknown	unknown	unknown	unknown	+	unknown	unknown	unknown	unknown	unknown	unknown	unknown	unknown	unknown
CEPDL	ALML	unknown	unknown	unknown	unknown	unknown	-	unknown	unknown	unknown	unknown	unknown	unknown	unknown	unknown	unknown	unknown	unknown	unknown	unknown	unknown	unknown	unknown	unknown	unknown	unknown	unknown	unknown	unknown	unknown	unknown	unknown	unknown	-	unknown	unknown	unknown	-	unknown	unknown	unknown	unknown	-	unknown	unknown	unknown	unknown	unknown	-
CEPDL	AVER	unknown	+	unknown	unknown	unknown	+	unknown	unknown	unknown	unknown	+	-	unknown	unknown	unknown	unknown	unknown	unknown	unknown	+	unknown	unknown	unknown	-	unknown	unknown	unknown	unknown	unknown	+	+	unknown	unknown	unknown	unknown	unknown	unknown	+	unknown	unknown	unknown	unknown	unknown	unknown	unknown	unknown	unknown	unknown
CEPDL	CEPDR	unknown	unknown	unknown	unknown	unknown	-	unknown	unknown	unknown	unknown	unknown	unknown	unknown	unknown	unknown	unknown	unknown	unknown	unknown	unknown	unknown	unknown	unknown	+	unknown	unknown	unknown	unknown	unknown	unknown	unknown	unknown	unknown	unknown	unknown	unknown	unknown	unknown	unknown	-	unknown	unknown	unknown	unknown	unknown	unknown	unknown	unknown
CEPDL	IL1DL	unknown	unknown	+	unknown	unknown	unknown	unknown	unknown	unknown	unknown	unknown	unknown	unknown	unknown	unknown	-	unknown	unknown	-	unknown	+	-	unknown	unknown	unknown	unknown	unknown	unknown	unknown	-	unknown	unknown	unknown	unknown	unknown	unknown	+	-	unknown	unknown	unknown	unknown	unknown	-	unknown	unknown	unknown	+
CEPDL	IL2DL	unknown	unknown	unknown	unknown	unknown	unknown	unknown	-	unknown	unknown	unknown	unknown	unknown	unknown	unknown	unknown	-	-	-	unknown	unknown	unknown	unknown	unknown	unknown	unknown	unknown	-	unknown	+	unknown	unknown	unknown	unknown	unknown	-	unknown	unknown	unknown	unknown	-	unknown	unknown	unknown	+	unknown	unknown	+
CEPDL	OLLL	unknown	unknown	unknown	unknown	unknown	unknown	unknown	unknown	+	unknown	unknown	unknown	unknown	unknown	unknown	unknown	unknown	unknown	unknown	-	unknown	unknown	unknown	unknown	unknown	unknown	unknown	+	unknown	unknown	unknown	unknown	unknown	unknown	-	unknown	unknown	unknown	unknown	-	unknown	unknown	unknown	unknown	unknown	unknown	unknown	unknown
CEPDL	OLQDL	unknown	unknown	unknown	unknown	unknown	unknown	unknown	unknown	-	unknown	unknown	unknown	+	unknown	unknown	unknown	unknown	unknown	unknown	unknown	unknown	unknown	unknown	unknown	unknown	unknown	unknown	unknown	unknown	unknown	unknown	unknown	unknown	unknown	unknown	unknown	unknown	+	unknown	+	unknown	unknown	unknown	unknown	unknown	unknown	unknown	unknown
CEPDL	RIBL	unknown	unknown	unknown	unknown	unknown	unknown	unknown	unknown	unknown	unknown	unknown	unknown	unknown	unknown	unknown	unknown	unknown	unknown	unknown	unknown	unknown	unknown	unknown	unknown	unknown	unknown	unknown	unknown	unknown	unknown	unknown	unknown	+	unknown	unknown	unknown	-	unknown	unknown	unknown	unknown	unknown	unknown	unknown	unknown	+	unknown	unknown
CEPDL	RICL	unknown	+	unknown	unknown	unknown	unknown	+	unknown	unknown	unknown	unknown	unknown	unknown	unknown	unknown	unknown	-	unknown	unknown	unknown	unknown	unknown	unknown	+	unknown	unknown	unknown	+	unknown	unknown	unknown	unknown	unknown	unknown	unknown	unknown	-	unknown	unknown	unknown	unknown	unknown	unknown	unknown	unknown	-	unknown	unknown
CEPDL	RICR	unknown	unknown	unknown	unknown	unknown	unknown	unknown	unknown	unknown	unknown	unknown	unknown	unknown	unknown	unknown	unknown	unknown	unknown	unknown	unknown	unknown	unknown	unknown	unknown	unknown	unknown	unknown	unknown	unknown	unknown	unknown	unknown	unknown	unknown	unknown	unknown	unknown	unknown	unknown	unknown	unknown	-	unknown	+	unknown	unknown	+	unknown
CEPDL	RIH	unknown	unknown	unknown	unknown	unknown	unknown	unknown	unknown	unknown	unknown	unknown	unknown	unknown	unknown	unknown	unknown	unknown	unknown	+	+	unknown	unknown	unknown	unknown	unknown	unknown	unknown	unknown	unknown	unknown	-	unknown	unknown	unknown	+	unknown	-	unknown	unknown	unknown	unknown	unknown	unknown	unknown	unknown	unknown	unknown	unknown
CEPDL	RIPL	unknown	unknown	unknown	unknown	unknown	unknown	unknown	unknown	unknown	unknown	unknown	unknown	unknown	unknown	unknown	unknown	unknown	unknown	unknown	unknown	unknown	unknown	unknown	unknown	unknown	unknown	unknown	unknown	+	unknown	unknown	unknown	unknown	unknown	+	unknown	unknown	unknown	unknown	unknown	unknown	unknown	unknown	unknown	unknown	unknown	unknown	unknown
CEPDL	RIS	unknown	unknown	unknown	unknown	unknown	unknown	-	unknown	unknown	unknown	-	unknown	unknown	+	unknown	unknown	unknown	unknown	unknown	-	-	unknown	unknown	unknown	unknown	unknown	unknown	unknown	unknown	unknown	unknown	-	unknown	unknown	unknown	unknown	unknown	-	unknown	unknown	unknown	-	unknown	unknown	-	unknown	unknown	unknown
CEPDL	RMDVL	unknown	unknown	unknown	unknown	unknown	unknown	unknown	unknown	unknown	unknown	unknown	unknown	unknown	unknown	unknown	unknown	unknown	unknown	unknown	unknown	unknown	unknown	unknown	unknown	unknown	unknown	unknown	unknown	unknown	unknown	unknown	-	unknown	unknown	unknown	unknown	unknown	unknown	unknown	unknown	unknown	unknown	-	unknown	unknown	-	unknown	unknown
CEPDL	RMGL	unknown	unknown	+	unknown	unknown	unknown	unknown	unknown	unknown	unknown	unknown	unknown	unknown	unknown	unknown	unknown	-	unknown	unknown	unknown	unknown	unknown	unknown	-	unknown	unknown	-	unknown	unknown	unknown	unknown	unknown	unknown	unknown	unknown	unknown	unknown	unknown	unknown	unknown	unknown	unknown	unknown	unknown	unknown	unknown	unknown	unknown
CEPDL	RMHL	unknown	unknown	unknown	-	unknown	unknown	+	unknown	unknown	unknown	unknown	unknown	-	unknown	unknown	unknown	+	unknown	unknown	unknown	unknown	unknown	+	unknown	unknown	unknown	unknown	unknown	unknown	unknown	unknown	-	unknown	unknown	unknown	+	unknown	unknown	unknown	unknown	unknown	unknown	unknown	unknown	unknown	-	unknown	unknown
CEPDL	RMHR	unknown	unknown	unknown	unknown	unknown	unknown	unknown	unknown	unknown	unknown	unknown	unknown	unknown	unknown	unknown	unknown	unknown	-	unknown	unknown	unknown	unknown	unknown	unknown	-	unknown	unknown	unknown	unknown	-	unknown	unknown	unknown	unknown	unknown	unknown	unknown	unknown	+	unknown	unknown	unknown	unknown	+	unknown	unknown	unknown	unknown
CEPDL	SIADR	unknown	unknown	unknown	-	-	unknown	unknown	unknown	unknown	unknown	+	unknown	unknown	unknown	unknown	unknown	unknown	unknown	unknown	unknown	unknown	unknown	unknown	unknown	unknown	unknown	unknown	unknown	unknown	unknown	unknown	unknown	unknown	unknown	unknown	unknown	unknown	unknown	unknown	unknown	unknown	unknown	unknown	+	unknown	unknown	unknown	unknown
CEPDL	SIBDL	unknown	unknown	unknown	unknown	unknown	-	-	unknown	unknown	unknown	-	unknown	unknown	unknown	unknown	unknown	unknown	unknown	unknown	unknown	unknown	unknown	unknown	-	unknown	unknown	unknown	unknown	-	unknown	unknown	unknown	unknown	unknown	unknown	unknown	unknown	unknown	unknown	unknown	unknown	unknown	unknown	unknown	unknown	unknown	unknown	unknown
CEPDL	SIBVR	unknown	unknown	unknown	unknown	unknown	unknown	unknown	unknown	unknown	unknown	unknown	unknown	+	unknown	unknown	unknown	unknown	unknown	unknown	unknown	unknown	unknown	unknown	unknown	unknown	unknown	unknown	unknown	-	unknown	unknown	unknown	unknown	-	unknown	unknown	unknown	unknown	unknown	unknown	unknown	unknown	unknown	unknown	unknown	unknown	unknown	unknown
CEPDL	SMBDR	unknown	unknown	unknown	unknown	unknown	+	unknown	unknown	unknown	unknown	unknown	unknown	unknown	+	unknown	unknown	unknown	unknown	unknown	unknown	unknown	unknown	unknown	unknown	unknown	unknown	unknown	unknown	unknown	unknown	unknown	unknown	unknown	unknown	-	unknown	unknown	unknown	unknown	unknown	unknown	-	-	unknown	unknown	unknown	unknown	unknown
CEPDL	URADL	unknown	unknown	unknown	unknown	unknown	unknown	unknown	unknown	unknown	unknown	unknown	unknown	unknown	unknown	unknown	unknown	unknown	unknown	unknown	unknown	unknown	unknown	unknown	unknown	unknown	unknown	unknown	unknown	+	unknown	unknown	unknown	unknown	unknown	unknown	unknown	unknown	unknown	-	unknown	unknown	unknown	unknown	unknown	unknown	unknown	unknown	unknown
CEPDL	URBL	unknown	+	unknown	unknown	unknown	unknown	unknown	unknown	unknown	unknown	unknown	unknown	+	-	unknown	unknown	unknown	unknown	unknown	-	unknown	unknown	unknown	unknown	unknown	unknown	unknown	unknown	unknown	unknown	unknown	unknown	unknown	unknown	unknown	unknown	unknown	unknown	unknown	unknown	unknown	unknown	unknown	unknown	unknown	unknown	unknown	+
CEPDL	URYDL	unknown	unknown	unknown	unknown	unknown	+	unknown	unknown	unknown	unknown	unknown	unknown	unknown	-	unknown	unknown	unknown	unknown	unknown	+	unknown	unknown	unknown	unknown	unknown	unknown	unknown	unknown	unknown	unknown	-	unknown	unknown	unknown	unknown	unknown	unknown	-	unknown	unknown	unknown	unknown	unknown	unknown	unknown	unknown	unknown	unknown
CEPDR	AVEL	unknown	-	unknown	+	unknown	unknown	+	unknown	-	unknown	unknown	unknown	unknown	+	unknown	unknown	unknown	unknown	unknown	unknown	-	unknown	unknown	unknown	unknown	+	unknown	unknown	unknown	+	unknown	unknown	unknown	+	unknown	unknown	unknown	unknown	unknown	unknown	unknown	unknown	unknown	unknown	unknown	unknown	unknown	unknown
CEPDR	BDUR	unknown	unknown	unknown	unknown	unknown	unknown	unknown	unknown	unknown	unknown	unknown	unknown	unknown	unknown	unknown	unknown	unknown	unknown	unknown	unknown	unknown	unknown	unknown	unknown	unknown	unknown	unknown	unknown	unknown	unknown	unknown	unknown	unknown	unknown	unknown	unknown	unknown	+	unknown	unknown	-	unknown	unknown	unknown	unknown	unknown	unknown	unknown
CEPDR	CEPDR	unknown	+	unknown	+	unknown	unknown	unknown	+	unknown	unknown	unknown	unknown	unknown	unknown	unknown	unknown	unknown	unknown	unknown	unknown	unknown	unknown	unknown	unknown	unknown	unknown	unknown	unknown	+	-	unknown	unknown	unknown	unknown	unknown	+	unknown	unknown	unknown	unknown	unknown	unknown	unknown	unknown	unknown	unknown	unknown	unknown
CEPDR	IL1DR	unknown	unknown	unknown	unknown	unknown	unknown	unknown	unknown	unknown	unknown	unknown	unknown	unknown	unknown	unknown	unknown	unknown	unknown	unknown	-	unknown	-	unknown	unknown	unknown	unknown	unknown	unknown	unknown	unknown	unknown	unknown	unknown	unknown	unknown	unknown	unknown	unknown	unknown	unknown	unknown	unknown	+	unknown	unknown	unknown	-	unknown
CEPDR	IL1R	unknown	unknown	unknown	unknown	unknown	unknown	unknown	unknown	unknown	unknown	unknown	unknown	unknown	unknown	unknown	unknown	unknown	unknown	unknown	unknown	unknown	unknown	unknown	unknown	unknown	unknown	unknown	-	-	-	unknown	unknown	unknown	unknown	unknown	unknown	unknown	unknown	unknown	unknown	unknown	unknown	unknown	unknown	unknown	unknown	unknown	+
CEPDR	OLLR	unknown	unknown	unknown	unknown	unknown	unknown	-	unknown	unknown	unknown	unknown	unknown	unknown	unknown	unknown	unknown	unknown	unknown	unknown	unknown	unknown	unknown	unknown	unknown	+	unknown	+	unknown	unknown	unknown	unknown	unknown	+	unknown	unknown	unknown	unknown	unknown	unknown	+	unknown	unknown	unknown	unknown	unknown	unknown	unknown	unknown
CEPDR	OLQDR	unknown	unknown	unknown	unknown	-	unknown	unknown	unknown	unknown	unknown	+	unknown	unknown	unknown	unknown	unknown	unknown	unknown	unknown	unknown	unknown	unknown	unknown	unknown	unknown	unknown	unknown	unknown	unknown	unknown	unknown	unknown	unknown	unknown	unknown	+	unknown	unknown	unknown	unknown	unknown	unknown	unknown	-	unknown	unknown	unknown	unknown
CEPDR	RICL	unknown	+	-	unknown	unknown	unknown	unknown	unknown	unknown	unknown	unknown	unknown	unknown	unknown	unknown	unknown	unknown	-	unknown	unknown	unknown	unknown	unknown	unknown	unknown	unknown	unknown	unknown	unknown	unknown	unknown	unknown	unknown	unknown	unknown	unknown	unknown	unknown	unknown	unknown	+	unknown	unknown	unknown	unknown	unknown	unknown	unknown
CEPDR	RICR	unknown	unknown	unknown	unknown	-	unknown	unknown	unknown	unknown	unknown	unknown	unknown	unknown	unknown	unknown	unknown	unknown	+	+	unknown	unknown	unknown	unknown	+	unknown	unknown	unknown	unknown	unknown	unknown	unknown	unknown	unknown	unknown	unknown	-	unknown	unknown	unknown	unknown	unknown	unknown	unknown	unknown	unknown	unknown	unknown	unknown
CEPDR	RIFR	unknown	-	unknown	unknown	unknown	unknown	unknown	unknown	unknown	unknown	unknown	unknown	unknown	unknown	unknown	unknown	unknown	unknown	unknown	unknown	unknown	unknown	unknown	unknown	unknown	unknown	unknown	unknown	unknown	unknown	unknown	unknown	unknown	unknown	unknown	unknown	unknown	unknown	-	unknown	unknown	-	unknown	+	unknown	unknown	unknown	unknown
CEPDR	RIH	unknown	unknown	+	+	unknown	unknown	unknown	unknown	unknown	unknown	unknown	unknown	unknown	+	unknown	unknown	unknown	unknown	unknown	unknown	unknown	unknown	unknown	unknown	unknown	unknown	unknown	+	unknown	+	-	unknown	unknown	unknown	unknown	unknown	unknown	unknown	unknown	unknown	unknown	unknown	unknown	unknown	unknown	unknown	unknown	unknown
CEPDR	RMDR	unknown	unknown	unknown	+	-	unknown	unknown	unknown	+	unknown	unknown	unknown	unknown	unknown	-	unknown	unknown	unknown	unknown	unknown	unknown	unknown	unknown	unknown	unknown	unknown	unknown	-	unknown	unknown	+	unknown	unknown	unknown	unknown	unknown	unknown	unknown	unknown	unknown	unknown	unknown	unknown	unknown	unknown	unknown	unknown	unknown
CEPDR	RMDVR	unknown	unknown	unknown	unknown	unknown	unknown	unknown	unknown	unknown	unknown	unknown	unknown	unknown	unknown	unknown	unknown	unknown	unknown	unknown	unknown	unknown	unknown	unknown	unknown	unknown	unknown	unknown	unknown	unknown	unknown	unknown	unknown	unknown	unknown	unknown	unknown	unknown	unknown	+	-	unknown	unknown	unknown	-	unknown	unknown	unknown	unknown
CEPDR	RMGR	unknown	+	unknown	unknown	unknown	unknown	unknown	unknown	unknown	unknown	unknown	unknown	unknown	unknown	unknown	unknown	unknown	unknown	unknown	unknown	unknown	unknown	unknown	unknown	unknown	unknown	unknown	unknown	unknown	unknown	unknown	unknown	unknown	unknown	unknown	unknown	unknown	unknown	unknown	unknown	unknown	unknown	unknown	+	unknown	unknown	unknown	unknown
CEPDR	RMHL	unknown	unknown	unknown	unknown	unknown	unknown	unknown	unknown	unknown	unknown	unknown	unknown	unknown	unknown	-	unknown	unknown	unknown	unknown	unknown	unknown	unknown	unknown	unknown	unknown	unknown	unknown	unknown	unknown	unknown	-	+	unknown	unknown	unknown	unknown	unknown	unknown	unknown	unknown	unknown	unknown	unknown	unknown	unknown	unknown	unknown	unknown
CEPDR	RMHR	unknown	unknown	unknown	unknown	unknown	unknown	unknown	+	+	unknown	unknown	-	unknown	unknown	unknown	unknown	unknown	unknown	unknown	unknown	+	unknown	unknown	unknown	unknown	+	unknown	-	unknown	unknown	unknown	unknown	unknown	unknown	unknown	unknown	unknown	unknown	unknown	unknown	unknown	unknown	unknown	unknown	unknown	unknown	unknown	unknown
CEPDR	SIBDR	unknown	unknown	unknown	unknown	unknown	unknown	unknown	unknown	unknown	unknown	unknown	unknown	unknown	unknown	unknown	unknown	unknown	unknown	unknown	+	unknown	unknown	unknown	unknown	unknown	unknown	unknown	+	unknown	-	unknown	unknown	unknown	unknown	unknown	unknown	unknown	unknown	-	unknown	unknown	unknown	unknown	+	unknown	unknown	unknown	unknown
CEPDR	SMBDL	unknown	unknown	unknown	unknown	unknown	unknown	unknown	unknown	unknown	unknown	unknown	unknown	unknown	-	unknown	unknown	unknown	unknown	unknown	unknown	unknown	unknown	unknown	unknown	unknown	unknown	unknown	unknown	unknown	unknown	unknown	+	unknown	unknown	-	unknown	unknown	unknown	unknown	unknown	unknown	unknown	unknown	unknown	unknown	unknown	unknown	unknown
CEPDR	URADR	unknown	unknown	unknown	unknown	unknown	unknown	unknown	unknown	unknown	unknown	unknown	unknown	unknown	unknown	unknown	+	unknown	unknown	unknown	unknown	unknown	unknown	unknown	unknown	unknown	unknown	unknown	unknown	unknown	unknown	unknown	unknown	unknown	unknown	unknown	unknown	unknown	unknown	unknown	unknown	unknown	unknown	unknown	unknown	-	unknown	unknown	unknown
CEPDR	URBR	unknown	unknown	unknown	unknown	unknown	unknown	unknown	unknown	unknown	unknown	unknown	unknown	-	unknown	unknown	unknown	unknown	unknown	unknown	unknown	unknown	+	unknown	unknown	unknown	unknown	unknown	unknown	unknown	unknown	unknown	unknown	unknown	unknown	unknown	unknown	unknown	unknown	unknown	unknown	unknown	unknown	unknown	unknown	unknown	unknown	unknown	unknown
CEPDR	URXR	unknown	unknown	unknown	+	unknown	unknown	unknown	unknown	+	unknown	unknown	+	unknown	unknown	unknown	unknown	unknown	unknown	unknown	unknown	unknown	unknown	unknown	unknown	unknown	unknown	unknown	unknown	unknown	unknown	unknown	unknown	unknown	unknown	unknown	unknown	unknown	unknown	unknown	unknown	unknown	unknown	+	unknown	unknown	unknown	unknown	unknown
CEPDR	URYDR	unknown	unknown	unknown	unknown	unknown	unknown	+	unknown	unknown	unknown	unknown	+	unknown	-	unknown	-	unknown	unknown	unknown	unknown	unknown	unknown	unknown	unknown	unknown	unknown	unknown	unknown	unknown	unknown	unknown	unknown	unknown	unknown	unknown	unknown	unknown	-	unknown	unknown	unknown	unknown	unknown	unknown	unknown	unknown	unknown	unknown
CEPVL	AVER	unknown	unknown	unknown	unknown	unknown	unknown	unknown	unknown	unknown	unknown	unknown	-	+	unknown	unknown	unknown	unknown	unknown	unknown	unknown	unknown	unknown	unknown	-	unknown	unknown	unknown	unknown	unknown	unknown	unknown	unknown	unknown	+	unknown	unknown	unknown	unknown	unknown	unknown	unknown	unknown	unknown	unknown	+	unknown	unknown	unknown
CEPVL	IL1VL	unknown	unknown	unknown	unknown	unknown	unknown	unknown	unknown	unknown	unknown	unknown	unknown	unknown	unknown	unknown	unknown	unknown	-	unknown	unknown	unknown	-	unknown	unknown	unknown	unknown	unknown	unknown	unknown	unknown	unknown	unknown	unknown	unknown	unknown	unknown	unknown	unknown	unknown	+	unknown	unknown	unknown	unknown	unknown	unknown	unknown	unknown
CEPVL	OLLL	unknown	unknown	+	unknown	-	unknown	unknown	unknown	unknown	unknown	unknown	unknown	unknown	unknown	unknown	unknown	unknown	unknown	unknown	unknown	unknown	unknown	unknown	unknown	unknown	unknown	-	unknown	unknown	unknown	unknown	unknown	unknown	unknown	unknown	unknown	unknown	unknown	unknown	unknown	-	+	unknown	+	-	unknown	+	unknown
CEPVL	OLQVL	unknown	unknown	unknown	unknown	unknown	unknown	unknown	unknown	unknown	unknown	unknown	unknown	unknown	unknown	unknown	unknown	unknown	-	unknown	+	unknown	unknown	+	unknown	unknown	unknown	+	unknown	unknown	unknown	unknown	unknown	unknown	+	-	unknown	unknown	unknown	+	unknown	unknown	unknown	unknown	unknown	unknown	-	unknown	unknown
CEPVL	PVR	unknown	unknown	unknown	unknown	unknown	unknown	unknown	unknown	unknown	unknown	unknown	unknown	unknown	unknown	unknown	unknown	unknown	unknown	unknown	unknown	unknown	unknown	unknown	unknown	unknown	unknown	unknown	unknown	unknown	unknown	unknown	unknown	unknown	unknown	unknown	unknown	unknown	unknown	unknown	unknown	unknown	unknown	unknown	unknown	unknown	unknown	unknown	unknown
CEPVL	RIAL	unknown	-	unknown	unknown	unknown	unknown	unknown	unknown	unknown	unknown	unknown	-	unknown	unknown	unknown	unknown	unknown	+	unknown	unknown	unknown	unknown	unknown	unknown	+	+	-	unknown	unknown	unknown	unknown	unknown	unknown	unknown	unknown	+	unknown	+	unknown	unknown	unknown	unknown	unknown	unknown	unknown	unknown	unknown	unknown
CEPVL	RIBL	unknown	unknown	unknown	-	unknown	+	-	unknown	unknown	-	unknown	unknown	unknown	-	unknown	unknown	unknown	unknown	unknown	unknown	unknown	unknown	unknown	unknown	unknown	unknown	unknown	unknown	unknown	unknown	unknown	unknown	+	unknown	unknown	unknown	unknown	unknown	unknown	-	unknown	unknown	unknown	unknown	unknown	unknown	unknown	unknown
CEPVL	RICL	unknown	unknown	unknown	unknown	unknown	unknown	unknown	unknown	unknown	unknown	unknown	unknown	unknown	unknown	unknown	unknown	unknown	unknown	-	-	unknown	unknown	unknown	+	unknown	unknown	unknown	unknown	unknown	unknown	unknown	unknown	unknown	unknown	unknown	unknown	unknown	unknown	unknown	unknown	unknown	unknown	unknown	unknown	unknown	unknown	+	unknown
CEPVL	RICR	unknown	unknown	unknown	unknown	unknown	unknown	unknown	unknown	unknown	-	unknown	unknown	unknown	unknown	unknown	unknown	unknown	unknown	unknown	unknown	unknown	unknown	unknown	unknown	unknown	unknown	unknown	unknown	unknown	unknown	unknown	unknown	-	unknown	unknown	unknown	-	unknown	unknown	unknown	unknown	unknown	unknown	unknown	unknown	unknown	unknown	unknown
CEPVL	RIPL	unknown	unknown	unknown	-	unknown	unknown	unknown	unknown	unknown	unknown	unknown	unknown	unknown	unknown	unknown	unknown	unknown	unknown	unknown	unknown	unknown	unknown	unknown	unknown	unknown	unknown	unknown	unknown	unknown	+	unknown	unknown	unknown	unknown	unknown	unknown	unknown	unknown	unknown	unknown	-	unknown	unknown	unknown	-	unknown	unknown	unknown
CEPVL	RMDDL	unknown	unknown	unknown	unknown	unknown	unknown	unknown	unknown	unknown	unknown	unknown	unknown	unknown	unknown	unknown	-	unknown	unknown	unknown	unknown	unknown	+	unknown	unknown	unknown	unknown	unknown	unknown	unknown	unknown	unknown	unknown	unknown	unknown	unknown	unknown	unknown	unknown	unknown	+	+	unknown	unknown	unknown	unknown	unknown	unknown	unknown
CEPVL	RMDVR	unknown	unknown	unknown	unknown	unknown	unknown	unknown	unknown	unknown	unknown	unknown	+	unknown	unknown	unknown	unknown	unknown	unknown	unknown	unknown	unknown	unknown	unknown	unknown	unknown	unknown	unknown	unknown	unknown	unknown	+	unknown	unknown	unknown	unknown	unknown	unknown	unknown	unknown	unknown	+	unknown	-	unknown	unknown	unknown	unknown	unknown
CEPVL	RMGL	unknown	unknown	-	unknown	unknown	unknown	unknown	unknown	unknown	unknown	unknown	unknown	unknown	unknown	unknown	unknown	unknown	unknown	unknown	unknown	unknown	unknown	unknown	unknown	unknown	unknown	+	unknown	unknown	unknown	unknown	unknown	unknown	unknown	unknown	unknown	unknown	unknown	unknown	unknown	+	unknown	unknown	unknown	unknown	-	unknown	unknown
CEPVL	RMHL	unknown	unknown	unknown	unknown	unknown	unknown	unknown	unknown	unknown	unknown	unknown	unknown	unknown	+	+	unknown	unknown	unknown	unknown	unknown	unknown	unknown	unknown	unknown	+	unknown	unknown	unknown	+	unknown	unknown	unknown	unknown	unknown	unknown	unknown	+	unknown	unknown	unknown	-	unknown	unknown	unknown	unknown	unknown	unknown	unknown
CEPVL	RMHR	unknown	unknown	unknown	unknown	unknown	unknown	unknown	+	unknown	unknown	unknown	-	-	unknown	unknown	unknown	unknown	unknown	unknown	unknown	unknown	unknown	unknown	unknown	-	unknown	+	-	unknown	unknown	unknown	unknown	unknown	unknown	unknown	unknown	unknown	-	unknown	unknown	unknown	unknown	unknown	unknown	+	unknown	unknown	unknown
CEPVL	SIAVL	unknown	unknown	unknown	unknown	unknown	+	unknown	unknown	unknown	unknown	unknown	unknown	unknown	unknown	unknown	unknown	unknown	unknown	unknown	unknown	unknown	unknown	unknown	unknown	unknown	unknown	unknown	unknown	unknown	unknown	unknown	unknown	unknown	unknown	unknown	unknown	unknown	unknown	unknown	unknown	unknown	unknown	+	unknown	unknown	unknown	unknown	unknown
CEPVL	SMBVL	unknown	unknown	unknown	-	unknown	unknown	unknown	unknown	unknown	unknown	unknown	+	unknown	unknown	-	unknown	unknown	unknown	unknown	unknown	unknown	unknown	unknown	-	unknown	unknown	unknown	unknown	unknown	unknown	unknown	unknown	unknown	unknown	unknown	unknown	unknown	unknown	unknown	unknown	unknown	unknown	unknown	unknown	unknown	unknown	unknown	unknown
CEPVL	SMDVR	unknown	unknown	unknown	unknown	unknown	unknown	+	unknown	unknown	unknown	unknown	unknown	unknown	unknown	unknown	-	+	unknown	unknown	-	unknown	unknown	unknown	unknown	-	unknown	unknown	unknown	unknown	unknown	-	unknown	unknown	+	unknown	unknown	unknown	unknown	unknown	unknown	unknown	unknown	unknown	-	-	unknown	unknown	unknown
CEPVL	URAVL	unknown	unknown	unknown	unknown	unknown	unknown	unknown	-	unknown	unknown	unknown	unknown	unknown	unknown	unknown	unknown	unknown	+	unknown	unknown	unknown	unknown	unknown	unknown	unknown	unknown	-	unknown	+	unknown	unknown	unknown	unknown	unknown	unknown	unknown	unknown	unknown	unknown	-	-	unknown	unknown	unknown	unknown	unknown	unknown	unknown
CEPVL	URXL	unknown	unknown	unknown	unknown	unknown	unknown	unknown	unknown	unknown	unknown	unknown	+	unknown	unknown	unknown	-	unknown	unknown	unknown	unknown	unknown	unknown	unknown	unknown	unknown	unknown	unknown	unknown	unknown	unknown	unknown	-	unknown	unknown	unknown	unknown	unknown	unknown	unknown	unknown	unknown	unknown	unknown	unknown	unknown	unknown	unknown	unknown
CEPVL	URYVL	unknown	unknown	unknown	unknown	unknown	+	unknown	unknown	unknown	unknown	unknown	unknown	unknown	unknown	unknown	unknown	unknown	unknown	unknown	unknown	unknown	unknown	+	unknown	unknown	unknown	unknown	+	+	unknown	unknown	unknown	unknown	unknown	unknown	unknown	unknown	unknown	unknown	unknown	+	unknown	+	unknown	unknown	unknown	unknown	unknown
CEPVR	ADLR	unknown	unknown	unknown	unknown	unknown	+	unknown	unknown	unknown	unknown	unknown	unknown	+	unknown	unknown	unknown	unknown	unknown	unknown	unknown	-	unknown	unknown	unknown	unknown	-	-	unknown	unknown	unknown	unknown	unknown	unknown	unknown	unknown	unknown	unknown	unknown	unknown	+	unknown	unknown	-	unknown	unknown	+	unknown	unknown
CEPVR	ASGR	unknown	unknown	unknown	+	unknown	unknown	unknown	unknown	unknown	unknown	unknown	unknown	unknown	unknown	unknown	unknown	unknown	unknown	unknown	unknown	unknown	unknown	unknown	unknown	unknown	unknown	unknown	unknown	unknown	unknown	unknown	unknown	unknown	unknown	-	unknown	unknown	unknown	unknown	unknown	unknown	unknown	unknown	unknown	unknown	unknown	unknown	unknown
CEPVR	AVEL	unknown	unknown	unknown	unknown	unknown	unknown	unknown	+	unknown	unknown	unknown	unknown	unknown	unknown	unknown	unknown	+	unknown	unknown	unknown	unknown	unknown	unknown	unknown	unknown	unknown	unknown	unknown	unknown	unknown	unknown	unknown	unknown	unknown	unknown	-	unknown	unknown	unknown	unknown	unknown	unknown	-	unknown	+	unknown	unknown	unknown
CEPVR	CEPDR	unknown	unknown	unknown	unknown	unknown	unknown	unknown	unknown	unknown	unknown	unknown	unknown	unknown	unknown	unknown	unknown	unknown	unknown	unknown	unknown	unknown	unknown	unknown	unknown	unknown	unknown	unknown	unknown	unknown	unknown	unknown	unknown	unknown	unknown	unknown	unknown	unknown	unknown	unknown	unknown	unknown	unknown	unknown	unknown	unknown	unknown	unknown	unknown
CEPVR	IL1VR	unknown	unknown	-	unknown	unknown	unknown	unknown	unknown	unknown	unknown	unknown	unknown	unknown	unknown	unknown	unknown	unknown	unknown	unknown	unknown	unknown	unknown	unknown	unknown	unknown	unknown	-	unknown	unknown	+	unknown	unknown	unknown	unknown	+	unknown	unknown	unknown	unknown	unknown	unknown	unknown	unknown	unknown	unknown	unknown	unknown	+
CEPVR	IL2VR	unknown	+	unknown	unknown	unknown	unknown	unknown	unknown	unknown	+	unknown	+	unknown	unknown	unknown	unknown	unknown	unknown	unknown	unknown	unknown	unknown	unknown	unknown	-	unknown	unknown	unknown	unknown	+	unknown	unknown	unknown	unknown	unknown	unknown	unknown	unknown	unknown	unknown	unknown	unknown	unknown	unknown	unknown	unknown	unknown	unknown
CEPVR	OLLR	unknown	+	-	unknown	unknown	unknown	unknown	unknown	unknown	unknown	unknown	unknown	-	unknown	+	unknown	unknown	unknown	unknown	unknown	unknown	unknown	unknown	unknown	unknown	-	unknown	unknown	unknown	unknown	unknown	+	unknown	unknown	unknown	-	unknown	unknown	unknown	unknown	unknown	unknown	unknown	unknown	unknown	unknown	unknown	unknown
CEPVR	OLQVR	unknown	unknown	unknown	unknown	unknown	unknown	unknown	unknown	unknown	unknown	unknown	unknown	+	unknown	unknown	unknown	unknown	+	unknown	+	unknown	unknown	unknown	unknown	unknown	unknown	unknown	unknown	unknown	unknown	unknown	unknown	unknown	unknown	-	unknown	unknown	unknown	unknown	-	unknown	unknown	unknown	unknown	unknown	unknown	unknown	unknown
CEPVR	RIAL	unknown	unknown	unknown	unknown	unknown	unknown	unknown	unknown	unknown	unknown	unknown	unknown	unknown	unknown	unknown	unknown	unknown	+	unknown	unknown	unknown	unknown	unknown	unknown	unknown	unknown	unknown	unknown	unknown	unknown	unknown	unknown	unknown	unknown	unknown	-	unknown	unknown	unknown	unknown	unknown	unknown	unknown	unknown	unknown	unknown	unknown	+
CEPVR	RIAR	unknown	unknown	unknown	unknown	unknown	unknown	unknown	unknown	+	-	unknown	unknown	unknown	unknown	unknown	unknown	unknown	unknown	unknown	unknown	unknown	unknown	unknown	unknown	unknown	unknown	unknown	unknown	unknown	unknown	unknown	unknown	unknown	unknown	unknown	unknown	unknown	unknown	unknown	unknown	unknown	unknown	unknown	unknown	-	unknown	unknown	unknown
CEPVR	RICL	unknown	unknown	unknown	unknown	unknown	unknown	unknown	unknown	unknown	unknown	unknown	unknown	-	unknown	unknown	unknown	unknown	unknown	+	unknown	unknown	unknown	unknown	unknown	unknown	unknown	unknown	unknown	unknown	unknown	unknown	unknown	unknown	unknown	unknown	unknown	unknown	unknown	unknown	unknown	unknown	+	-	unknown	unknown	unknown	unknown	unknown
CEPVR	RICR	unknown	unknown	unknown	unknown	unknown	unknown	unknown	unknown	unknown	unknown	unknown	unknown	unknown	unknown	unknown	unknown	unknown	unknown	unknown	unknown	unknown	unknown	unknown	unknown	unknown	unknown	unknown	+	unknown	unknown	unknown	unknown	unknown	unknown	unknown	unknown	+	unknown	+	unknown	unknown	unknown	unknown	unknown	unknown	unknown	unknown	unknown
CEPVR	RIPR	unknown	unknown	unknown	unknown	unknown	-	unknown	unknown	unknown	unknown	unknown	unknown	unknown	unknown	-	unknown	unknown	unknown	unknown	unknown	unknown	unknown	unknown	unknown	unknown	unknown	unknown	unknown	unknown	unknown	unknown	unknown	unknown	unknown	unknown	unknown	unknown	unknown	unknown	unknown	unknown	-	unknown	unknown	unknown	-	unknown	unknown
CEPVR	RIVL	unknown	unknown	unknown	unknown	-	unknown	-	unknown	unknown	unknown	unknown	unknown	unknown	unknown	unknown	unknown	unknown	unknown	unknown	unknown	-	unknown	unknown	unknown	unknown	unknown	unknown	unknown	unknown	unknown	unknown	-	unknown	unknown	unknown	unknown	unknown	unknown	unknown	unknown	unknown	unknown	unknown	unknown	unknown	unknown	unknown	unknown
CEPVR	RMDDR	unknown	unknown	unknown	unknown	unknown	+	unknown	unknown	+	unknown	unknown	unknown	unknown	unknown	unknown	unknown	unknown	unknown	unknown	unknown	-	-	unknown	+	unknown	unknown	+	unknown	unknown	unknown	unknown	unknown	unknown	unknown	-	unknown	unknown	unknown	unknown	unknown	unknown	unknown	unknown	unknown	unknown	unknown	unknown	unknown
CEPVR	RMHR	unknown	unknown	unknown	unknown	unknown	unknown	unknown	unknown	unknown	unknown	-	unknown	unknown	unknown	unknown	unknown	unknown	unknown	unknown	unknown	unknown	unknown	unknown	unknown	unknown	unknown	unknown	unknown	unknown	unknown	unknown	unknown	+	unknown	unknown	unknown	unknown	unknown	unknown	unknown	unknown	unknown	unknown	unknown	+	unknown	unknown	unknown
CEPVR	SIAVR	unknown	unknown	unknown	unknown	unknown	unknown	unknown	unknown	unknown	unknown	unknown	unknown	unknown	unknown	unknown	unknown	unknown	+	unknown	unknown	unknown	unknown	unknown	unknown	unknown	unknown	unknown	unknown	unknown	unknown	unknown	unknown	unknown	+	unknown	unknown	unknown	unknown	unknown	unknown	unknown	unknown	unknown	unknown	unknown	unknown	unknown	unknown
CEPVR	SMBVR	unknown	unknown	unknown	unknown	unknown	unknown	unknown	-	unknown	-	unknown	unknown	unknown	+	unknown	unknown	unknown	unknown	unknown	unknown	unknown	unknown	unknown	unknown	unknown	unknown	unknown	unknown	unknown	unknown	unknown	unknown	unknown	unknown	unknown	unknown	unknown	+	unknown	unknown	unknown	unknown	unknown	unknown	+	unknown	unknown	unknown
CEPVR	SMDDR	unknown	unknown	unknown	unknown	unknown	unknown	unknown	unknown	unknown	unknown	unknown	unknown	unknown	unknown	unknown	unknown	unknown	unknown	unknown	unknown	unknown	+	unknown	unknown	unknown	unknown	unknown	unknown	unknown	unknown	unknown	unknown	unknown	unknown	unknown	unknown	+	unknown	unknown	unknown	unknown	unknown	unknown	unknown	unknown	unknown	unknown	unknown
CEPVR	URAVR	unknown	unknown	unknown	unknown	unknown	+	+	unknown	-	unknown	unknown	unknown	unknown	unknown	unknown	unknown	unknown	unknown	unknown	unknown	unknown	unknown	unknown	unknown	unknown	unknown	unknown	unknown	unknown	unknown	unknown	unknown	unknown	unknown	unknown	+	unknown	unknown	unknown	unknown	unknown	unknown	unknown	unknown	unknown	unknown	unknown	-
CEPVR	URYVR	unknown	unknown	unknown	unknown	+	unknown	unknown	unknown	unknown	unknown	unknown	unknown	unknown	unknown	unknown	unknown	unknown	unknown	unknown	unknown	unknown	+	unknown	unknown	unknown	unknown	unknown	unknown	unknown	unknown	unknown	unknown	unknown	unknown	unknown	unknown	unknown	unknown	+	unknown	-	unknown	unknown	unknown	unknown	unknown	-	unknown
DA01	AS01	+	+	+	+	+	+	+	unknown	+	+	+	+	+	+	+	+	+	+	+	+	+	+	+	+	+	+	-	+	+	+	+	+	+	+	+	+	+	+	+	unknown	+	+	+	unknown	unknown	+	+	+
DA01	DB01	+	+	+	+	+	unknown	+	+	+	-	+	+	+	+	+	+	+	+	+	unknown	unknown	+	+	+	+	+	+	-	+	+	+	+	+	+	+	+	+	+	unknown	+	+	+	+	+	+	+	+	+
DA01	DD01	+	+	+	+	+	+	+	+	+	unknown	+	+	+	+	+	+	+	+	+	+	-	+	+	+	+	-	-	+	+	+	+	+	+	+	+	+	+	+	+	+	+	+	+	+	+	-	+	+
DA01	FLPR	+	+	-	+	+	+	+	+	+	+	+	+	+	+	+	+	+	+	+	-	+	+	+	+	+	unknown	+	+	-	+	+	+	-	+	+	+	+	+	unknown	-	+	+	+	+	+	+	+	-
DA01	VD02	+	+	+	+	+	+	+	+	+	+	unknown	+	+	+	+	+	+	+	+	+	+	+	+	+	+	+	+	+	+	+	+	+	+	+	+	+	+	+	+	+	+	+	+	+	+	+	+	+
DA02	AS02	+	+	+	+	+	+	+	+	+	+	+	+	+	+	+	+	+	+	+	+	+	+	+	+	-	+	+	+	+	+	+	unknown	-	+	+	+	+	unknown	+	+	+	+	+	+	+	+	+	+
DA02	DA03	+	+	+	+	+	+	+	+	+	+	+	+	+	+	+	+	+	-	+	+	+	+	+	+	+	+	+	+	+	+	-	-	+	unknown	+	+	-	+	+	+	+	+	-	+	+	+	+	+
DA02	DB01	+	+	-	+	unknown	+	+	+	+	+	+	+	+	+	+	+	+	+	+	+	+	+	+	+	+	+	+	+	+	+	+	+	+	+	+	+	+	+	+	+	+	+	+	+	+	+	+	+
DA02	DD01	+	+	+	+	+	-	+	+	+	+	-	+	+	+	+	+	+	+	+	+	+	+	+	+	+	+	+	+	+	+	+	+	+	+	+	+	+	+	+	+	+	+	+	+	+	+	+	+
DA02	VD02	+	+	+	+	+	+	unknown	unknown	+	unknown	+	-	+	unknown	+	+	+	+	+	+	+	+	+	+	+	+	+	+	+	+	+	+	-	+	-	+	+	+	+	+	+	+	+	+	+	+	+	+
DA02	VD03	+	+	+	unknown	+	+	+	unknown	-	-	+	+	+	+	+	+	+	+	+	+	+	+	+	+	+	+	+	-	+	+	+	+	+	+	+	+	+	+	+	+	+	+	+	+	+	+	+	+
DA03	AS04	+	+	+	+	+	+	unknown	+	+	+	unknown	+	+	+	+	+	+	+	+	+	unknown	+	-	+	+	+	+	+	+	+	+	+	unknown	+	+	+	+	+	+	+	+	+	+	+	+	+	+	+
DA03	DA04	+	+	+	unknown	+	+	+	+	+	+	+	+	+	+	+	+	+	+	+	-	+	+	-	+	+	+	+	-	+	+	+	+	+	+	+	unknown	+	+	+	+	+	+	+	-	+	+	+	+
DA03	DB03	+	+	+	+	+	+	+	+	+	+	+	+	+	+	+	+	+	+	+	+	+	+	+	+	+	-	+	+	+	+	-	+	+	+	+	+	+	+	-	+	+	+	+	unknown	+	+	+	+
DA03	DD02	+	+	+	+	+	+	-	+	+	+	+	+	+	+	-	+	+	unknown	+	+	+	+	+	+	-	+	+	+	+	+	+	+	+	+	+	+	+	+	unknown	+	+	+	+	+	+	unknown	+	+
DA03	VD03	+	+	+	+	+	+	+	+	+	+	+	+	+	+	+	+	+	unknown	+	+	+	+	+	+	+	-	unknown	+	+	+	-	+	+	+	+	+	+	+	+	+	-	+	+	+	+	+	+	+
DA03	VD04	+	+	+	+	+	+	+	+	+	+	+	+	+	+	+	+	+	+	+	+	+	+	+	+	+	+	+	-	+	+	+	+	+	+	+	+	+	+	-	+	+	+	unknown	+	+	+	+	+
DA04	DB02	+	+	+	+	+	+	+	+	+	-	+	+	+	+	+	-	unknown	+	+	+	-	+	+	+	+	+	+	+	+	+	+	+	unknown	+	+	+	+	+	+	+	+	+	+	+	+	+	+	+
DA04	DD02	+	+	+	+	-	+	+	+	+	unknown	+	+	+	unknown	+	+	+	+	+	+	+	+	+	+	+	+	+	+	+	+	+	+	+	+	+	+	unknown	+	+	+	-	+	+	+	+	+	+	+
DA04	VD04	+	+	+	+	+	+	+	+	unknown	+	+	+	+	+	+	+	+	+	+	+	+	unknown	+	+	+	+	+	+	+	+	+	+	+	+	+	+	+	+	+	+	+	+	+	-	+	+	+	+
DA04	VD05	+	+	+	+	+	+	unknown	+	+	+	+	unknown	+	+	+	unknown	unknown	+	+	-	+	+	+	+	+	unknown	-	+	+	+	+	+	+	+	+	+	+	+	+	+	+	+	+	+	+	+	+	+
DA05	DA04	+	+	+	+	+	+	+	+	-	+	+	unknown	+	+	+	+	+	unknown	+	+	+	+	+	+	+	+	+	+	+	+	+	+	+	+	+	-	+	+	+	+	+	+	+	+	+	+	+	+
DA05	DB04	+	+	+	+	+	+	+	unknown	+	unknown	+	+	+	+	unknown	+	+	+	+	+	+	+	+	+	+	+	+	+	+	+	+	+	+	unknown	+	+	+	-	+	+	+	+	-	+	+	+	+	+
DA05	DD03	+	+	+	+	+	+	+	+	-	unknown	+	+	+	unknown	+	+	+	+	-	+	+	+	-	+	+	+	+	+	+	+	+	+	+	+	+	+	+	+	+	+	+	unknown	+	+	+	+	+	+
DA05	VD05	+	+	+	+	+	+	+	unknown	+	+	+	+	+	+	+	+	+	unknown	+	+	+	+	-	+	+	+	+	+	unknown	+	+	+	+	+	+	+	unknown	+	+	+	+	+	+	+	unknown	+	+	+
DA05	VD06	+	+	-	+	unknown	+	-	+	+	+	+	unknown	+	+	+	+	+	+	+	+	+	+	+	+	+	+	unknown	+	+	+	+	unknown	+	+	+	+	+	+	-	+	+	+	+	+	+	unknown	+	unknown
DA06	DA05	+	+	+	+	-	+	+	+	+	+	+	+	+	+	+	+	+	unknown	+	+	+	+	+	+	+	+	+	+	-	+	+	+	+	+	+	+	-	+	+	+	+	+	+	+	+	unknown	+	+
DA06	DB05	+	+	+	+	+	+	+	+	+	+	-	+	+	+	+	+	+	+	+	+	+	+	+	unknown	+	+	+	+	+	+	unknown	-	+	+	+	-	+	+	+	-	+	+	+	+	+	+	-	+
DA06	DD03	+	+	unknown	+	+	+	+	+	+	+	+	+	+	+	-	+	+	+	+	+	+	+	+	+	+	+	unknown	+	+	+	+	+	+	+	+	+	+	+	+	+	+	-	+	+	+	+	+	+
DA06	VD04	+	+	+	+	+	+	+	+	+	+	unknown	+	unknown	+	+	+	+	+	+	+	+	+	+	+	+	+	+	+	+	unknown	+	+	+	+	+	unknown	+	+	+	+	+	+	+	+	+	+	+	+
DA06	VD05	+	+	+	+	+	+	+	+	+	+	+	+	+	unknown	+	+	+	+	+	+	+	+	+	+	+	+	+	-	+	+	+	+	+	+	+	+	+	+	-	+	+	+	+	+	+	-	+	+
DA06	VD06	+	+	+	+	+	+	+	+	+	+	+	+	+	+	+	+	+	unknown	+	+	unknown	+	+	+	unknown	+	+	+	-	+	+	+	+	+	+	+	+	+	+	+	+	+	+	unknown	+	+	+	+
DA06	VD07	+	+	+	+	+	-	+	+	+	+	+	+	+	+	+	unknown	+	+	+	+	+	+	+	+	+	+	+	-	+	+	+	+	+	unknown	+	+	+	+	+	+	+	+	+	unknown	+	+	+	+
DA07	DA06	+	+	+	+	+	unknown	+	+	-	+	+	unknown	+	+	+	+	+	+	+	+	+	+	+	+	+	+	+	+	+	+	+	-	+	+	+	+	unknown	+	+	+	+	+	+	+	+	+	+	+
DA07	DB06	+	+	+	+	+	+	+	+	+	+	+	+	+	+	+	+	+	+	+	+	unknown	+	+	+	+	+	+	+	+	+	+	+	+	+	+	+	+	+	+	+	+	-	+	+	+	+	+	+
DA07	DD04	+	unknown	+	+	+	+	+	+	+	unknown	+	+	+	+	+	-	+	+	+	+	unknown	+	+	unknown	+	+	+	+	-	+	+	+	+	+	+	+	+	+	+	+	-	+	+	+	+	+	+	+
DA07	VD07	+	-	+	+	+	+	unknown	+	+	+	+	+	+	+	+	+	+	unknown	+	+	+	+	+	+	+	+	+	+	+	+	+	+	+	+	+	+	+	-	+	+	+	+	+	+	+	-	+	+
DA07	VD08	+	+	+	-	+	+	+	+	+	+	+	+	+	unknown	+	+	+	+	+	unknown	+	+	+	-	-	+	+	+	+	+	+	+	+	+	+	+	+	+	+	+	+	+	+	unknown	+	+	+	+
DA07	VD09	+	+	+	+	+	+	+	+	+	+	+	+	+	unknown	+	+	+	+	+	+	+	+	+	+	+	+	+	+	+	+	+	+	+	-	+	+	+	+	+	+	+	unknown	+	+	+	+	+	+
DA08	DA07	+	+	+	+	+	+	-	unknown	-	unknown	+	+	+	+	+	+	+	+	+	+	+	+	+	-	+	+	unknown	+	+	+	+	+	+	+	+	+	+	+	+	+	+	+	+	+	-	+	+	+
DA08	DB07	+	+	+	+	-	+	+	+	+	+	+	+	+	+	+	+	+	+	+	+	+	+	+	+	+	+	+	+	+	+	+	+	+	+	+	+	+	+	+	+	+	+	+	+	+	+	-	+
DA08	DD04	+	+	+	+	+	+	+	+	+	+	+	+	+	unknown	+	+	+	+	+	+	+	+	+	+	+	+	unknown	+	+	+	+	+	+	+	+	+	+	+	+	+	+	+	-	+	+	+	-	+
DA08	DD05	+	+	+	+	unknown	+	+	+	+	+	+	+	+	+	-	+	+	+	+	-	+	+	+	+	+	+	+	-	+	+	+	+	+	+	+	-	+	+	-	+	+	+	+	+	+	+	+	+
DA08	VD08	+	-	+	+	+	+	+	+	+	+	+	+	+	+	+	unknown	+	+	+	-	+	+	+	+	+	+	+	+	+	+	+	+	+	+	+	+	+	+	+	+	+	+	+	+	+	+	unknown	+
DA08	VD09	+	+	unknown	+	+	+	+	+	+	+	+	+	+	+	+	+	+	+	+	+	+	-	-	+	+	+	+	+	+	+	+	+	+	+	+	+	unknown	+	+	+	+	+	+	+	+	+	+	+
DA08	VD10	+	+	+	-	unknown	-	+	+	+	+	+	+	+	+	+	+	unknown	+	+	+	+	+	+	+	+	+	+	+	+	unknown	+	+	+	+	unknown	+	+	+	+	+	+	+	+	+	+	+	+	+
DA08	VD11	+	+	+	+	+	+	+	+	+	+	+	+	-	+	+	+	+	-	+	+	+	-	+	+	+	+	+	+	+	+	+	+	unknown	+	+	+	+	+	+	+	+	unknown	+	+	+	+	+	+
DA08	VD12	+	+	+	+	+	+	+	+	+	+	+	-	+	+	+	unknown	unknown	unknown	+	-	+	+	+	+	+	+	+	+	+	+	+	+	-	+	+	+	+	+	+	+	+	+	+	+	+	+	+	+
DA08	VD13	+	+	+	+	+	+	-	+	-	+	+	unknown	+	+	+	+	+	+	-	+	+	+	+	+	+	+	+	unknown	+	-	+	+	+	+	+	unknown	+	+	+	-	+	+	+	-	+	-	+	-
DA09	AS11	+	+	+	+	+	+	+	+	+	-	+	+	+	+	+	+	+	+	+	+	+	+	+	+	+	+	+	+	+	+	+	+	+	unknown	+	+	+	+	+	+	+	+	+	+	+	+	+	+
DA09	DA08	+	+	+	+	+	+	+	+	+	+	+	+	+	+	+	+	+	+	unknown	+	+	+	+	+	unknown	-	+	unknown	+	+	+	+	+	+	+	+	+	+	+	+	-	+	unknown	+	+	+	+	+
DA09	DB07	+	+	+	+	+	+	+	+	+	+	+	+	+	+	+	+	+	+	+	+	+	+	+	+	-	unknown	+	+	-	+	+	+	+	-	+	+	+	+	+	+	+	+	+	+	+	-	+	+
DA09	DD06	+	+	+	+	+	+	+	+	+	+	+	+	+	+	+	+	+	+	+	+	+	+	unknown	+	+	+	+	+	+	+	+	+	+	+	+	+	+	+	+	-	+	+	+	+	+	+	+	+
DA09	DVA	+	+	+	+	+	+	+	+	+	unknown	+	+	+	+	+	+	-	+	+	+	+	+	+	+	unknown	+	+	-	+	+	+	+	+	+	+	+	+	+	+	+	+	+	+	+	+	+	+	+
DA09	VA12	+	+	+	+	+	+	+	+	+	+	+	+	+	+	+	+	+	unknown	+	+	+	+	+	+	+	+	+	+	+	+	+	+	+	+	+	+	+	-	+	+	+	+	+	+	+	+	+	+
DA09	VD09	+	+	+	+	+	+	+	+	+	+	+	+	+	+	+	+	+	+	unknown	+	-	+	+	+	+	+	+	+	+	+	+	+	+	+	-	+	+	+	+	+	+	+	+	unknown	+	+	+	+
DA09	VD10	+	+	+	unknown	+	+	+	+	+	+	+	+	+	+	+	-	+	+	+	+	+	+	+	+	+	+	+	+	+	+	+	+	+	+	+	+	+	+	+	+	+	+	+	+	+	+	+	+
DA09	VD11	+	+	+	+	+	+	+	+	+	+	+	+	+	+	+	+	+	+	+	+	+	+	+	+	+	+	+	+	+	+	-	+	+	+	+	+	-	+	+	unknown	+	+	+	+	+	+	unknown	+
DA09	VD12	+	+	-	+	+	+	+	+	-	+	+	+	+	+	+	+	+	+	+	+	+	+	-	+	+	+	+	-	+	+	+	+	+	+	+	+	+	+	+	+	+	+	+	+	+	unknown	unknown	+
DA09	VD13	+	+	+	+	+	+	+	+	+	+	+	+	+	+	+	+	+	+	+	+	+	+	+	+	+	+	+	+	+	+	-	+	+	-	+	+	-	+	+	+	+	+	+	+	+	+	+	+
DB01	AS01	+	+	+	+	+	+	+	+	+	unknown	+	+	+	+	+	+	+	+	+	+	+	+	unknown	-	+	+	+	+	+	unknown	+	+	+	+	+	unknown	+	+	+	+	+	+	unknown	+	+	+	+	unknown
DB01	AS02	+	+	+	unknown	-	+	+	+	+	+	+	+	+	+	+	+	+	+	+	+	+	unknown	+	+	+	+	+	unknown	+	+	+	+	+	+	+	+	+	+	+	-	+	+	+	+	+	+	+	+
DB01	DA01	+	+	+	+	+	+	+	+	-	-	+	+	+	+	unknown	+	unknown	+	unknown	+	+	-	+	+	+	+	+	+	+	-	+	+	+	+	+	+	+	+	+	+	-	+	+	unknown	+	unknown	+	+
DB01	DA02	+	+	+	+	-	+	+	+	+	+	-	+	+	+	+	+	+	+	-	-	+	+	+	+	unknown	+	+	+	+	+	unknown	+	+	+	+	+	+	+	+	+	+	+	+	+	+	-	+	+
DB01	DD01	+	+	+	+	+	+	+	+	+	+	+	+	+	+	+	+	+	+	+	+	+	+	+	+	+	+	+	+	+	+	+	+	+	+	+	+	+	+	+	+	unknown	+	+	+	+	unknown	+	+
DB01	FLPR	+	+	+	+	+	+	+	+	+	+	+	+	+	+	+	+	+	+	+	+	+	+	+	+	+	+	+	+	+	-	+	+	+	+	+	+	+	-	+	+	+	+	+	-	+	+	unknown	+
DB01	RID	+	+	+	+	+	+	+	+	+	unknown	+	+	+	+	+	+	+	+	+	+	+	+	+	+	-	+	+	+	+	+	+	+	+	+	+	+	+	+	+	+	+	+	+	+	+	+	+	+
DB01	VD02	+	+	+	+	+	+	+	+	+	+	-	+	+	unknown	+	+	+	unknown	+	+	+	unknown	+	+	+	+	-	+	+	+	+	+	+	+	+	+	unknown	+	+	+	-	-	+	+	+	+	+	+
DB01	VD03	+	+	+	+	+	+	unknown	+	unknown	+	+	+	+	+	+	+	+	+	+	+	unknown	+	+	+	+	unknown	+	+	+	unknown	+	+	+	+	+	+	+	+	unknown	+	+	+	+	+	+	+	+	+
DB02	AS03	+	+	+	+	+	unknown	+	+	unknown	+	+	+	+	+	+	+	+	+	+	+	+	+	unknown	+	+	-	+	+	+	-	+	+	+	unknown	+	+	+	+	+	+	+	+	+	+	+	+	+	+
DB02	AS04	+	+	+	+	+	+	+	+	+	+	unknown	+	+	+	+	+	+	+	unknown	+	+	+	-	+	+	+	+	+	+	+	+	unknown	+	unknown	+	+	+	+	+	+	+	+	+	+	+	+	+	+
DB02	DA02	+	+	+	+	+	+	+	+	+	+	+	+	unknown	+	+	+	+	+	+	unknown	+	+	unknown	+	+	+	+	+	+	+	+	+	+	+	+	+	+	-	+	+	+	+	+	+	+	+	+	+
DB02	DA03	+	+	+	+	+	+	+	+	unknown	+	unknown	+	+	+	+	+	+	+	+	+	unknown	+	+	+	+	+	unknown	+	-	+	+	+	+	+	+	+	+	+	+	+	unknown	+	+	+	+	+	+	+
DB02	DA04	+	+	+	+	+	+	+	+	+	+	+	+	+	unknown	+	+	+	+	+	+	+	unknown	+	+	+	+	+	+	-	+	+	+	+	+	+	unknown	+	+	+	+	+	+	+	+	+	+	+	+
DB02	DD01	+	+	+	+	+	+	+	+	+	+	+	+	+	+	+	+	+	+	+	-	+	+	+	+	+	+	+	+	+	-	+	+	+	+	+	+	+	+	+	+	+	+	+	+	+	+	+	+
DB02	DD02	+	+	+	+	+	+	+	+	-	+	+	+	+	+	+	+	+	-	+	+	+	-	+	+	+	-	+	+	+	+	unknown	+	+	+	+	+	+	+	+	+	+	-	+	+	+	unknown	+	+
DB02	VD03	+	+	+	+	+	unknown	+	+	+	+	+	+	+	+	+	+	-	+	unknown	-	+	+	+	+	+	+	+	+	+	unknown	+	+	+	+	+	+	+	+	+	+	+	+	+	+	+	+	+	+
DB02	VD04	+	+	+	+	-	+	+	+	-	+	+	unknown	+	+	+	+	+	+	-	+	+	+	+	+	+	+	+	+	+	+	+	+	+	+	+	+	+	+	-	+	+	+	+	-	+	+	+	+
DB03	AS04	+	+	+	+	+	+	+	+	+	+	+	+	+	+	+	+	+	+	-	+	+	+	+	+	+	+	+	+	+	+	+	+	+	+	+	+	+	+	+	+	+	+	+	+	+	+	+	+
DB03	AS05	+	+	+	+	+	+	+	+	+	+	+	+	+	+	+	+	+	+	+	+	+	+	+	+	+	+	+	+	+	+	+	+	+	+	+	+	+	+	+	+	+	+	+	+	+	+	+	+
DB03	DA04	+	+	+	+	unknown	-	+	+	+	+	+	+	+	+	+	+	+	+	-	+	+	+	+	+	+	+	+	+	+	+	+	+	+	+	+	+	unknown	+	unknown	+	+	+	+	+	+	+	+	+
DB03	DA05	+	+	+	+	+	+	+	+	+	+	+	+	+	+	+	+	+	+	+	+	+	+	+	+	+	+	+	+	+	unknown	-	+	+	+	+	+	+	+	+	+	+	+	unknown	+	+	+	+	+
DB03	DD02	+	+	+	+	+	+	+	+	+	+	+	+	+	+	+	unknown	+	+	-	+	+	+	+	+	unknown	+	+	+	+	+	+	+	+	+	+	+	+	+	unknown	+	+	+	+	+	+	+	+	+
DB03	DD03	+	+	unknown	+	+	+	+	+	+	+	+	+	+	+	+	+	+	+	+	+	+	+	+	+	+	+	+	+	+	+	+	+	+	+	+	+	+	+	+	+	+	+	+	+	+	+	+	+
DB03	DD05	+	+	+	+	+	unknown	+	+	+	unknown	+	+	+	+	+	+	+	+	+	+	+	+	unknown	+	+	unknown	+	+	+	unknown	-	+	+	+	+	+	unknown	+	-	+	+	+	+	+	-	+	+	+
DB03	VD04	+	+	+	+	unknown	+	+	+	+	+	+	+	+	+	+	+	-	+	+	+	+	unknown	+	+	+	+	+	+	+	+	+	+	+	+	+	+	+	+	+	+	+	+	+	+	+	+	+	+
DB03	VD05	+	+	+	+	+	+	+	+	+	+	+	+	+	+	unknown	+	+	+	+	unknown	-	+	+	+	+	+	+	+	+	+	+	+	+	+	+	+	+	+	+	+	+	+	+	unknown	+	+	+	+
DB03	VD06	+	+	+	-	+	+	+	+	+	+	+	+	+	+	+	+	+	+	-	+	+	+	+	+	+	+	+	+	unknown	unknown	+	+	+	+	+	+	+	+	+	+	+	+	+	+	+	+	unknown	+
DB04	AS06	+	+	unknown	-	+	+	unknown	+	+	+	+	unknown	+	+	+	+	+	+	+	+	+	+	+	+	+	+	+	+	+	+	+	+	+	+	+	+	+	+	+	+	+	+	+	+	+	+	+	+
DB04	DA05	+	+	+	+	+	+	+	+	+	+	+	+	+	+	+	+	+	+	+	+	+	+	+	+	+	+	+	+	+	+	+	+	+	+	+	+	-	+	+	+	unknown	+	+	+	+	-	+	+
DB04	DD03	+	unknown	+	+	+	+	+	+	+	+	+	-	+	+	+	unknown	+	+	+	+	+	+	+	+	+	+	+	unknown	-	+	+	unknown	+	+	+	+	+	-	+	-	+	unknown	+	+	+	+	+	+
DB04	DD04	+	+	+	-	+	+	+	+	+	+	+	+	+	+	+	+	+	+	+	+	+	+	-	+	+	+	+	+	+	unknown	+	+	+	+	+	+	+	+	+	+	+	+	+	+	+	+	-	+
DB04	DD05	+	+	+	+	+	+	+	+	+	+	+	+	+	+	+	+	+	+	+	unknown	-	+	+	+	+	+	+	+	+	+	+	+	+	+	+	+	+	+	+	+	+	+	+	+	unknown	+	+	+
DB04	DD06	+	+	+	+	+	+	+	+	+	+	+	+	+	+	+	+	+	+	+	+	+	+	+	+	unknown	+	+	+	+	+	+	+	+	+	+	-	+	+	+	+	+	-	+	+	+	+	+	+
DB04	VD06	+	+	+	+	+	+	+	+	+	+	+	+	+	+	+	+	+	+	+	+	+	+	+	+	+	+	+	+	+	+	+	+	+	+	+	+	+	-	+	+	+	+	+	+	+	-	+	+
DB05	AS07	+	+	+	+	+	-	+	+	+	+	+	+	+	+	+	+	+	+	+	+	+	+	+	+	+	+	+	+	unknown	+	+	-	+	+	+	+	-	+	+	+	+	+	+	+	+	+	+	+
DB05	AS08	+	+	+	+	+	+	+	+	-	-	+	+	+	-	+	+	+	+	+	+	+	+	unknown	+	unknown	+	+	-	+	+	+	+	+	+	+	+	+	+	+	+	+	+	+	+	+	+	+	+
DB05	DA06	+	+	unknown	+	+	+	+	+	+	+	+	-	+	+	+	+	+	+	+	+	+	+	-	+	+	+	+	+	+	+	+	+	+	+	+	+	+	-	+	-	+	+	+	+	+	+	+	-
DB05	DA07	+	+	+	unknown	+	+	+	+	+	+	+	+	+	+	+	+	+	+	+	+	+	+	+	+	-	+	+	+	+	+	+	+	+	-	unknown	+	+	+	+	+	+	+	-	unknown	+	+	+	+
DB05	DA08	+	+	+	+	unknown	-	+	+	+	+	+	+	+	+	+	+	+	+	+	+	+	+	+	+	+	+	+	+	+	+	+	+	+	+	+	+	+	+	+	+	+	+	+	+	+	+	+	+
DB05	VD04	+	+	+	+	+	+	+	+	+	+	-	+	+	+	+	+	+	+	+	+	+	+	+	+	+	+	+	-	-	+	+	-	+	+	+	+	+	+	+	+	+	+	+	+	+	+	+	+
DB05	VD05	+	+	+	unknown	+	+	+	+	+	+	+	+	+	+	+	+	unknown	+	+	+	+	+	+	+	+	-	+	+	+	-	+	-	+	+	+	+	+	+	+	+	+	+	+	+	+	+	+	+
DB05	VD06	+	+	+	+	+	+	+	+	+	+	+	+	+	+	+	+	+	+	unknown	+	+	+	+	+	+	+	+	+	+	+	+	-	+	+	+	+	+	+	unknown	+	+	+	unknown	+	+	+	+	+
DB05	VD07	+	+	+	+	+	+	unknown	unknown	+	+	+	+	+	+	+	+	unknown	+	+	+	+	unknown	+	+	+	+	+	+	+	+	+	+	+	+	+	+	+	+	+	+	+	+	+	+	unknown	+	+	+
DB06	AS08	+	+	+	+	+	+	+	-	+	+	+	+	+	+	+	-	+	+	+	+	unknown	+	+	+	-	+	+	+	+	unknown	+	+	+	-	+	+	+	+	+	+	+	+	+	+	+	+	+	+
DB06	AS09	+	+	+	+	+	+	+	+	+	+	+	+	+	+	+	unknown	+	+	+	+	+	-	+	+	unknown	+	+	+	-	+	+	+	+	+	+	+	+	+	-	+	-	-	+	+	+	+	+	+
DB06	DA08	+	+	+	+	+	+	+	+	+	+	unknown	+	+	+	+	+	+	+	-	+	+	+	+	+	+	+	+	+	+	+	+	+	+	unknown	+	+	+	+	+	+	-	+	+	+	+	-	+	+
DB06	DA09	+	+	+	+	+	+	+	+	+	+	+	+	+	+	+	unknown	+	+	+	+	+	+	+	+	+	unknown	+	+	+	+	+	+	+	+	unknown	+	+	+	+	+	+	+	+	+	+	+	+	+
DB06	VD07	+	+	+	+	+	+	+	+	+	+	+	+	+	+	+	+	+	+	+	+	+	+	+	+	+	+	-	-	+	+	+	-	+	+	+	+	+	+	-	+	+	+	+	+	+	+	+	+
DB06	VD08	+	+	-	+	+	+	+	+	+	+	+	+	+	+	+	+	+	+	-	+	+	+	+	+	+	+	+	+	+	+	-	+	+	+	+	+	+	+	+	+	+	+	-	-	-	+	+	+
DB06	VD09	+	+	+	+	+	+	+	+	+	+	+	+	unknown	+	+	+	+	+	+	+	+	+	+	+	+	+	+	+	+	+	+	+	+	+	+	+	+	+	-	+	+	+	+	+	+	+	+	+
DB07	AS10	+	+	+	+	+	-	+	+	+	+	+	+	+	+	+	+	-	+	+	+	-	+	+	+	+	+	+	+	unknown	+	-	+	+	+	+	+	unknown	+	+	+	+	+	+	+	+	+	+	+
DB07	AS11	+	+	+	+	+	+	+	+	+	-	+	+	+	+	+	+	+	+	+	+	+	+	+	+	+	+	+	+	+	+	+	+	+	+	+	+	unknown	+	-	unknown	+	+	+	+	+	+	+	+
DB07	DA09	+	+	+	+	+	+	+	+	+	+	+	-	+	+	+	+	+	unknown	+	+	+	+	+	+	+	+	+	+	+	+	+	+	+	+	+	+	+	+	+	+	+	+	+	+	+	+	+	+
DB07	VD08	+	+	+	+	+	+	+	+	+	+	+	+	+	+	+	+	+	+	+	+	+	+	+	+	+	+	+	+	+	+	+	+	+	+	+	+	+	-	+	+	+	+	+	+	+	+	+	+
DB07	VD09	+	+	+	unknown	+	+	+	+	+	+	+	+	+	+	-	+	+	+	+	+	+	+	+	+	+	+	+	+	unknown	+	+	+	+	+	unknown	+	+	+	+	+	+	+	+	+	+	+	+	+
DB07	VD10	+	+	+	+	+	+	+	+	+	+	+	+	unknown	+	+	+	+	+	unknown	+	+	+	+	+	+	+	+	+	+	+	+	+	+	+	+	+	unknown	+	+	+	+	+	+	+	+	+	+	+
DB07	VD11	+	unknown	+	+	+	+	+	+	unknown	+	+	+	+	+	+	+	+	+	-	+	+	+	+	+	+	+	+	+	+	+	+	+	+	+	+	+	-	+	+	+	+	+	+	+	+	+	+	+
DB07	VD12	+	+	-	+	+	+	+	unknown	+	-	+	+	unknown	+	-	+	+	-	+	+	+	+	+	+	+	+	unknown	+	+	+	+	+	+	+	+	+	+	+	+	+	+	+	+	+	+	+	+	+
DB07	VD13	+	+	+	+	+	+	+	+	+	+	+	+	+	+	+	+	+	+	+	+	+	+	+	+	+	+	+	+	+	+	+	+	+	+	+	+	unknown	+	unknown	+	+	+	+	+	+	+	+	+
DD01	DA02	-	-	-	-	-	-	-	-	+	-	-	-	-	unknown	-	-	-	-	-	-	-	-	-	-	-	-	-	-	unknown	-	-	-	-	-	-	-	-	-	-	-	-	-	-	-	unknown	-	-	-
DD01	VB02	-	-	-	+	-	-	-	-	-	-	-	-	-	-	-	-	-	-	-	-	-	-	-	-	-	-	-	-	-	+	unknown	-	-	-	-	-	-	-	-	-	-	-	-	-	-	-	-	-
DD01	VD02	unknown	unknown	unknown	unknown	unknown	unknown	-	unknown	unknown	unknown	unknown	unknown	unknown	unknown	unknown	unknown	unknown	unknown	unknown	-	unknown	unknown	unknown	unknown	unknown	unknown	+	unknown	-	unknown	unknown	unknown	+	-	unknown	unknown	unknown	unknown	unknown	unknown	+	unknown	unknown	unknown	-	unknown	unknown	unknown
DD02	DA03	-	-	-	-	-	-	-	-	-	-	-	-	-	-	-	unknown	-	-	-	-	-	-	-	-	-	-	-	-	-	-	+	-	-	-	-	-	-	-	-	-	-	-	-	-	-	-	-	-
DD02	VD03	unknown	unknown	unknown	unknown	+	unknown	unknown	unknown	unknown	+	unknown	+	unknown	unknown	unknown	unknown	unknown	unknown	unknown	+	unknown	unknown	unknown	unknown	unknown	unknown	unknown	unknown	unknown	+	unknown	unknown	unknown	unknown	unknown	unknown	unknown	unknown	unknown	unknown	unknown	-	unknown	unknown	unknown	unknown	unknown	unknown
DD02	VD04	unknown	unknown	unknown	unknown	unknown	unknown	unknown	unknown	unknown	unknown	unknown	unknown	unknown	unknown	unknown	unknown	unknown	unknown	unknown	unknown	unknown	unknown	unknown	unknown	unknown	unknown	unknown	unknown	unknown	-	unknown	unknown	unknown	unknown	unknown	unknown	unknown	unknown	unknown	unknown	unknown	unknown	unknown	unknown	unknown	unknown	unknown	unknown
DD03	DA05	-	-	-	-	-	-	-	-	-	-	-	-	-	-	unknown	-	-	unknown	-	-	-	-	-	-	-	-	-	-	+	-	-	-	-	-	-	-	-	-	-	-	-	-	-	-	-	-	-	-
DVA	AIZL	-	-	-	-	-	-	-	unknown	-	-	-	+	-	+	-	-	-	-	-	-	-	-	-	-	-	-	unknown	unknown	-	-	-	+	-	-	-	-	-	+	-	-	-	-	-	-	-	unknown	-	-
DVA	AIZR	-	-	-	-	-	-	-	-	-	-	-	-	-	-	-	-	-	-	-	-	unknown	-	-	-	-	-	-	-	-	-	-	-	-	+	-	-	-	-	-	-	-	-	+	-	-	-	unknown	-
DVA	AQR	unknown	unknown	unknown	unknown	unknown	unknown	unknown	unknown	unknown	unknown	unknown	unknown	unknown	unknown	unknown	unknown	unknown	unknown	unknown	unknown	unknown	unknown	-	unknown	unknown	unknown	unknown	unknown	unknown	unknown	-	unknown	unknown	+	unknown	unknown	unknown	unknown	unknown	unknown	unknown	unknown	unknown	unknown	unknown	unknown	unknown	unknown
DVA	AUAL	unknown	unknown	unknown	unknown	unknown	unknown	unknown	unknown	unknown	unknown	+	unknown	unknown	unknown	unknown	unknown	unknown	unknown	unknown	unknown	unknown	unknown	unknown	unknown	unknown	unknown	unknown	unknown	unknown	unknown	unknown	unknown	unknown	unknown	unknown	unknown	unknown	-	unknown	unknown	unknown	unknown	unknown	unknown	unknown	unknown	unknown	-
DVA	AUAR	unknown	-	unknown	unknown	-	unknown	unknown	unknown	unknown	unknown	unknown	+	unknown	unknown	unknown	-	unknown	unknown	unknown	unknown	unknown	unknown	-	unknown	unknown	unknown	unknown	unknown	unknown	unknown	unknown	unknown	unknown	unknown	+	unknown	unknown	unknown	unknown	unknown	unknown	unknown	-	unknown	unknown	unknown	unknown	unknown
DVA	AVAL	+	+	+	+	+	unknown	+	+	+	+	-	-	+	+	+	+	+	+	-	+	+	+	+	+	+	+	+	unknown	+	+	+	+	+	+	+	+	+	+	+	+	+	+	+	+	+	+	+	+
DVA	AVAR	+	+	+	+	+	+	+	+	+	+	+	+	+	unknown	+	+	+	unknown	+	+	+	+	+	+	+	+	unknown	+	+	+	-	unknown	+	-	+	+	+	+	+	+	+	+	unknown	+	+	+	+	+
DVA	AVBL	+	+	+	+	+	+	+	+	+	+	+	+	+	+	+	+	+	unknown	+	+	-	-	+	+	+	+	+	+	+	unknown	+	+	+	+	+	+	+	+	+	+	+	+	+	+	+	-	+	+
DVA	AVBR	+	+	+	+	unknown	+	+	+	+	+	+	+	+	+	+	+	+	+	+	+	+	+	+	+	+	+	+	+	+	+	+	+	+	+	+	+	+	+	+	+	+	+	+	+	+	-	+	unknown
DVA	AVDR	unknown	unknown	unknown	unknown	unknown	unknown	unknown	+	unknown	unknown	unknown	unknown	unknown	unknown	unknown	unknown	unknown	unknown	unknown	unknown	unknown	unknown	unknown	unknown	unknown	unknown	unknown	unknown	unknown	unknown	unknown	unknown	unknown	unknown	unknown	unknown	unknown	unknown	unknown	unknown	unknown	unknown	unknown	unknown	-	unknown	unknown	unknown
DVA	AVEL	-	-	-	-	-	-	-	-	-	-	-	-	-	-	-	-	+	-	-	+	+	+	-	-	-	-	-	-	-	-	-	-	-	-	-	+	-	-	-	-	-	-	-	-	-	-	-	-
DVA	AVER	-	-	-	-	-	-	-	-	-	-	+	unknown	-	-	-	-	-	unknown	-	-	-	-	-	-	-	-	-	-	-	-	-	unknown	-	-	unknown	-	-	-	-	-	-	-	-	-	-	-	-	-
DVA	DA02	+	+	+	-	+	+	+	+	+	+	+	+	+	+	+	+	+	+	+	+	+	+	+	-	+	+	+	+	+	+	+	+	+	+	+	+	+	+	+	+	+	-	unknown	+	+	+	+	+
DVA	DB02	+	+	+	+	+	+	+	+	+	+	+	+	+	+	+	+	+	+	+	+	+	+	+	+	+	+	unknown	unknown	+	+	+	+	+	+	+	+	+	+	+	+	+	+	+	-	+	+	+	+
DVA	DB03	+	+	+	+	+	+	+	+	+	-	-	+	+	+	+	+	+	+	+	+	-	+	-	-	+	+	+	+	+	+	+	+	unknown	+	+	+	+	+	+	+	+	+	+	+	+	+	+	+
DVA	DB04	+	+	+	+	+	+	+	-	+	+	+	+	-	+	+	+	+	+	unknown	+	+	+	+	+	+	+	+	+	+	+	+	+	+	+	+	+	-	+	+	+	+	+	+	+	+	+	+	+
DVA	DB07	+	+	+	+	+	+	+	+	+	+	+	+	+	-	+	+	+	+	+	+	+	+	+	+	-	+	+	+	+	+	+	+	+	+	+	+	+	+	+	+	-	+	+	+	+	+	+	+
DVA	PDER	-	-	-	+	-	-	-	-	-	-	-	-	-	-	-	-	unknown	-	-	-	-	-	-	-	-	-	-	+	-	-	unknown	-	-	-	-	+	-	-	-	-	-	-	-	-	-	-	-	-
DVA	PVCL	+	+	+	+	+	+	+	+	+	+	+	+	+	+	-	+	+	+	+	+	+	+	+	+	+	+	+	unknown	+	+	+	+	+	+	+	+	+	+	+	+	unknown	+	+	+	+	+	+	+
DVA	PVCR	+	+	+	+	+	+	+	+	-	+	+	+	+	+	+	+	+	+	-	+	+	+	+	+	+	+	+	+	+	+	+	+	+	+	unknown	+	+	+	+	+	+	+	+	+	+	+	+	+
DVA	PVPR	unknown	unknown	unknown	unknown	unknown	unknown	unknown	unknown	unknown	unknown	unknown	unknown	+	unknown	unknown	unknown	unknown	unknown	-	unknown	unknown	unknown	unknown	unknown	-	+	unknown	unknown	unknown	unknown	unknown	unknown	unknown	-	unknown	unknown	unknown	-	unknown	unknown	unknown	unknown	unknown	unknown	-	unknown	unknown	unknown
DVA	PVR	unknown	unknown	unknown	unknown	unknown	unknown	+	unknown	unknown	unknown	unknown	unknown	unknown	unknown	unknown	unknown	unknown	unknown	unknown	unknown	unknown	unknown	unknown	unknown	unknown	-	unknown	unknown	unknown	unknown	unknown	unknown	unknown	+	unknown	unknown	unknown	unknown	unknown	unknown	+	unknown	unknown	unknown	unknown	unknown	unknown	unknown
DVA	RIAL	-	-	-	-	-	-	-	-	-	-	-	-	-	-	unknown	-	-	+	+	-	-	-	-	+	-	-	-	-	-	-	-	-	-	-	-	-	-	-	-	-	-	-	-	-	-	-	unknown	-
DVA	RIAR	-	-	+	+	-	-	-	-	-	-	-	unknown	-	-	-	-	-	unknown	+	-	-	-	-	-	-	-	-	-	-	unknown	-	-	-	+	-	-	-	-	+	-	-	-	-	-	-	-	-	-
DVA	RIMR	+	+	-	+	+	+	-	+	+	+	+	+	+	unknown	+	+	+	+	+	+	+	+	-	+	+	+	+	+	+	+	+	+	+	+	+	+	+	+	+	+	+	+	+	+	+	+	+	+
DVA	RIR	unknown	unknown	unknown	unknown	unknown	unknown	unknown	unknown	unknown	unknown	unknown	unknown	unknown	unknown	+	unknown	unknown	unknown	unknown	unknown	unknown	unknown	unknown	unknown	unknown	unknown	unknown	unknown	unknown	unknown	unknown	unknown	+	unknown	unknown	unknown	unknown	unknown	unknown	unknown	unknown	-	unknown	-	unknown	unknown	-	unknown
DVA	SAADR	-	-	-	-	-	-	-	-	-	-	-	-	-	-	-	-	-	-	-	-	-	-	-	-	-	-	-	-	-	-	-	-	-	-	-	-	-	unknown	-	+	-	-	-	-	-	-	-	-
DVA	SAAVL	-	-	-	-	+	-	-	-	-	-	-	-	-	-	-	+	-	-	-	-	-	-	-	-	-	-	-	-	-	unknown	-	-	-	-	-	-	-	-	-	-	-	-	-	-	-	-	-	-
DVA	SAAVR	-	-	-	-	-	-	-	-	-	-	-	-	-	-	-	-	-	-	-	-	-	-	-	unknown	-	-	-	-	-	-	-	-	-	-	-	-	+	-	unknown	unknown	-	-	-	-	-	-	-	-
DVA	SABD	unknown	unknown	unknown	unknown	unknown	unknown	unknown	unknown	unknown	unknown	unknown	unknown	unknown	unknown	unknown	unknown	unknown	unknown	unknown	unknown	unknown	unknown	unknown	unknown	unknown	unknown	unknown	unknown	unknown	+	unknown	unknown	unknown	unknown	-	unknown	unknown	unknown	unknown	unknown	unknown	unknown	unknown	unknown	-	unknown	unknown	unknown
DVA	SMBDL	-	-	-	-	-	-	-	-	-	-	-	-	-	-	-	-	-	-	-	-	-	-	-	-	-	-	-	-	-	-	+	-	-	-	-	-	-	-	-	-	-	-	-	-	-	-	-	-
DVA	SMBDR	-	+	-	-	-	+	-	-	-	-	-	-	-	-	+	-	-	+	-	-	+	-	-	-	-	-	-	-	-	-	-	-	-	+	-	-	-	-	-	-	-	-	-	-	-	-	-	-
DVA	SMBVL	-	-	-	-	-	-	-	+	-	unknown	-	-	-	-	-	unknown	-	-	-	-	-	-	-	-	-	unknown	-	-	-	+	-	-	-	-	-	-	-	-	-	-	-	-	-	-	-	-	-	-
DVA	SMBVR	-	-	-	-	-	-	-	-	-	-	-	-	-	-	-	-	unknown	-	+	+	-	-	-	-	unknown	-	-	-	-	-	-	-	-	-	-	-	-	-	-	unknown	+	-	-	+	-	-	-	-
DVA	SMDVL	unknown	unknown	unknown	unknown	unknown	unknown	unknown	unknown	unknown	unknown	unknown	unknown	unknown	unknown	unknown	unknown	unknown	unknown	unknown	unknown	unknown	unknown	unknown	unknown	unknown	unknown	unknown	unknown	unknown	unknown	unknown	unknown	unknown	unknown	unknown	unknown	unknown	unknown	unknown	unknown	unknown	unknown	unknown	unknown	unknown	unknown	unknown	unknown
DVA	URXL	-	-	-	-	-	-	-	-	-	+	-	-	unknown	-	-	-	-	-	-	-	-	unknown	-	-	-	-	-	-	-	-	+	-	-	unknown	-	-	-	-	-	-	-	-	-	-	-	-	-	-
DVA	URYDL	unknown	+	unknown	unknown	+	unknown	unknown	unknown	unknown	-	unknown	unknown	unknown	unknown	unknown	unknown	unknown	-	+	unknown	unknown	unknown	unknown	unknown	unknown	unknown	unknown	unknown	unknown	unknown	unknown	unknown	unknown	unknown	unknown	+	unknown	unknown	unknown	unknown	unknown	unknown	unknown	unknown	unknown	unknown	+	unknown
DVA	VA02	+	+	+	+	+	+	+	+	+	+	+	+	+	+	+	+	+	+	+	+	+	+	+	+	+	+	+	+	+	+	+	+	+	+	+	+	+	unknown	+	-	+	+	+	unknown	-	+	+	+
DVA	VA06	+	+	+	+	+	-	+	+	+	+	-	+	+	+	+	+	+	-	+	+	+	+	+	+	+	+	+	+	+	+	+	+	+	+	+	+	+	+	+	unknown	+	+	+	unknown	+	+	+	+
DVA	VA08	+	+	-	+	+	+	+	+	unknown	+	+	+	+	+	unknown	+	+	+	+	+	+	+	+	+	unknown	+	+	unknown	unknown	+	+	+	+	+	+	+	+	+	+	+	+	+	+	+	+	-	+	+
DVA	VA12	+	+	+	+	-	+	+	+	+	+	+	+	+	+	+	+	+	+	+	-	+	+	+	+	+	+	+	+	+	+	+	+	+	+	-	+	unknown	+	+	+	+	+	+	+	+	+	+	+
DVA	VB01	+	+	+	+	+	+	+	+	+	+	+	+	+	+	+	+	+	+	+	+	+	+	+	+	+	+	+	+	+	+	+	+	+	+	+	-	+	+	+	+	+	+	+	+	+	+	+	+
DVA	VB11	+	-	+	+	+	+	+	+	+	+	+	+	+	+	+	+	+	+	+	+	+	+	unknown	+	+	+	+	+	+	+	+	+	+	-	+	+	+	+	unknown	+	+	+	+	+	+	+	+	+
DVB	AVL	unknown	unknown	unknown	unknown	unknown	unknown	unknown	unknown	unknown	unknown	unknown	unknown	unknown	unknown	unknown	unknown	unknown	unknown	unknown	unknown	unknown	unknown	unknown	-	unknown	unknown	unknown	unknown	unknown	unknown	unknown	unknown	unknown	-	unknown	unknown	unknown	-	unknown	unknown	unknown	unknown	unknown	unknown	-	unknown	unknown	unknown
DVB	DA08	-	-	-	-	-	-	-	-	-	-	-	+	-	-	-	-	-	-	-	-	-	-	unknown	-	-	-	-	-	-	-	-	-	-	-	-	+	-	-	-	-	-	-	-	-	-	-	-	-
DVB	DD06	unknown	unknown	+	unknown	unknown	unknown	unknown	unknown	+	unknown	unknown	unknown	unknown	unknown	unknown	unknown	unknown	unknown	unknown	unknown	unknown	unknown	unknown	unknown	unknown	unknown	unknown	unknown	unknown	unknown	unknown	unknown	unknown	unknown	unknown	unknown	unknown	unknown	unknown	+	unknown	unknown	+	unknown	unknown	unknown	unknown	+
DVB	DVC	unknown	unknown	unknown	unknown	unknown	unknown	unknown	unknown	unknown	+	+	unknown	unknown	unknown	unknown	unknown	unknown	unknown	unknown	unknown	unknown	unknown	unknown	unknown	unknown	unknown	unknown	-	unknown	unknown	unknown	unknown	unknown	unknown	unknown	+	unknown	unknown	unknown	unknown	unknown	-	unknown	unknown	unknown	unknown	unknown	unknown
DVB	PDA	+	unknown	+	+	+	+	+	-	+	+	+	+	+	+	+	+	+	+	+	+	+	+	+	+	+	-	+	+	+	+	+	+	unknown	+	+	+	+	+	+	+	+	+	+	+	unknown	+	+	+
DVB	PHCL	unknown	+	unknown	unknown	unknown	unknown	unknown	unknown	unknown	unknown	unknown	unknown	unknown	unknown	unknown	unknown	unknown	unknown	unknown	unknown	unknown	unknown	unknown	unknown	+	unknown	unknown	unknown	-	+	unknown	unknown	unknown	unknown	unknown	+	unknown	unknown	unknown	unknown	unknown	+	unknown	unknown	unknown	unknown	unknown	unknown
DVB	PVPL	unknown	unknown	unknown	unknown	unknown	unknown	unknown	unknown	unknown	unknown	unknown	unknown	unknown	unknown	unknown	unknown	unknown	unknown	unknown	unknown	-	unknown	unknown	unknown	unknown	unknown	unknown	unknown	unknown	unknown	unknown	+	+	unknown	unknown	unknown	unknown	unknown	unknown	unknown	unknown	unknown	-	unknown	unknown	unknown	unknown	unknown
DVB	VD13	unknown	unknown	unknown	unknown	unknown	unknown	unknown	unknown	unknown	unknown	unknown	unknown	unknown	unknown	unknown	unknown	unknown	unknown	unknown	unknown	unknown	unknown	unknown	unknown	unknown	unknown	+	unknown	unknown	-	unknown	unknown	-	unknown	unknown	unknown	unknown	unknown	unknown	-	unknown	unknown	unknown	unknown	unknown	unknown	unknown	unknown
DVC	AIBL	+	+	+	+	+	+	+	+	+	+	+	+	+	+	+	+	+	+	+	+	+	+	+	-	+	+	-	+	+	+	+	+	+	+	+	+	+	+	+	+	+	+	+	+	+	+	-	unknown
DVC	AIBR	+	+	-	+	+	+	+	+	+	+	+	+	+	+	unknown	+	+	+	+	+	+	+	+	+	+	+	+	+	+	+	+	+	+	+	+	+	+	-	+	+	+	+	+	+	+	+	+	+
DVC	AVAL	+	+	-	+	+	+	+	+	+	-	+	+	+	+	+	+	unknown	+	+	+	+	+	+	+	+	+	unknown	+	+	+	+	+	+	+	+	+	+	+	+	+	+	+	+	+	+	+	+	unknown
DVC	AVAR	+	unknown	+	unknown	+	+	+	+	unknown	+	+	+	+	+	+	+	+	+	+	-	+	+	+	+	unknown	+	+	+	+	+	+	+	+	+	+	+	+	+	+	+	-	+	+	+	+	+	+	+
DVC	AVBL	+	unknown	+	+	+	+	+	+	+	+	+	+	+	+	+	+	+	+	+	+	+	+	-	+	+	+	+	-	+	-	+	+	unknown	+	+	+	+	+	+	+	+	+	+	+	+	+	+	+
DVC	AVKL	+	+	+	+	unknown	unknown	+	+	+	+	+	+	+	+	-	-	+	+	+	+	+	-	+	+	+	-	+	-	+	+	+	+	+	+	+	+	+	+	+	+	+	+	+	+	+	unknown	+	+
DVC	PVDR	unknown	unknown	unknown	unknown	unknown	unknown	unknown	unknown	unknown	unknown	unknown	unknown	unknown	unknown	unknown	unknown	+	unknown	unknown	unknown	unknown	+	unknown	unknown	unknown	-	unknown	unknown	unknown	unknown	unknown	unknown	+	unknown	unknown	unknown	unknown	unknown	unknown	unknown	unknown	unknown	unknown	unknown	unknown	unknown	unknown	unknown
DVC	PVPL	unknown	unknown	unknown	unknown	-	unknown	unknown	unknown	unknown	unknown	unknown	unknown	unknown	unknown	-	unknown	unknown	unknown	unknown	unknown	unknown	unknown	unknown	unknown	unknown	unknown	unknown	-	unknown	unknown	unknown	unknown	unknown	unknown	unknown	unknown	unknown	unknown	unknown	unknown	unknown	+	-	unknown	unknown	unknown	+	unknown
DVC	PVT	unknown	unknown	unknown	unknown	unknown	unknown	unknown	unknown	unknown	unknown	unknown	unknown	unknown	unknown	unknown	+	unknown	unknown	unknown	unknown	unknown	unknown	unknown	unknown	unknown	unknown	unknown	unknown	unknown	unknown	unknown	unknown	unknown	unknown	unknown	unknown	unknown	unknown	unknown	unknown	unknown	unknown	unknown	unknown	+	unknown	unknown	unknown
DVC	RIBL	+	+	+	+	+	+	+	+	+	+	+	+	+	+	+	+	+	+	+	unknown	-	+	unknown	+	+	+	unknown	+	+	+	+	+	+	+	+	+	+	+	unknown	+	+	+	+	+	+	+	unknown	+
DVC	RIBR	+	+	+	+	+	+	+	-	+	+	+	+	+	+	+	+	+	+	+	+	+	+	-	+	+	+	+	+	+	+	+	+	+	+	+	-	+	+	+	+	+	+	+	+	+	+	+	+
DVC	RIGL	+	+	-	+	+	unknown	+	+	+	+	+	+	+	+	+	+	+	+	+	unknown	+	+	+	+	+	+	unknown	+	+	+	+	+	+	+	+	+	+	+	+	+	+	+	+	+	+	+	+	+
DVC	RIGR	+	+	+	+	+	+	+	+	+	-	-	+	+	+	+	+	+	+	+	+	+	+	unknown	unknown	+	+	unknown	+	+	+	+	+	+	+	+	+	+	+	+	+	+	+	+	+	+	+	+	+
DVC	RIVR	unknown	unknown	unknown	unknown	unknown	unknown	unknown	unknown	unknown	-	unknown	unknown	unknown	+	unknown	unknown	unknown	unknown	unknown	unknown	unknown	unknown	unknown	unknown	+	-	unknown	unknown	unknown	unknown	unknown	unknown	unknown	unknown	+	unknown	unknown	unknown	unknown	unknown	unknown	+	unknown	unknown	unknown	unknown	unknown	unknown
DVC	RMFL	+	+	+	+	+	+	+	+	+	+	+	+	+	+	-	+	+	+	+	+	+	+	unknown	+	+	+	+	+	+	unknown	+	+	+	+	+	+	+	+	+	+	+	+	-	+	+	+	+	unknown
DVC	RMFR	+	+	+	+	+	+	+	+	+	+	+	+	+	+	-	+	+	+	+	+	+	+	+	+	+	+	+	+	unknown	+	+	+	+	+	+	+	+	+	+	+	+	+	+	+	+	+	+	+
DVC	URAVL	+	+	+	+	+	-	-	+	+	+	+	-	unknown	+	+	+	+	+	+	+	+	+	+	+	+	+	+	+	+	+	unknown	+	-	+	+	+	+	+	+	+	-	+	-	+	-	unknown	+	+
DVC	VD09	unknown	unknown	unknown	unknown	unknown	unknown	unknown	unknown	unknown	unknown	unknown	unknown	unknown	unknown	-	unknown	unknown	-	unknown	unknown	unknown	unknown	unknown	unknown	unknown	unknown	-	unknown	unknown	unknown	unknown	unknown	unknown	unknown	unknown	unknown	unknown	unknown	unknown	unknown	unknown	unknown	unknown	unknown	unknown	-	unknown	unknown
FLPL	ADEL	unknown	unknown	unknown	unknown	unknown	unknown	unknown	unknown	unknown	unknown	unknown	+	unknown	unknown	unknown	+	unknown	unknown	unknown	unknown	unknown	unknown	unknown	unknown	unknown	unknown	unknown	unknown	unknown	unknown	unknown	unknown	unknown	unknown	unknown	unknown	unknown	unknown	unknown	unknown	unknown	unknown	unknown	unknown	unknown	unknown	-	unknown
FLPL	ADER	unknown	unknown	unknown	unknown	unknown	unknown	unknown	unknown	unknown	unknown	unknown	unknown	unknown	unknown	-	unknown	-	unknown	unknown	unknown	unknown	unknown	unknown	unknown	unknown	unknown	unknown	unknown	unknown	unknown	unknown	unknown	unknown	unknown	unknown	unknown	unknown	-	unknown	unknown	unknown	unknown	unknown	unknown	unknown	unknown	unknown	unknown
FLPL	AIBL	+	+	+	+	+	+	+	+	+	+	-	+	+	+	+	+	+	+	+	unknown	+	+	+	+	+	+	+	+	+	+	+	+	-	+	+	+	+	+	+	+	+	+	+	unknown	unknown	+	+	+
FLPL	AIBR	+	+	+	+	unknown	unknown	+	+	+	-	+	+	+	+	+	+	+	+	+	+	+	+	+	+	+	+	+	unknown	+	+	+	+	+	-	+	+	+	+	+	+	+	+	+	+	+	+	+	+
FLPL	AVAL	+	unknown	+	-	+	+	+	+	+	+	+	+	+	+	+	+	+	+	+	+	+	-	+	+	+	unknown	+	+	+	+	+	+	+	+	+	+	+	+	+	+	-	+	+	+	+	+	+	+
FLPL	AVAR	+	+	unknown	unknown	+	+	+	+	+	+	+	+	+	+	+	+	+	+	+	+	+	+	+	+	+	-	+	+	+	+	+	+	+	+	+	+	+	+	unknown	+	+	+	unknown	+	unknown	-	+	+
FLPL	AVBL	+	+	+	unknown	+	+	unknown	unknown	unknown	+	+	+	+	+	+	+	unknown	+	+	+	+	+	+	+	+	+	-	+	+	+	+	+	unknown	+	+	+	+	+	+	+	+	+	unknown	+	+	+	+	+
FLPL	AVBR	+	+	-	unknown	+	+	+	+	+	+	+	+	+	+	+	+	+	+	+	+	+	+	+	+	+	+	+	unknown	+	-	+	+	+	+	+	+	+	+	+	+	+	+	+	unknown	+	+	+	unknown
FLPL	AVDL	+	-	+	-	+	-	+	+	+	+	+	+	+	+	+	+	+	+	+	+	+	+	+	+	+	+	-	+	+	+	+	+	+	+	+	+	+	+	+	+	+	+	+	+	+	+	+	+
FLPL	AVDR	+	+	+	+	+	+	+	+	+	+	-	+	+	+	+	+	-	+	+	-	+	+	+	+	+	+	unknown	+	+	+	+	+	+	+	+	+	+	+	+	+	+	+	+	+	+	+	+	+
FLPL	DD01	unknown	unknown	-	unknown	unknown	unknown	unknown	unknown	-	unknown	unknown	unknown	-	unknown	unknown	unknown	unknown	unknown	unknown	unknown	unknown	unknown	+	unknown	unknown	unknown	unknown	unknown	unknown	unknown	unknown	unknown	unknown	unknown	unknown	unknown	unknown	unknown	unknown	unknown	unknown	unknown	unknown	unknown	unknown	unknown	unknown	unknown
FLPL	DVA	+	+	-	+	+	+	+	+	+	-	+	+	+	+	+	+	+	unknown	-	+	unknown	+	unknown	+	+	+	+	+	+	+	+	+	+	+	+	-	+	+	+	+	+	+	+	+	+	+	+	+
FLPL	FLPR	+	+	+	+	+	-	+	unknown	+	+	+	+	+	+	+	+	+	+	+	+	+	+	+	+	+	+	+	+	+	+	+	+	+	+	+	+	+	+	+	+	+	+	+	unknown	+	+	+	-
FLPL	PVCR	+	+	+	+	+	+	+	+	+	+	+	+	+	unknown	+	+	+	+	+	+	+	+	+	+	+	+	+	+	+	+	+	+	+	+	-	+	+	+	+	+	+	+	+	+	+	+	+	+
FLPL	RIS	unknown	unknown	unknown	unknown	+	unknown	unknown	unknown	unknown	unknown	unknown	unknown	-	unknown	unknown	unknown	unknown	unknown	unknown	unknown	unknown	unknown	unknown	unknown	unknown	unknown	unknown	unknown	unknown	unknown	unknown	unknown	unknown	unknown	unknown	unknown	unknown	+	unknown	+	unknown	unknown	unknown	unknown	unknown	unknown	unknown	unknown
FLPL	VA01	unknown	unknown	unknown	unknown	unknown	unknown	unknown	unknown	+	unknown	unknown	unknown	unknown	unknown	unknown	unknown	unknown	unknown	unknown	unknown	unknown	unknown	unknown	unknown	unknown	unknown	unknown	unknown	unknown	unknown	unknown	unknown	unknown	unknown	unknown	unknown	unknown	unknown	unknown	unknown	unknown	unknown	unknown	unknown	unknown	unknown	unknown	+
FLPR	ADAL	unknown	unknown	unknown	+	unknown	-	unknown	unknown	unknown	unknown	unknown	unknown	unknown	unknown	unknown	unknown	unknown	unknown	unknown	unknown	unknown	unknown	unknown	unknown	-	unknown	unknown	+	unknown	unknown	unknown	+	-	unknown	unknown	unknown	unknown	unknown	unknown	unknown	unknown	unknown	unknown	+	unknown	unknown	unknown	-
FLPR	ADAR	unknown	unknown	unknown	unknown	unknown	unknown	unknown	unknown	unknown	unknown	unknown	unknown	+	unknown	unknown	unknown	unknown	unknown	unknown	unknown	+	unknown	unknown	unknown	unknown	unknown	unknown	unknown	unknown	unknown	unknown	unknown	unknown	unknown	unknown	unknown	unknown	unknown	unknown	unknown	unknown	unknown	unknown	unknown	+	unknown	unknown	+
FLPR	ADER	unknown	unknown	unknown	unknown	unknown	+	unknown	unknown	unknown	-	unknown	+	unknown	unknown	unknown	unknown	unknown	-	unknown	unknown	unknown	unknown	unknown	unknown	unknown	unknown	unknown	unknown	-	unknown	unknown	unknown	unknown	unknown	unknown	unknown	unknown	unknown	+	+	unknown	unknown	+	unknown	-	unknown	unknown	unknown
FLPR	AVAL	+	+	+	unknown	+	-	+	+	-	+	-	unknown	-	+	+	+	+	+	+	+	unknown	+	+	+	+	+	+	+	+	+	+	-	+	+	+	+	+	unknown	+	+	+	+	+	+	+	+	+	+
FLPR	AVAR	+	+	+	+	+	+	+	+	+	+	+	+	+	+	+	+	+	+	+	-	+	+	+	+	+	+	+	+	+	+	+	+	+	+	+	+	+	+	+	+	unknown	+	+	+	+	unknown	+	+
FLPR	AVBL	+	+	+	+	+	+	+	+	+	+	+	+	+	+	+	+	+	+	+	+	+	+	+	unknown	+	+	+	+	+	+	+	+	-	+	+	+	+	+	+	+	+	+	+	unknown	+	+	+	+
FLPR	AVBR	+	+	+	+	+	+	+	+	+	-	+	+	+	+	+	+	+	+	+	unknown	+	+	-	+	unknown	+	+	+	+	-	+	-	+	+	+	+	+	+	+	+	+	+	+	+	+	+	+	+
FLPR	AVDL	+	+	+	+	+	+	+	+	+	+	+	+	-	+	+	+	+	+	+	+	+	+	+	+	-	+	+	+	+	-	+	+	+	+	+	+	+	+	unknown	+	+	+	+	+	+	+	+	unknown
FLPR	AVDR	+	+	+	+	+	+	+	+	+	+	unknown	+	+	+	+	+	+	+	+	+	+	+	+	+	+	+	-	+	+	+	+	+	+	+	unknown	+	+	+	+	+	+	+	+	+	-	+	+	+
FLPR	AVEL	+	+	+	+	+	+	+	unknown	+	+	+	+	+	+	+	+	+	+	+	+	+	+	+	+	+	+	+	+	+	+	+	+	+	+	+	+	+	+	+	+	+	+	+	+	+	+	+	+
FLPR	AVER	+	+	+	+	+	-	+	+	+	+	+	+	+	+	+	+	-	+	+	+	+	+	+	+	+	+	+	+	+	+	+	+	+	+	+	+	+	+	+	+	+	+	+	+	+	+	+	+
FLPR	AVJL	+	+	+	+	+	-	+	+	+	+	+	+	+	+	+	+	+	+	+	+	+	+	+	+	+	+	+	+	+	+	+	+	+	+	+	+	+	+	+	+	+	unknown	+	+	+	+	+	+
FLPR	AVJR	+	+	+	+	+	+	+	+	-	+	+	+	+	+	+	+	+	+	+	+	+	+	+	+	+	+	+	+	+	+	-	+	-	+	unknown	+	+	+	+	+	+	+	+	+	+	+	+	+
FLPR	DVA	+	+	+	+	+	+	+	+	+	+	+	+	+	+	+	+	+	unknown	+	+	+	+	+	+	-	+	+	+	+	+	+	+	+	+	unknown	+	+	+	+	+	+	+	+	+	+	+	-	+
FLPR	FLPL	+	+	+	+	+	-	+	+	+	+	+	+	+	+	+	+	+	+	+	+	+	+	+	+	+	+	+	+	+	+	+	+	+	+	+	+	+	+	+	+	+	+	+	+	+	+	+	+
FLPR	PVCL	+	+	+	+	+	+	+	+	+	+	+	+	+	+	+	+	+	+	+	+	+	+	+	+	+	+	+	+	+	+	unknown	+	+	+	+	+	+	+	+	+	-	+	+	+	+	+	+	+
FLPR	VB01	+	+	+	unknown	+	+	+	+	+	-	+	+	+	+	+	+	+	+	+	+	+	+	+	+	+	+	+	-	+	+	+	+	+	+	+	+	+	+	unknown	+	+	+	+	+	+	+	+	+
HSNL	ADLL	unknown	unknown	unknown	unknown	unknown	unknown	unknown	unknown	unknown	unknown	unknown	unknown	unknown	unknown	unknown	unknown	unknown	unknown	unknown	unknown	+	unknown	unknown	unknown	unknown	-	unknown	+	unknown	-	unknown	unknown	unknown	unknown	unknown	unknown	unknown	unknown	unknown	unknown	unknown	unknown	unknown	unknown	unknown	unknown	unknown	unknown
HSNL	ADLR	unknown	unknown	unknown	unknown	unknown	unknown	unknown	unknown	unknown	unknown	-	unknown	unknown	unknown	unknown	unknown	unknown	-	unknown	unknown	unknown	unknown	unknown	unknown	+	unknown	unknown	unknown	unknown	unknown	unknown	unknown	unknown	unknown	unknown	unknown	unknown	unknown	unknown	unknown	unknown	unknown	unknown	unknown	unknown	+	unknown	unknown
HSNL	AIAL	unknown	unknown	unknown	-	unknown	unknown	unknown	unknown	unknown	unknown	unknown	unknown	unknown	unknown	unknown	unknown	unknown	unknown	unknown	unknown	unknown	unknown	unknown	unknown	+	unknown	unknown	unknown	-	unknown	+	unknown	unknown	unknown	+	unknown	unknown	unknown	unknown	unknown	unknown	unknown	unknown	unknown	unknown	unknown	+	unknown
HSNL	AIMR	unknown	unknown	unknown	unknown	unknown	unknown	unknown	unknown	unknown	unknown	unknown	unknown	unknown	unknown	unknown	unknown	unknown	+	unknown	unknown	unknown	unknown	unknown	unknown	unknown	unknown	unknown	unknown	+	+	unknown	-	unknown	unknown	-	unknown	unknown	unknown	unknown	unknown	unknown	unknown	unknown	unknown	unknown	unknown	unknown	unknown
HSNL	AIZL	-	-	-	-	-	-	-	-	-	-	-	unknown	-	-	-	-	-	-	-	-	-	-	-	-	+	-	-	+	-	unknown	-	-	-	-	-	-	-	-	-	-	-	-	-	-	-	-	-	-
HSNL	AIZR	-	+	-	-	-	-	-	-	unknown	-	-	+	-	-	-	+	unknown	-	-	-	-	-	-	unknown	-	-	-	-	-	unknown	-	-	-	-	-	-	+	-	-	-	-	-	-	-	-	-	-	-
HSNL	ASHL	unknown	unknown	-	unknown	unknown	unknown	unknown	unknown	unknown	unknown	unknown	unknown	unknown	unknown	unknown	unknown	unknown	unknown	unknown	unknown	unknown	unknown	unknown	unknown	+	unknown	unknown	unknown	unknown	-	unknown	unknown	unknown	unknown	unknown	unknown	unknown	unknown	unknown	unknown	unknown	unknown	unknown	unknown	unknown	unknown	unknown	unknown
HSNL	ASHR	unknown	unknown	unknown	unknown	unknown	unknown	unknown	unknown	unknown	unknown	unknown	unknown	unknown	unknown	+	unknown	unknown	unknown	unknown	-	unknown	unknown	-	unknown	unknown	unknown	unknown	unknown	unknown	unknown	unknown	unknown	unknown	unknown	unknown	unknown	unknown	unknown	-	unknown	unknown	unknown	unknown	unknown	unknown	unknown	-	unknown
HSNL	ASJR	unknown	unknown	unknown	unknown	unknown	+	unknown	unknown	unknown	unknown	unknown	unknown	unknown	unknown	unknown	unknown	-	unknown	unknown	unknown	unknown	unknown	unknown	unknown	unknown	+	unknown	unknown	+	-	unknown	+	unknown	unknown	unknown	unknown	unknown	unknown	unknown	unknown	unknown	unknown	unknown	unknown	+	+	unknown	unknown
HSNL	ASKL	unknown	unknown	unknown	unknown	unknown	unknown	unknown	unknown	unknown	unknown	unknown	unknown	unknown	unknown	-	unknown	unknown	unknown	unknown	unknown	unknown	unknown	unknown	-	-	unknown	unknown	-	unknown	unknown	unknown	unknown	unknown	unknown	unknown	unknown	unknown	+	+	-	unknown	unknown	unknown	unknown	unknown	unknown	unknown	unknown
HSNL	ASKR	unknown	unknown	unknown	unknown	unknown	unknown	unknown	unknown	unknown	unknown	unknown	unknown	unknown	-	unknown	-	unknown	-	unknown	unknown	unknown	unknown	unknown	unknown	unknown	unknown	unknown	unknown	unknown	unknown	unknown	unknown	unknown	unknown	unknown	unknown	unknown	-	unknown	unknown	unknown	unknown	unknown	unknown	+	unknown	unknown	unknown
HSNL	AVFL	unknown	unknown	unknown	unknown	unknown	unknown	unknown	unknown	unknown	unknown	unknown	unknown	unknown	unknown	-	unknown	unknown	unknown	unknown	unknown	unknown	unknown	unknown	unknown	unknown	unknown	unknown	unknown	unknown	unknown	unknown	unknown	+	unknown	-	unknown	unknown	unknown	unknown	unknown	unknown	unknown	unknown	unknown	unknown	unknown	unknown	unknown
HSNL	AVFR	unknown	unknown	unknown	unknown	unknown	unknown	unknown	unknown	-	+	unknown	unknown	unknown	unknown	unknown	unknown	unknown	unknown	unknown	unknown	unknown	+	unknown	unknown	-	unknown	unknown	unknown	unknown	unknown	unknown	unknown	unknown	unknown	unknown	unknown	unknown	unknown	-	unknown	unknown	unknown	unknown	unknown	unknown	unknown	unknown	unknown
HSNL	AVJL	unknown	unknown	-	unknown	unknown	unknown	unknown	unknown	unknown	unknown	unknown	unknown	-	unknown	unknown	unknown	unknown	unknown	unknown	unknown	unknown	-	unknown	unknown	unknown	unknown	+	unknown	unknown	+	unknown	unknown	unknown	unknown	unknown	unknown	unknown	unknown	unknown	unknown	unknown	unknown	-	unknown	+	-	unknown	+
HSNL	AWAR	unknown	-	unknown	unknown	unknown	unknown	+	unknown	-	unknown	unknown	unknown	unknown	unknown	unknown	unknown	unknown	unknown	unknown	unknown	unknown	unknown	unknown	+	unknown	-	unknown	+	unknown	unknown	unknown	unknown	unknown	unknown	unknown	unknown	unknown	unknown	unknown	unknown	unknown	-	unknown	unknown	-	unknown	unknown	unknown
HSNL	AWBL	unknown	unknown	unknown	unknown	unknown	unknown	unknown	unknown	unknown	unknown	unknown	unknown	unknown	unknown	unknown	unknown	unknown	unknown	unknown	unknown	unknown	unknown	unknown	unknown	unknown	+	unknown	unknown	-	unknown	unknown	unknown	unknown	unknown	unknown	unknown	unknown	unknown	+	unknown	unknown	unknown	unknown	unknown	unknown	unknown	unknown	unknown
HSNL	AWBR	unknown	unknown	unknown	unknown	unknown	unknown	unknown	unknown	unknown	unknown	unknown	unknown	unknown	unknown	unknown	unknown	unknown	unknown	unknown	unknown	unknown	-	+	unknown	unknown	unknown	unknown	unknown	unknown	unknown	unknown	unknown	unknown	+	unknown	unknown	unknown	unknown	unknown	unknown	unknown	unknown	unknown	unknown	unknown	unknown	unknown	unknown
HSNL	HSNL	+	+	+	+	+	+	+	+	+	+	+	+	-	+	+	+	+	unknown	+	+	+	+	+	+	+	+	-	+	-	+	+	+	unknown	+	+	+	+	+	unknown	+	unknown	+	+	-	-	+	+	+
HSNL	HSNR	+	+	+	+	-	+	+	+	+	+	+	+	+	+	+	+	+	+	+	+	+	+	+	+	+	-	+	+	+	+	+	+	+	+	+	+	+	+	+	+	+	+	unknown	+	+	+	+	unknown
HSNL	PVQL	+	+	unknown	+	+	-	+	+	+	+	+	+	-	+	+	+	+	+	-	+	+	-	+	+	+	+	+	+	+	+	+	+	+	+	+	+	unknown	+	+	+	+	+	+	+	+	-	-	+
HSNL	RIFL	unknown	unknown	unknown	unknown	unknown	unknown	unknown	unknown	unknown	unknown	unknown	unknown	unknown	unknown	unknown	unknown	unknown	unknown	unknown	unknown	unknown	-	unknown	-	unknown	unknown	unknown	unknown	unknown	unknown	-	unknown	unknown	+	unknown	unknown	unknown	unknown	unknown	unknown	unknown	unknown	unknown	unknown	unknown	unknown	unknown	unknown
HSNL	RIML	+	+	+	+	+	+	+	+	+	+	unknown	-	+	+	+	+	+	+	+	+	unknown	+	+	+	+	+	+	+	+	+	+	+	+	+	+	+	+	+	+	+	+	+	unknown	+	+	+	unknown	+
HSNL	RIR	unknown	unknown	unknown	unknown	unknown	unknown	+	unknown	-	unknown	unknown	unknown	unknown	-	+	unknown	unknown	unknown	unknown	unknown	unknown	unknown	unknown	unknown	unknown	unknown	unknown	unknown	unknown	unknown	unknown	+	unknown	unknown	unknown	+	unknown	unknown	unknown	unknown	unknown	unknown	unknown	unknown	unknown	unknown	-	unknown
HSNL	RMGR	unknown	unknown	unknown	unknown	unknown	unknown	unknown	unknown	unknown	unknown	unknown	unknown	-	unknown	-	unknown	unknown	unknown	unknown	unknown	unknown	unknown	unknown	unknown	unknown	-	-	unknown	unknown	unknown	unknown	-	unknown	unknown	unknown	+	+	unknown	unknown	unknown	unknown	unknown	unknown	unknown	unknown	unknown	unknown	unknown
HSNL	VC05	+	+	+	+	+	+	+	+	+	+	+	+	+	+	+	+	+	+	+	+	unknown	+	+	+	+	-	+	+	+	+	+	+	+	unknown	+	+	+	+	+	+	+	+	+	+	+	+	+	+
HSNR	AIAL	unknown	unknown	unknown	unknown	unknown	unknown	unknown	unknown	unknown	unknown	unknown	unknown	unknown	unknown	unknown	+	-	unknown	unknown	unknown	unknown	unknown	unknown	-	unknown	unknown	unknown	unknown	unknown	unknown	unknown	unknown	unknown	unknown	-	unknown	unknown	unknown	unknown	unknown	unknown	unknown	unknown	unknown	unknown	unknown	unknown	unknown
HSNR	AIBL	-	-	-	-	-	-	-	-	+	-	-	-	+	-	unknown	-	-	-	-	+	-	-	-	-	-	-	-	-	-	+	-	+	-	-	-	unknown	-	-	+	-	-	-	-	-	-	-	-	-
HSNR	AIZL	-	-	-	-	-	-	-	-	unknown	-	-	-	-	-	-	-	-	-	-	+	+	-	-	-	-	-	-	-	-	-	-	-	-	-	-	-	-	-	-	-	-	-	-	-	-	-	+	-
HSNR	AIZR	-	-	-	unknown	-	-	-	-	-	-	-	-	-	-	-	-	-	-	-	-	-	-	-	-	-	-	-	+	-	-	-	unknown	-	-	-	-	-	-	-	unknown	-	-	-	-	-	-	-	+
HSNR	AS05	+	-	+	+	-	+	+	+	unknown	+	+	+	+	unknown	+	+	unknown	+	+	+	+	+	+	+	+	+	unknown	+	+	+	+	+	+	+	-	+	+	+	+	+	+	+	+	+	+	+	+	-
HSNR	ASHL	unknown	unknown	unknown	unknown	unknown	unknown	-	-	unknown	unknown	unknown	unknown	-	unknown	unknown	unknown	unknown	unknown	unknown	unknown	unknown	unknown	+	unknown	+	unknown	unknown	unknown	unknown	unknown	unknown	unknown	unknown	unknown	unknown	unknown	unknown	+	unknown	unknown	unknown	unknown	unknown	unknown	unknown	unknown	unknown	unknown
HSNR	AVBR	+	+	+	+	+	+	+	+	-	+	+	+	+	+	+	+	+	+	+	+	+	+	+	+	+	+	+	+	+	-	+	-	+	+	+	unknown	+	+	+	+	+	+	+	+	+	+	+	+
HSNR	AVDR	unknown	unknown	unknown	unknown	unknown	unknown	unknown	unknown	unknown	unknown	unknown	+	unknown	unknown	unknown	unknown	unknown	unknown	unknown	unknown	unknown	unknown	unknown	unknown	unknown	unknown	unknown	unknown	unknown	unknown	unknown	unknown	unknown	unknown	unknown	unknown	unknown	unknown	unknown	unknown	unknown	unknown	unknown	unknown	unknown	unknown	unknown	unknown
HSNR	AVER	-	-	-	-	-	-	-	-	unknown	+	-	-	+	-	-	-	-	-	-	-	-	-	-	-	-	-	-	-	-	-	-	-	-	-	-	-	-	-	-	-	+	-	-	+	-	-	-	-
HSNR	AVFL	unknown	unknown	unknown	unknown	unknown	unknown	unknown	unknown	+	unknown	unknown	unknown	unknown	+	unknown	unknown	-	unknown	unknown	unknown	+	unknown	unknown	unknown	unknown	-	unknown	unknown	unknown	unknown	unknown	unknown	-	unknown	unknown	unknown	unknown	unknown	unknown	unknown	unknown	unknown	-	unknown	unknown	unknown	unknown	unknown
HSNR	AVFR	unknown	unknown	unknown	unknown	unknown	unknown	unknown	unknown	unknown	unknown	unknown	unknown	unknown	unknown	unknown	unknown	unknown	unknown	unknown	unknown	unknown	unknown	unknown	unknown	unknown	unknown	unknown	unknown	unknown	unknown	unknown	unknown	-	unknown	-	unknown	unknown	+	unknown	unknown	unknown	+	unknown	unknown	unknown	+	unknown	unknown
HSNR	AVHL	unknown	unknown	unknown	unknown	-	unknown	unknown	+	unknown	unknown	unknown	unknown	unknown	-	-	unknown	unknown	unknown	unknown	unknown	unknown	unknown	unknown	unknown	unknown	unknown	unknown	unknown	unknown	unknown	unknown	unknown	unknown	unknown	unknown	unknown	unknown	unknown	unknown	-	unknown	unknown	unknown	-	unknown	unknown	-	unknown
HSNR	AVHR	unknown	unknown	unknown	unknown	unknown	unknown	unknown	unknown	-	unknown	unknown	unknown	unknown	unknown	unknown	unknown	unknown	unknown	unknown	unknown	unknown	unknown	unknown	unknown	unknown	unknown	unknown	unknown	unknown	unknown	unknown	unknown	unknown	unknown	unknown	unknown	unknown	unknown	unknown	unknown	unknown	unknown	unknown	unknown	unknown	-	+	unknown
HSNR	AVJL	unknown	unknown	unknown	unknown	unknown	unknown	unknown	unknown	unknown	-	-	-	unknown	unknown	unknown	unknown	+	unknown	+	unknown	unknown	unknown	unknown	unknown	-	unknown	unknown	unknown	unknown	+	unknown	unknown	-	unknown	unknown	unknown	unknown	unknown	unknown	unknown	unknown	unknown	unknown	unknown	unknown	unknown	unknown	unknown
HSNR	AWBL	unknown	unknown	unknown	unknown	unknown	unknown	unknown	unknown	unknown	unknown	unknown	unknown	unknown	unknown	unknown	unknown	unknown	unknown	+	unknown	unknown	unknown	unknown	unknown	unknown	unknown	unknown	+	unknown	unknown	unknown	unknown	unknown	unknown	unknown	unknown	+	unknown	unknown	unknown	unknown	unknown	unknown	unknown	unknown	unknown	unknown	unknown
HSNR	BDUR	unknown	unknown	unknown	unknown	unknown	unknown	unknown	unknown	+	unknown	unknown	unknown	unknown	unknown	unknown	unknown	unknown	unknown	unknown	unknown	unknown	unknown	unknown	unknown	unknown	unknown	unknown	-	unknown	unknown	unknown	unknown	unknown	unknown	unknown	-	-	unknown	-	unknown	unknown	unknown	unknown	unknown	unknown	unknown	unknown	unknown
HSNR	DA05	+	+	-	+	-	+	+	+	+	-	+	+	+	+	+	+	+	+	+	+	+	+	+	+	+	+	+	+	+	+	+	+	+	+	+	+	+	+	+	+	+	+	+	+	+	+	+	+
HSNR	DA06	+	+	+	+	-	+	+	+	+	+	+	+	+	unknown	+	+	+	+	+	+	+	+	+	+	+	-	+	+	unknown	+	+	+	-	+	+	+	unknown	+	-	+	+	+	+	+	+	-	+	+
HSNR	HSNL	+	+	+	+	+	+	+	+	+	+	unknown	+	+	+	-	+	+	+	+	-	+	unknown	+	+	+	+	+	+	+	+	unknown	+	+	+	+	+	+	+	+	+	+	+	+	+	+	+	-	-
HSNR	PVNR	+	unknown	+	+	+	+	+	+	+	+	+	+	+	+	-	+	+	+	+	+	+	+	+	+	+	+	+	+	+	+	+	+	+	+	+	+	+	+	+	+	+	+	+	+	+	+	unknown	+
HSNR	PVPR	unknown	unknown	unknown	unknown	unknown	unknown	unknown	unknown	unknown	unknown	unknown	unknown	unknown	unknown	-	unknown	unknown	unknown	-	unknown	unknown	unknown	unknown	unknown	unknown	unknown	unknown	unknown	unknown	-	unknown	unknown	unknown	unknown	unknown	-	unknown	unknown	unknown	-	unknown	unknown	unknown	+	unknown	-	unknown	unknown
HSNR	PVQR	+	+	+	+	+	+	+	-	+	+	+	+	+	+	+	+	+	+	+	+	+	+	+	+	+	-	+	+	+	unknown	+	+	+	+	+	+	+	+	+	+	+	+	unknown	+	+	+	+	-
HSNR	PVT	+	+	-	unknown	-	unknown	+	+	+	+	+	+	+	+	+	+	+	+	+	+	+	+	-	+	+	+	+	+	+	+	+	+	+	+	+	unknown	+	+	+	+	+	+	+	+	-	+	+	+
HSNR	RIFR	unknown	unknown	unknown	-	unknown	unknown	-	unknown	unknown	unknown	unknown	unknown	unknown	unknown	unknown	unknown	unknown	unknown	unknown	unknown	unknown	unknown	unknown	unknown	-	unknown	unknown	unknown	unknown	unknown	+	unknown	unknown	unknown	unknown	unknown	unknown	unknown	unknown	+	unknown	unknown	unknown	unknown	unknown	unknown	-	unknown
HSNR	RIML	+	+	+	+	+	+	+	+	+	+	+	+	+	+	+	+	+	unknown	+	+	+	+	+	+	+	+	+	+	+	unknown	unknown	+	-	+	+	-	+	+	+	+	unknown	+	+	-	unknown	+	+	+
HSNR	RIMR	+	+	+	+	+	+	+	+	unknown	+	+	+	+	+	+	+	+	+	+	+	+	+	unknown	+	+	+	+	+	+	+	-	+	+	+	+	+	+	unknown	+	-	+	+	+	+	+	+	+	+
HSNR	RMDDR	-	-	-	-	-	-	-	-	-	-	-	-	-	-	-	-	-	-	-	-	-	-	-	-	-	-	-	-	-	unknown	-	-	-	-	-	-	-	-	-	-	-	-	-	-	-	+	-	-
HSNR	RMGR	unknown	unknown	unknown	unknown	unknown	unknown	unknown	unknown	unknown	unknown	unknown	unknown	unknown	unknown	unknown	unknown	unknown	unknown	unknown	unknown	unknown	unknown	unknown	unknown	unknown	unknown	unknown	unknown	unknown	unknown	unknown	unknown	unknown	unknown	unknown	unknown	unknown	unknown	unknown	unknown	unknown	unknown	unknown	-	unknown	+	unknown	unknown
HSNR	SABD	unknown	unknown	unknown	unknown	unknown	unknown	unknown	unknown	unknown	-	+	unknown	unknown	unknown	unknown	unknown	unknown	unknown	unknown	unknown	unknown	unknown	unknown	unknown	+	unknown	unknown	unknown	unknown	unknown	unknown	unknown	unknown	unknown	unknown	+	unknown	unknown	unknown	unknown	unknown	unknown	unknown	unknown	unknown	unknown	unknown	unknown
HSNR	SABVR	unknown	unknown	-	unknown	unknown	unknown	unknown	unknown	unknown	unknown	unknown	unknown	unknown	unknown	-	+	unknown	unknown	unknown	unknown	unknown	unknown	unknown	unknown	-	unknown	unknown	-	unknown	unknown	unknown	unknown	unknown	unknown	unknown	unknown	unknown	unknown	unknown	-	unknown	+	unknown	unknown	unknown	unknown	unknown	unknown
HSNR	VA06	+	+	+	+	+	+	+	+	+	+	+	+	unknown	+	+	-	+	+	+	+	+	+	+	+	+	+	+	+	-	+	+	+	+	+	+	+	+	+	+	unknown	+	+	+	+	+	+	+	+
HSNR	VC02	+	+	+	+	+	+	+	+	+	+	+	+	+	+	-	-	+	+	+	+	+	+	+	+	+	-	+	+	+	-	+	+	+	+	-	+	+	unknown	+	+	+	+	+	+	+	+	+	+
HSNR	VC03	+	+	+	+	+	+	+	+	+	+	unknown	+	+	+	+	+	+	+	+	+	+	+	+	+	-	+	+	+	+	+	+	+	+	+	+	+	+	+	unknown	+	+	+	+	+	+	+	+	+
HSNR	VC04	+	+	+	+	+	+	+	+	+	+	+	+	+	+	+	+	+	+	+	+	+	+	-	+	-	+	+	+	+	+	+	+	+	+	+	+	+	+	+	+	+	+	+	+	+	+	+	+
HSNR	VC05	+	+	+	+	+	unknown	-	+	+	+	-	+	+	+	unknown	+	+	+	+	+	unknown	-	+	+	+	+	+	+	+	+	+	+	+	+	+	+	+	+	-	+	+	+	+	+	+	+	+	+
I1L	I2L	unknown	unknown	unknown	unknown	unknown	unknown	unknown	unknown	unknown	unknown	unknown	unknown	unknown	-	unknown	unknown	unknown	unknown	unknown	+	unknown	unknown	unknown	unknown	unknown	unknown	unknown	+	unknown	+	unknown	unknown	unknown	unknown	unknown	unknown	unknown	unknown	unknown	unknown	unknown	unknown	unknown	unknown	-	unknown	unknown	unknown
I1L	I3	unknown	unknown	unknown	unknown	unknown	unknown	unknown	unknown	unknown	unknown	unknown	unknown	unknown	+	unknown	unknown	unknown	unknown	unknown	unknown	unknown	unknown	unknown	unknown	unknown	unknown	unknown	unknown	unknown	+	unknown	unknown	unknown	unknown	unknown	unknown	unknown	unknown	unknown	unknown	unknown	unknown	-	unknown	unknown	unknown	unknown	unknown
I1L	I5	+	+	+	+	+	+	+	+	+	+	+	+	+	+	+	+	+	+	+	+	+	+	unknown	+	+	unknown	unknown	-	+	+	+	+	+	+	+	+	+	+	+	+	+	+	+	+	+	+	+	-
I1L	I6	unknown	unknown	unknown	unknown	unknown	unknown	unknown	unknown	unknown	+	+	unknown	unknown	unknown	unknown	unknown	unknown	unknown	unknown	unknown	unknown	unknown	unknown	unknown	unknown	unknown	unknown	-	unknown	unknown	unknown	unknown	unknown	unknown	+	unknown	unknown	unknown	unknown	unknown	unknown	unknown	unknown	unknown	unknown	unknown	unknown	unknown
I1L	M2L	unknown	unknown	unknown	unknown	unknown	unknown	unknown	unknown	unknown	unknown	unknown	unknown	unknown	unknown	+	unknown	unknown	unknown	unknown	unknown	unknown	+	unknown	unknown	unknown	unknown	unknown	unknown	unknown	unknown	unknown	unknown	unknown	unknown	unknown	unknown	unknown	unknown	unknown	unknown	unknown	unknown	unknown	+	unknown	unknown	unknown	+
I1L	M3L	unknown	unknown	unknown	unknown	+	unknown	unknown	unknown	unknown	unknown	unknown	unknown	unknown	-	-	-	unknown	unknown	unknown	unknown	unknown	unknown	unknown	unknown	unknown	unknown	unknown	unknown	unknown	unknown	unknown	unknown	unknown	unknown	unknown	+	unknown	unknown	unknown	unknown	unknown	+	unknown	unknown	unknown	unknown	unknown	unknown
I1L	M3R	unknown	unknown	unknown	unknown	unknown	unknown	unknown	unknown	unknown	unknown	unknown	unknown	unknown	unknown	unknown	unknown	unknown	unknown	unknown	unknown	unknown	unknown	unknown	-	unknown	unknown	+	unknown	unknown	unknown	unknown	unknown	unknown	unknown	unknown	unknown	unknown	unknown	unknown	unknown	unknown	+	unknown	unknown	unknown	unknown	unknown	unknown
I1L	MCL	unknown	unknown	unknown	unknown	unknown	unknown	unknown	unknown	unknown	unknown	unknown	unknown	unknown	unknown	unknown	unknown	unknown	unknown	-	unknown	unknown	+	unknown	+	unknown	unknown	unknown	unknown	unknown	unknown	unknown	-	unknown	+	unknown	unknown	unknown	unknown	+	unknown	-	unknown	-	unknown	unknown	unknown	unknown	unknown
I1L	MCR	unknown	unknown	unknown	unknown	unknown	unknown	unknown	unknown	unknown	unknown	unknown	unknown	unknown	unknown	unknown	unknown	unknown	unknown	unknown	unknown	unknown	unknown	unknown	-	unknown	unknown	unknown	unknown	unknown	unknown	+	unknown	unknown	unknown	unknown	unknown	unknown	-	unknown	unknown	unknown	unknown	unknown	unknown	unknown	unknown	unknown	unknown
I1L	MI	unknown	unknown	unknown	unknown	unknown	unknown	unknown	unknown	unknown	unknown	unknown	unknown	unknown	unknown	-	unknown	unknown	unknown	unknown	unknown	unknown	unknown	unknown	unknown	unknown	unknown	unknown	unknown	unknown	unknown	+	unknown	unknown	unknown	unknown	unknown	unknown	unknown	unknown	unknown	unknown	unknown	unknown	unknown	unknown	+	unknown	unknown
I1L	NSML	unknown	unknown	unknown	unknown	unknown	unknown	unknown	unknown	unknown	unknown	unknown	unknown	unknown	unknown	unknown	+	unknown	unknown	unknown	unknown	unknown	-	unknown	unknown	unknown	unknown	unknown	unknown	unknown	unknown	unknown	unknown	unknown	unknown	unknown	unknown	unknown	-	unknown	unknown	+	unknown	unknown	unknown	unknown	unknown	unknown	unknown
I1R	I2R	unknown	unknown	unknown	unknown	unknown	unknown	unknown	unknown	unknown	unknown	+	unknown	unknown	unknown	unknown	unknown	unknown	+	unknown	unknown	unknown	unknown	unknown	unknown	unknown	unknown	unknown	unknown	unknown	unknown	unknown	unknown	-	unknown	unknown	unknown	unknown	unknown	unknown	unknown	unknown	unknown	unknown	unknown	unknown	unknown	unknown	unknown
I1R	I3	unknown	unknown	unknown	unknown	unknown	-	unknown	unknown	unknown	unknown	unknown	unknown	unknown	unknown	unknown	unknown	unknown	unknown	unknown	unknown	unknown	-	unknown	unknown	unknown	unknown	-	unknown	unknown	unknown	unknown	unknown	unknown	unknown	unknown	unknown	unknown	unknown	unknown	unknown	unknown	-	unknown	unknown	unknown	unknown	unknown	unknown
I1R	I5	+	+	+	+	+	+	+	-	+	+	+	+	+	+	unknown	+	+	+	-	+	+	+	+	+	+	+	+	+	+	+	+	+	+	unknown	unknown	+	+	+	+	+	+	+	+	+	+	+	+	unknown
I1R	M1	unknown	unknown	unknown	unknown	unknown	unknown	unknown	unknown	unknown	unknown	unknown	unknown	-	unknown	unknown	unknown	unknown	unknown	unknown	unknown	-	unknown	unknown	unknown	unknown	unknown	unknown	+	unknown	unknown	+	unknown	unknown	unknown	unknown	unknown	+	unknown	unknown	unknown	+	unknown	unknown	unknown	unknown	unknown	unknown	unknown
I1R	M2L	unknown	-	-	unknown	unknown	unknown	unknown	+	unknown	unknown	unknown	unknown	unknown	unknown	unknown	unknown	unknown	unknown	unknown	unknown	unknown	unknown	unknown	unknown	unknown	unknown	unknown	unknown	unknown	unknown	unknown	unknown	unknown	unknown	unknown	unknown	unknown	unknown	unknown	unknown	unknown	unknown	unknown	unknown	unknown	unknown	unknown	unknown
I1R	M2R	unknown	unknown	unknown	unknown	unknown	unknown	unknown	unknown	unknown	unknown	unknown	unknown	+	unknown	unknown	unknown	unknown	unknown	unknown	unknown	unknown	unknown	unknown	unknown	-	unknown	-	unknown	unknown	unknown	unknown	unknown	unknown	unknown	unknown	unknown	-	unknown	unknown	unknown	-	unknown	unknown	unknown	unknown	unknown	-	unknown
I1R	M3L	unknown	unknown	unknown	unknown	unknown	unknown	unknown	unknown	-	unknown	unknown	unknown	unknown	unknown	unknown	-	unknown	unknown	unknown	unknown	-	unknown	unknown	unknown	unknown	unknown	unknown	unknown	unknown	unknown	unknown	unknown	unknown	unknown	-	unknown	unknown	unknown	unknown	unknown	unknown	unknown	unknown	unknown	unknown	unknown	unknown	unknown
I1R	M3R	unknown	unknown	unknown	unknown	unknown	unknown	-	unknown	unknown	-	+	unknown	unknown	unknown	-	unknown	unknown	unknown	unknown	unknown	unknown	unknown	unknown	-	+	unknown	unknown	unknown	unknown	unknown	unknown	unknown	unknown	unknown	unknown	unknown	unknown	-	unknown	unknown	unknown	-	unknown	unknown	unknown	unknown	unknown	unknown
I1R	MCL	unknown	unknown	unknown	unknown	unknown	unknown	+	unknown	-	unknown	unknown	unknown	unknown	unknown	unknown	unknown	unknown	unknown	unknown	unknown	unknown	-	unknown	unknown	unknown	unknown	unknown	unknown	unknown	unknown	unknown	unknown	unknown	unknown	unknown	unknown	unknown	unknown	unknown	unknown	unknown	unknown	unknown	unknown	unknown	unknown	unknown	+
I1R	MCR	unknown	unknown	unknown	unknown	unknown	unknown	-	unknown	unknown	unknown	unknown	-	+	+	unknown	unknown	unknown	unknown	unknown	unknown	unknown	unknown	unknown	-	+	unknown	unknown	unknown	unknown	-	unknown	unknown	unknown	unknown	unknown	unknown	unknown	-	unknown	unknown	unknown	unknown	unknown	unknown	unknown	unknown	unknown	unknown
I1R	MI	unknown	unknown	unknown	unknown	unknown	unknown	+	unknown	unknown	unknown	unknown	unknown	unknown	unknown	unknown	unknown	unknown	unknown	unknown	unknown	unknown	unknown	+	unknown	unknown	unknown	unknown	unknown	unknown	unknown	unknown	+	unknown	unknown	unknown	unknown	unknown	unknown	unknown	unknown	unknown	unknown	-	unknown	unknown	unknown	unknown	unknown
I1R	NSML	unknown	unknown	unknown	unknown	unknown	unknown	unknown	-	unknown	unknown	unknown	unknown	unknown	unknown	+	unknown	unknown	unknown	unknown	unknown	unknown	unknown	-	unknown	unknown	unknown	unknown	unknown	unknown	-	unknown	-	unknown	unknown	unknown	-	unknown	-	unknown	unknown	unknown	unknown	unknown	unknown	unknown	unknown	unknown	unknown
I1R	NSMR	unknown	unknown	unknown	unknown	unknown	unknown	unknown	unknown	unknown	unknown	+	unknown	unknown	unknown	unknown	unknown	unknown	unknown	unknown	unknown	-	unknown	unknown	unknown	unknown	unknown	unknown	+	unknown	unknown	+	unknown	unknown	unknown	unknown	unknown	unknown	unknown	unknown	unknown	unknown	unknown	unknown	+	unknown	unknown	+	unknown
I2L	I1L	+	+	unknown	+	+	+	+	+	+	+	+	+	+	+	-	+	+	+	+	unknown	+	+	+	+	+	+	+	+	+	+	+	+	+	+	+	+	+	+	+	+	+	+	+	+	+	+	+	+
I2L	I2R	+	+	+	+	+	+	+	+	+	+	+	+	unknown	+	+	+	+	+	+	+	+	+	unknown	+	+	unknown	+	unknown	+	+	+	+	+	+	+	+	+	+	+	+	+	+	+	+	+	+	+	+
I2L	I4	unknown	unknown	unknown	unknown	unknown	unknown	-	unknown	unknown	unknown	unknown	unknown	unknown	-	+	unknown	unknown	+	unknown	unknown	unknown	unknown	-	unknown	unknown	unknown	unknown	unknown	unknown	unknown	unknown	unknown	+	-	unknown	-	unknown	unknown	unknown	unknown	unknown	unknown	unknown	unknown	unknown	unknown	unknown	unknown
I2L	I5	unknown	-	unknown	unknown	unknown	unknown	unknown	unknown	unknown	+	unknown	unknown	unknown	unknown	unknown	-	unknown	unknown	unknown	unknown	unknown	unknown	+	unknown	unknown	unknown	unknown	unknown	unknown	unknown	unknown	unknown	unknown	unknown	unknown	unknown	unknown	unknown	unknown	+	unknown	-	unknown	unknown	+	unknown	unknown	unknown
I2L	M1	+	+	+	+	+	unknown	+	+	+	unknown	+	+	+	+	+	+	+	+	+	+	+	+	+	+	+	+	+	+	+	+	+	+	+	+	+	+	+	+	+	+	+	+	+	+	+	+	+	+
I2L	NSML	+	+	+	+	+	+	+	unknown	+	+	+	+	+	+	+	+	+	+	+	+	+	+	+	+	+	+	+	+	+	+	+	+	+	+	+	-	unknown	+	+	+	+	+	+	+	+	+	unknown	+
I2L	NSMR	+	+	+	+	+	+	+	+	+	+	-	+	+	+	+	+	+	+	+	+	+	+	+	+	-	+	+	+	+	+	+	+	+	+	unknown	+	+	+	+	+	+	+	+	+	+	+	+	+
I2R	I1R	+	+	-	+	+	+	+	+	+	+	+	+	+	unknown	+	+	+	+	+	+	+	+	+	+	+	+	+	+	+	+	+	+	+	+	+	+	+	+	-	-	+	+	+	+	+	+	+	+
I2R	I2L	+	+	+	+	+	+	unknown	+	+	+	+	+	+	+	+	-	+	+	+	+	+	+	unknown	+	unknown	+	+	+	+	+	+	+	+	+	+	unknown	+	unknown	+	-	+	+	+	+	+	+	+	+
I2R	I4	unknown	unknown	unknown	unknown	unknown	unknown	unknown	unknown	unknown	unknown	unknown	unknown	unknown	unknown	unknown	unknown	unknown	unknown	unknown	unknown	unknown	unknown	unknown	unknown	unknown	unknown	unknown	unknown	unknown	unknown	unknown	unknown	unknown	unknown	unknown	unknown	unknown	unknown	unknown	unknown	unknown	unknown	unknown	+	unknown	unknown	unknown	unknown
I2R	I5	unknown	unknown	unknown	unknown	unknown	unknown	unknown	-	unknown	unknown	unknown	unknown	unknown	unknown	unknown	unknown	unknown	unknown	unknown	unknown	unknown	unknown	unknown	unknown	-	unknown	unknown	unknown	unknown	unknown	unknown	unknown	unknown	unknown	unknown	unknown	unknown	unknown	unknown	unknown	unknown	unknown	unknown	unknown	unknown	unknown	unknown	unknown
I2R	M1	+	+	+	+	+	+	+	+	+	+	+	+	+	+	+	+	+	+	+	+	-	+	+	+	+	+	+	+	-	+	+	+	+	+	+	+	+	+	+	+	+	+	+	+	+	+	+	-
I2R	M2R	-	unknown	-	-	-	-	-	-	-	-	-	-	-	-	-	-	-	-	-	-	-	+	-	-	-	-	-	-	-	-	-	-	-	-	-	-	-	-	-	-	unknown	-	-	-	+	-	-	+
I2R	M3R	+	+	+	unknown	+	+	+	+	+	+	unknown	+	+	unknown	+	unknown	+	+	+	+	+	+	+	+	+	+	+	+	unknown	+	+	+	+	+	+	+	+	+	+	+	+	+	+	+	+	+	+	+
I2R	M4	+	+	+	+	+	+	+	+	+	+	+	+	+	+	+	+	+	+	+	+	+	+	+	+	+	+	+	+	+	+	+	+	+	+	+	+	+	+	+	+	+	+	unknown	+	+	-	+	+
I2R	MCL	+	+	+	+	+	+	+	+	+	+	+	+	+	+	+	+	+	-	+	+	+	unknown	+	+	+	+	+	+	+	+	+	+	+	+	+	+	+	+	+	+	+	+	+	+	+	+	unknown	+
I2R	NSML	+	unknown	-	+	+	+	+	+	+	+	-	+	-	+	+	+	+	+	+	+	unknown	+	unknown	+	+	+	+	+	+	+	+	unknown	+	+	+	+	+	-	+	+	+	+	+	+	+	+	+	+
I2R	NSMR	+	+	+	+	+	+	+	+	+	+	+	+	+	+	+	+	+	+	+	+	+	+	+	+	+	+	+	+	+	+	+	+	+	+	+	+	+	-	+	+	+	+	+	+	+	+	+	+
I3	I1L	unknown	unknown	unknown	unknown	unknown	unknown	unknown	unknown	unknown	unknown	unknown	unknown	unknown	unknown	unknown	-	unknown	-	unknown	unknown	unknown	unknown	unknown	unknown	unknown	unknown	unknown	unknown	unknown	unknown	unknown	unknown	unknown	-	unknown	+	unknown	unknown	unknown	unknown	unknown	unknown	unknown	unknown	unknown	unknown	unknown	unknown
I3	I5	+	+	-	+	+	+	+	+	-	-	+	-	+	+	unknown	+	+	+	+	+	+	+	+	+	unknown	+	+	+	+	+	-	+	+	+	+	+	+	+	+	+	+	+	+	+	+	+	unknown	+
I3	I6	unknown	unknown	unknown	-	unknown	-	unknown	unknown	unknown	unknown	unknown	unknown	unknown	unknown	unknown	unknown	unknown	unknown	unknown	unknown	unknown	unknown	unknown	unknown	unknown	+	unknown	unknown	unknown	unknown	unknown	unknown	unknown	unknown	unknown	unknown	unknown	unknown	+	-	unknown	unknown	unknown	unknown	unknown	unknown	unknown	unknown
I3	M1	unknown	unknown	unknown	unknown	unknown	unknown	unknown	unknown	unknown	unknown	unknown	unknown	-	unknown	unknown	unknown	unknown	-	unknown	unknown	unknown	unknown	unknown	unknown	+	unknown	+	unknown	unknown	unknown	unknown	unknown	unknown	+	unknown	unknown	unknown	unknown	unknown	unknown	unknown	unknown	unknown	unknown	unknown	unknown	unknown	unknown
I3	M2L	unknown	unknown	unknown	unknown	unknown	+	unknown	unknown	unknown	unknown	unknown	unknown	unknown	unknown	unknown	unknown	unknown	unknown	-	unknown	unknown	unknown	+	unknown	unknown	unknown	unknown	unknown	unknown	unknown	unknown	unknown	unknown	unknown	unknown	unknown	unknown	-	unknown	unknown	unknown	unknown	unknown	unknown	+	unknown	unknown	unknown
I3	M3L	unknown	unknown	unknown	unknown	unknown	unknown	unknown	unknown	unknown	unknown	+	unknown	unknown	unknown	unknown	unknown	unknown	unknown	unknown	unknown	unknown	unknown	unknown	unknown	unknown	unknown	unknown	unknown	unknown	unknown	unknown	+	-	unknown	unknown	unknown	unknown	-	unknown	-	unknown	unknown	unknown	unknown	unknown	unknown	-	unknown
I3	M3R	unknown	unknown	unknown	unknown	unknown	+	unknown	unknown	unknown	unknown	unknown	unknown	unknown	unknown	unknown	unknown	unknown	unknown	+	unknown	unknown	unknown	unknown	unknown	+	-	unknown	unknown	unknown	unknown	unknown	unknown	unknown	unknown	+	-	unknown	unknown	unknown	unknown	+	unknown	unknown	unknown	-	-	unknown	unknown
I3	M4	unknown	unknown	unknown	unknown	unknown	unknown	unknown	unknown	unknown	-	unknown	unknown	unknown	unknown	+	unknown	unknown	unknown	unknown	unknown	unknown	unknown	unknown	unknown	unknown	unknown	unknown	+	unknown	unknown	unknown	+	-	unknown	unknown	+	unknown	unknown	unknown	unknown	unknown	unknown	unknown	unknown	unknown	unknown	unknown	unknown
I3	MCL	unknown	unknown	unknown	unknown	-	unknown	unknown	unknown	unknown	unknown	+	unknown	unknown	unknown	unknown	unknown	unknown	unknown	-	-	unknown	unknown	unknown	unknown	+	unknown	unknown	unknown	unknown	+	unknown	unknown	unknown	unknown	unknown	unknown	unknown	unknown	unknown	+	unknown	unknown	unknown	unknown	unknown	unknown	unknown	unknown
I3	MCR	unknown	unknown	unknown	unknown	unknown	-	unknown	unknown	-	unknown	unknown	unknown	unknown	+	unknown	unknown	unknown	unknown	+	unknown	unknown	unknown	-	+	unknown	unknown	unknown	unknown	unknown	unknown	unknown	unknown	unknown	unknown	-	unknown	unknown	unknown	unknown	unknown	unknown	unknown	unknown	unknown	unknown	unknown	unknown	unknown
I3	MI	unknown	unknown	unknown	unknown	unknown	unknown	unknown	unknown	unknown	unknown	unknown	-	unknown	-	unknown	unknown	unknown	+	unknown	unknown	unknown	unknown	unknown	unknown	unknown	unknown	unknown	unknown	-	unknown	unknown	unknown	unknown	unknown	-	+	unknown	unknown	+	unknown	unknown	unknown	unknown	unknown	unknown	unknown	unknown	unknown
I3	NSMR	unknown	unknown	unknown	unknown	unknown	-	unknown	unknown	unknown	unknown	unknown	unknown	+	unknown	unknown	unknown	unknown	unknown	unknown	unknown	unknown	+	unknown	unknown	unknown	unknown	unknown	unknown	unknown	unknown	unknown	unknown	unknown	unknown	unknown	unknown	unknown	unknown	unknown	unknown	unknown	+	+	unknown	unknown	unknown	unknown	unknown
I4	I2R	unknown	+	unknown	unknown	unknown	unknown	unknown	unknown	unknown	unknown	unknown	unknown	unknown	unknown	unknown	unknown	-	unknown	+	unknown	unknown	unknown	unknown	unknown	unknown	unknown	unknown	unknown	unknown	unknown	unknown	unknown	unknown	unknown	unknown	+	unknown	unknown	unknown	unknown	unknown	+	unknown	unknown	unknown	+	unknown	unknown
I4	I5	unknown	-	-	unknown	unknown	unknown	unknown	unknown	unknown	unknown	unknown	unknown	+	unknown	+	unknown	unknown	unknown	unknown	unknown	-	unknown	unknown	unknown	-	unknown	unknown	unknown	unknown	-	unknown	+	unknown	unknown	unknown	unknown	unknown	unknown	unknown	unknown	unknown	unknown	unknown	unknown	unknown	unknown	unknown	unknown
I4	M2L	unknown	-	unknown	unknown	unknown	+	unknown	unknown	-	unknown	unknown	-	unknown	unknown	unknown	unknown	unknown	unknown	unknown	+	unknown	+	unknown	unknown	unknown	unknown	unknown	unknown	unknown	+	unknown	unknown	unknown	unknown	unknown	unknown	unknown	unknown	unknown	unknown	unknown	unknown	unknown	unknown	unknown	unknown	unknown	unknown
I4	M3L	unknown	unknown	unknown	unknown	+	unknown	unknown	unknown	unknown	unknown	unknown	unknown	unknown	unknown	unknown	unknown	unknown	unknown	unknown	unknown	unknown	unknown	unknown	unknown	unknown	unknown	unknown	unknown	unknown	unknown	unknown	unknown	-	unknown	unknown	unknown	unknown	unknown	unknown	unknown	unknown	unknown	unknown	+	unknown	unknown	unknown	unknown
[truncated: 1,963 more rows]
[truncated: 953 more columns]

## Sheet: Induced motif counts
Motif	Z-score	Connectome	Random_1	Random_2	Random_3	Random_4	Random_5	Random_6	Random_7	Random_8	Random_9	Random_10	Random_11	Random_12	Random_13	Random_14	Random_15	Random_16	Random_17	Random_18	Random_19	Random_20	Random_21	Random_22	Random_23	Random_24	Random_25	Random_26	Random_27	Random_28	Random_29	Random_30	Random_31	Random_32	Random_33	Random_34	Random_35	Random_36	Random_37	Random_38	Random_39	Random_40	Random_41	Random_42	Random_43	Random_44	Random_45	Random_46	Random_47
[truncated: 710 more rows]
[truncated: 953 more columns]

[truncated: 3 more sheets: Partial motif counts, Induced motif results, Partial motif results]
